# Supplementary material for: Nanopore sequencing of brain-derived full-length circRNAs reveals circRNA-specific exon usage, intron retention and microexons
Source: Nat Commun. 2021 Aug 10;12:4825. doi: 10.1038/s41467-021-24975-z (PMC8355340; doi:10.1038/s41467-021-24975-z)
Supplement: Supplementary file 2 — Supplementary Data 1 [file 41467_2021_24975_MOESM2_ESM.xlsx]

## Sheet: circNick-LRS Human brain
internal_circRNA_name	chr	start	end	description	BSJ_reads	strand	gene	circBase_ID	circAtlas_ID	CIRCpedia_ID	mean_read_coverage	mean_gene_coverage	mean_exon_coverage	mean_EST_coverage	mean_intron_coverage	min_exon_adjust	max_exon_adjust	mean_exon_adjust
hsa_circ_0001_ZNF609	chr15	64791491	64792365	no_exon_match	3159	+	ZNF609	hsa_circ_0000615	hsa-ZNF609_000040,hsa-ZNF609_000041	.	537.907	428.503	428.495	385.441	0.00823045	NA	NA	NA
hsa_circ_0002_ERC2	chr3	55717821	56026278	exon_match	1740	-	ERC2	.	.	HSA_CIRCpedia_124430	534.433	534.433	525.018	507.965	9.41552	0	25	2.02759
hsa_circ_0003_RYR2	chr1	237550580	237632487	exon_match	1730	+	RYR2	hsa_circ_0112637	hsa-RYR2_000074	HSA_CIRCpedia_30845	432.805	432.805	427.714	362.89	5.09075	0	29	2.50058
hsa_circ_0004_RYR2	chr1	237532833	237632487	exon_match	1598	+	RYR2	hsa_circ_0112625	hsa-RYR2_000064	HSA_CIRCpedia_30836	487.725	487.725	481.746	426.054	5.97872	0	17	2.21026
hsa_circ_0005_HOMER1	chr5	78734832	78752841	exon_match	1559	-	HOMER1	hsa_circ_0006916	hsa-HOMER1_000017	HSA_CIRCpedia_52732	387.806	387.806	381.657	383.362	6.14881	0	24	2.65362
hsa_circ_0006_RIMS1	chr6	73016960	73043538	exon_match	1517	+	RIMS1	hsa_circ_0132250	hsa-RIMS1_000001	HSA_CIRCpedia_99721	463.254	463.254	459.341	459.643	3.91299	0	25	2.15557
hsa_circ_0007_FAT3	chr11	92085261	92088570	exon_match	1312	+	FAT3	hsa_circ_0000348	hsa-FAT3_000012	HSA_CIRCpedia_6027	642.447	641.579	640.94	477.099	0.639482	0	9	0.996189
hsa_circ_0008_HERC1	chr15	63988322	64008672	exon_match	1239	-	HERC1	hsa_circ_0035796	hsa-HERC1_000001	HSA_CIRCpedia_15098	698.5	698.5	683.615	688.666	14.8854	0	18	1.75464
hsa_circ_0009_RYR2	chr1	237532833	237620035	exon_match	1133	+	RYR2	hsa_circ_0112624	hsa-RYR2_000065	HSA_CIRCpedia_30835	417.793	417.793	413.462	345.53	4.33098	0	19	1.22507
hsa_circ_0010_FNDC3B	chr3	171965322	171969331	exon_match	877	+	FNDC3B	hsa_circ_0006156	hsa-FNDC3B_000074	HSA_CIRCpedia_44421	477.124	477.124	472.422	476.742	4.70239	0	19	1.95667
hsa_circ_0012_SLC8A1	chr2	40366540	40405633	exon_match	875	-	SLC8A1	hsa_circ_0120050	hsa-SLC8A1_000044	HSA_CIRCpedia_118361	466.794	466.794	459.914	442.163	6.88	0	29	2.97143
hsa_circ_0011_RIMS2	chr8	105080739	105161076	exon_match	875	+	RIMS2	hsa_circ_0005114	hsa-RIMS2_000201	HSA_CIRCpedia_59781	418.919	418.919	403.702	411.687	15.2171	0	5	2.27886
hsa_circ_0013_SUPT3H	chr6	44900389	45333038	exon_match	849	-	SUPT3H	hsa_circ_0003724	.	HSA_CIRCpedia_55183	384.588	384.588	371.72	369.494	12.8681	0	18	0.244994
hsa_circ_0014_ZKSCAN1	chr7	99621041	99621930	exon_match	828	+	ZKSCAN1	hsa_circ_0001727	hsa-ZKSCAN1_000001	HSA_CIRCpedia_59516	547.984	547.984	542.865	547.86	5.11957	0	10	2.07971
hsa_circ_0015_CYP2U1	chr4	108866125	108868693	exon_match	732	+	CYP2U1	hsa_circ_0070618	hsa-CYP2U1_000002	HSA_CIRCpedia_47103	493.967	493.967	490.586	491.245	3.38115	0	13	2.14071
hsa_circ_0016_ASH1L	chr1	155408117	155408859	exon_match	728	-	ASH1L	hsa_circ_0000137	hsa-ASH1L_000001	HSA_CIRCpedia_28184	543.699	543.699	542.225	543.578	1.4739	0	10	1.44231
hsa_circ_0017_RIMS1	chr6	73005639	73043538	exon_match	689	+	RIMS1	hsa_circ_0132246	hsa-RIMS1_000156	HSA_CIRCpedia_55459	606.035	606.035	539.733	510.309	66.3019	0	30	2.25254
hsa_circ_0018_RYR2	chr1	237550580	237632487	no_exon_match	622	+	RYR2	hsa_circ_0112637	hsa-RYR2_000074	HSA_CIRCpedia_30845	448.042	448.042	383.465	347.301	64.5772	NA	NA	NA
hsa_circ_0019_SLC8A1	chr2	40655612	40657444	exon_match	590	-	SLC8A1	hsa_circ_0000994	hsa-SLC8A1_000047	HSA_CIRCpedia_41272	680.115	680.115	679.824	484.469	0.291525	0	5	0.294915
hsa_circ_0020_CDYL2	chr16	80718434	80719026	exon_match	587	-	CDYL2	hsa_circ_0004087	hsa-CDYL2_000008	HSA_CIRCpedia_18832	471.337	471.337	469.114	471.257	2.22317	0	8	1.85009
hsa_circ_0021_HIPK3	chr11	33307958	33309057	exon_match	581	+	HIPK3	hsa_circ_0000284	hsa-HIPK3_000017	HSA_CIRCpedia_4134	783.341	783.341	778.907	783.293	4.43373	0	22	2.52496
hsa_circ_0022_MAN1A2	chr1	118003110	118045592	exon_match	518	+	MAN1A2	hsa_circ_0002059	hsa-MAN1A2_000001	HSA_CIRCpedia_27497	517.069	517.069	514.025	515.012	3.0444	0	18	0.276062
hsa_circ_0023_CDYL	chr6	4891946	4892613	exon_match	513	+	CDYL	hsa_circ_0008285	hsa-CDYL_000009	HSA_CIRCpedia_55226	510.417	510.417	507.971	510.402	2.44639	0	7	1.63353
hsa_circ_0024_ERC2	chr3	55922416	56026278	exon_match	504	-	ERC2	hsa_circ_0066215	hsa-ERC2_000013	HSA_CIRCpedia_46439	449.962	449.962	436.159	387.758	13.8036	0	14	2.84325
hsa_circ_0025_MIB1	chr18	19345732	19359646	exon_match	501	+	MIB1	hsa_circ_0000835	hsa-MIB1_000079	HSA_CIRCpedia_23331	527.653	527.653	520.086	525.94	7.56687	0	15	3.96806
hsa_circ_0026_CAMSAP1	chr9	138773478	138774924	exon_match	467	-	CAMSAP1	hsa_circ_0001900	hsa-CAMSAP1_000014	HSA_CIRCpedia_63397	680.4	680.4	341.591	343.332	338.809	0	5	1.74732
hsa_circ_0027_SPECC1	chr17	20107645	20109225	exon_match	457	+	SPECC1	hsa_circ_0000745	hsa-SPECC1_000027	HSA_CIRCpedia_19689	618.142	618.142	615.258	617.88	2.88403	0	25	2.47702
hsa_circ_0028_RMST	chr12	97886238	97954825	exon_match	456	+	RMST	hsa_circ_0099634	hsa-RMST_000001	HSA_CIRCpedia_9912	681.257	681.257	676.333	678.904	4.92325	0	14	1.61623
hsa_circ_0029_RYR2	chr1	237550580	237620035	exon_match	452	+	RYR2	hsa_circ_0112636	hsa-RYR2_000145	HSA_CIRCpedia_140499	348.717	348.717	345.383	269.912	3.33407	0	14	1.13717
hsa_circ_0030_SCMH1	chr1	41536266	41541123	exon_match	447	-	SCMH1	hsa_circ_0000061	hsa-SCMH1_000004	HSA_CIRCpedia_31875	419.248	419.248	395.537	398.221	23.7114	0	4	2.58389
hsa_circ_0031_CDR1	chrX	139865339	139866824	no_exon_match	438	+	CDR1	hsa_circ_0001946	hsa-intergenic_039384	HSA_CIRCpedia_181495	571.361	401.92	401.92	571.32	0	NA	NA	NA
hsa_circ_0032_PPP6R2	chr22	50810448	50832564	exon_match	423	+	PPP6R2	hsa_circ_0001258	hsa-PPP6R2_000028	HSA_CIRCpedia_37159	465.322	465.322	377.369	463.704	87.9527	0	8	3.09929
hsa_circ_0033_NALCN	chr13	101997616	102051516	exon_match	414	-	NALCN	hsa_circ_0099761	hsa-NALCN_000068	HSA_CIRCpedia_10011	625.321	625.321	614.86	616.65	10.4614	0	13	2.07246
hsa_circ_0034_TMEM132D	chr12	130184354	130185243	exon_match	413	-	TMEM132D	hsa_circ_0097876	hsa-TMEM132D_000001	HSA_CIRCpedia_7652	610.397	610.397	608.823	575.218	1.57385	0	4	1.57143
hsa_circ_0035_ERC2	chr3	55768798	56026278	exon_match	395	-	ERC2	hsa_circ_0066214	.	HSA_CIRCpedia_138376	524.17	524.17	505.387	473.033	18.7823	0	23	7.92911
hsa_circ_0036_FMN1	chr15	33445248	33447246	exon_match	392	-	FMN1	hsa_circ_0103284	hsa-FMN1_000006	HSA_CIRCpedia_13944	768.324	768.324	761.186	637.153	7.13776	0	30	6.60459
hsa_circ_0037_ERC1	chr12	1399017	1553916	exon_match	389	+	ERC1	hsa_circ_0024999	hsa-ERC1_000005	HSA_CIRCpedia_7824	568.599	568.599	559.093	520.244	9.50643	0	5	2.74807
hsa_circ_0038_ERC2	chr3	55733405	56026278	exon_match	358	-	ERC2	.	.	HSA_CIRCpedia_138374	491.008	491.008	482.061	467.489	8.94693	0	8	2.15363
hsa_circ_0039_SATB2	chr2	200233327	200298237	exon_match	355	-	SATB2	hsa_circ_0003915	hsa-SATB2_000038	HSA_CIRCpedia_39068	518.006	518.006	457.017	459.913	60.9887	0	2	1.75493
hsa_circ_0040_FGGY	chr1	59787207	59844509	exon_match	351	+	FGGY	hsa_circ_0005354	hsa-FGGY_000001	HSA_CIRCpedia_32554	447.527	447.527	434.014	435.786	13.5128	0	3	1.57265
hsa_circ_0041_RYR2	chr1	237586391	237632487	exon_match	349	+	RYR2	hsa_circ_0112642	hsa-RYR2_000004	HSA_CIRCpedia_30846	386.768	386.768	381.719	295.61	5.04871	0	11	1.81948
hsa_circ_0042_PRDM2	chr1	14042035	14075982	exon_match	349	+	PRDM2	hsa_circ_0110660	hsa-PRDM2_000028	HSA_CIRCpedia_27665	426.069	426.069	418.143	419.395	7.9255	0	2	1.68768
hsa_circ_0043_SATB1	chr3	18419661	18462483	exon_match	336	-	SATB1	hsa_circ_0064555	hsa-SATB1_000023	HSA_CIRCpedia_44733	626.812	626.812	620.006	625.039	6.80655	0	6	2.6131
hsa_circ_0044_KCNH1	chr1	211256121	211280719	exon_match	332	-	KCNH1	hsa_circ_0016351	hsa-KCNH1_000008	HSA_CIRCpedia_29789	387.37	387.37	382.446	352.304	4.9247	0	3	1.59639
hsa_circ_0045_MCTP1	chr5	94224583	94248681	exon_match	326	-	MCTP1	hsa_circ_0001512	hsa-MCTP1_000004	HSA_CIRCpedia_53041	466.175	466.175	463.414	464.518	2.76074	0	7	0.748466
hsa_circ_0046_RELL1	chr4	37633006	37640126	exon_match	324	-	RELL1	hsa_circ_0001400	hsa-RELL1_000007	HSA_CIRCpedia_48457	359.37	359.37	356.123	357.21	3.24691	0	3	1.66975
hsa_circ_0047_KHDRBS3	chr8	136554896	136594316	exon_match	320	+	KHDRBS3	hsa_circ_0006059	hsa-KHDRBS3_000026	HSA_CIRCpedia_69487	486.947	486.947	484.922	486.012	2.025	0	11	0.125
hsa_circ_0048_DGKB	chr7	14613836	14712652	exon_match	320	-	DGKB	hsa_circ_0133622	hsa-DGKB_000009	HSA_CIRCpedia_57141	497.534	497.534	482.003	482.872	15.5312	0	3	0.825
hsa_circ_0049_SETD3	chr14	99924615	99932150	exon_match	308	-	SETD3	hsa_circ_0000567	hsa-SETD3_000003	HSA_CIRCpedia_13569	514.075	514.075	509.805	513.149	4.26948	0	11	1.73701
hsa_circ_0050_TRAF3	chr14	103336521	103342862	exon_match	302	+	TRAF3	hsa_circ_0004166	hsa-TRAF3_000001	HSA_CIRCpedia_11479	422.818	422.818	418.454	419.411	4.36424	0	9	2.5
hsa_circ_0052_KAT6B	chr10	76598440	76603236	exon_match	292	+	KAT6B	hsa_circ_0005164	hsa-KAT6B_000001	HSA_CIRCpedia_2452	642.76	642.76	637.904	640.671	4.85616	0	14	2.62329
hsa_circ_0051_CRKL	chr22	21288066	21288532	exon_match	292	+	CRKL	hsa_circ_0001206	hsa-CRKL_000004	HSA_CIRCpedia_36027	406.709	406.709	404.038	405.25	2.67123	0	15	2.09932
hsa_circ_0053_PCNX2	chr1	233334684	233372726	exon_match	290	-	PCNX2	hsa_circ_0000198	hsa-PCNXL2_000003	HSA_CIRCpedia_30593	567.555	567.555	553.334	563.697	14.2207	0	23	1.23103
hsa_circ_0054_KHDRBS3	chr8	136533479	136594316	exon_match	288	+	KHDRBS3	hsa_circ_0135839	hsa-KHDRBS3_000008	HSA_CIRCpedia_126100	567.431	567.431	558.611	560	8.81944	0	11	0.152778
hsa_circ_0056_KLHL3	chr5	136969725	136975666	exon_match	284	-	KLHL3	hsa_circ_0074063	hsa-KLHL3_000003	HSA_CIRCpedia_50319	457.539	457.539	451.824	342.979	5.71479	0	26	1.88732
hsa_circ_0055_FAM193B	chr5	176963358	176966148	exon_match	284	-	FAM193B	hsa_circ_0002972	hsa-FAM193B_000002	HSA_CIRCpedia_51306	663.581	663.581	657.687	663	5.89437	0	4	2.76761
hsa_circ_0057_RYR2	chr1	237538016	237632487	exon_match	279	+	RYR2	hsa_circ_0112630	hsa-RYR2_000138	HSA_CIRCpedia_30842	452.928	452.928	447.867	391.254	5.06093	0	10	1.13262
hsa_circ_0058_LPXN	chr11	58317258	58318705	exon_match	272	-	LPXN	hsa_circ_0002904	hsa-LPXN_000001	HSA_CIRCpedia_4743	622.29	622.29	354.217	393.739	268.074	0	21	1.79412
hsa_circ_0059_SLTM	chr15	59179173	59179739	exon_match	264	-	SLTM	hsa_circ_0000604	hsa-SLTM_000002	HSA_CIRCpedia_14906	372.511	372.511	369.875	371.708	2.63636	0	20	1.58712
hsa_circ_0060_STX6	chr1	180953812	180962561	exon_match	262	-	STX6	hsa_circ_0007905	hsa-STX6_000002	HSA_CIRCpedia_29090	319.691	319.691	313.374	316.359	6.31679	0	19	1.12977
hsa_circ_0061_FBXW4	chr10	103427642	103436193	exon_match	260	-	FBXW4	hsa_circ_0008362	hsa-FBXW4_000013	HSA_CIRCpedia_117	427.792	427.792	423.681	426.892	4.11154	0	3	1.41154
hsa_circ_0062_PTK2	chr8	141856358	141900868	exon_match	257	-	PTK2	hsa_circ_0003221	hsa-PTK2_000214	HSA_CIRCpedia_60273	477.529	477.529	473.187	475.237	4.34241	0	24	0.642023
hsa_circ_0063_GALK2	chr15	49528047	49584734	exon_match	255	+	GALK2	hsa_circ_0035189	hsa-GALK2_000030	HSA_CIRCpedia_14615	527.765	527.765	522.502	524.318	5.26275	0	12	1.1451
hsa_circ_0064_PAPSS1	chr4	108603170	108622441	exon_match	254	-	PAPSS1	hsa_circ_0006935	hsa-PAPSS1_000001	HSA_CIRCpedia_47098	508.772	508.772	503.709	506.819	5.06299	0	11	1.85827
hsa_circ_0065_TULP4	chr6	158733082	158735300	no_exon_match	253	+	TULP4	hsa_circ_0131202	hsa-intergenic_002272	.	639.96	346.162	346.043	639.842	0.118577	NA	NA	NA
hsa_circ_0066_MYT1L	chr2	1926057	1927035	exon_match	249	-	MYT1L	hsa_circ_0118425	hsa-MYT1L_000007	HSA_CIRCpedia_114055	496.546	496.546	492.904	492.904	3.64257	0	18	3.78313
hsa_circ_0067_KAT6B	chr10	76602357	76603236	exon_match	243	+	KAT6B	hsa_circ_0005235	hsa-KAT6B_000002	HSA_CIRCpedia_2453	603.123	603.123	600.189	602.436	2.93416	0	3	1.6749
hsa_circ_0068_RERE	chr1	8555122	8617582	exon_match	242	-	RERE	hsa_circ_0006837	hsa-RERE_000100	HSA_CIRCpedia_33023	438.05	438.05	430.628	432.86	7.42149	0	14	3.16942
hsa_circ_0069_MAP7	chr6	136704808	136710655	exon_match	239	-	MAP7	hsa_circ_0077957	hsa-MAP7_000001	HSA_CIRCpedia_53659	316.485	316.485	312.506	313.569	3.97908	0	15	1.48117
hsa_circ_0071_TULP4	chr6	158703294	158735300	no_exon_match	237	+	TULP4	hsa_circ_0131196	hsa-intergenic_021634	.	590.722	345.114	345.025	588.89	0.0886076	NA	NA	NA
hsa_circ_0070_DGKB	chr7	14712553	14775819	exon_match	237	-	DGKB	hsa_circ_0133639	hsa-DGKB_000007	HSA_CIRCpedia_113567	568.7	568.7	563.819	564.502	4.88186	0	15	1.00422
hsa_circ_0072_NTRK3	chr15	88472421	88483984	exon_match	234	-	NTRK3	hsa_circ_0036657	hsa-NTRK3_000005	HSA_CIRCpedia_16005	469.581	469.581	463.927	388.432	5.65385	0	6	3.08547
hsa_circ_0073_MAGI1	chr3	65415194	65416556	exon_match	232	-	MAGI1	hsa_circ_0066452	hsa-MAGI1_000004	HSA_CIRCpedia_46670	621.866	621.866	619.043	620.422	2.82328	0	4	1.68103
hsa_circ_0074_SLC8A1	chr2	40366540	40392124	exon_match	228	-	SLC8A1	hsa_circ_0120048	hsa-SLC8A1_000001	HSA_CIRCpedia_41268	397.82	397.82	394.136	371.101	3.68421	0	8	2.71491
hsa_circ_0075_SLAIN1	chr13	78293666	78327493	exon_match	228	+	SLAIN1	hsa_circ_0000497	hsa-SLAIN1_000001	HSA_CIRCpedia_11146	572.746	572.746	564.101	567.083	8.64474	0	22	1.89474
hsa_circ_0076_RIMBP2	chr12	130884223	130907106	exon_match	228	-	RIMBP2	hsa_circ_0097878	hsa-RIMBP2_000002	HSA_CIRCpedia_7655	570.518	570.518	567.355	472.596	3.16228	0	21	0.811404
hsa_circ_0077_PHKB	chr16	47531309	47549512	exon_match	227	+	PHKB	hsa_circ_0000698	hsa-PHKB_000087	HSA_CIRCpedia_17704	435.308	435.308	429.555	433.048	5.7533	0	3	1.70044
hsa_circ_0078_SH3GL3	chr15	84228004	84257523	exon_match	221	+	SH3GL3	hsa_circ_0104727	hsa-SH3GL3_000005	HSA_CIRCpedia_120801	581.511	581.511	574.398	578.054	7.11312	0	4	2.30317
hsa_circ_0080_SERGEF	chr11	18010143	18029623	exon_match	216	-	SERGEF	hsa_circ_0021412	hsa-SERGEF_000002	HSA_CIRCpedia_3886	537.477	537.477	527.657	534.602	9.81944	0	13	1.86111
hsa_circ_0079_RYR2	chr1	237538016	237620035	exon_match	216	+	RYR2	.	hsa-RYR2_000140	HSA_CIRCpedia_30841	368.523	368.523	364.551	293.028	3.97222	0	17	0.865741
hsa_circ_0081_PLEKHM3	chr2	208841374	208842310	exon_match	210	-	PLEKHM3	hsa_circ_0001095	hsa-PLEKHM3_000016	HSA_CIRCpedia_39444	710.019	710.019	703.319	686.586	6.7	0	20	6.3
hsa_circ_0082_ABHD2	chr15	89656955	89698765	exon_match	210	+	ABHD2	hsa_circ_0036683	hsa-ABHD2_000001	HSA_CIRCpedia_16025	501.005	501.005	497.995	499.952	3.00952	0	3	0.719048
hsa_circ_0083_NCOR2	chr12	124904502	124915333	exon_match	208	-	NCOR2	hsa_circ_0029308	hsa-NCOR2_000001	HSA_CIRCpedia_7560	496.558	496.558	490.284	492.697	6.27404	0	6	2.87019
hsa_circ_0084_ATXN10	chr22	46125304	46136418	exon_match	207	+	ATXN10	hsa_circ_0001247	hsa-ATXN10_000001	HSA_CIRCpedia_37046	363.092	363.092	359.763	362.7	3.3285	0	11	1.73913
hsa_circ_0086_PEX5L	chr3	179576849	179597911	exon_match	202	-	PEX5L	hsa_circ_0122853	hsa-PEX5L_000008	HSA_CIRCpedia_106004	395.287	395.287	386.95	388.688	8.33663	0	7	1.5
hsa_circ_0087_PDE8A	chr15	85657103	85664245	exon_match	202	+	PDE8A	hsa_circ_0036629	hsa-PDE8A_000001	HSA_CIRCpedia_15962	583.233	583.233	558.139	582.347	25.0941	0	20	3.43069
hsa_circ_0085_MCTP1	chr5	94204037	94248681	exon_match	202	-	MCTP1	hsa_circ_0005540	hsa-MCTP1_000008	HSA_CIRCpedia_53037	564.658	564.658	559.554	561.401	5.10396	0	3	0.826733
hsa_circ_0088_STK39	chr2	168920009	168986268	exon_match	200	-	STK39	hsa_circ_0005882	hsa-STK39_000072	HSA_CIRCpedia_38438	304.42	304.42	297.12	300.295	7.3	0	5	1.615
hsa_circ_0089_ARF3	chr12	49333437	49334971	exon_match	197	-	ARF3	hsa_circ_0003770	hsa-RP11-302B13_000001	HSA_CIRCpedia_8578	401.228	401.228	396.508	400.173	4.72081	0	16	2.48223
hsa_circ_0090_MSANTD3	chr9	103261046	103279053	exon_match	191	+	MSANTD3	hsa_circ_0004425	hsa-TMEFF1_000033	HSA_CIRCpedia_62073	347.838	347.838	291.613	295.66	56.2251	0	19	1.6911
hsa_circ_0091_HTT	chr4	3088665	3109150	exon_match	186	+	HTT	hsa_circ_0001392	hsa-HTT_000065	HSA_CIRCpedia_48392	389.414	389.414	385.075	383.484	4.33871	0	11	1.5
hsa_circ_0093_RYR2	chr1	237532833	237632487	no_exon_match	184	+	RYR2	hsa_circ_0112625	hsa-RYR2_000792	HSA_CIRCpedia_30836	460.277	460.277	431.326	378.598	28.9511	NA	NA	NA
hsa_circ_0092_DGKI	chr7	137148234	137294355	exon_match	184	-	DGKI	.	hsa-DGKI_000020	HSA_CIRCpedia_145283	610.136	610.136	598.799	560.505	11.337	0	12	3.9837
hsa_circ_0095_SV2B	chr15	91769102	91795750	exon_match	183	+	SV2B	.	hsa-SV2B_000010	HSA_CIRCpedia_131053	545.098	545.098	543.76	544.536	1.3388	0	25	0.907104
hsa_circ_0094_MPPED1	chr22	43820913	43870841	exon_match	183	+	MPPED1	hsa_circ_0116708	hsa-MPPED1_000008	HSA_CIRCpedia_133314	449.672	449.672	446.077	447.404	3.59563	0	14	0.967213
hsa_circ_0096_HIPK2	chr7	139415730	139416814	exon_match	177	-	HIPK2	hsa_circ_0001756	hsa-HIPK2_000022	HSA_CIRCpedia_56991	726.876	726.876	722.644	722.644	4.23164	0	15	2.70621
hsa_circ_0097_CLASP2	chr3	33592743	33633988	exon_match	177	-	CLASP2	hsa_circ_0064759	hsa-CLASP2_000116	HSA_CIRCpedia_45405	583.842	583.842	573.582	581.785	10.2599	0	7	1.58757
hsa_circ_0098_HABP4	chr9	99220660	99228060	exon_match	175	+	HABP4	hsa_circ_0087630	hsa-HABP4_000001	HSA_CIRCpedia_64836	321.84	321.84	318.869	321.28	2.97143	0	3	1.49143
hsa_circ_0099_ANKRD17	chr4	73984404	73991029	exon_match	172	-	ANKRD17	hsa_circ_0004148	hsa-ANKRD17_000003	HSA_CIRCpedia_49069	666.983	666.983	660.698	665.686	6.28488	0	11	1.87791
hsa_circ_0100_ERC2	chr3	55984452	56026278	exon_match	171	-	ERC2	hsa_circ_0124267	hsa-ERC2_000039	HSA_CIRCpedia_46440	384.626	384.626	373.135	373.772	11.4912	0	9	1.75439
hsa_circ_0101_PIK3R1	chr5	67522117	67522837	exon_match	169	+	PIK3R1	hsa_circ_0006411	hsa-PIK3R1_000001	HSA_CIRCpedia_52280	568.13	568.13	565.355	567.473	2.77515	0	2	1.72781
hsa_circ_0102_RIMS2	chr8	105105698	105161076	exon_match	168	+	RIMS2	hsa_circ_0085302	hsa-RIMS2_000026	HSA_CIRCpedia_59782	418.315	418.315	367.202	403.03	51.1131	0	5	1.29167
hsa_circ_0103_TENM3	chr4	183522076	183575046	exon_match	166	+	TENM3	hsa_circ_0125881	hsa-TENM3_000001	HSA_CIRCpedia_48014	477.765	477.765	474.657	362.831	3.10843	0	12	1.03012
hsa_circ_0105_SATB2	chr2	200173482	200246543	exon_match	164	-	SATB2	hsa_circ_0006011	hsa-SATB2_000019	HSA_CIRCpedia_39060	684.006	684.006	673.823	676.476	10.1829	0	13	6.03049
hsa_circ_0104_SATB2	chr2	200213423	200298237	exon_match	164	-	SATB2	hsa_circ_0008928	hsa-SATB2_000004	HSA_CIRCpedia_39066	727.957	727.957	720.909	725.274	7.04878	0	3	2.62195
hsa_circ_0106_ANKS1B	chr12	99145132	99225914	exon_match	164	-	ANKS1B	hsa_circ_0099665	hsa-ANKS1B_000023	HSA_CIRCpedia_119259	551.537	551.537	543.25	548.61	8.28659	0	11	1.78049
hsa_circ_0107_TNFRSF21	chr6	47251673	47254331	exon_match	163	-	TNFRSF21	hsa_circ_0001610	hsa-TNFRSF21_000006	HSA_CIRCpedia_55208	805.104	805.104	794.988	801.117	10.1166	0	1	0.656442
hsa_circ_0108_AATF	chr17	35310185	35311207	exon_match	163	+	AATF	hsa_circ_0004751	hsa-AATF_000003	HSA_CIRCpedia_20311	466.294	466.294	465.46	466.08	0.834356	0	9	0.0613497
hsa_circ_0111_TASP1	chr20	13509079	13568017	exon_match	162	-	TASP1	hsa_circ_0114683	hsa-TASP1_000009	HSA_CIRCpedia_33363	428.951	428.951	422.784	425.407	6.16667	0	6	1.33333
hsa_circ_0110_ST6GAL2	chr2	107446521	107460490	exon_match	162	-	ST6GAL2	hsa_circ_0055954	hsa-ST6GAL2_000002	HSA_CIRCpedia_37360	816.586	816.586	807.741	808.574	8.84568	0	20	4.66049
hsa_circ_0112_RYR2	chr1	237531826	237632487	no_exon_match	162	+	RYR2	hsa_circ_0112625	hsa-RYR2_000792	HSA_CIRCpedia_30836	467.228	467.228	438.228	385.432	29	NA	NA	NA
hsa_circ_0109_MSANTD3	chr9	103204187	103204638	exon_match	162	+	MSANTD3	hsa_circ_0006388	hsa-MSANTD3_000001	HSA_CIRCpedia_62070	342.099	342.099	340.735	342.099	1.3642	0	3	1.15432
hsa_circ_0113_ASH1L	chr1	155408117	155429689	exon_match	162	-	ASH1L	hsa_circ_0003247	hsa-ASH1L_000002	HSA_CIRCpedia_28186	666.019	666.019	654.352	663.691	11.6667	0	2	1.58642
hsa_circ_0114_SLC8A3	chr14	70633355	70635201	exon_match	161	-	SLC8A3	hsa_circ_0000551	hsa-SLC8A3_000001	HSA_CIRCpedia_12836	614.373	614.373	612.689	612.72	1.68323	0	2	1.67702
hsa_circ_0116_MAGI2	chr7	77789341	77814987	exon_match	160	-	MAGI2	hsa_circ_0134739	hsa-MAGI2_000002	HSA_CIRCpedia_59057	458.794	458.794	453.587	456.756	5.20625	0	10	3.5875
hsa_circ_0115_ICA1	chr7	8257934	8275635	exon_match	160	-	ICA1	hsa_circ_0079422	hsa-ICA1_000001	HSA_CIRCpedia_59126	530.094	530.094	523.181	527.169	6.9125	0	23	2.05625
hsa_circ_0117_ANKH	chr5	14741935	14758707	exon_match	160	-	ANKH	hsa_circ_0003057	hsa-ANKH_000001	HSA_CIRCpedia_50731	547.869	547.869	543.406	546.763	4.4625	0	5	0.775
hsa_circ_0118_MAPK9	chr5	179688683	179707608	exon_match	158	-	MAPK9	hsa_circ_0001566	hsa-MAPK9_000001	HSA_CIRCpedia_51436	564.19	564.19	557.462	561.316	6.72785	0	2	0.841772
hsa_circ_0119_SV2B	chr15	91795048	91811835	exon_match	157	+	SV2B	hsa_circ_0104891	hsa-SV2B_000001	HSA_CIRCpedia_120822	677.879	677.879	673.076	675.121	4.80255	0	13	0.968153
hsa_circ_0121_RPS6KC1	chr1	213302869	213349835	exon_match	156	+	RPS6KC1	hsa_circ_0007772	hsa-RPS6KC1_000003	HSA_CIRCpedia_29953	479.147	479.147	466.833	472.34	12.3141	0	12	1.51923
hsa_circ_0120_KHDRBS2	chr6	62371186	62407158	exon_match	156	-	KHDRBS2	.	hsa-intergenic_000498	.	316.641	316.641	312.462	312.641	4.17949	0	3	0.897436
hsa_circ_0122_AKT3	chr1	243727021	244006584	exon_match	155	-	AKT3	hsa_circ_0017244	.	HSA_CIRCpedia_30943	534.535	534.535	516.723	524.858	17.8129	0	7	1.89677
hsa_circ_0124_RBM39	chr20	34302106	34313077	exon_match	153	-	RBM39	hsa_circ_0004870	hsa-RBM39_000067	HSA_CIRCpedia_33957	527.052	527.052	523.118	526.039	3.93464	0	4	1.04575
hsa_circ_0123_GLCCI1	chr7	8043537	8110761	exon_match	153	+	GLCCI1	hsa_circ_0134778	hsa-GLCCI1_000030	HSA_CIRCpedia_59087	516.993	516.993	508.758	512.19	8.23529	0	3	1.54248
hsa_circ_0125_FAM53B	chr10	126370175	126370948	exon_match	152	-	FAM53B	hsa_circ_0000267	hsa-RP11-12J10_000020	HSA_CIRCpedia_826	575.059	575.059	573.164	573.862	1.89474	0	11	1.92763
hsa_circ_0126_KIAA1217	chr10	24783428	24802363	exon_match	150	+	KIAA1217	hsa_circ_0017974	hsa-KIAA1217_000003	HSA_CIRCpedia_128846	431.753	431.753	429.2	431.593	2.55333	0	5	0.726667
hsa_circ_0127_RIMS1	chr6	73001636	73043538	exon_match	148	+	RIMS1	hsa_circ_0132244	hsa-RIMS1_000006	HSA_CIRCpedia_68456	645.682	645.682	630.169	627.595	15.5135	0	4	2.69595
hsa_circ_0128_ARHGAP10	chr4	148778703	148803083	exon_match	148	+	ARHGAP10	hsa_circ_0071106	hsa-ARHGAP10_000111	HSA_CIRCpedia_47599	496.459	496.459	489.655	491.189	6.80405	0	5	0.918919
hsa_circ_0132_RBM23	chr14	23375403	23380612	exon_match	147	-	RBM23	hsa_circ_0031241	hsa-RBM23_000002	HSA_CIRCpedia_11720	334.476	334.476	331.361	334.252	3.11565	0	10	0.965986
hsa_circ_0130_FNIP2	chr4	159789253	159791621	exon_match	147	+	FNIP2	hsa_circ_0125649	hsa-FNIP2_000002	HSA_CIRCpedia_47837	640.177	640.177	637.259	640.068	2.91837	0	23	2.17687
hsa_circ_0129_ADGRB3	chr6	69640450	69666701	exon_match	147	+	ADGRB3	hsa_circ_0076931	hsa-BAI3_000012	HSA_CIRCpedia_55392	596.687	596.687	593.633	593.633	3.05442	0	10	0.931973
hsa_circ_0131_ATXN10	chr22	46096161	46136418	exon_match	147	+	ATXN10	hsa_circ_0001246	hsa-ATXN10_000029	HSA_CIRCpedia_37042	629.857	629.857	619.286	622.197	10.5714	0	3	1.06803
hsa_circ_0134_UNC80	chr2	210742677	210761137	exon_match	146	+	UNC80	hsa_circ_0118991	hsa-UNC80_000003	HSA_CIRCpedia_114165	504.986	504.986	454.486	309.164	50.5	0	19	1.0274
hsa_circ_0133_APBB2	chr4	40892380	40947090	exon_match	146	-	APBB2	hsa_circ_0069562	hsa-APBB2_000039	HSA_CIRCpedia_48632	576.534	576.534	572.39	574.781	4.14384	0	2	0.630137
hsa_circ_0135_PTPRM	chr18	8113483	8143777	exon_match	143	+	PTPRM	hsa_circ_0002872	hsa-PTPRM_000002	HSA_CIRCpedia_24431	414.559	414.559	360.846	413.406	53.7133	0	3	1.66434
hsa_circ_0136_SLC45A4	chr8	142264087	142264728	exon_match	142	-	SLC45A4	hsa_circ_0001829	hsa-SLC45A4_000001	HSA_CIRCpedia_342085	533.585	533.585	533.549	373.979	0.0352113	0	2	0.0352113
hsa_circ_0137_PSMB1	chr6	170846321	170858201	exon_match	142	-	PSMB1	hsa_circ_0078784	hsa-PSMB1_000001	HSA_CIRCpedia_54443	371.056	371.056	366.254	370.845	4.80282	0	6	2.19014
hsa_circ_0138_BIRC6	chr2	32602655	32620661	exon_match	141	+	BIRC6	hsa_circ_0053441	hsa-BIRC6_000413	HSA_CIRCpedia_40781	562.489	562.489	555.043	558.333	7.44681	0	22	0.992908
hsa_circ_0141_ZBTB46	chr20	62407030	62422143	exon_match	140	-	ZBTB46	hsa_circ_0002805	hsa-ZBTB46_000001	HSA_CIRCpedia_34982	609.179	609.179	608.521	608.564	0.657143	0	2	0.0357143
hsa_circ_0139_CDK13	chr7	40027197	40041630	exon_match	140	+	CDK13	hsa_circ_0001699	hsa-CDK13_000003	HSA_CIRCpedia_58025	587.4	587.4	584.8	587.014	2.6	0	6	1.81429
hsa_circ_0140_ATXN10	chr22	46085591	46136418	exon_match	140	+	ATXN10	hsa_circ_0008199	hsa-ATXN10_000006	HSA_CIRCpedia_37033	646.707	646.707	641.057	644.429	5.65	0	3	1.65714
hsa_circ_0142_HDAC5	chr17	42161922	42165064	exon_match	139	-	HDAC5	hsa_circ_0006255	hsa-HDAC5_000004	HSA_CIRCpedia_20972	492.878	492.878	490.871	492.396	2.00719	0	8	0.71223
hsa_circ_0143_AASS	chr7	121753171	121773795	exon_match	138	-	AASS	hsa_circ_0006919	hsa-AASS_000018	HSA_CIRCpedia_56439	578.138	578.138	573.761	574.377	4.37681	0	11	0.971014
hsa_circ_0144_RASGRF2	chr5	80388619	80422982	exon_match	137	+	RASGRF2	hsa_circ_0008226	.	HSA_CIRCpedia_52825	628.328	628.328	616.54	593.467	11.7883	0	11	5.16788
hsa_circ_0145_SH3KBP1	chrX	19626055	19705809	exon_match	136	-	SH3KBP1	.	hsa-SH3KBP1_000003	.	467.507	467.507	461.404	462.919	6.10294	0	2	0.669118
hsa_circ_0147_SCAP	chr3	47466974	47470160	exon_match	136	-	SCAP	hsa_circ_0007291	hsa-SCAP_000001	HSA_CIRCpedia_45871	561.221	561.221	558.493	560.551	2.72794	0	6	0.852941
hsa_circ_0146_ATXN1	chr6	16326624	16328701	exon_match	136	-	ATXN1	hsa_circ_0007132	hsa-ATXN1_000027	HSA_CIRCpedia_54284	617.015	617.015	612.846	503.647	4.16912	0	7	4.19118
hsa_circ_0149_SATB2	chr2	200245086	200298237	exon_match	135	-	SATB2	hsa_circ_0002867	hsa-SATB2_000002	HSA_CIRCpedia_39070	455.274	455.274	335.422	337.756	119.852	0	11	2.85926
hsa_circ_0150_MYO1E	chr15	59487659	59510286	exon_match	135	-	MYO1E	hsa_circ_0004432	hsa-MYO1E_000004	HSA_CIRCpedia_14950	526.133	526.133	518.941	521.874	7.19259	0	3	1.96296
hsa_circ_0148_AFF2	chrX	147743428	147744289	exon_match	135	+	AFF2	hsa_circ_0001947	hsa-AFF2_000010	HSA_CIRCpedia_65321	686.052	686.052	685.985	685.985	0.0666667	0	4	0.0666667
hsa_circ_0151_RYR2	chr1	237586391	237620035	exon_match	134	+	RYR2	hsa_circ_0112641	hsa-RYR2_000003	HSA_CIRCpedia_140504	390.716	390.716	386.858	222.321	3.85821	0	10	1.48507
hsa_circ_0154_SERGEF	chr11	17981016	18029623	exon_match	133	-	SERGEF	hsa_circ_0095510	hsa-SERGEF_000001	HSA_CIRCpedia_3882	600.459	600.459	591.331	598.977	9.12782	0	3	1.57895
hsa_circ_0153_LONP2	chr16	48311248	48337216	exon_match	133	+	LONP2	hsa_circ_0008558	hsa-LONP2_000007	HSA_CIRCpedia_17747	441.308	441.308	436.609	440.03	4.69925	0	2	1.46617
hsa_circ_0152_KHDRBS3	chr8	136554896	136619280	exon_match	133	+	KHDRBS3	hsa_circ_0135843	hsa-KHDRBS3_000002	HSA_CIRCpedia_60152	551.857	551.857	538.331	540.865	13.5263	0	20	1.76692
hsa_circ_0155_KHDRBS2	chr6	62369021	62407158	exon_match	131	-	KHDRBS2	.	hsa-intergenic_008219	.	328.145	328.145	324.885	325.13	3.25954	0	2	0.160305
hsa_circ_0156_LRRC7	chr1	70518708	70573509	exon_match	130	+	LRRC7	hsa_circ_0114014	hsa-LRRC7_000003	HSA_CIRCpedia_32839	531.485	531.485	523.838	153.246	7.64615	0	6	1.39231
hsa_circ_0158_WDR7	chr18	54444012	54547396	exon_match	129	+	WDR7	.	hsa-WDR7_000008	HSA_CIRCpedia_121421	511.163	511.163	508	509.163	3.16279	0	30	0.465116
hsa_circ_0159_TANC2	chr17	61228630	61315438	no_exon_match	129	+	TANC2	hsa_circ_0107389	hsa-TANC2_000054	.	450.93	450.93	351.698	447.163	99.2326	NA	NA	NA
hsa_circ_0157_PTN	chr7	136935976	136939721	exon_match	129	-	PTN	hsa_circ_0003949	hsa-PTN_000007	HSA_CIRCpedia_56857	385.225	385.225	382.55	384.512	2.67442	0	2	1.69767
hsa_circ_0160_PTK2	chr8	141828375	141900868	exon_match	128	-	PTK2	hsa_circ_0005982	hsa-PTK2_000216	HSA_CIRCpedia_60264	645.781	645.781	640.344	642.43	5.4375	0	4	0.289062
hsa_circ_0162_KCNMA1	chr10	78704530	78729825	exon_match	128	-	KCNMA1	hsa_circ_0006561	hsa-KCNMA1_000101	HSA_CIRCpedia_2487	508.641	508.641	504.625	507.617	4.01562	0	28	2.71875
hsa_circ_0161_AKT3	chr1	243736227	244006584	exon_match	128	-	AKT3	hsa_circ_0017248	.	HSA_CIRCpedia_30945	513.867	513.867	497.391	503.555	16.4766	0	7	1.64844
hsa_circ_0164_RERE	chr1	8525984	8617582	exon_match	126	-	RERE	hsa_circ_0009576	hsa-RERE_000104	HSA_CIRCpedia_33014	477.667	477.667	473.317	474.73	4.34921	0	10	1.07937
hsa_circ_0165_NALCN	chr13	101936283	102051516	exon_match	126	-	NALCN	.	hsa-NALCN_000023	HSA_CIRCpedia_118931	602.23	602.23	592.754	595.206	9.47619	0	5	3.52381
hsa_circ_0163_GIGYF2	chr2	233612324	233626146	exon_match	126	+	GIGYF2	hsa_circ_0003341	hsa-GIGYF2_000088	HSA_CIRCpedia_40050	403.071	403.071	397.73	401.087	5.34127	0	3	2.27778
hsa_circ_0166_RNF144A	chr2	7154584	7170346	exon_match	124	+	RNF144A	hsa_circ_0052490	hsa-RNF144A_000001	HSA_CIRCpedia_42230	406.661	406.661	401.105	405.976	5.55645	0	22	2.6371
hsa_circ_0168_TMTC2	chr12	83250788	83251359	exon_match	123	+	TMTC2	hsa_circ_0002886	hsa-TMTC2_000001	HSA_CIRCpedia_9690	476.285	476.285	476.228	476.285	0.0569106	0	3	0.0569106
hsa_circ_0167_SUPT3H	chr6	44900389	45073743	exon_match	123	-	SUPT3H	hsa_circ_0076681	hsa-SUPT3H_000010	HSA_CIRCpedia_55182	301.732	301.732	289.252	280.26	12.4797	0	14	2.0813
hsa_circ_0169_ADGRB3	chr6	69653721	69685232	exon_match	122	+	ADGRB3	hsa_circ_0076938	hsa-BAI3_000024	HSA_CIRCpedia_123062	577.639	577.639	570.066	570.967	7.57377	0	6	0.278689
hsa_circ_0170_CSNK1G3	chr5	122881110	122911657	exon_match	121	+	CSNK1G3	hsa_circ_0073706	hsa-CSNK1G3_000036	HSA_CIRCpedia_49958	434.05	434.05	432.074	433.628	1.97521	0	2	1.33058
hsa_circ_0171_NSD2	chr4	1902352	1936989	exon_match	120	+	NSD2	hsa_circ_0001387	hsa-WHSC1_000001	HSA_CIRCpedia_48164	567.25	567.25	564.125	566.358	3.125	0	13	1.875
hsa_circ_0172_WDR1	chr4	10099334	10105610	exon_match	119	-	WDR1	hsa_circ_0003550	hsa-WDR1_000005	HSA_CIRCpedia_46969	319.126	319.126	318.185	318.588	0.941176	0	1	0.00840336
hsa_circ_0174_FGGY	chr1	59787207	59812070	exon_match	118	+	FGGY	hsa_circ_0000075	hsa-FGGY_000005	HSA_CIRCpedia_32553	465.127	465.127	422.314	440.788	42.8136	0	7	2.40678
hsa_circ_0173_CACTIN	chr19	3623685	3624160	exon_match	118	-	CACTIN	hsa_circ_0002661	hsa-CACTIN_000001	HSA_CIRCpedia_25682	344.746	344.746	341.924	342.525	2.82203	0	5	1.83898
hsa_circ_0175_ANKS1B	chr12	99166819	99225914	exon_match	118	-	ANKS1B	hsa_circ_0099671	hsa-ANKS1B_000005	HSA_CIRCpedia_9931	557.229	557.229	549.746	555.441	7.48305	0	2	1.68644
hsa_circ_0177_TBC1D14	chr4	6995910	7002978	exon_match	117	+	TBC1D14	hsa_circ_0006681	hsa-TBC1D14_000042	HSA_CIRCpedia_49000	449.906	449.906	445.915	448.462	3.99145	0	2	0.888889
hsa_circ_0176_ARFGEF3	chr6	138655106	138656325	exon_match	117	+	ARFGEF3	hsa_circ_0130824	hsa-KIAA1244_000028	HSA_CIRCpedia_100257	617.521	617.521	615.983	615.991	1.53846	0	4	1.53846
hsa_circ_0178_CHD2	chr15	93552374	93563488	exon_match	117	+	CHD2	hsa_circ_0104933	hsa-CHD2_000017	HSA_CIRCpedia_16219	485.034	485.034	480.94	484.624	4.09402	0	13	2.65812
hsa_circ_0179_ERI3	chr1	44773981	44804994	exon_match	116	-	ERI3	hsa_circ_0007693	hsa-ERI3_000025	HSA_CIRCpedia_32022	436.388	436.388	432.897	434.871	3.49138	0	3	0.12069
hsa_circ_0181_METTL3	chr14	21971315	21972024	exon_match	115	-	METTL3	hsa_circ_0000523	hsa-METTL3_000010	HSA_CIRCpedia_11697	527.174	527.174	495.2	527.174	31.9739	0	2	1.18261
hsa_circ_0180_GIGYF2	chr2	233612324	233625301	exon_match	115	+	GIGYF2	.	.	.	358.348	358.348	353.67	356.478	4.67826	0	3	2.08696
hsa_circ_0182_TACC1	chr8	38677039	38678153	exon_match	114	+	TACC1	hsa_circ_0003316	hsa-TACC1_000002	HSA_CIRCpedia_60998	699.754	699.754	699.482	699.5	0.27193	0	16	0.333333
hsa_circ_0183_PIK3C2B	chr1	204437997	204439014	exon_match	114	-	PIK3C2B	hsa_circ_0000174	hsa-PIK3C2B_000017	HSA_CIRCpedia_29613	592.675	592.675	590.974	434.825	1.70175	0	6	1.18421
hsa_circ_0185_NSD2	chr4	1902352	1920350	exon_match	113	+	NSD2	hsa_circ_0004156	hsa-WHSC1_000004	HSA_CIRCpedia_48162	697.071	697.071	694.513	696.389	2.55752	0	4	1.52212
hsa_circ_0184_MLIP	chr6	54013853	54095715	exon_match	113	+	MLIP	hsa_circ_0131934	hsa-MLIP_000009	HSA_CIRCpedia_123032	430.841	430.841	426.168	427.372	4.67257	0	2	1.39823
hsa_circ_0186_DLGAP1	chr18	3567487	3582246	exon_match	113	-	DLGAP1	hsa_circ_0108383	hsa-DLGAP1_000001	HSA_CIRCpedia_121262	405.584	405.584	402.54	403.779	3.04425	0	2	1.0177
hsa_circ_0187_CHSY1	chr15	101775286	101775782	exon_match	113	-	CHSY1	hsa_circ_0005019	hsa-CHSY1_000004	HSA_CIRCpedia_13592	389.513	389.513	387.991	388	1.52212	0	2	1.51327
hsa_circ_0188_RYR2	chr1	237551386	237632487	exon_match	113	+	RYR2	.	.	.	335.159	335.159	331.319	283.177	3.84071	0	3	1.00885
hsa_circ_0189_MAP7	chr6	136698892	136710655	exon_match	112	-	MAP7	hsa_circ_0130788	hsa-MAP7_000002	HSA_CIRCpedia_53657	394.438	394.438	390.759	391.938	3.67857	0	3	1.41964
hsa_circ_0190_DGKH	chr13	42742575	42764661	exon_match	112	+	DGKH	hsa_circ_0100496	hsa-DGKH_000008	HSA_CIRCpedia_10769	692.866	692.866	687.696	684.527	5.16964	0	26	1.10714
hsa_circ_0191_AKT3	chr1	243708811	244006584	exon_match	112	-	AKT3	hsa_circ_0017242	.	HSA_CIRCpedia_30939	725.295	725.295	709.589	713.607	15.7054	0	2	1.60714
hsa_circ_0192_CTCF	chr16	67644726	67646024	exon_match	111	+	CTCF	hsa_circ_0002122	hsa-CTCF_000005	HSA_CIRCpedia_18187	677.955	677.955	675.108	677.099	2.84685	0	11	1.71171
hsa_circ_0193_PTK2	chr8	141828375	141889736	exon_match	110	-	PTK2	hsa_circ_0085765	hsa-PTK2_000226	HSA_CIRCpedia_60263	433.282	433.282	429.564	430.782	3.71818	0	3	0.881818
hsa_circ_0196_MDGA2	chr14	47389214	47504507	exon_match	110	-	MDGA2	.	hsa-MDGA2_000105	HSA_CIRCpedia_120939	524.655	524.655	521.455	514.518	3.2	0	17	1.60909
hsa_circ_0195_LRRC7	chr1	70518708	70555502	exon_match	110	+	LRRC7	hsa_circ_0114013	hsa-LRRC7_000004	HSA_CIRCpedia_125005	442.2	442.2	436.273	69.2182	5.92727	0	22	1.94545
hsa_circ_0194_ARMC2	chr6	109175427	109197553	exon_match	110	+	ARMC2	hsa_circ_0130236	hsa-ARMC2_000017	HSA_CIRCpedia_53254	556.091	556.091	552.2	554.218	3.89091	0	2	1.03636
hsa_circ_0200_FAT3	chr11	92042769	92088570	no_exon_match	109	+	FAT3	hsa_circ_0096736	hsa-intergenic_057717	.	680.835	493.872	493.239	374.183	0.633028	NA	NA	NA
hsa_circ_0199_ERC1	chr12	1399017	1519619	exon_match	109	+	ERC1	.	hsa-ERC1_000016	HSA_CIRCpedia_118971	400.092	400.092	383.028	325.468	17.0642	0	5	2.55963
hsa_circ_0197_DHX16	chr6	30638186	30639051	exon_match	109	-	DHX16	.	hsa-DHX16_000001	HSA_CIRCpedia_359853	375.679	375.679	372.587	375.229	3.09174	0	3	1.36697
hsa_circ_0198_BICD1	chr12	32480394	32481489	exon_match	109	+	BICD1	hsa_circ_0025841	.	HSA_CIRCpedia_8312	742.083	742.083	736.183	738.752	5.89908	0	10	3.54128
hsa_circ_0202_SIRT5	chr6	13579682	13601181	exon_match	108	+	SIRT5	hsa_circ_0075648	hsa-SIRT5_000011	HSA_CIRCpedia_53628	668.306	668.306	649.509	663.315	18.7963	0	30	2.99074
hsa_circ_0201_LMTK2	chr7	97820039	97823884	exon_match	108	+	LMTK2	hsa_circ_0001725	hsa-LMTK2_000001	HSA_CIRCpedia_59397	684.102	684.102	675.861	676.056	8.24074	0	12	5.39815
hsa_circ_0204_SATB2	chr2	200188525	200246543	exon_match	107	-	SATB2	hsa_circ_0057687	hsa-SATB2_000012	HSA_CIRCpedia_93269	652.916	652.916	647.617	649.15	5.29907	0	3	2.14019
hsa_circ_0203_GRM8	chr7	126882748	126883569	exon_match	107	-	GRM8	hsa_circ_0133238	hsa-GRM8_000001	HSA_CIRCpedia_56478	613.187	613.187	611.075	611.514	2.11215	0	21	2.23364
hsa_circ_0205_CNTNAP5	chr2	125530375	125555897	exon_match	107	+	CNTNAP5	hsa_circ_0117248	hsa-CNTNAP5_000024	HSA_CIRCpedia_122584	584.869	584.869	581.047	474.056	3.82243	0	3	0.607477
hsa_circ_0207_MAP7	chr6	136709530	136710655	exon_match	106	-	MAP7	hsa_circ_0130789	hsa-MAP7_000011	HSA_CIRCpedia_53660	220.406	220.406	218.613	218.717	1.79245	0	16	1.40566
hsa_circ_0208_GRIP1	chr12	66909398	66990707	exon_match	106	-	GRIP1	hsa_circ_0027451	hsa-GRIP1_000002	HSA_CIRCpedia_9396	560.047	560.047	553.83	554.726	6.21698	0	21	0.962264
hsa_circ_0206_DGKB	chr7	14712553	14758310	exon_match	106	-	DGKB	hsa_circ_0079474	hsa-DGKB_000014	HSA_CIRCpedia_57147	513.33	513.33	504.708	509.679	8.62264	0	17	3.53774
hsa_circ_0210_RIC3	chr11	8158924	8161740	exon_match	105	-	RIC3	hsa_circ_0096554	hsa-RIC3_000001	HSA_CIRCpedia_5807	376.61	376.61	317.924	374.21	58.6857	0	6	1.47619
hsa_circ_0209_CREBBP	chr16	3900297	3901010	exon_match	105	-	CREBBP	hsa_circ_0007637	hsa-CREBBP_000051	HSA_CIRCpedia_17571	550.571	550.571	549.219	374.81	1.35238	0	2	1.33333
hsa_circ_0211_PCLO	chr7	82763565	82764972	exon_match	104	-	PCLO	hsa_circ_0080941	hsa-PCLO_000005	HSA_CIRCpedia_59127	671.529	671.529	666.317	666.317	5.21154	0	10	3.70192
hsa_circ_0212_AKT3	chr1	243776972	244006584	exon_match	104	-	AKT3	hsa_circ_0017252	.	HSA_CIRCpedia_30950	563.683	563.683	548.75	552.538	14.9327	0	15	6.06731
hsa_circ_0219_RPS6KC1	chr1	213251037	213349835	exon_match	103	+	RPS6KC1	hsa_circ_0111925	hsa-RPS6KC1_000051	HSA_CIRCpedia_29937	555.078	555.078	541.379	546.058	13.699	0	17	4.54369
hsa_circ_0220_PRMT3	chr11	20417348	20448411	exon_match	103	+	PRMT3	hsa_circ_0095579	hsa-PRMT3_000003	HSA_CIRCpedia_119485	432.427	432.427	411.35	420.466	21.0777	0	18	1.31068
hsa_circ_0216_PHKB	chr16	47531309	47581459	exon_match	103	+	PHKB	hsa_circ_0004791	hsa-PHKB_000088	HSA_CIRCpedia_17705	471.573	471.573	464.728	468.204	6.84466	0	12	1.58252
hsa_circ_0218_PCCA	chr13	100953713	101101559	exon_match	103	+	PCCA	hsa_circ_0030764	hsa-PCCA_000127	HSA_CIRCpedia_9976	573.155	573.155	565.369	569.291	7.78641	0	3	1.7767
hsa_circ_0214_MSRA	chr8	10065342	10177499	exon_match	103	+	MSRA	hsa_circ_0002546	hsa-MSRA_000001	HSA_CIRCpedia_59606	345.757	345.757	300.612	303.728	45.1456	0	2	1.85437
hsa_circ_0215_MARK4	chr19	45781180	45783992	exon_match	103	+	MARK4	hsa_circ_0004440	hsa-MARK4_000004	HSA_CIRCpedia_26154	366.573	366.573	363.874	365.786	2.69903	0	1	0.708738
hsa_circ_0213_KHDRBS3	chr8	136533479	136619280	exon_match	103	+	KHDRBS3	hsa_circ_0135840	hsa-KHDRBS3_000001	HSA_CIRCpedia_141866	558.592	558.592	548.32	551.369	10.2718	0	6	1.79612
hsa_circ_0217_VPS35L	chr16	19627435	19659204	exon_match	103	+	VPS35L	hsa_circ_0006797	hsa-C16orf62_000106	HSA_CIRCpedia_16825	823.32	823.32	811.155	814.854	12.165	0	10	1.83495
hsa_circ_0221_NDST3	chr4	119026172	119064839	exon_match	101	+	NDST3	hsa_circ_0125149	hsa-NDST3_000001	HSA_CIRCpedia_124111	454.475	454.475	450.109	397.881	4.36634	0	1	0.712871
hsa_circ_0222_ARL3	chr10	104445572	104465246	exon_match	101	-	ARL3	hsa_circ_0092493	hsa-ARL3_000007	HSA_CIRCpedia_252	423.693	423.693	419.762	422.594	3.93069	0	21	1.56436
hsa_circ_0223_WWC3	chrX	10031484	10066619	exon_match	100	+	WWC3	hsa_circ_0001910	hsa-WWC3_000001	HSA_CIRCpedia_64904	551.04	551.04	546.68	548.54	4.36	0	4	1.61
hsa_circ_0224_PTK2	chr8	141745349	141762415	exon_match	100	-	PTK2	hsa_circ_0004238	hsa-PTK2_000220	HSA_CIRCpedia_60216	525.31	525.31	517.96	524.37	7.35	0	14	2.75
hsa_circ_0226_TPST1	chr7	65705311	65751696	exon_match	99	+	TPST1	hsa_circ_0006041	hsa-TPST1_000002	HSA_CIRCpedia_58525	624.343	624.343	617.04	623.091	7.30303	0	1	0.808081
hsa_circ_0227_GRM1	chr6	146719904	146720835	exon_match	99	+	GRM1	hsa_circ_0130947	hsa-GRM1_000002	HSA_CIRCpedia_123289	560.263	560.263	559.434	452.99	0.828283	0	6	0.828283
hsa_circ_0225_GOLM1	chr9	88648196	88661487	exon_match	99	-	GOLM1	hsa_circ_0139249	hsa-GOLM1_000008	HSA_CIRCpedia_64605	539.869	539.869	536.818	539.343	3.05051	0	3	0.89899
hsa_circ_0228_FNIP2	chr4	159772472	159791621	exon_match	99	+	FNIP2	hsa_circ_0125648	hsa-FNIP2_000006	HSA_CIRCpedia_47835	651.202	651.202	649.434	650.414	1.76768	0	0	0
hsa_circ_0229_LOC100507557,SHPRH	chr6	146185523	146216113	no_exon_match	98	-	LOC100507557,SHPRH	hsa_circ_0130934	hsa-SHPRH_000021	.	500.816	500.816	315.51	470.265	185.306	NA	NA	NA
hsa_circ_0230_DDX17	chr22	38890634	38897285	exon_match	98	-	DDX17	hsa_circ_0002211	hsa-DDX17_000005	HSA_CIRCpedia_36679	758.316	758.316	755.459	756.745	2.85714	0	5	0.0714286
hsa_circ_0231_BTBD7	chr14	93760203	93762503	exon_match	98	-	BTBD7	hsa_circ_0000563	hsa-BTBD7_000031	HSA_CIRCpedia_13509	719.367	719.367	715.592	718.908	3.77551	0	6	3.26531
hsa_circ_0233_PRDM2	chr1	14042035	14068652	exon_match	97	+	PRDM2	hsa_circ_0010028	hsa-PRDM2_000027	HSA_CIRCpedia_27664	372.216	372.216	367.103	367.155	5.1134	0	8	1.95876
hsa_circ_0232_PRDM2	chr1	14057494	14075982	exon_match	97	+	PRDM2	hsa_circ_0004861	hsa-PRDM2_000007	HSA_CIRCpedia_27667	366.196	366.196	361.196	361.784	5	0	3	1.86598
hsa_circ_0235_SYT1	chr12	79679566	79693331	exon_match	96	+	SYT1	hsa_circ_0099287	hsa-SYT1_000001	HSA_CIRCpedia_9654	530.958	530.958	527.156	528.26	3.80208	0	3	1.42708
hsa_circ_0234_GPATCH2L	chr14	76633005	76662315	exon_match	96	+	GPATCH2L	hsa_circ_0005252	hsa-GPATCH2L_000019	HSA_CIRCpedia_13160	468.583	468.583	463.312	464.406	5.27083	0	4	2.8125
hsa_circ_0237_MEIS3	chr19	47919908	47920607	exon_match	95	-	MEIS3	hsa_circ_0003449	hsa-MEIS3_000001	HSA_CIRCpedia_26301	301.463	301.463	296.947	298.211	4.51579	0	5	0.852632
hsa_circ_0236_ADGRV1	chr5	90059121	90074914	exon_match	95	+	ADGRV1	hsa_circ_0073329	hsa-GPR98_000133	HSA_CIRCpedia_52935	570.368	570.368	564.2	345.568	6.16842	0	17	3.24211
hsa_circ_0239_MYO19	chr17	34864900	34867294	exon_match	94	-	MYO19	hsa_circ_0003507	hsa-MYO19_000001	HSA_CIRCpedia_20284	591.128	591.128	293.489	590.851	297.638	0	22	2.12766
hsa_circ_0240_KATNAL1	chr13	30801548	30857928	exon_match	94	-	KATNAL1	hsa_circ_0008068	hsa-KATNAL1_000001	HSA_CIRCpedia_10511	752.309	752.309	743.819	746.734	8.48936	0	2	1.78723
hsa_circ_0238_ARHGAP26	chr5	142434003	142526946	exon_match	94	+	ARHGAP26	hsa_circ_0074373	hsa-ARHGAP26_000020	HSA_CIRCpedia_50596	544.521	544.521	541.904	542.809	2.61702	0	1	0.0212766
hsa_circ_0242_THSD1	chr13	52971366	52972329	exon_match	93	-	THSD1	hsa_circ_0008776	hsa-THSD1_000002	HSA_CIRCpedia_10971	574.376	574.376	571.688	571.688	2.68817	0	22	2.7957
hsa_circ_0241_ATP9B	chr18	76953182	77067234	exon_match	93	+	ATP9B	hsa_circ_0048013	hsa-ATP9B_000060	HSA_CIRCpedia_24372	640.634	640.634	634.516	636.237	6.11828	0	6	1.62366
hsa_circ_0243_REXO4	chr9	136277418	136278041	exon_match	92	-	REXO4	hsa_circ_0089371	hsa-REXO4_000001	HSA_CIRCpedia_63343	492.804	492.804	280.793	296.25	212.011	0	2	0.967391
hsa_circ_0244_ARHGAP12	chr10	32197099	32199491	exon_match	92	-	ARHGAP12	hsa_circ_0000231	hsa-ARHGAP12_000056	HSA_CIRCpedia_1491	671.891	671.891	668.989	671.217	2.90217	0	14	1.84783
hsa_circ_0246_GCN1	chr12	120592773	120593523	exon_match	91	-	GCN1	hsa_circ_0000448	hsa-GCN1L1_000002	HSA_CIRCpedia_7094	342.121	342.121	330.637	339.495	11.4835	0	4	2.71429
hsa_circ_0248_FBXW4	chr10	103432671	103436193	exon_match	91	-	FBXW4	hsa_circ_0000255	hsa-FBXW4_000015	HSA_CIRCpedia_119	344.714	344.714	341.626	344.143	3.08791	0	3	1.58242
hsa_circ_0247_DOCK1	chr10	128768965	128798571	exon_match	91	+	DOCK1	hsa_circ_0002669	hsa-DOCK1_000001	HSA_CIRCpedia_899	637.538	637.538	633.396	634.571	4.14286	0	16	0.637363
hsa_circ_0245_ASPH	chr8	62531536	62566219	exon_match	91	-	ASPH	hsa_circ_0084606	hsa-ASPH_000001	HSA_CIRCpedia_61434	472.835	472.835	462.505	469.187	10.3297	0	15	2.16484
hsa_circ_0252_TJP1	chr15	30053341	30065560	exon_match	90	-	TJP1	hsa_circ_0034293	hsa-TJP1_000079	HSA_CIRCpedia_13895	524.811	524.811	521.089	522.011	3.72222	0	3	1.57778
hsa_circ_0250_SATB1	chr3	18456602	18462483	exon_match	90	-	SATB1	hsa_circ_0064557	hsa-SATB1_000024	HSA_CIRCpedia_44740	541.656	541.656	534.867	540.789	6.78889	0	9	2.82222
hsa_circ_0253_NALCN	chr13	102029050	102051516	exon_match	90	-	NALCN	hsa_circ_0099765	hsa-NALCN_000069	HSA_CIRCpedia_10012	533.933	533.933	530.111	531.067	3.82222	0	5	1.08889
hsa_circ_0251_DSCAM	chr21	41496121	41516658	exon_match	90	-	DSCAM	hsa_circ_0116072	hsa-DSCAM_000005	HSA_CIRCpedia_122181	449.744	449.744	447.3	447.378	2.44444	0	13	1.05556
hsa_circ_0254_CELF1	chr11	47504246	47510576	exon_match	90	-	CELF1	hsa_circ_0000304	hsa-CELF1_000025	HSA_CIRCpedia_4588	501.3	501.3	497.633	499.489	3.66667	0	1	0.0222222
hsa_circ_0249_AGPAT4	chr6	161567555	161575342	exon_match	90	-	AGPAT4	hsa_circ_0131248	hsa-AGPAT4_000001	HSA_CIRCpedia_54276	369.2	369.2	353.644	366.078	15.5556	0	3	1.65556
hsa_circ_0256_TRIP12	chr2	230723487	230725247	exon_match	89	-	TRIP12	hsa_circ_0005689	hsa-TRIP12_000128	HSA_CIRCpedia_39960	689.64	689.64	687.888	688.157	1.75281	0	2	1.38202
hsa_circ_0258_TANGO6	chr16	68893786	68896964	exon_match	89	+	TANGO6	hsa_circ_0003220	hsa-TANGO6_000003	HSA_CIRCpedia_18312	522.685	522.685	519.73	521.146	2.95506	0	10	2.01124
hsa_circ_0259_RILPL1	chr12	123983090	123984083	exon_match	89	-	RILPL1	hsa_circ_0007552	hsa-RILPL1_000010	HSA_CIRCpedia_7481	287.472	287.472	284.472	285.955	3	0	10	2.26966
hsa_circ_0257_RHBDD1	chr2	227729319	227779067	exon_match	89	+	RHBDD1	hsa_circ_0058495	hsa-RHBDD1_000001	HSA_CIRCpedia_39879	651.685	651.685	646.135	649.303	5.55056	0	10	2.13483
hsa_circ_0255_GLCCI1	chr7	8043537	8099878	exon_match	89	+	GLCCI1	hsa_circ_0001678	hsa-GLCCI1_000035	HSA_CIRCpedia_59086	380.685	380.685	373.933	375.843	6.75281	0	3	1.48315
hsa_circ_0263_TBCEL	chr11	120916382	120930794	exon_match	88	+	TBCEL	hsa_circ_0003302	hsa-TBCEL_000018	HSA_CIRCpedia_3522	652.614	652.614	639.398	641.943	13.2159	0	9	1.86364
hsa_circ_0261_RASGRF2	chr5	80388619	80409739	exon_match	88	+	RASGRF2	hsa_circ_0129815	hsa-RASGRF2_000003	HSA_CIRCpedia_52824	555.136	555.136	547.125	547.773	8.01136	0	3	1.51136
hsa_circ_0260_KHDRBS2	chr6	62604539	62757899	exon_match	88	-	KHDRBS2	.	hsa-KHDRBS2_000001	HSA_CIRCpedia_123054	521.057	521.057	480.636	481	40.4205	0	2	0.0227273
hsa_circ_0262_CLASP2	chr3	33592743	33626412	exon_match	88	-	CLASP2	hsa_circ_0123563	hsa-CLASP2_000015	HSA_CIRCpedia_45404	468.205	468.205	458.932	461.102	9.27273	0	15	4.76136
hsa_circ_0265_TRIP12	chr2	230723487	230744844	exon_match	87	-	TRIP12	hsa_circ_0003273	hsa-TRIP12_000127	HSA_CIRCpedia_39961	703.874	703.874	702.069	702.448	1.8046	0	6	0.114943
hsa_circ_0266_PSEN1	chr14	73614502	73640415	exon_match	87	+	PSEN1	hsa_circ_0002564	hsa-PSEN1_000001	HSA_CIRCpedia_12977	487.736	487.736	480.034	487.23	7.70115	0	2	1.41379
hsa_circ_0264_ADGRB3	chr6	69653721	69728391	exon_match	87	+	ADGRB3	hsa_circ_0132097	hsa-BAI3_000049	HSA_CIRCpedia_115714	576.345	576.345	571.379	572.207	4.96552	0	3	1.50575
hsa_circ_0267_TTLL11	chr9	124736287	124752049	exon_match	86	-	TTLL11	hsa_circ_0088353	hsa-TTLL11_000002	HSA_CIRCpedia_62574	598.349	598.349	594.302	594.36	4.04651	0	4	1.74419
hsa_circ_0273_RBFOX1	chr16	7629778	7657340	exon_match	86	+	RBFOX1	hsa_circ_0105987	hsa-RBFOX1_000006	HSA_CIRCpedia_120346	331.186	331.186	325.314	327.605	5.87209	0	7	2.31395
hsa_circ_0272_PPP4R1	chr18	9583114	9595151	exon_match	86	-	PPP4R1	hsa_circ_0007509	hsa-PPP4R1_000002	HSA_CIRCpedia_24494	532.221	532.221	524.616	531.186	7.60465	0	19	1.0814
hsa_circ_0271_MGAT5	chr2	135010665	135012215	no_exon_match	86	+	MGAT5	hsa_circ_0001068	hsa-MGAT5_000057	HSA_CIRCpedia_37901	432.791	319.198	318.488	431.023	0.709302	NA	NA	NA
hsa_circ_0269_GUSB	chr7	65429309	65441189	exon_match	86	-	GUSB	hsa_circ_0080318	hsa-GUSB_000004	HSA_CIRCpedia_97684	324.872	324.872	322.384	324.244	2.48837	0	11	0.44186
hsa_circ_0270_FOXP1	chr3	71090478	71102924	exon_match	86	-	FOXP1	hsa_circ_0008234	hsa-FOXP1_000058	HSA_CIRCpedia_46750	426.942	426.942	422.453	424.988	4.48837	0	15	2.01163
hsa_circ_0268_EXTL3	chr8	28570973	28575724	exon_match	86	+	EXTL3	hsa_circ_0003885	hsa-EXTL3_000001	HSA_CIRCpedia_60779	632.116	632.116	627.465	630.07	4.65116	0	11	3.47674
hsa_circ_0275_SMARCA2	chr9	2115821	2123937	exon_match	85	+	SMARCA2	hsa_circ_0138489	hsa-SMARCA2_000003	HSA_CIRCpedia_63766	407.8	407.8	405.082	407.047	2.71765	0	2	0.776471
hsa_circ_0274_SH3KBP1	chrX	19649981	19705809	exon_match	85	-	SH3KBP1	.	hsa-SH3KBP1_000001	.	375.012	375.012	367.412	368.965	7.6	0	17	5.78824
hsa_circ_0277_RIMS1	chr6	73005639	73043538	no_exon_match	85	+	RIMS1	hsa_circ_0132246	hsa-RIMS1_000165	HSA_CIRCpedia_55459	590.494	590.494	485.953	463.141	104.541	NA	NA	NA
hsa_circ_0280_LOC100996724	chr1	144994590	145021167	exon_match	85	-	LOC100996724	hsa_circ_0008390	hsa-PDE4DIP_000001	HSA_CIRCpedia_27703	417.435	417.435	319.988	416.706	97.4471	0	10	1.12941
hsa_circ_0276_HECW1	chr7	43503258	43519343	exon_match	85	+	HECW1	hsa_circ_0003851	hsa-HECW1_000039	HSA_CIRCpedia_58074	482.176	482.176	474.659	480.082	7.51765	0	3	2.63529
hsa_circ_0279_HECTD4	chr12	112757028	112757546	exon_match	85	-	HECTD4	hsa_circ_0002584	hsa-HECTD4_000174	HSA_CIRCpedia_6872	456.647	456.647	455.647	455.647	1	0	4	1
hsa_circ_0278_ARHGEF7	chr13	111857635	111885640	exon_match	85	+	ARHGEF7	hsa_circ_0030914	hsa-ARHGEF7_000047	HSA_CIRCpedia_10085	449.4	449.4	446.176	448.059	3.22353	0	2	0.952941
hsa_circ_0281_TBC1D1	chr4	38091552	38104778	exon_match	84	+	TBC1D1	hsa_circ_0001402	hsa-TBC1D1_000003	HSA_CIRCpedia_48479	531.917	531.917	524.548	527.583	7.36905	0	9	0.940476
hsa_circ_0284_TANGO6	chr16	68893786	68914533	exon_match	84	+	TANGO6	hsa_circ_0002750	hsa-TANGO6_000001	HSA_CIRCpedia_18316	609.952	609.952	602.083	603.012	7.86905	0	3	2.22619
hsa_circ_0285_PUM1	chr1	31465236	31479949	exon_match	84	-	PUM1	hsa_circ_0000044	hsa-PUM1_000003	HSA_CIRCpedia_31330	625.655	625.655	621.679	623.94	3.97619	0	14	1.60714
hsa_circ_0283_DLGAP1	chr18	3534191	3582246	exon_match	84	-	DLGAP1	hsa_circ_0108380	hsa-DLGAP1_000003	HSA_CIRCpedia_131995	645.202	645.202	642.631	642.786	2.57143	0	3	0.0833333
hsa_circ_0282_CHD6	chr20	40141484	40162209	exon_match	84	-	CHD6	hsa_circ_0004359	hsa-CHD6_000069	HSA_CIRCpedia_34256	530.524	530.524	528.345	530.524	2.17857	0	6	1.66667
hsa_circ_0289_XYLT1	chr16	17352844	17353355	exon_match	83	-	XYLT1	hsa_circ_0003559	hsa-XYLT1_000001	HSA_CIRCpedia_16693	409.482	409.482	408.084	139.181	1.39759	0	14	1.37349
hsa_circ_0287_PDZD2	chr5	31798995	31799831	exon_match	83	+	PDZD2	hsa_circ_0128823	hsa-PDZD2_000022	HSA_CIRCpedia_123382	538.289	538.289	534.783	536.181	3.50602	0	9	2.49398
hsa_circ_0290_KDM1A	chr1	23356961	23385660	exon_match	83	+	KDM1A	hsa_circ_0007822	hsa-KDM1A_000012	HSA_CIRCpedia_30628	451.253	451.253	446.241	449.145	5.01205	0	6	2.71084
hsa_circ_0286_GAPVD1	chr9	128099296	128099870	exon_match	83	+	GAPVD1	hsa_circ_0003270	hsa-GAPVD1_000037	HSA_CIRCpedia_62818	394.518	394.518	392	393.518	2.51807	0	2	1.49398
hsa_circ_0288_ARHGAP26	chr5	142264862	142311690	exon_match	83	+	ARHGAP26	hsa_circ_0074362	hsa-ARHGAP26_000079	HSA_CIRCpedia_50578	534.988	534.988	530.036	532.892	4.95181	0	25	1.18072
hsa_circ_0292_ZMYND8	chr20	45891031	45905539	exon_match	82	-	ZMYND8	hsa_circ_0007026	hsa-ZMYND8_000099	HSA_CIRCpedia_34427	544.293	544.293	541.598	543.256	2.69512	0	6	0.97561
hsa_circ_0293_TJP1	chr15	30058468	30092905	exon_match	82	-	TJP1	hsa_circ_0034296	hsa-TJP1_000081	HSA_CIRCpedia_13899	436.72	436.72	433.378	435.415	3.34146	0	2	1.54878
hsa_circ_0291_NDUFS1	chr2	206992520	207006793	exon_match	82	-	NDUFS1	hsa_circ_0057908	hsa-NDUFS1_000002	HSA_CIRCpedia_39385	455.122	455.122	450.341	452.415	4.78049	0	6	1.63415
hsa_circ_0296_ZNF609	chr15	64791618	64915251	no_exon_match	81	+	ZNF609	hsa_circ_0035837	hsa-ZNF609_000001	.	742.963	629.506	627.963	573.481	1.54321	NA	NA	NA
hsa_circ_0297_VWA5A	chr11	123988203	123989796	exon_match	81	+	VWA5A	hsa_circ_0024737	hsa-VWA5A_000003	HSA_CIRCpedia_3591	515.877	515.877	511.025	515.296	4.85185	0	4	2.81481
hsa_circ_0294_PDE1C	chr7	31912904	31920473	exon_match	81	-	PDE1C	hsa_circ_0079753	hsa-PDE1C_000004	HSA_CIRCpedia_57854	406.58	406.58	398.605	401.457	7.97531	0	22	5.35802
hsa_circ_0298_CADM1	chr11	115085327	115111140	exon_match	81	-	CADM1	hsa_circ_0095062	hsa-CADM1_000005	HSA_CIRCpedia_113163	645.222	645.222	639.852	642.247	5.37037	0	2	1.5679
hsa_circ_0295_BMPR2	chr2	203419974	203421254	exon_match	81	+	BMPR2	hsa_circ_0005078	hsa-BMPR2_000063	HSA_CIRCpedia_39215	564.556	564.556	564.358	564.358	0.197531	0	22	0.358025
hsa_circ_0299_TRIM2	chr4	154214133	154217188	exon_match	80	+	TRIM2	hsa_circ_0006811	hsa-TRIM2_000026	HSA_CIRCpedia_47782	673.087	673.087	669.487	672.413	3.6	0	4	1.725
hsa_circ_0300_SATB2	chr2	200188525	200298237	exon_match	80	-	SATB2	hsa_circ_0008265	hsa-SATB2_000006	HSA_CIRCpedia_39064	591.112	591.112	583.1	586.1	8.0125	0	16	3.4875
hsa_circ_0303_PEX5L	chr3	179576849	179605572	exon_match	79	-	PEX5L	hsa_circ_0068122	hsa-PEX5L_000002	HSA_CIRCpedia_44565	475.633	475.633	471.139	471.886	4.49367	0	2	1.53165
hsa_circ_0301_FOCAD	chr9	20715320	20758190	exon_match	79	+	FOCAD	hsa_circ_0138456	hsa-FOCAD_000027	HSA_CIRCpedia_63708	426.899	426.899	421.494	423.671	5.40506	0	2	1.67089
hsa_circ_0305_FGFR2	chr10	123298105	123325218	exon_match	79	-	FGFR2	hsa_circ_0092984	hsa-FGFR2_000043	HSA_CIRCpedia_746	442.759	442.759	439.57	441.203	3.18987	0	14	1.20253
hsa_circ_0304_CHD6	chr20	40161688	40179999	exon_match	79	-	CHD6	hsa_circ_0001159	hsa-CHD6_000001	HSA_CIRCpedia_34259	383.177	383.177	323.051	325.646	60.1266	0	4	2.26582
hsa_circ_0302_CEP85L	chr6	118832460	118887479	exon_match	79	-	CEP85L	hsa_circ_0077736	hsa-CEP85L_000001	HSA_CIRCpedia_53406	636.506	636.506	629.063	635.228	7.44304	0	4	2.55696
hsa_circ_0307_PHACTR3	chr20	58342240	58349545	exon_match	78	+	PHACTR3	hsa_circ_0115521	hsa-PHACTR3_000002	HSA_CIRCpedia_34852	546.218	546.218	543.385	544.449	2.83333	0	16	1.01282
hsa_circ_0306_MAGI2	chr7	77789341	77807419	exon_match	78	-	MAGI2	hsa_circ_0134738	hsa-MAGI2_000007	HSA_CIRCpedia_59056	442.603	442.603	438.269	440.833	4.33333	0	22	3.69231
hsa_circ_0308_C15orf38-AP3S2	chr15	90446447	90454051	exon_match	78	-	C15orf38-AP3S2	hsa_circ_0036750	hsa-C15orf38-AP3S2_000001	HSA_CIRCpedia_16087	402.09	402.09	398.949	400.487	3.14103	0	2	0.75641
hsa_circ_0309_NSD2	chr4	1902352	1932497	exon_match	77	+	NSD2	hsa_circ_0002688	hsa-WHSC1_000003	HSA_CIRCpedia_48163	684.545	684.545	682.13	683.922	2.41558	0	4	0.883117
hsa_circ_0310_TENM3	chr4	183522076	183550042	exon_match	77	+	TENM3	hsa_circ_0071480	hsa-TENM3_000004	HSA_CIRCpedia_48013	391.935	391.935	388.494	377.909	3.44156	0	8	2.42857
hsa_circ_0314_PICALM	chr11	85707868	85742653	exon_match	77	-	PICALM	hsa_circ_0023923	hsa-PICALM_000090	HSA_CIRCpedia_5894	587.87	587.87	581.961	586.377	5.90909	0	22	1.62338
hsa_circ_0313_PCNX2	chr1	233270758	233372726	exon_match	77	-	PCNX2	hsa_circ_0016958	hsa-PCNXL2_000073	HSA_CIRCpedia_30572	492.662	492.662	488.779	489.779	3.88312	0	20	1.87013
hsa_circ_0311_FAM117B	chr2	203620260	203624076	exon_match	77	+	FAM117B	hsa_circ_0118701	hsa-FAM117B_000014	HSA_CIRCpedia_39218	414.429	414.429	412.299	347.519	2.12987	0	2	0.688312
hsa_circ_0312_TCEA3	chr1	23724035	23744502	exon_match	77	-	TCEA3	.	.	.	424.494	424.494	415.039	423.779	9.45455	0	10	7.32468
hsa_circ_0319_SERGEF	chr11	18010143	18031686	no_exon_match	76	-	SERGEF	hsa_circ_0095514	hsa-SERGEF_000019	.	491.434	491.434	413.632	488.026	77.8026	NA	NA	NA
hsa_circ_0316_SATB2	chr2	200173482	200298237	exon_match	76	-	SATB2	hsa_circ_0007422	hsa-SATB2_000011	HSA_CIRCpedia_39061	654.921	654.921	638.803	643.474	16.1184	0	10	2.55263
hsa_circ_0318_RASAL2	chr1	178425834	178436556	exon_match	76	+	RASAL2	hsa_circ_0111311	hsa-RASAL2_000008	HSA_CIRCpedia_28941	574.158	574.158	571.513	572.934	2.64474	0	3	0.815789
hsa_circ_0315_CTBP1	chr4	1219147	1235307	exon_match	76	-	CTBP1	hsa_circ_0001386	hsa-CTBP1_000001	HSA_CIRCpedia_47302	512.566	512.566	509.579	512	2.98684	0	4	0.723684
hsa_circ_0317_ARNT2	chr15	80750269	80806746	exon_match	76	+	ARNT2	hsa_circ_0036517	hsa-ARNT2_000006	HSA_CIRCpedia_15856	428.789	428.789	422.079	424.092	6.71053	0	3	2.67105
hsa_circ_0322_PCNX2	chr1	233313547	233372726	exon_match	75	-	PCNX2	hsa_circ_0016965	hsa-PCNXL2_000026	HSA_CIRCpedia_30588	515.547	515.547	511.507	512.453	4.04	0	6	1.62667
hsa_circ_0321_ERI3	chr1	44750506	44804994	exon_match	75	-	ERI3	hsa_circ_0007437	hsa-ERI3_000024	HSA_CIRCpedia_32017	521.413	521.413	515.747	519.24	5.66667	0	3	2.33333
hsa_circ_0323_DNM3	chr1	172356272	172357949	exon_match	75	+	DNM3	hsa_circ_0111165	hsa-DNM3_000032	HSA_CIRCpedia_28742	401.373	401.373	396.253	397.853	5.12	0	6	1.74667
hsa_circ_0320_ERC2	chr3	55717821	55984594	exon_match	75	-	ERC2	.	.	.	449.4	449.4	444	410.04	5.4	0	1	0.613333
hsa_circ_0325_STX6	chr1	180953812	180974599	exon_match	74	-	STX6	hsa_circ_0006796	hsa-STX6_000001	HSA_CIRCpedia_29091	524.865	524.865	520.946	523.108	3.91892	0	2	0.77027
hsa_circ_0324_KHDRBS3	chr8	136533479	136569830	exon_match	74	+	KHDRBS3	hsa_circ_0135838	hsa-KHDRBS3_000005	HSA_CIRCpedia_69486	486.554	486.554	460.243	462.892	26.3108	0	4	2.40541
hsa_circ_0327_ZNF483	chr9	114289547	114296633	exon_match	73	+	ZNF483	hsa_circ_0137709	hsa-ZNF483_000003	HSA_CIRCpedia_62276	620.589	620.589	617.37	620.192	3.21918	0	6	1.72603
hsa_circ_0331_THSD1	chr13	52971366	52976816	exon_match	73	-	THSD1	hsa_circ_0008581	hsa-THSD1_000001	HSA_CIRCpedia_10972	673.11	673.11	667.616	670.164	5.49315	0	4	2.68493
hsa_circ_0330_SATB2	chr2	200213423	200246543	exon_match	73	-	SATB2	hsa_circ_0057690	hsa-SATB2_000003	HSA_CIRCpedia_39065	715.068	715.068	709.74	711.356	5.32877	0	7	2.38356
hsa_circ_0328_RASGRF2	chr5	80404814	80409739	exon_match	73	+	RASGRF2	.	hsa-RASGRF2_000035	HSA_CIRCpedia_101347	477.986	477.986	474.603	475.027	3.38356	0	7	1.84932
hsa_circ_0329_PEX5L	chr3	179533648	179597911	exon_match	73	-	PEX5L	hsa_circ_0122850	hsa-PEX5L_000021	HSA_CIRCpedia_138964	559.603	559.603	552.479	555.123	7.12329	0	6	1.53425
hsa_circ_0326_NLGN4X	chrX	6069035	6069812	exon_match	73	-	NLGN4X	hsa_circ_0089842	hsa-NLGN4X_000001	HSA_CIRCpedia_66125	570.178	570.178	568.658	568.658	1.52055	0	6	0.931507
hsa_circ_0332_ERC1	chr12	1480998	1553916	exon_match	73	+	ERC1	hsa_circ_0006747	hsa-ERC1_000012	HSA_CIRCpedia_7837	391.932	391.932	386.096	350.699	5.83562	0	4	2.79452
hsa_circ_0339_SCMH1	chr1	41578954	41608784	exon_match	72	-	SCMH1	hsa_circ_0000063	hsa-SCMH1_000005	HSA_CIRCpedia_31882	475.181	475.181	472.444	473.958	2.73611	0	4	1.34722
hsa_circ_0340_RYR2	chr1	237580348	237632487	exon_match	72	+	RYR2	.	hsa-RYR2_000159	HSA_CIRCpedia_151262	411.514	411.514	406.5	317.889	5.01389	0	3	2.45833
hsa_circ_0338_LOC284930	chr22	48081948	48100496	exon_match	72	+	LOC284930	.	hsa-RP11-191L9_000002	HSA_CIRCpedia_37119	448.222	448.222	437.722	293.389	10.5	0	21	2.41667
hsa_circ_0337_RELL1	chr4	37633006	37636745	exon_match	72	-	RELL1	hsa_circ_0002194	hsa-RELL1_000001	HSA_CIRCpedia_48456	314.972	314.972	313.153	314.694	1.81944	0	7	0.958333
hsa_circ_0333_PTK2	chr8	141840570	141900868	exon_match	72	-	PTK2	hsa_circ_0007786	hsa-PTK2_000215	HSA_CIRCpedia_60268	518.111	518.111	510.931	514.056	7.18056	0	3	1.66667
hsa_circ_0335_DGKI	chr7	137148234	137308300	exon_match	72	-	DGKI	.	hsa-DGKI_000054	HSA_CIRCpedia_157252	461.986	461.986	456.875	451.472	5.11111	0	14	1.45833
hsa_circ_0336_DGKI	chr7	137148234	137304686	exon_match	72	-	DGKI	.	hsa-DGKI_000010	HSA_CIRCpedia_133042	462.736	462.736	445.583	436.903	17.1528	0	2	0.152778
hsa_circ_0334_DENND2A	chr7	140301202	140302342	exon_match	72	-	DENND2A	hsa_circ_0002142	hsa-DENND2A_000003	HSA_CIRCpedia_57062	694.792	694.792	691.014	692.222	3.77778	0	7	2.86111
hsa_circ_0341_AMY1C	chr1	104233915	104238307	exon_match	72	-	AMY1C	.	.	.	410.819	410.819	407.194	408.347	3.625	0	10	1.98611
hsa_circ_0343_TNIK	chr3	170875248	170912424	exon_match	71	-	TNIK	hsa_circ_0067946	hsa-TNIK_000065	HSA_CIRCpedia_44388	643.169	643.169	635.93	636.38	7.23944	0	5	1.74648
hsa_circ_0344_TMCC1	chr3	129546645	129551669	exon_match	71	-	TMCC1	hsa_circ_0067323	hsa-TMCC1_000002	HSA_CIRCpedia_43524	498.887	498.887	495.676	495.831	3.21127	0	16	1.35211
hsa_circ_0342_PTK2	chr8	141874410	141900868	exon_match	71	-	PTK2	hsa_circ_0002483	hsa-PTK2_000219	HSA_CIRCpedia_60278	494.197	494.197	418.254	425.042	75.9437	0	12	3.52113
hsa_circ_0346_PAK5	chr20	9538254	9547031	exon_match	71	-	PAK5	hsa_circ_0115623	hsa-PAK7_000001	HSA_CIRCpedia_35028	531.859	531.859	527.648	500.718	4.21127	0	4	1.80282
hsa_circ_0345_NAB1	chr2	191523883	191537878	exon_match	71	+	NAB1	hsa_circ_0002024	hsa-NAB1_000012	HSA_CIRCpedia_38915	628.915	628.915	623.704	626.62	5.21127	0	7	1.76056
hsa_circ_0348_KDM1A	chr1	23376879	23385660	exon_match	71	+	KDM1A	hsa_circ_0003889	hsa-KDM1A_000002	HSA_CIRCpedia_30637	454.606	454.606	450.746	453.535	3.85915	0	3	1.33803
hsa_circ_0347_ARHGAP44	chr17	12799723	12832363	exon_match	71	+	ARHGAP44	.	hsa-ARHGAP44_000013	HSA_CIRCpedia_120120	353.239	353.239	345.817	351.577	7.42254	0	15	4.40845
hsa_circ_0350_SYNE1	chr6	152650864	152653025	exon_match	70	-	SYNE1	hsa_circ_0078328	hsa-SYNE1_000209	HSA_CIRCpedia_53984	760.443	760.443	757.9	750.286	2.54286	0	16	2.62857
hsa_circ_0349_PTPRN2	chr7	157926368	157931207	exon_match	70	-	PTPRN2	hsa_circ_0133824	hsa-PTPRN2_000009	HSA_CIRCpedia_133162	439.171	439.171	435.471	435.686	3.7	0	2	0.685714
hsa_circ_0352_PRKD1	chr14	30093357	30108110	exon_match	70	-	PRKD1	hsa_circ_0101522	hsa-PRKD1_000001	HSA_CIRCpedia_11809	617.743	617.743	614.357	615.129	3.38571	0	14	1.14286
hsa_circ_0351_AP3B2	chr15	83357487	83358205	exon_match	70	-	AP3B2	hsa_circ_0036580	hsa-AP3B2_000001	HSA_CIRCpedia_15902	381.914	381.914	219.143	380.671	162.771	0	4	1.84286
hsa_circ_0354_PCCA	chr13	100953713	101077985	exon_match	69	+	PCCA	hsa_circ_0004620	hsa-PCCA_000136	HSA_CIRCpedia_9975	536.188	536.188	528.29	531.014	7.89855	0	6	2.43478
hsa_circ_0353_CYP2J2	chr1	60366636	60377983	exon_match	69	-	CYP2J2	.	hsa-CYP2J2_000002	HSA_CIRCpedia_148534	459.246	459.246	454.449	456.783	4.7971	0	16	2.28986
hsa_circ_0355_REPS2	chrX	17121840	17157084	exon_match	68	+	REPS2	hsa_circ_0089972	hsa-REPS2_000058	HSA_CIRCpedia_65533	325.809	325.809	322.147	323.809	3.66176	0	18	1.57353
hsa_circ_0356_MLIP	chr6	54013853	54067031	exon_match	68	+	MLIP	hsa_circ_0131933	hsa-MLIP_000002	HSA_CIRCpedia_123031	361.029	361.029	350.544	351.324	10.4853	0	23	11.3971
hsa_circ_0358_LRP11	chr6	150157220	150174296	exon_match	68	-	LRP11	hsa_circ_0003249	hsa-LRP11_000002	HSA_CIRCpedia_53904	604.544	604.544	535.956	598.735	68.5882	0	8	5.55882
hsa_circ_0360_ERC1	chr12	1289705	1299218	exon_match	68	+	ERC1	hsa_circ_0097864	hsa-ERC1_000114	HSA_CIRCpedia_7631	460.632	460.632	455.853	458.721	4.77941	0	10	1.79412
hsa_circ_0359_CDH20	chr18	59157634	59174793	exon_match	68	+	CDH20	hsa_circ_0108742	hsa-CDH20_000005	HSA_CIRCpedia_121434	850.75	850.75	845.426	402.956	5.32353	0	13	1.89706
hsa_circ_0357_RUNX2,SUPT3H	chr6	44900389	45333038	no_exon_match	68	-	RUNX2,SUPT3H	hsa_circ_0003724	.	HSA_CIRCpedia_55183,HSA_CIRCpedia_99631	340.235	340.235	284.618	338.294	55.6176	NA	NA	NA
hsa_circ_0363_ZNF445	chr3	44496612	44497188	exon_match	67	-	ZNF445	hsa_circ_0065017	hsa-ZNF445_000002	HSA_CIRCpedia_45698	513.179	513.179	511.119	512.284	2.0597	0	27	2.08955
hsa_circ_0364_STK39	chr2	168869143	168986268	exon_match	67	-	STK39	hsa_circ_0002787	hsa-STK39_000080	HSA_CIRCpedia_38434	418.687	418.687	411.343	415.657	7.34328	0	12	1.44776
hsa_circ_0362_MAGI2	chr7	77755010	77814987	exon_match	67	-	MAGI2	hsa_circ_0134737	hsa-MAGI2_000003	HSA_CIRCpedia_121626	647.716	647.716	642.463	599.373	5.25373	0	11	2.0597
hsa_circ_0361_FOCAD	chr9	20923658	20933102	exon_match	67	+	FOCAD	hsa_circ_0008678	hsa-FOCAD_000120	HSA_CIRCpedia_63757	464.836	464.836	441.761	444.522	23.0746	0	30	14.194
hsa_circ_0365_NPAS3	chr14	33684387	34145591	exon_match	67	+	NPAS3	.	.	HSA_CIRCpedia_120880	421.851	421.851	405.866	380.925	15.9851	0	9	2.1791
hsa_circ_0366_RYR2	chr1	237551386	237620035	exon_match	67	+	RYR2	.	.	.	289.746	289.746	286.045	211.328	3.70149	0	8	1.64179
hsa_circ_0373_USP24	chr1	55589119	55600086	exon_match	66	-	USP24	hsa_circ_0012697	hsa-USP24_000018	HSA_CIRCpedia_32504	493.773	493.773	487.894	490.091	5.87879	0	3	0.909091
hsa_circ_0370_TASP1	chr20	13463873	13568017	exon_match	66	-	TASP1	hsa_circ_0059465	hsa-TASP1_000004	HSA_CIRCpedia_95462	434.424	434.424	429.939	432.576	4.48485	0	2	0.954545
hsa_circ_0369_SLC4A10	chr2	162728802	162757521	exon_match	66	+	SLC4A10	.	hsa-SLC4A10_000016	HSA_CIRCpedia_134957	485.576	485.576	478.727	472.864	6.84848	0	3	1.62121
hsa_circ_0368_PLCL2	chr3	17051165	17056403	exon_match	66	+	PLCL2	hsa_circ_0001274	hsa-PLCL2_000012	HSA_CIRCpedia_44378	547	547	544.515	546	2.48485	0	2	0.939394
hsa_circ_0371_NFATC3	chr16	68155889	68160513	exon_match	66	+	NFATC3	hsa_circ_0000711	hsa-NFATC3_000048	HSA_CIRCpedia_18256	840.121	840.121	837.303	839.136	2.81818	0	2	1.57576
hsa_circ_0372_LRRC49	chr15	71211388	71276596	exon_match	66	+	LRRC49	hsa_circ_0104402	hsa-LRRC49_000001	HSA_CIRCpedia_83569	378.47	378.47	365.197	371	13.2727	0	5	3.98485
hsa_circ_0367_KHDRBS2	chr6	62371186	62390965	exon_match	66	-	KHDRBS2	.	hsa-intergenic_000636	.	269.697	269.697	266.591	266.606	3.10606	0	3	0.909091
hsa_circ_0374_ZNF346	chr5	176468126	176477937	exon_match	65	+	ZNF346	hsa_circ_0001559	hsa-ZNF346_000014	HSA_CIRCpedia_51258	426.415	426.415	423.569	426.077	2.84615	0	5	1.58462
hsa_circ_0376_TANC2	chr17	61228630	61345234	no_exon_match	65	+	TANC2	.	hsa-TANC2_000003	.	420.369	420.369	323.723	419.077	96.6462	NA	NA	NA
hsa_circ_0375_IQCJ	chr3	159482231	159482927	exon_match	65	+	IQCJ	hsa_circ_0122561	hsa-IQCJ-SCHIP1_000003	HSA_CIRCpedia_44242	501.6	501.6	500.923	501.6	0.676923	0	1	0.676923
hsa_circ_0377_HMGCL	chr1	24130889	24147083	exon_match	65	-	HMGCL	hsa_circ_0004014	hsa-HMGCL_000003	HSA_CIRCpedia_30892	483.538	483.538	476.846	480.277	6.69231	0	2	1.64615
hsa_circ_0379_RYR2	chr1	237540622	237632487	exon_match	64	+	RYR2	.	hsa-RYR2_000379	HSA_CIRCpedia_30843	396.594	396.594	370.719	338.109	25.875	0	5	1.29688
hsa_circ_0380_PI4KB	chr1	151288048	151288985	exon_match	64	-	PI4KB	hsa_circ_0006892	hsa-PI4KB_000001	HSA_CIRCpedia_27959	809.562	809.562	808.031	809.562	1.53125	0	2	1.53125
hsa_circ_0378_GRM4	chr6	34100754	34101636	exon_match	64	-	GRM4	hsa_circ_0076041	hsa-GRM4_000004	HSA_CIRCpedia_54790	687.656	687.656	680.391	685.859	7.26562	0	18	6.625
hsa_circ_0381_ZNF767P	chr7	149247958	149255930	exon_match	63	-	ZNF767P	hsa_circ_0133679	hsa-ZNF767_000002	HSA_CIRCpedia_57200	387.698	387.698	385.286	387.698	2.4127	0	2	1.65079
hsa_circ_0384_VMP1	chr17	57808781	57851246	no_exon_match	63	+	VMP1	hsa_circ_0005077	hsa-VMP1_000003	HSA_CIRCpedia_21662	575.111	575.111	525.937	538.603	49.1746	NA	NA	NA
hsa_circ_0383_SMARCC1	chr3	47651555	47719801	exon_match	63	-	SMARCC1	hsa_circ_0065244	hsa-SMARCC1_000097	HSA_CIRCpedia_45900	589.571	589.571	585.587	588.984	3.98413	0	2	1.65079
hsa_circ_0389_SLC9A1	chr1	27432375	27436268	exon_match	63	-	SLC9A1	hsa_circ_0007283	hsa-SLC9A1_000002	HSA_CIRCpedia_31148	458.444	458.444	453.54	457.905	4.90476	0	8	2.69841
hsa_circ_0382_ZSCAN26	chr6	28239631	28240564	exon_match	63	+	ZSCAN26	hsa_circ_0131616	hsa-RP5-874C20_000001	HSA_CIRCpedia_54709	463.175	463.175	424.063	463.175	39.1111	0	2	0.968254
hsa_circ_0388_RHBDL2	chr1	39381233	39385009	exon_match	63	-	RHBDL2	.	hsa-RHBDL2_000001	HSA_CIRCpedia_107888	447.333	447.333	444.413	447.048	2.92063	0	10	1.11111
hsa_circ_0385_NLK	chr17	26449628	26499644	exon_match	63	+	NLK	hsa_circ_0002103	hsa-NLK_000031	HSA_CIRCpedia_19819	531.19	531.19	524.619	525.921	6.57143	0	3	1.8254
hsa_circ_0390_FRMD4A	chr10	13705452	13717044	exon_match	63	-	FRMD4A	hsa_circ_0004373	hsa-FRMD4A_000003	HSA_CIRCpedia_1067	461.206	461.206	455.81	458.794	5.39683	0	2	1.80952
hsa_circ_0387_ERI3	chr1	44713610	44804994	exon_match	63	-	ERI3	hsa_circ_0012138	hsa-ERI3_000004	HSA_CIRCpedia_32013	561.19	561.19	557.016	560.175	4.1746	0	1	0.555556
hsa_circ_0386_CYP2J2	chr1	60366636	60381772	exon_match	63	-	CYP2J2	hsa_circ_0113730	hsa-CYP2J2_000001	HSA_CIRCpedia_32587	547.619	547.619	540.063	543.159	7.55556	0	7	1.77778
hsa_circ_0397_SNX27	chr1	151611363	151665515	exon_match	62	+	SNX27	hsa_circ_0014187	hsa-SNX27_000015	HSA_CIRCpedia_109439	595.839	595.839	591.339	593.694	4.5	0	7	0.919355
hsa_circ_0395_RERE	chr1	8555122	8674745	exon_match	62	-	RERE	hsa_circ_0009117	hsa-RERE_000107	HSA_CIRCpedia_33024	562.113	562.113	555.742	558.661	6.37097	0	2	1.75806
hsa_circ_0391_GOLM1	chr9	88648196	88655783	exon_match	62	-	GOLM1	hsa_circ_0139248	hsa-GOLM1_000001	HSA_CIRCpedia_64604	523.016	523.016	520.194	522.806	2.82258	0	1	0.83871
hsa_circ_0392_EYA1	chr8	72211281	72246409	exon_match	62	-	EYA1	hsa_circ_0084764	hsa-EYA1_000036	HSA_CIRCpedia_61654	541.242	541.242	537.71	535.21	3.53226	0	2	1.51613
hsa_circ_0393_BACH1	chr21	30693541	30702014	exon_match	62	+	BACH1	hsa_circ_0001181	hsa-BACH1_000015	HSA_CIRCpedia_35162	785.387	785.387	781.339	783.597	4.04839	0	28	2.22581
hsa_circ_0396_ANKS1B	chr12	99145132	99174981	exon_match	62	-	ANKS1B	.	hsa-ANKS1B_000074	HSA_CIRCpedia_177479	329.081	329.081	324.565	327.726	4.51613	0	20	3.16129
hsa_circ_0394_UXS1	chr2	106739425	106781255	exon_match	62	-	UXS1	.	.	.	413.323	413.323	408.613	411.952	4.70968	0	6	0.83871
hsa_circ_0398_TTTY14	chrY	21074253	21095361	exon_match	61	-	TTTY14	hsa_circ_0140773	hsa-TTTY14_000004	.	258.016	258.016	217.508	236.77	40.5082	0	6	0.442623
hsa_circ_0405_RPS6KC1	chr1	213251037	213378732	exon_match	61	+	RPS6KC1	.	hsa-RPS6KC1_000073	.	538.721	538.721	479.016	339.885	59.7049	0	10	3.78689
hsa_circ_0406_PHRF1	chr11	581491	587464	exon_match	61	+	PHRF1	hsa_circ_0020670	hsa-PHRF1_000001	HSA_CIRCpedia_4742	345.541	345.541	342.541	343.115	3	0	4	1.47541
hsa_circ_0407_MAN1A2	chr1	117984852	118045592	exon_match	61	+	MAN1A2	hsa_circ_0110601	hsa-MAN1A2_000002	HSA_CIRCpedia_115936	502.066	502.066	500.18	500.787	1.88525	0	26	0.540984
hsa_circ_0403_KIAA0319L	chr1	35936463	35944813	exon_match	61	-	KIAA0319L	hsa_circ_0011571	hsa-KIAA0319L_000001	HSA_CIRCpedia_31568	382.984	382.984	378.541	382.18	4.44262	0	2	1.7377
hsa_circ_0401_KATNAL2	chr18	44526019	44526886	exon_match	61	+	KATNAL2	hsa_circ_0108513	hsa-KATNAL2_000010	HSA_CIRCpedia_115537	423.459	423.459	411.049	265.705	12.4098	0	2	0.606557
hsa_circ_0399_FIP1L1	chr4	54265896	54294350	exon_match	61	+	FIP1L1	hsa_circ_0005912	hsa-FIP1L1_000002	HSA_CIRCpedia_48826	393.262	393.262	387.836	392.541	5.42623	0	12	2.34426
hsa_circ_0404_CRYL1	chr13	21006240	21063635	exon_match	61	-	CRYL1	hsa_circ_0100010	hsa-CRYL1_000005	HSA_CIRCpedia_69818	418.869	418.869	415.098	418.426	3.77049	0	2	1.22951
hsa_circ_0402_CHD8	chr14	21894286	21897494	exon_match	61	-	CHD8	hsa_circ_0002653	hsa-CHD8_000002	HSA_CIRCpedia_11688	510.049	510.049	506.557	509.41	3.4918	1	5	1.90164
hsa_circ_0408_ARCN1	chr11	118451960	118455359	exon_match	61	+	ARCN1	hsa_circ_0006374	hsa-ARCN1_000019	HSA_CIRCpedia_3392	615.623	615.623	611.328	614.082	4.29508	0	6	1.7541
hsa_circ_0400_AGAP1	chr2	236617822	236659132	exon_match	61	+	AGAP1	hsa_circ_0058792	hsa-AGAP1_000005	HSA_CIRCpedia_40106	407.41	407.41	400.098	405.574	7.31148	0	3	0.885246
hsa_circ_0421_ZBTB44	chr11	130130750	130131824	exon_match	60	-	ZBTB44	hsa_circ_0002484	hsa-ZBTB44_000014	HSA_CIRCpedia_3753	788.483	788.483	785.167	786.85	3.31667	0	3	2.55
hsa_circ_0420_UBAP2L	chr1	154207066	154218851	exon_match	60	+	UBAP2L	hsa_circ_0014375	hsa-UBAP2L_000020	HSA_CIRCpedia_28083	432.05	432.05	428.083	430.933	3.96667	0	1	0.8
hsa_circ_0411_STXBP5	chr6	147636650	147646220	exon_match	60	+	STXBP5	hsa_circ_0130967	hsa-STXBP5_000013	HSA_CIRCpedia_123292	448.95	448.95	446.7	447.017	2.25	0	11	0.6
hsa_circ_0417_LOC284930	chr22	48081948	48082955	exon_match	60	+	LOC284930	hsa_circ_0063865	hsa-RP11-191L9_000001	HSA_CIRCpedia_37118	369.967	369.967	364.683	365.633	5.28333	0	4	2.4
hsa_circ_0413_RASGRF2	chr5	80390114	80422982	exon_match	60	+	RASGRF2	hsa_circ_0005160	hsa-RASGRF2_000034	HSA_CIRCpedia_52828	790.217	790.217	783.433	758.15	6.78333	0	4	3.31667
hsa_circ_0419_VPS16	chr20	2967410	2969120	exon_match	60	+	VPS16	hsa_circ_0001127	hsa-PTPRA_000058	HSA_CIRCpedia_33596	535.567	535.567	247.4	534.517	288.167	0	5	2.93333
hsa_circ_0415_PPP2R2B	chr5	146070690	146080705	exon_match	60	-	PPP2R2B	hsa_circ_0128256	hsa-PPP2R2B_000026	HSA_CIRCpedia_50719	430.483	430.483	362.783	364.867	67.7	0	1	0.666667
hsa_circ_0412_PDE7B	chr6	136468488	136476896	exon_match	60	+	PDE7B	hsa_circ_0004712	hsa-PDE7B_000002	HSA_CIRCpedia_53645	449.167	449.167	441.767	444.883	7.4	0	4	2.68333
hsa_circ_0410_AFDN	chr6	168307850	168319780	no_exon_match	60	+	AFDN	.	hsa-MLLT4_000100	.	619.233	619.233	534.633	539.9	84.6	NA	NA	NA
hsa_circ_0409_KCNQ3	chr8	133182580	133198428	exon_match	60	-	KCNQ3	.	hsa-KCNQ3_000007	HSA_CIRCpedia_60117	689.817	689.817	678.75	644.967	11.0667	0	21	10.0833
hsa_circ_0414_FCHO2	chr5	72370568	72373320	exon_match	60	+	FCHO2	hsa_circ_0002490	hsa-FCHO2_000002	HSA_CIRCpedia_52515	238.817	238.817	232.467	235.583	6.35	0	16	2.4
hsa_circ_0418_AGAP1	chr2	236626200	236659132	exon_match	60	+	AGAP1	hsa_circ_0058794	hsa-AGAP1_000053	HSA_CIRCpedia_40110	402.567	402.567	392.783	401.65	9.78333	0	4	0.9
hsa_circ_0416_NRXN1	chr2	50463926	50733755	exon_match	60	-	NRXN1	.	.	HSA_CIRCpedia_122340	625.733	625.733	620.483	620.85	5.25	0	15	3.35
hsa_circ_0430_ZMYM4	chr1	35846859	35854683	exon_match	59	+	ZMYM4	hsa_circ_0000051	hsa-ZMYM4_000002	HSA_CIRCpedia_31535	692.966	692.966	689.051	691.458	3.91525	0	3	1.71186
hsa_circ_0423_UBQLN1	chr9	86292641	86301070	exon_match	59	-	UBQLN1	hsa_circ_0003715	hsa-UBQLN1_000030	HSA_CIRCpedia_64531	748.932	748.932	744.475	747.78	4.45763	0	2	1.59322
hsa_circ_0428_TANC2	chr17	61228630	61278318	no_exon_match	59	+	TANC2	hsa_circ_0107388	hsa-TANC2_000056	.	418.085	418.085	304.034	400.305	114.051	NA	NA	NA
hsa_circ_0425_SYN3	chr22	33327374	33402809	exon_match	59	-	SYN3	hsa_circ_0116491	hsa-SYN3_000006	HSA_CIRCpedia_36511	535.763	535.763	531.102	532.068	4.66102	0	4	1.66102
hsa_circ_0422_PAK3	chrX	110385323	110416309	exon_match	59	+	PAK3	hsa_circ_0139566	hsa-PAK3_000047	HSA_CIRCpedia_65012	457.085	457.085	451.864	449.407	5.22034	0	2	0.830508
hsa_circ_0426_MARK4	chr19	45766370	45774966	exon_match	59	+	MARK4	hsa_circ_0051450	hsa-MARK4_000007	HSA_CIRCpedia_26149	459.644	459.644	450.763	457.203	8.88136	0	8	4.0678
hsa_circ_0429_FUT8	chr14	66028054	66028484	exon_match	59	+	FUT8	hsa_circ_0003028	hsa-FUT8_000041	HSA_CIRCpedia_12701	370.424	370.424	369.898	369.932	0.525424	0	2	0.525424
hsa_circ_0424_FNDC3B	chr3	171969049	172025291	exon_match	59	+	FNDC3B	hsa_circ_0067991	hsa-FNDC3B_000009	HSA_CIRCpedia_44429	525.898	525.898	520.644	524.729	5.25424	0	2	1.38983
hsa_circ_0427_COL24A1	chr1	86241356	86252144	exon_match	59	-	COL24A1	hsa_circ_0005110	hsa-COL24A1_000006	HSA_CIRCpedia_33052	345.915	345.915	337.983	303.559	7.9322	0	1	0.813559
hsa_circ_0431_ATE1	chr10	123549683	123683844	exon_match	59	-	ATE1	hsa_circ_0007062	hsa-ATE1_000046	HSA_CIRCpedia_753	810.932	810.932	798.864	805.169	12.0678	0	13	4.67797
hsa_circ_0435_SUPT3H	chr6	44900389	44988369	exon_match	58	-	SUPT3H	hsa_circ_0131851	hsa-SUPT3H_000009	HSA_CIRCpedia_55181	327.276	327.276	322.81	324	4.46552	0	5	0.258621
hsa_circ_0433_SPIDR	chr8	48192449	48206619	exon_match	58	+	SPIDR	hsa_circ_0084188	hsa-SPIDR_000064	HSA_CIRCpedia_61195	436.207	436.207	419.707	434.897	16.5	0	7	1.74138
hsa_circ_0441_SGMS1	chr10	52193235	52350007	exon_match	58	-	SGMS1	hsa_circ_0018401	hsa-SGMS1_000005	HSA_CIRCpedia_1811	380.931	380.931	371.931	375.069	9	0	2	0.206897
hsa_circ_0440_SBF2	chr11	10049998	10064528	exon_match	58	-	SBF2	hsa_circ_0021237	hsa-SBF2_000011	HSA_CIRCpedia_3012	407.431	407.431	403.603	405.017	3.82759	0	9	0.827586
hsa_circ_0442_LHPP	chr10	126172707	126186697	exon_match	58	+	LHPP	hsa_circ_0020311	hsa-LHPP_000005	HSA_CIRCpedia_821	349.897	349.897	338.845	343.017	11.0517	0	6	2.65517
hsa_circ_0438_ARHGAP35	chr19	47421744	47425613	no_exon_match	58	+	ARHGAP35	hsa_circ_0109744	hsa-intergenic_000024	.	590.879	432.707	428.724	586.086	3.98276	NA	NA	NA
hsa_circ_0439_ILDR2	chr1	166925969	166927338	exon_match	58	-	ILDR2	hsa_circ_0111055	hsa-ILDR2_000007	HSA_CIRCpedia_125176	381.034	381.034	380.172	0	0.862069	0	1	0.431034
hsa_circ_0432_HUWE1	chrX	53622146	53634660	exon_match	58	-	HUWE1	hsa_circ_0005518	hsa-HUWE1_000005	HSA_CIRCpedia_66050	596.69	596.69	589.931	592.603	6.75862	0	20	4.05172
hsa_circ_0434_GRM3	chr7	86394321	86416432	exon_match	58	+	GRM3	hsa_circ_0134900	hsa-GRM3_000003	HSA_CIRCpedia_121658	713.397	713.397	711.638	712.759	1.75862	0	2	0.793103
hsa_circ_0436_GIGYF2	chr2	233651859	233660931	exon_match	58	+	GIGYF2	hsa_circ_0058733	hsa-GIGYF2_000087	HSA_CIRCpedia_40051	722.707	722.707	719.034	719.483	3.67241	0	4	1.39655
hsa_circ_0437_DSCAM	chr21	42064735	42080697	exon_match	58	-	DSCAM	hsa_circ_0116095	hsa-DSCAM_000001	HSA_CIRCpedia_122188	332.5	332.5	288.034	294.862	44.4655	0	14	10.2586
hsa_circ_0449_SF3B3	chr16	70598967	70601439	exon_match	57	+	SF3B3	hsa_circ_0009163	hsa-SF3B3_000009	HSA_CIRCpedia_18568	414.456	414.456	409.965	414.298	4.49123	0	24	1.87719
hsa_circ_0451_RYR2	chr1	237586391	237632487	no_exon_match	57	+	RYR2	hsa_circ_0112642	hsa-RYR2_000004	HSA_CIRCpedia_30846	416.14	416.14	389.298	322.175	26.8421	NA	NA	NA
hsa_circ_0448_QRICH2	chr17	74283272	74301022	exon_match	57	-	QRICH2	hsa_circ_0006799	hsa-QRICH2_000001	HSA_CIRCpedia_22452	379.07	379.07	371.175	372.351	7.89474	0	21	3.21053
hsa_circ_0443_MVB12B	chr9	129102786	129157976	exon_match	57	+	MVB12B	hsa_circ_0008240	hsa-MVB12B_000002	HSA_CIRCpedia_62855	445.579	445.579	432.07	437.281	13.5088	0	5	2.14035
hsa_circ_0445_LRP11	chr6	150147399	150174296	exon_match	57	-	LRP11	hsa_circ_0007771	hsa-LRP11_000001	HSA_CIRCpedia_53902	520	520	504.719	518.526	15.2807	0	7	1.98246
hsa_circ_0450_HERC1	chr15	64004973	64008672	exon_match	57	-	HERC1	hsa_circ_0035803	hsa-HERC1_000013	HSA_CIRCpedia_15106	483.789	483.789	479.789	483.035	4	0	3	1.26316
hsa_circ_0452_GATAD2B	chr1	153784206	153785928	exon_match	57	-	GATAD2B	hsa_circ_0110833	hsa-GATAD2B_000003	HSA_CIRCpedia_28045	384.614	384.614	375	383.246	9.61404	0	11	6.89474
hsa_circ_0453_DOCK1	chr10	128768965	128860040	exon_match	57	+	DOCK1	hsa_circ_0020394	hsa-DOCK1_000004	HSA_CIRCpedia_907	434.807	434.807	431.123	431.825	3.68421	0	2	0.614035
hsa_circ_0447_BACE2	chr21	42598192	42629253	exon_match	57	+	BACE2	hsa_circ_0061774	hsa-BACE2_000009	HSA_CIRCpedia_35571	545	545	539.737	544.193	5.26316	0	2	1.42105
hsa_circ_0444_ASAP1	chr8	131164981	131193126	exon_match	57	-	ASAP1	hsa_circ_0008934	hsa-ASAP1_000113	HSA_CIRCpedia_60082	419.123	419.123	397.667	398.491	21.4561	0	5	0.0877193
hsa_circ_0446_APBB2	chr4	40892380	40947087	exon_match	57	-	APBB2	hsa_circ_0069561	hsa-APBB2_000005	HSA_CIRCpedia_48631	554.86	554.86	550.912	553.158	3.94737	0	0	0
hsa_circ_0455_TRERF1	chr6	42235891	42237586	exon_match	56	-	TRERF1	hsa_circ_0006232	hsa-TRERF1_000001	HSA_CIRCpedia_54971	649.286	649.286	645.25	645.25	4.03571	0	3	2.66071
hsa_circ_0456_RASGRF2	chr5	80404814	80422982	exon_match	56	+	RASGRF2	hsa_circ_0073197	hsa-RASGRF2_000014	HSA_CIRCpedia_52830	567.268	567.268	562.304	538.714	4.96429	0	7	2.42857
hsa_circ_0458_PPP1R21	chr2	48678146	48692781	exon_match	56	+	PPP1R21	hsa_circ_0120212	hsa-PPP1R21_000006	HSA_CIRCpedia_41579	564.625	564.625	561.125	563.179	3.5	0	4	1.55357
hsa_circ_0459_NFATC3	chr16	68155889	68157024	exon_match	56	+	NFATC3	hsa_circ_0005615	hsa-NFATC3_000049	HSA_CIRCpedia_18255	846.607	846.607	845.714	846.607	0.892857	0	3	0.892857
hsa_circ_0457_ADGRL3	chr4	62800557	62863983	exon_match	56	+	ADGRL3	hsa_circ_0126761	hsa-LPHN3_000001	HSA_CIRCpedia_48959	540.554	540.554	537.179	537.679	3.375	0	4	0.875
hsa_circ_0460_LONP2	chr16	48290520	48337216	exon_match	56	+	LONP2	hsa_circ_0105462	hsa-LONP2_000002	HSA_CIRCpedia_17745	673.857	673.857	664.804	670.964	9.05357	0	6	4.96429
hsa_circ_0454_EXTL3	chr8	28573101	28575724	exon_match	56	+	EXTL3	hsa_circ_0004974	hsa-EXTL3_000005	HSA_CIRCpedia_60781	463.857	463.857	462.357	463.857	1.5	0	2	0.892857
hsa_circ_0461_BTBD7	chr14	93760203	93761283	exon_match	56	-	BTBD7	hsa_circ_0006947	hsa-BTBD7_000032	HSA_CIRCpedia_13508	585.446	585.446	583.161	583.161	2.28571	0	3	1.67857
hsa_circ_0462_ANKS1B	chr12	99192711	99225914	exon_match	56	-	ANKS1B	hsa_circ_0099680	hsa-ANKS1B_000021	HSA_CIRCpedia_9932	477.089	477.089	472.321	474.714	4.76786	0	23	2.01786
hsa_circ_0469_SETD2	chr3	47139444	47147610	exon_match	55	-	SETD2	hsa_circ_0001290	hsa-SETD2_000003	HSA_CIRCpedia_45834	333.6	333.6	331.273	332.873	2.32727	0	3	0.872727
hsa_circ_0466_SCAF8	chr6	155129203	155145512	exon_match	55	+	SCAF8	hsa_circ_0078379	hsa-SCAF8_000009	HSA_CIRCpedia_54057	416.473	416.473	413.255	415.673	3.21818	0	2	0.854545
hsa_circ_0471_PTPRR	chr12	71050483	71095103	exon_match	55	-	PTPRR	hsa_circ_0027570	hsa-PTPRR_000011	HSA_CIRCpedia_9545	686	686	680.782	681.709	5.21818	0	4	2.05455
hsa_circ_0463_PTK2	chr8	141810557	141900868	exon_match	55	-	PTK2	hsa_circ_0007521	hsa-PTK2_000225	HSA_CIRCpedia_60255	703.527	703.527	696.218	700.473	7.30909	0	9	1.98182
hsa_circ_0470_KANSL1	chr17	44248220	44249598	exon_match	55	-	KANSL1	hsa_circ_0005455	hsa-KANSL1_000039	HSA_CIRCpedia_21094	699.127	699.127	698.655	699.127	0.472727	0	2	0.436364
hsa_circ_0473_IPO9	chr1	201821231	201828122	exon_match	55	+	IPO9	hsa_circ_0111703	hsa-IPO9_000011	HSA_CIRCpedia_29465	735.309	735.309	684.782	597.655	50.5273	0	3	1.49091
hsa_circ_0465_KHDRBS2	chr6	62369021	62390965	exon_match	55	-	KHDRBS2	hsa_circ_0132028	hsa-intergenic_001118	.	304.782	304.782	301.582	301.618	3.2	0	5	0.527273
hsa_circ_0468_GUCY1A1	chr4	156617907	156643344	exon_match	55	+	GUCY1A1	hsa_circ_0125604	hsa-GUCY1A3_000007	HSA_CIRCpedia_47820	674.945	674.945	670.327	672.109	4.61818	0	6	1.85455
hsa_circ_0464_EEPD1	chr7	36320723	36336796	exon_match	55	+	EEPD1	hsa_circ_0001956	hsa-EEPD1_000001	HSA_CIRCpedia_57973	469.091	469.091	463.618	467.582	5.47273	0	7	2.63636
hsa_circ_0472_AKT3	chr1	243708811	243736350	exon_match	55	-	AKT3	hsa_circ_0000199	hsa-AKT3_000105	HSA_CIRCpedia_30935	473.109	473.109	465.727	468.891	7.38182	0	2	1.47273
hsa_circ_0467_ADAMTS19	chr5	129015456	129040084	exon_match	55	+	ADAMTS19	hsa_circ_0073816	hsa-ADAMTS19_000003	HSA_CIRCpedia_50073	561.127	561.127	521.564	367.127	39.5636	0	2	1.10909
hsa_circ_0484_ZNF236	chr18	74561481	74593468	exon_match	54	+	ZNF236	hsa_circ_0000857	hsa-ZNF236_000002	HSA_CIRCpedia_24316	593.963	593.963	591.204	590.759	2.75926	0	2	0.814815
hsa_circ_0490_ZBTB16	chr11	113933932	113935290	exon_match	54	+	ZBTB16	hsa_circ_0095047	hsa-ZBTB16_000002	HSA_CIRCpedia_3309	428.611	428.611	426.093	426.778	2.51852	0	22	3.18519
hsa_circ_0488_TTBK2	chr15	43120125	43170882	exon_match	54	-	TTBK2	hsa_circ_0006297	hsa-TTBK2_000002	HSA_CIRCpedia_14373	456.889	456.889	448.889	452.037	8	0	9	2.01852
hsa_circ_0477_SRPK2	chr7	104925455	104937980	no_exon_match	54	-	SRPK2	hsa_circ_0003656	hsa-SRPK2_000050	.	342.333	342.333	98.6296	304.852	243.704	NA	NA	NA
hsa_circ_0482_SLC25A23	chr19	6453991	6454728	exon_match	54	-	SLC25A23	hsa_circ_0048846	hsa-SLC25A23_000001	HSA_CIRCpedia_26770	377.463	377.463	372.389	375.574	5.07407	0	9	1.90741
hsa_circ_0487_SH3GL3	chr15	84228004	84245493	exon_match	54	+	SH3GL3	hsa_circ_0104726	hsa-SH3GL3_000001	HSA_CIRCpedia_120800	449.963	449.963	445.037	445.833	4.92593	0	22	6.24074
hsa_circ_0483_SAFB	chr19	5653125	5654467	exon_match	54	+	SAFB	hsa_circ_0000881	hsa-SAFB_000001	HSA_CIRCpedia_26656	336.241	336.241	333.278	334.778	2.96296	0	6	1.83333
hsa_circ_0474_NTRK2	chr9	87338487	87367000	exon_match	54	+	NTRK2	hsa_circ_0087377	hsa-NTRK2_000004	HSA_CIRCpedia_64549	498.889	498.889	493.148	497.352	5.74074	0	9	1.85185
hsa_circ_0480_MFSD6	chr2	191300702	191302287	exon_match	54	+	MFSD6	hsa_circ_0118394	hsa-MFSD6_000001	HSA_CIRCpedia_93189	584.852	584.852	582.056	582.056	2.7963	0	5	2.7963
hsa_circ_0478_MED12L	chr3	150903116	150911453	exon_match	54	+	MED12L	hsa_circ_0122396	hsa-MED12L_000001	HSA_CIRCpedia_44051	635.13	635.13	546.037	407.852	89.0926	0	23	2.2963
hsa_circ_0489_FMN1	chr15	33149215	33194241	exon_match	54	-	FMN1	hsa_circ_0005054	hsa-FMN1_000009	HSA_CIRCpedia_13938	454.37	454.37	450.167	425.296	4.2037	0	3	1.09259
hsa_circ_0475_CSMD1	chr8	2875998	2910169	exon_match	54	-	CSMD1	hsa_circ_0136271	hsa-CSMD1_000006	HSA_CIRCpedia_141180	476.944	476.944	474.889	475.074	2.05556	0	16	1.12963
hsa_circ_0486_CHD2	chr15	93521463	93528903	exon_match	54	+	CHD2	hsa_circ_0036989	hsa-CHD2_000143	HSA_CIRCpedia_16208	468.889	468.889	463.37	466.889	5.51852	0	21	3.51852
hsa_circ_0481_ATP9A	chr20	50255881	50307358	exon_match	54	-	ATP9A	hsa_circ_0002991	hsa-ATP9A_000045	HSA_CIRCpedia_34739	685.963	685.963	679.815	682.593	6.14815	0	4	1.07407
hsa_circ_0485_ASIC2	chr17	31415880	31439085	exon_match	54	-	ASIC2	hsa_circ_0106633	hsa-ASIC2_000001	HSA_CIRCpedia_120179	397.944	397.944	242.981	243.833	154.963	0	2	1.62963
hsa_circ_0479_GRK3	chr22	26068262	26091181	exon_match	54	+	GRK3	hsa_circ_0062654	hsa-ADRBK2_000002	HSA_CIRCpedia_36190	471.556	471.556	467.056	468.185	4.5	0	4	0.962963
hsa_circ_0476_ACTR3C	chr7	149588279	149992436	exon_match	54	-	ACTR3C	.	.	.	647.222	647.222	626.389	641.204	20.8333	0	10	1.12963
hsa_circ_0497_WSCD2	chr12	108589058	108589991	exon_match	53	+	WSCD2	hsa_circ_0097177	hsa-WSCD2_000002	HSA_CIRCpedia_142763	652.17	652.17	648.83	648.83	3.33962	0	4	1.92453
hsa_circ_0492_SHB	chr9	37948631	37974834	exon_match	53	-	SHB	hsa_circ_0004167	hsa-SHB_000001	HSA_CIRCpedia_64157	440.415	440.415	434.415	436.472	6	0	7	1.60377
hsa_circ_0499_SGPL1	chr10	72604229	72619256	exon_match	53	+	SGPL1	hsa_circ_0004977	hsa-SGPL1_000001	HSA_CIRCpedia_2250	481.208	481.208	478	479.396	3.20755	0	5	0.245283
hsa_circ_0496_MAPT	chr17	44055740	44074030	exon_match	53	+	MAPT	.	hsa-MAPT_000001	HSA_CIRCpedia_129782	430.792	430.792	427.151	429.981	3.64151	0	2	1.60377
hsa_circ_0493_KIAA1958	chr9	115336336	115337531	exon_match	53	+	KIAA1958	hsa_circ_0002925	hsa-KIAA1958_000006	HSA_CIRCpedia_62364	697.113	697.113	695.358	697.113	1.75472	0	2	1.30189
hsa_circ_0500_FBXW4	chr10	103384501	103436193	exon_match	53	-	FBXW4	hsa_circ_0005741	hsa-FBXW4_000014	HSA_CIRCpedia_115	493.623	493.623	487.434	492.585	6.18868	0	11	1.64151
hsa_circ_0498_BTBD10	chr11	13435076	13466728	exon_match	53	-	BTBD10	hsa_circ_0003234	hsa-BTBD10_000020	HSA_CIRCpedia_3791	639.132	639.132	634.717	637.226	4.41509	0	6	1.98113
hsa_circ_0491_BRWD3	chrX	79962925	79975155	exon_match	53	-	BRWD3	hsa_circ_0001936	hsa-BRWD3_000002	HSA_CIRCpedia_66341	492.226	492.226	485.302	489.113	6.92453	0	5	1.98113
hsa_circ_0495_ATP9B	chr18	76856475	76886375	exon_match	53	+	ATP9B	hsa_circ_0002485	hsa-ATP9B_000082	HSA_CIRCpedia_24347	443.151	443.151	438.887	442.226	4.26415	0	6	1.64151
hsa_circ_0494_ANK2	chr4	114186052	114209642	exon_match	53	+	ANK2	hsa_circ_0125067	hsa-ANK2_000017	HSA_CIRCpedia_47198	498.075	498.075	493.585	491.453	4.49057	0	2	1.64151
hsa_circ_0502_UBAP2	chr9	33986757	34017187	exon_match	52	-	UBAP2	hsa_circ_0086735	hsa-UBAP2_000001	HSA_CIRCpedia_63948	412.308	412.308	389.058	409.769	23.25	0	2	1.32692
hsa_circ_0513_SYNDIG1	chr20	24523655	24524213	exon_match	52	+	SYNDIG1	hsa_circ_0114844	hsa-SYNDIG1_000005	HSA_CIRCpedia_33519	481.558	481.558	479.462	480.615	2.09615	0	6	1.53846
hsa_circ_0511_STK39	chr2	168986050	168997268	exon_match	52	-	STK39	hsa_circ_0003296	hsa-STK39_000074	HSA_CIRCpedia_38443	385.981	385.981	377.75	382.442	8.23077	0	8	4.21154
hsa_circ_0517_SEMA4B	chr15	90760670	90764997	exon_match	52	+	SEMA4B	hsa_circ_0000650	hsa-SEMA4B_000005	HSA_CIRCpedia_16097	595.462	595.462	589.808	594.769	5.65385	0	8	1.92308
hsa_circ_0504_RIMS2	chr8	105053553	105161076	exon_match	52	+	RIMS2	.	hsa-RIMS2_000136	HSA_CIRCpedia_126023	485.231	485.231	455.942	442.25	29.2885	0	1	0.884615
hsa_circ_0503_RAD23B	chr9	110062421	110087285	exon_match	52	+	RAD23B	hsa_circ_0007271	hsa-RAD23B_000027	HSA_CIRCpedia_62132	651.519	651.519	644.096	649.481	7.42308	0	6	3.36538
hsa_circ_0518_NRXN3	chr14	79111462	79117669	exon_match	52	+	NRXN3	hsa_circ_0032809	hsa-NRXN3_000043	HSA_CIRCpedia_121083	457.404	457.404	366.962	368.654	90.4423	0	2	1.28846
hsa_circ_0510_NRXN1	chr2	50692579	50758568	exon_match	52	-	NRXN1	hsa_circ_0120251	hsa-NRXN1_000006	HSA_CIRCpedia_114101	723.808	723.808	717.25	720.25	6.55769	0	1	0.0384615
hsa_circ_0509_GFM1,RARRES1	chr3	158402312	158459933	no_exon_match	52	+	GFM1,RARRES1	.	hsa-intergenic_050078	.	420.577	217.154	214.346	418.846	2.80769	NA	NA	NA
hsa_circ_0512_IFNGR2	chr21	34787194	34805178	exon_match	52	+	IFNGR2	hsa_circ_0002660	hsa-IFNGR2_000003	HSA_CIRCpedia_35274	574.462	574.462	568.808	573.558	5.65385	0	3	1.61538
hsa_circ_0501_FAM120A	chr9	96233422	96261168	exon_match	52	+	FAM120A	hsa_circ_0001875	hsa-FAM120A_000039	HSA_CIRCpedia_64725	438.885	438.885	430.25	434.577	8.63462	0	2	1.59615
hsa_circ_0515_EPN2	chr17	19213197	19232960	exon_match	52	+	EPN2	hsa_circ_0002876	hsa-EPN2_000001	HSA_CIRCpedia_19619	521.423	521.423	513.75	516.231	7.67308	0	5	4.25
hsa_circ_0506_CPEB4	chr5	173371969	173380275	exon_match	52	+	CPEB4	hsa_circ_0008042	hsa-CPEB4_000019	HSA_CIRCpedia_51203	518.558	518.558	514.673	518	3.88462	0	3	1.5
hsa_circ_0508_CCSER1	chr4	91229394	91234198	exon_match	52	+	CCSER1	hsa_circ_0127310	hsa-CCSER1_000001	HSA_CIRCpedia_49592	652.481	652.481	646.25	647.481	6.23077	0	2	0.826923
hsa_circ_0507_CAMLG	chr5	134076752	134079742	exon_match	52	+	CAMLG	hsa_circ_0003154	hsa-CAMLG_000001	HSA_CIRCpedia_50267	434.538	434.538	432.308	434.538	2.23077	0	9	1.51923
hsa_circ_0516_ARHGAP44	chr17	12798256	12832363	exon_match	52	+	ARHGAP44	hsa_circ_0106203	hsa-ARHGAP44_000010	HSA_CIRCpedia_19279	359.019	359.019	352.462	356.231	6.55769	0	2	0.865385
hsa_circ_0505_GTF2H2,LOC441081,LOC653080,SERF1A,SMN1	chr5	69209984	70087133	exon_match	52	+	GTF2H2,LOC441081,LOC653080,SERF1A,SMN1	hsa_circ_0072810	.	HSA_CIRCpedia_52353	470.154	470.154	464.442	469.846	5.71154	0	2	1.78846
hsa_circ_0514_COL24A1	chr1	86246902	86252144	exon_match	52	-	COL24A1	.	.	.	301.846	301.846	291.5	291.5	10.3462	0	5	0.942308
hsa_circ_0520_UBAP2	chr9	33953282	33963789	exon_match	51	-	UBAP2	hsa_circ_0001847	hsa-UBAP2_000075	HSA_CIRCpedia_63927	320.765	320.765	317.941	320.667	2.82353	0	3	0.941176
hsa_circ_0519_UBAP2	chr9	33986757	33998862	exon_match	51	-	UBAP2	hsa_circ_0001852	hsa-UBAP2_000007	HSA_CIRCpedia_63947	349.294	349.294	345.333	349.157	3.96078	0	2	1.41176
hsa_circ_0521_SND1	chr7	127338928	127361454	exon_match	51	+	SND1	hsa_circ_0133244	hsa-SND1_000015	HSA_CIRCpedia_56492	497.098	497.098	492.373	495.275	4.72549	0	3	2.19608
hsa_circ_0527_NEURL1	chr10	105330628	105344982	exon_match	51	+	NEURL1	hsa_circ_0092529	hsa-NEURL_000002	HSA_CIRCpedia_116420	599.804	599.804	521.216	599.686	78.5882	0	1	0.764706
hsa_circ_0523_MAGI1	chr3	65464266	65479306	exon_match	51	-	MAGI1	hsa_circ_0066459	hsa-MAGI1_000011	HSA_CIRCpedia_46680	261.725	261.725	255.706	255.98	6.01961	0	7	4.01961
hsa_circ_0524_ITGA9	chr3	37583915	37725506	exon_match	51	+	ITGA9	.	hsa-ITGA9_000008	HSA_CIRCpedia_375818	472.039	472.039	465.569	465.686	6.47059	0	6	1.96078
hsa_circ_0526_FMN1	chr15	33300214	33383582	no_exon_match	51	-	FMN1	.	hsa-FMN1_000115	.	367.902	367.902	293.863	294.078	74.0392	NA	NA	NA
hsa_circ_0522_ADGRB3	chr6	69684654	69728391	exon_match	51	+	ADGRB3	hsa_circ_0132101	hsa-BAI3_000050	HSA_CIRCpedia_123067	380.059	380.059	372.157	374.392	7.90196	0	10	1.90196
hsa_circ_0525_DNAH6	chr2	84838797	84852187	exon_match	51	+	DNAH6	.	.	.	408.941	408.941	404.078	405.196	4.86275	0	3	1.64706
hsa_circ_0534_ZMYND8	chr20	45852969	45858552	exon_match	50	-	ZMYND8	hsa_circ_0060596	hsa-ZMYND8_000016	HSA_CIRCpedia_34406	320.98	320.98	316.24	317.12	4.74	0	4	3.64
hsa_circ_0531_SMAD5	chr5	135483520	135489852	exon_match	50	+	SMAD5	hsa_circ_0007930	hsa-SMAD5_000002	HSA_CIRCpedia_50311	433.2	433.2	431.2	432.78	2	0	2	1.58
hsa_circ_0528_PTK2	chr8	141799572	141900868	exon_match	50	-	PTK2	hsa_circ_0009071	hsa-PTK2_000218	HSA_CIRCpedia_60244	833	833	822.82	827.84	10.18	0	11	3.52
hsa_circ_0532_ITPR1	chr3	4718297	4810448	exon_match	50	+	ITPR1	hsa_circ_0064065	hsa-ITPR1_000071	HSA_CIRCpedia_45847	401.28	401.28	396.94	398.38	4.34	0	28	3
hsa_circ_0533_EHBP1	chr2	63206322	63223901	exon_match	50	+	EHBP1	hsa_circ_0005552	hsa-EHBP1_000092	HSA_CIRCpedia_41992	502.18	502.18	498.6	499.5	3.58	0	2	1.26
hsa_circ_0535_CHD6	chr20	40141484	40179999	exon_match	50	-	CHD6	hsa_circ_0060421	hsa-CHD6_000003	HSA_CIRCpedia_34257	373.16	373.16	369.62	372.92	3.54	0	5	2.76
hsa_circ_0529_ADGRB3	chr6	69640450	69685232	exon_match	50	+	ADGRB3	hsa_circ_0076932	hsa-BAI3_000153	HSA_CIRCpedia_55393	662.72	662.72	659.56	659.94	3.16	0	0	0
hsa_circ_0530_SHPRH	chr6	146240483	146254341	exon_match	50	-	SHPRH	.	.	.	668.52	668.52	662.88	577.78	5.64	0	0	0
hsa_circ_0540_NSD2	chr4	1919867	1920350	exon_match	49	+	NSD2	hsa_circ_0068896	hsa-WHSC1_000006	HSA_CIRCpedia_48174	425.878	425.878	425.082	425.49	0.795918	0	2	0.795918
hsa_circ_0544_VMP1	chr17	57808781	57851246	exon_match	49	+	VMP1	hsa_circ_0005077	hsa-VMP1_000043	HSA_CIRCpedia_21662	490.449	490.449	486.653	489.122	3.79592	0	22	0.489796
hsa_circ_0543_TIAM1	chr21	32537278	32575328	exon_match	49	-	TIAM1	hsa_circ_0061405	hsa-TIAM1_000007	HSA_CIRCpedia_35173	514.224	514.224	506.837	507.918	7.38776	0	4	1.44898
hsa_circ_0541_SPECC1L	chr22	24698162	24709434	exon_match	49	+	SPECC1L	hsa_circ_0007312	hsa-SPECC1L_000061	HSA_CIRCpedia_36134	324.061	324.061	299.49	319.755	24.5714	0	6	4.18367
hsa_circ_0537_MAGI2	chr7	77755010	77807419	exon_match	49	-	MAGI2	.	hsa-MAGI2_000004	HSA_CIRCpedia_59054	729.367	729.367	723.898	651.163	5.46939	0	18	2.08163
hsa_circ_0542_KCNH7	chr2	163360952	163374668	exon_match	49	-	KCNH7	hsa_circ_0117881	hsa-KCNH7_000004	HSA_CIRCpedia_122689	567.02	567.02	554.02	396.939	13	0	3	1.32653
hsa_circ_0547_GRM5	chr11	88780379	88781240	exon_match	49	-	GRM5	.	hsa-GRM5_000004	HSA_CIRCpedia_128468	681.673	681.673	678.898	508.02	2.77551	0	3	1.63265
hsa_circ_0538_EPB41L2	chr6	131276244	131277639	exon_match	49	-	EPB41L2	hsa_circ_0001640	hsa-EPB41L2_000003	HSA_CIRCpedia_53531	554.347	554.347	552.469	554.306	1.87755	0	4	1.4898
hsa_circ_0546_EIF4G3	chr1	21295966	21329301	exon_match	49	-	EIF4G3	hsa_circ_0005604	hsa-EIF4G3_000002	HSA_CIRCpedia_29896	515.327	515.327	434.796	513.306	80.5306	0	4	2.59184
hsa_circ_0545_ATP8A2	chr13	26343183	26542817	exon_match	49	+	ATP8A2	.	hsa-ATP8A2_000055	HSA_CIRCpedia_10443	342.857	342.857	338.02	236.571	4.83673	0	4	1.69388
hsa_circ_0536_LMTK2	chr7	97820925	97823884	exon_match	49	+	LMTK2	hsa_circ_0081207	.	HSA_CIRCpedia_59398	560.796	560.796	554.898	555.735	5.89796	0	7	3.5102
hsa_circ_0539_GTF2H2,LOC441081,LOC653080,SERF1A,SMN1	chr5	69211907	70087133	exon_match	49	+	GTF2H2,LOC441081,LOC653080,SERF1A,SMN1	.	.	.	299.633	299.633	296.694	299.122	2.93878	0	10	0.959184
hsa_circ_0548_POLR3A	chr10	79764473	79769433	exon_match	49	-	POLR3A	.	.	.	409.082	409.082	406.49	408	2.59184	0	7	1.40816
hsa_circ_0555_ZNF827	chr4	146806829	146824367	exon_match	48	-	ZNF827	hsa_circ_0002293	hsa-ZNF827_000031	HSA_CIRCpedia_47579	602.792	602.792	600.062	600.104	2.72917	0	4	2.3125
hsa_circ_0551_ZDHHC21	chr9	14639893	14680160	exon_match	48	-	ZDHHC21	hsa_circ_0008952	hsa-ZDHHC21_000001	HSA_CIRCpedia_63576	676.771	676.771	662.333	668.896	14.4375	0	6	1.75
hsa_circ_0570_WDR37	chr10	1118055	1142186	exon_match	48	+	WDR37	hsa_circ_0000205	hsa-WDR37_000033	HSA_CIRCpedia_352	470.375	470.375	464.521	468.021	5.85417	0	17	0.395833
hsa_circ_0568_UBAP2L	chr1	154223516	154224129	exon_match	48	+	UBAP2L	hsa_circ_0004717	hsa-UBAP2L_000011	HSA_CIRCpedia_28095	375.417	375.417	373.292	374.062	2.125	0	9	2.16667
hsa_circ_0567_SYT11	chr1	155837755	155838582	exon_match	48	+	SYT11	hsa_circ_0110911	hsa-SYT11_000001	HSA_CIRCpedia_28254	627.688	627.688	625.167	625.958	2.52083	0	4	2.52083
hsa_circ_0549_SHC3	chr9	91652907	91661909	exon_match	48	-	SHC3	hsa_circ_0003708	hsa-SHC3_000008	HSA_CIRCpedia_64643	483.771	483.771	479.979	480.812	3.79167	0	1	0.791667
hsa_circ_0558_R3HDM1	chr2	136389287	136437894	exon_match	48	+	R3HDM1	hsa_circ_0056567	hsa-R3HDM1_000010	HSA_CIRCpedia_37966	730.083	730.083	714.125	718.188	15.9583	0	13	2
hsa_circ_0556_PRSS12	chr4	119252870	119259469	exon_match	48	-	PRSS12	hsa_circ_0006472	hsa-PRSS12_000001	HSA_CIRCpedia_47228	414.104	414.104	408	408.542	6.10417	0	17	1.9375
hsa_circ_0569_PDCD4	chr10	112640990	112650428	exon_match	48	+	PDCD4	hsa_circ_0092663	hsa-PDCD4_000042	HSA_CIRCpedia_389	510.479	510.479	505.896	509.771	4.58333	0	3	1.70833
hsa_circ_0550_PCSK5	chr9	78682870	78722267	exon_match	48	+	PCSK5	hsa_circ_0087234	hsa-PCSK5_000002	HSA_CIRCpedia_64434	480.312	480.312	470.833	470.833	9.47917	0	6	0.9375
hsa_circ_0566_PAPPA2	chr1	176524542	176526377	exon_match	48	+	PAPPA2	hsa_circ_0111274	hsa-PAPPA2_000009	HSA_CIRCpedia_28920	348.354	348.354	344.75	346.729	3.60417	0	7	2.77083
hsa_circ_0562_MUTYH	chr1	45796853	45800183	exon_match	48	-	MUTYH	.	hsa-MUTYH_000013	.	669.188	669.188	663	668.542	6.1875	0	4	0.791667
hsa_circ_0552_MTMR7	chr8	17198871	17228708	exon_match	48	-	MTMR7	hsa_circ_0136030	hsa-MTMR7_000008	HSA_CIRCpedia_125767	505.062	505.062	491.854	492.583	13.2083	0	1	0.0625
hsa_circ_0560_MGA	chr15	41961025	41962156	exon_match	48	+	MGA	hsa_circ_0000591	hsa-MGA_000005	HSA_CIRCpedia_14241	816.021	816.021	814.312	815.062	1.70833	0	8	1.04167
hsa_circ_0553_MAD1L1	chr7	2188786	2262389	exon_match	48	-	MAD1L1	.	hsa-MAD1L1_000037	HSA_CIRCpedia_97091	454.188	454.188	448.375	453.25	5.8125	0	11	2.70833
hsa_circ_0565_FBXW8,LOC100506551	chr12	117423010	117448255	no_exon_match	48	+	FBXW8,LOC100506551	hsa_circ_0028613	hsa-FBXW8_000004	HSA_CIRCpedia_6979	468.333	468.333	462.667	462.167	5.66667	NA	NA	NA
hsa_circ_0557_EP300	chr22	41521867	41537226	exon_match	48	+	EP300	hsa_circ_0116613	hsa-EP300_000005	HSA_CIRCpedia_36806	542.208	542.208	538.125	540.25	4.08333	0	0	0
hsa_circ_0554_DGKB	chr7	14712553	14741355	exon_match	48	-	DGKB	hsa_circ_0079473	hsa-DGKB_000016	HSA_CIRCpedia_57146	536.854	536.854	530.542	530.729	6.3125	0	12	1.125
hsa_circ_0564_CPSF6	chr12	69644908	69656342	exon_match	48	+	CPSF6	hsa_circ_0000417	hsa-CPSF6_000028	HSA_CIRCpedia_9469	678.958	678.958	670.417	674.729	8.54167	0	2	1.39583
hsa_circ_0559_AKAP10	chr17	19823348	19866335	exon_match	48	-	AKAP10	hsa_circ_0042409	hsa-AKAP10_000002	HSA_CIRCpedia_19672	404.708	404.708	396.542	398.604	8.16667	0	11	1.52083
hsa_circ_0561_ADAMTS17	chr15	100672211	100739628	exon_match	48	-	ADAMTS17	hsa_circ_0103068	hsa-ADAMTS17_000023	HSA_CIRCpedia_131068	544.75	544.75	527.979	528.042	16.7708	0	1	0.229167
hsa_circ_0563_NALCN	chr13	101881743	101936370	exon_match	48	-	NALCN	.	.	.	520.229	520.229	515.729	517.354	4.5	0	2	0.895833
hsa_circ_0578_ZNF827	chr4	146791396	146813567	exon_match	47	-	ZNF827	hsa_circ_0007606	hsa-ZNF827_000001	HSA_CIRCpedia_47576	607.702	607.702	592.106	593.638	15.5957	0	2	1.46809
hsa_circ_0581_ZMYND8	chr20	45905057	45916028	exon_match	47	-	ZMYND8	hsa_circ_0004212	hsa-ZMYND8_000100	HSA_CIRCpedia_34437	528.638	528.638	525.553	527.213	3.08511	0	4	1.48936
hsa_circ_0584_TEX2	chr17	62289933	62291602	exon_match	47	-	TEX2	hsa_circ_0006479	hsa-TEX2_000022	HSA_CIRCpedia_22011	601.468	601.468	596.468	600.702	5	0	8	5.76596
hsa_circ_0586_SERGEF	chr11	17899754	18029623	exon_match	47	-	SERGEF	hsa_circ_0021411	hsa-SERGEF_000029	HSA_CIRCpedia_3881	619.511	619.511	600.426	616.362	19.0851	0	8	1.08511
hsa_circ_0577_SCAF8	chr6	155095122	155116273	exon_match	47	+	SCAF8	hsa_circ_0001654	hsa-SCAF8_000005	HSA_CIRCpedia_54043	420.532	420.532	415.383	418.234	5.14894	0	3	1.85106
hsa_circ_0573_RAD23B	chr9	110064315	110087285	exon_match	47	+	RAD23B	hsa_circ_0087859	hsa-RAD23B_000004	HSA_CIRCpedia_111728	775.851	775.851	769.447	773.745	6.40426	0	4	1.25532
hsa_circ_0574_PTK2	chr8	141889569	141900868	exon_match	47	-	PTK2	hsa_circ_0006646	hsa-PTK2_000217	HSA_CIRCpedia_60281	801.085	801.085	307.149	358.064	493.936	0	9	0.87234
hsa_circ_0575_MAGI2	chr7	77973094	77975360	exon_match	47	-	MAGI2	hsa_circ_0134748	hsa-MAGI2_000001	HSA_CIRCpedia_59059	274.149	274.149	256.66	265.851	17.4894	0	18	2.14894
hsa_circ_0576_KIAA1549	chr7	138579087	138597206	exon_match	47	-	KIAA1549	hsa_circ_0003013	hsa-KIAA1549_000001	HSA_CIRCpedia_56922	403.766	403.766	399.34	401.426	4.42553	0	3	1.42553
hsa_circ_0572_PHF24	chr9	34971291	34972528	exon_match	47	+	PHF24	hsa_circ_0138687	hsa-KIAA1045_000001	HSA_CIRCpedia_170617	455.383	455.383	453.979	454.298	1.40426	0	6	0.255319
hsa_circ_0585_HP1BP3	chr1	21083658	21100103	exon_match	47	-	HP1BP3	hsa_circ_0000024	hsa-HP1BP3_000004	HSA_CIRCpedia_29768	446.362	446.362	437.021	446	9.34043	0	12	8
hsa_circ_0580_HECW2	chr2	197135916	197172809	exon_match	47	-	HECW2	hsa_circ_0057582	hsa-HECW2_000059	HSA_CIRCpedia_38976	764.383	764.383	757.66	749.021	6.7234	0	16	2.08511
hsa_circ_0587_DYNC2H1	chr11	103173821	103194718	exon_match	47	+	DYNC2H1	hsa_circ_0024143	hsa-DYNC2H1_000001	HSA_CIRCpedia_3062	557.766	557.766	550.596	553.447	7.17021	0	2	1.68085
hsa_circ_0583_CCDC102B	chr18	66503985	66542022	exon_match	47	+	CCDC102B	hsa_circ_0108819	hsa-CCDC102B_000003	HSA_CIRCpedia_24208	395.447	395.447	390.979	394.851	4.46809	0	2	1.74468
hsa_circ_0582_ATP9B	chr18	76856475	76936907	exon_match	47	+	ATP9B	hsa_circ_0048000	hsa-ATP9B_000088	HSA_CIRCpedia_24349	606.489	606.489	599.277	601.255	7.21277	0	11	1.55319
hsa_circ_0571_ARHGEF9	chrX	62885765	62926329	exon_match	47	-	ARHGEF9	hsa_circ_0140457	hsa-ARHGEF9_000006	HSA_CIRCpedia_66131	488.319	488.319	484.362	485.979	3.95745	0	2	1.70213
hsa_circ_0579_ABCB6	chr2	220077108	220079804	exon_match	47	-	ABCB6	hsa_circ_0058346	hsa-ABCB6_000001	HSA_CIRCpedia_39767	519.17	519.17	514.043	518.362	5.12766	0	3	1.42553
hsa_circ_0592_ZNF827	chr4	146823317	146824367	exon_match	46	-	ZNF827	hsa_circ_0006204	hsa-ZNF827_000032	HSA_CIRCpedia_47581	907.804	907.804	904.935	904.935	2.86957	0	8	2.86957
hsa_circ_0588_SEPT6	chrX	118774654	118797640	exon_match	46	-	SEPT6	hsa_circ_0139650	hsa-SEPT6_000005	HSA_CIRCpedia_65095	575	575	570.13	572.478	4.86957	0	3	1.6087
hsa_circ_0598_RYR2	chr1	237538016	237632487	no_exon_match	46	+	RYR2	hsa_circ_0112630	hsa-RYR2_000379	HSA_CIRCpedia_30843	389.543	389.543	366.152	315.826	23.3913	NA	NA	NA
hsa_circ_0594_RPH3AL	chr17	131558	177370	exon_match	46	-	RPH3AL	hsa_circ_0041150	hsa-RPH3AL_000001	HSA_CIRCpedia_19290	390.717	390.717	387	389.239	3.71739	0	3	1.5
hsa_circ_0596_RNF220	chr1	44877652	44878394	exon_match	46	+	RNF220	hsa_circ_0012152	hsa-RNF220_000002	HSA_CIRCpedia_32031	539.891	539.891	538.391	539.891	1.5	0	2	1.5
hsa_circ_0589_PSD3	chr8	18622958	18662408	exon_match	46	-	PSD3	hsa_circ_0002111	hsa-PSD3_000005	HSA_CIRCpedia_60519	431.022	431.022	408.152	415.239	22.8696	0	4	0.217391
hsa_circ_0599_PCNX2	chr1	233334684	233388534	exon_match	46	-	PCNX2	hsa_circ_0006881	hsa-PCNXL2_000022	HSA_CIRCpedia_30594	605.478	605.478	577.739	595.348	27.7391	0	4	1.41304
hsa_circ_0591_NUP205	chr7	135262543	135277940	exon_match	46	+	NUP205	hsa_circ_0001750	hsa-NUP205_000002	HSA_CIRCpedia_56827	776.543	776.543	771.978	772.848	4.56522	0	10	1.91304
hsa_circ_0603_GUCY1A2	chr11	106810185	106810904	exon_match	46	-	GUCY1A2	hsa_circ_0024152	hsa-GUCY1A2_000005	HSA_CIRCpedia_75187	516.783	516.783	513.804	513.804	2.97826	0	2	1.69565
hsa_circ_0597_GRIP1	chr12	66909398	66935730	exon_match	46	-	GRIP1	hsa_circ_0027450	hsa-GRIP1_000001	HSA_CIRCpedia_9395	489.261	489.261	484.348	484.978	4.91304	0	4	0.869565
hsa_circ_0600_GON4L	chr1	155823066	155823597	exon_match	46	-	GON4L	hsa_circ_0000139	hsa-GON4L_000001	HSA_CIRCpedia_28253	434.326	434.326	433.152	434.326	1.17391	0	2	1.17391
hsa_circ_0593_FOXP1	chr3	71064699	71102924	exon_match	46	-	FOXP1	hsa_circ_0001320	hsa-FOXP1_000060	HSA_CIRCpedia_46748	653.978	653.978	645.87	647.5	8.1087	0	6	3.63043
hsa_circ_0602_FLI1	chr11	128638012	128651918	exon_match	46	+	FLI1	hsa_circ_0024834	hsa-FLI1_000003	HSA_CIRCpedia_3698	373.587	373.587	369.196	372.457	4.3913	0	2	1.15217
hsa_circ_0601_CHD1L,NBPF19	chr1	146744042	146766199	no_exon_match	46	+	CHD1L,NBPF19	hsa_circ_0110712	hsa-CHD1L_000011	.	753.478	753.478	677.826	743.304	75.6522	NA	NA	NA
hsa_circ_0590_ZFPM2	chr8	106431371	106646585	exon_match	46	+	ZFPM2	hsa_circ_0085305	.	HSA_CIRCpedia_59790	384.13	384.13	374.609	377.196	9.52174	0	29	3.63043
hsa_circ_0595_NRXN3	chr14	79933563	80164280	exon_match	46	+	NRXN3	.	.	HSA_CIRCpedia_121089	588.283	588.283	583.109	583.696	5.17391	0	3	2.54348
hsa_circ_0614_WDR7	chr18	54423813	54426184	exon_match	45	+	WDR7	hsa_circ_0000852	hsa-WDR7_000080	HSA_CIRCpedia_24031	568.489	568.489	561.289	562.667	7.2	0	9	6.6
hsa_circ_0633_WDR37	chr10	1149541	1151207	exon_match	45	+	WDR37	hsa_circ_0017465	hsa-WDR37_000016	HSA_CIRCpedia_432	330.711	330.711	327.578	329.467	3.13333	0	3	1.88889
hsa_circ_0630_WAPL	chr10	88211723	88221044	exon_match	45	-	WAPL	hsa_circ_0019005	hsa-WAPAL_000004	HSA_CIRCpedia_2599	539.711	539.711	534.778	536.133	4.93333	0	6	1.88889
hsa_circ_0616_UNK	chr17	73808192	73809959	exon_match	45	+	UNK	hsa_circ_0045714	hsa-UNK_000001	HSA_CIRCpedia_22388	339.644	339.644	334.111	337.222	5.53333	0	13	3.24444
hsa_circ_0613_UNC80	chr2	210742677	210778664	exon_match	45	+	UNC80	hsa_circ_0118993	hsa-UNC80_000029	HSA_CIRCpedia_135341	715.711	715.711	708.133	590.111	7.57778	0	2	1.71111
hsa_circ_0626_TMCC2	chr1	205238077	205239012	exon_match	45	+	TMCC2	hsa_circ_0003344	hsa-TMCC2_000001	HSA_CIRCpedia_29650	548.778	548.778	545.022	548.067	3.75556	0	3	2.37778
hsa_circ_0608_SEL1L3	chr4	25819759	25836945	exon_match	45	-	SEL1L3	hsa_circ_0126069	hsa-SEL1L3_000008	HSA_CIRCpedia_48295	491.422	491.422	487.911	490.378	3.51111	0	13	0.933333
hsa_circ_0628_PRDM2	chr1	14057494	14099683	exon_match	45	+	PRDM2	hsa_circ_0110662	hsa-PRDM2_000013	HSA_CIRCpedia_27668	431.556	431.556	421.756	426.756	9.8	0	5	1.93333
hsa_circ_0623_PCNX2	chr1	233270758	233344435	exon_match	45	-	PCNX2	.	hsa-PCNXL2_000007	HSA_CIRCpedia_30569	818.911	818.911	810.911	814.467	8	0	2	1.4
hsa_circ_0609_PACRGL	chr4	20706088	20715162	exon_match	45	+	PACRGL	hsa_circ_0125987	hsa-PACRGL_000003	HSA_CIRCpedia_102904	488.311	488.311	484.689	487.733	3.62222	0	6	0.777778
hsa_circ_0629_MPPED2	chr11	30516842	30557722	exon_match	45	-	MPPED2	hsa_circ_0021549	hsa-MPPED2_000003	HSA_CIRCpedia_4082	434.267	434.267	357.467	398.044	76.8	0	6	1
hsa_circ_0620_METTL3	chr14	21968636	21970045	exon_match	45	-	METTL3	hsa_circ_0005957	hsa-METTL3_000001	HSA_CIRCpedia_11692	508.244	508.244	502.444	508.244	5.8	0	10	3.51111
hsa_circ_0606_MCTP1	chr5	94114814	94248681	exon_match	45	-	MCTP1	hsa_circ_0073379	hsa-MCTP1_000005	HSA_CIRCpedia_53028	764.044	764.044	751.422	754.8	12.6222	0	4	2.31111
hsa_circ_0621_MACF1	chr1	39775241	39784287	exon_match	45	+	MACF1	hsa_circ_0113273	hsa-MACF1_000013	HSA_CIRCpedia_107900	696.489	696.489	693.133	693.778	3.35556	0	2	0.866667
hsa_circ_0607_ADGRL3	chr4	62775277	62801763	exon_match	45	+	ADGRL3	hsa_circ_0126757	hsa-LPHN3_000085	HSA_CIRCpedia_123941	458.178	458.178	453.867	456.156	4.31111	0	1	0.822222
hsa_circ_0612_KLHL24	chr3	183361267	183369064	exon_match	45	+	KLHL24	hsa_circ_0001367	hsa-KLHL24_000023	HSA_CIRCpedia_44615	670.622	670.622	665.356	670.156	5.26667	0	3	2.73333
hsa_circ_0611_KLHL24	chr3	183361267	183390272	exon_match	45	+	KLHL24	hsa_circ_0001368	hsa-KLHL24_000004	HSA_CIRCpedia_44617	904.711	904.711	898.244	903.311	6.46667	0	3	1.75556
hsa_circ_0610_GAB1	chr4	144354643	144361535	exon_match	45	+	GAB1	hsa_circ_0125423	hsa-GAB1_000005	HSA_CIRCpedia_68919	445.822	445.822	444.2	445.689	1.62222	0	4	1.6
hsa_circ_0617_FTO	chr16	53907697	53968021	exon_match	45	+	FTO	hsa_circ_0039400	hsa-FTO_000002	HSA_CIRCpedia_17903	308	308	304.911	305.533	3.08889	0	2	1.64444
hsa_circ_0604_ELAVL2	chr9	23731019	23765097	exon_match	45	-	ELAVL2	hsa_circ_0138515	hsa-ELAVL2_000003	HSA_CIRCpedia_118182	394.467	394.467	392.578	393.356	1.88889	0	3	0.133333
hsa_circ_0615_DYM	chr18	46858233	46906128	exon_match	45	-	DYM	hsa_circ_0002501	hsa-DYM_000001	HSA_CIRCpedia_23932	431.244	431.244	428.311	428.778	2.93333	0	4	0.288889
hsa_circ_0632_DOCK1	chr10	128829913	128860040	exon_match	45	+	DOCK1	.	hsa-DOCK1_000008	HSA_CIRCpedia_374440	379.289	379.289	377.067	378.933	2.22222	0	3	1.35556
hsa_circ_0605_DGKB	chr7	14517785	14712652	exon_match	45	-	DGKB	.	hsa-DGKB_000030	HSA_CIRCpedia_132393	521.733	521.733	495.467	496.244	26.2667	0	3	2.2
hsa_circ_0622_DCLK1	chr13	36396865	36410278	exon_match	45	-	DCLK1	hsa_circ_0100397	hsa-DCLK1_000008	HSA_CIRCpedia_117994	371.022	371.022	368.289	369.6	2.73333	0	15	1.37778
hsa_circ_0618_CREBBP	chr16	3799627	3820987	exon_match	45	-	CREBBP	hsa_circ_0037658	hsa-CREBBP_000043	HSA_CIRCpedia_17555	501.733	501.733	497.178	500.644	4.55556	0	1	0.777778
hsa_circ_0625_CLIP1	chr12	122861935	122865105	exon_match	45	-	CLIP1	hsa_circ_0005465	hsa-CLIP1_000011	HSA_CIRCpedia_7307	621.889	621.889	620.756	621.644	1.13333	0	1	0.866667
hsa_circ_0619_CLEC16A	chr16	11214471	11220003	exon_match	45	+	CLEC16A	hsa_circ_0002988	hsa-CLEC16A_000004	HSA_CIRCpedia_16306	449.467	449.467	443.933	444.644	5.53333	0	4	3.33333
hsa_circ_0624_CDC42BPA	chr1	227381486	227441856	exon_match	45	-	CDC42BPA	hsa_circ_0016754	hsa-CDC42BPA_000152	HSA_CIRCpedia_30378	501.333	501.333	372.533	409.378	128.8	0	5	3.93333
hsa_circ_0627_ATF6	chr1	161748033	161772062	exon_match	45	+	ATF6	hsa_circ_0007360	hsa-ATF6_000009	HSA_CIRCpedia_28483	602.178	602.178	598.889	600.333	3.28889	0	28	0.666667
hsa_circ_0631_ARHGAP12	chr10	32197099	32197854	exon_match	45	-	ARHGAP12	hsa_circ_0018104	hsa-ARHGAP12_000015	HSA_CIRCpedia_1490	622.378	622.378	619.622	620.822	2.75556	0	12	2.06667
hsa_circ_0645_SPAG9	chr17	49048067	49064598	exon_match	44	-	SPAG9	hsa_circ_0008060	hsa-SPAG9_000121	HSA_CIRCpedia_21361	623.545	623.545	620.432	622.409	3.11364	0	6	1
hsa_circ_0634_SNTG1	chr8	51351102	51449368	exon_match	44	+	SNTG1	hsa_circ_0136695	hsa-SNTG1_000033	HSA_CIRCpedia_141435	429.682	429.682	423.091	158.045	6.59091	0	4	0.681818
hsa_circ_0640_SEPT11	chr4	77917577	77952123	exon_match	44	+	SEPT11	hsa_circ_0070057	hsa-SEPT11_000001	HSA_CIRCpedia_49162	626.432	626.432	623.932	625.477	2.5	0	1	0.0227273
hsa_circ_0646_RBFOX1	chr16	7629778	7647433	exon_match	44	+	RBFOX1	hsa_circ_0105986	hsa-RBFOX1_000014	HSA_CIRCpedia_130082	263.818	263.818	258.568	260.045	5.25	0	9	1.75
hsa_circ_0655_PRMT3	chr11	20424464	20448411	exon_match	44	+	PRMT3	hsa_circ_0021502	hsa-PRMT3_000001	HSA_CIRCpedia_3992	231.568	231.568	201.341	218.432	30.2273	0	2	1.02273
hsa_circ_0653_NCOR2	chr12	124904502	124922542	exon_match	44	-	NCOR2	hsa_circ_0029309	hsa-NCOR2_000062	HSA_CIRCpedia_7561	525.545	525.545	520.273	524.091	5.27273	0	4	2.36364
hsa_circ_0650_MTF1	chr1	38300750	38305830	exon_match	44	-	MTF1	hsa_circ_0011724	hsa-MTF1_000003	HSA_CIRCpedia_31686	505.909	505.909	497.75	498.841	8.15909	0	2	1.77273
hsa_circ_0649_MGA	chr15	42040834	42046765	exon_match	44	+	MGA	hsa_circ_0034755	hsa-MGA_000015	HSA_CIRCpedia_14265	588.409	588.409	584.636	584.955	3.77273	0	5	0.227273
hsa_circ_0636_MAD1L1	chr7	2252846	2262389	exon_match	44	-	MAD1L1	hsa_circ_0005860	hsa-MAD1L1_000034	HSA_CIRCpedia_57613	385.114	385.114	381.205	384.886	3.90909	0	6	2.65909
hsa_circ_0651_KIF26B	chr1	245765878	245775278	exon_match	44	+	KIF26B	hsa_circ_0112835	hsa-KIF26B_000003	HSA_CIRCpedia_30983	579.182	579.182	573.227	306.114	5.95455	0	7	3.13636
hsa_circ_0639_HNRNPA0,KLHL3	chr5	137027973	137107163	no_exon_match	44	-	HNRNPA0,KLHL3	hsa_circ_0128045	hsa-intergenic_006002	.	714.636	534.864	518.091	665.909	16.7727	NA	NA	NA
hsa_circ_0637_DGKI	chr7	137304569	137374748	exon_match	44	-	DGKI	hsa_circ_0008013	hsa-DGKI_000023	HSA_CIRCpedia_56872	387.295	387.295	382.409	382.477	4.88636	0	3	2.02273
hsa_circ_0643_CNTNAP5	chr2	125530375	125627339	exon_match	44	+	CNTNAP5	hsa_circ_0117249	hsa-CNTNAP5_000023	HSA_CIRCpedia_122585	518.045	518.045	512.614	361.091	5.43182	0	29	3.43182
hsa_circ_0648_CLEC16A	chr16	11096930	11118778	exon_match	44	+	CLEC16A	hsa_circ_0005656	hsa-CLEC16A_000006	HSA_CIRCpedia_16294	382.091	382.091	378.432	379.977	3.65909	0	6	1.81818
hsa_circ_0647_CLEC16A	chr16	11114049	11220003	exon_match	44	+	CLEC16A	hsa_circ_0007846	hsa-CLEC16A_000002	HSA_CIRCpedia_16301	760.795	760.795	754.75	759.886	6.04545	0	4	3.18182
hsa_circ_0644_CBFA2T2	chr20	32207322	32216241	exon_match	44	+	CBFA2T2	hsa_circ_0059862	hsa-CBFA2T2_000037	HSA_CIRCpedia_33740	480.114	480.114	477.114	479.614	3	0	11	0.25
hsa_circ_0652_C2CD5	chr12	22637630	22659753	exon_match	44	-	C2CD5	hsa_circ_0025612	hsa-C2CD5_000016	HSA_CIRCpedia_7967	476.568	476.568	465.341	469.864	11.2273	0	17	6.20455
hsa_circ_0641_ATP13A3	chr3	194154500	194175121	exon_match	44	-	ATP13A3	hsa_circ_0123148	hsa-ATP13A3_000004	HSA_CIRCpedia_44928	546.159	546.159	539.705	543.409	6.45455	0	3	2.34091
hsa_circ_0638_ARHGAP26	chr5	142416760	142526946	exon_match	44	+	ARHGAP26	.	hsa-ARHGAP26_000035	HSA_CIRCpedia_50589	651.818	651.818	648.25	649.25	3.56818	0	2	0.113636
hsa_circ_0642_APLF	chr2	68717321	68772444	exon_match	44	+	APLF	hsa_circ_0001023	hsa-APLF_000026	HSA_CIRCpedia_42100	795.5	795.5	770.977	775.886	24.5227	0	8	4.36364
hsa_circ_0635_ANKIB1	chr7	91924202	91991587	exon_match	44	+	ANKIB1	hsa_circ_0081011	hsa-ANKIB1_000001	HSA_CIRCpedia_59279	500.182	500.182	497.864	498.568	2.31818	0	2	0.0909091
hsa_circ_0654_ATXN2	chr12	111951160	111992021	exon_match	44	-	ATXN2	.	.	.	719.045	719.045	710.841	717.841	8.20455	0	6	1.27273
hsa_circ_0665_TBCD	chr17	80755632	80828256	exon_match	43	+	TBCD	hsa_circ_0046500	hsa-TBCD_000028	HSA_CIRCpedia_347718	446.977	446.977	441.674	443.93	5.30233	0	2	1.83721
hsa_circ_0671_STX3	chr11	59540683	59562955	exon_match	43	+	STX3	hsa_circ_0095999	hsa-STX3_000003	HSA_CIRCpedia_4767	573.721	573.721	568.837	570.07	4.88372	0	2	1.55814
hsa_circ_0664_SETBP1	chr18	42281139	42283072	no_exon_match	43	+	SETBP1	hsa_circ_0005942	hsa-SETBP1_000021	.	636.791	636.791	565.279	565.279	71.5116	NA	NA	NA
hsa_circ_0667_SDCCAG8	chr1	243480056	243542165	exon_match	43	+	SDCCAG8	hsa_circ_0017239	hsa-SDCCAG8_000073	HSA_CIRCpedia_69351	438.395	438.395	432.744	436.163	5.65116	0	3	2.53488
hsa_circ_0668_RYR2	chr1	237604618	237620035	exon_match	43	+	RYR2	.	hsa-RYR2_000160	HSA_CIRCpedia_151264	344.791	344.791	341.814	128.907	2.97674	0	3	0.930233
hsa_circ_0656_RIMS2	chr8	105043910	105161076	no_exon_match	43	+	RIMS2	.	hsa-RIMS2_000227	.	415.791	415.791	325.395	325.767	90.3953	NA	NA	NA
hsa_circ_0663_PHACTR3	chr20	58318161	58330419	exon_match	43	+	PHACTR3	hsa_circ_0115518	hsa-PHACTR3_000001	HSA_CIRCpedia_115582	341.837	341.837	338.14	338.605	3.69767	0	3	2.5814
hsa_circ_0670_PCNX2	chr1	233313547	233344435	exon_match	43	-	PCNX2	hsa_circ_0001958	hsa-PCNXL2_000004	HSA_CIRCpedia_30585	467.116	467.116	463.047	463.977	4.06977	0	2	0.906977
hsa_circ_0658_NRF1	chr7	129297182	129367205	exon_match	43	+	NRF1	hsa_circ_0082307	hsa-NRF1_000009	HSA_CIRCpedia_56644	629.326	629.326	624.767	626.791	4.55814	0	1	0.906977
hsa_circ_0673_NCAM1	chr11	113073100	113078724	exon_match	43	+	NCAM1	hsa_circ_0095004	hsa-NCAM1_000004	HSA_CIRCpedia_119715	467.558	467.558	465.558	467	2	0	13	1.37209
hsa_circ_0659_LRFN2	chr6	40399452	40400870	exon_match	43	-	LRFN2	hsa_circ_0131727	hsa-LRFN2_000001	HSA_CIRCpedia_123000	725.442	725.442	722.535	621.279	2.90698	0	7	2.27907
hsa_circ_0662_GTPBP1	chr22	39111911	39113005	exon_match	43	+	GTPBP1	hsa_circ_0116567	hsa-GTPBP1_000001	HSA_CIRCpedia_36704	471.628	471.628	470.349	471.628	1.27907	0	10	0.860465
hsa_circ_0661_GGCX	chr2	85782606	85786198	exon_match	43	-	GGCX	hsa_circ_0121091	hsa-GGCX_000002	HSA_CIRCpedia_42449	470.07	470.07	434.395	468.814	35.6744	0	1	0.744186
hsa_circ_0674_DOCK1	chr10	128816973	128860040	exon_match	43	+	DOCK1	hsa_circ_0020442	hsa-DOCK1_000021	HSA_CIRCpedia_77188	430.186	430.186	425.814	426.326	4.37209	0	3	1.44186
hsa_circ_0666_CCDC57	chr17	80141649	80153240	exon_match	43	-	CCDC57	hsa_circ_0107794	hsa-CCDC57_000003	HSA_CIRCpedia_22849	562.558	562.558	514.837	557.209	47.7209	0	7	5.46512
hsa_circ_0672_BTBD10	chr11	13435076	13443385	exon_match	43	-	BTBD10	hsa_circ_0008967	hsa-BTBD10_000001	HSA_CIRCpedia_3790	556.977	556.977	555.442	556.581	1.53488	0	10	0.348837
hsa_circ_0657_DGKB	chr7	14517785	14758310	exon_match	43	-	DGKB	.	.	HSA_CIRCpedia_144982	721.116	721.116	706.279	711.349	14.8372	0	18	5.27907
hsa_circ_0660_AP2M1	chr3	183896638	183900036	exon_match	43	+	AP2M1	.	.	.	759.093	759.093	753.907	759.093	5.18605	0	1	0.0232558
hsa_circ_0669_RYR2	chr1	237540622	237620035	exon_match	43	+	RYR2	.	.	.	420.674	420.674	416.14	328.721	4.53488	0	6	1.06977
hsa_circ_0684_UXS1	chr2	106739425	106782539	exon_match	42	-	UXS1	hsa_circ_0055945	hsa-UXS1_000027	HSA_CIRCpedia_37346	452.19	452.19	446.286	449.786	5.90476	0	4	2.28571
hsa_circ_0676_MSANTD3	chr9	103261046	103312442	exon_match	42	+	MSANTD3	hsa_circ_0137567	hsa-TMEFF1_000001	HSA_CIRCpedia_62074	525.857	525.857	438.833	441.548	87.0238	0	2	1.52381
hsa_circ_0693_SFMBT2	chr10	7409610	7423911	exon_match	42	-	SFMBT2	hsa_circ_0017648	hsa-SFMBT2_000034	HSA_CIRCpedia_2297	397.238	397.238	393.81	396	3.42857	0	4	1.61905
hsa_circ_0688_RYR3	chr15	33831550	33842517	exon_match	42	+	RYR3	hsa_circ_0103286	hsa-RYR3_000002	HSA_CIRCpedia_13945	441.048	441.048	437.024	0.0714286	4.02381	0	2	1.57143
hsa_circ_0678_RAPGEF5	chr7	22330793	22357656	exon_match	42	-	RAPGEF5	hsa_circ_0001681	hsa-RAPGEF5_000002	HSA_CIRCpedia_57608	428.476	428.476	423.905	425.786	4.57143	0	2	1.19048
hsa_circ_0685_RABEP1	chr17	5264502	5276749	exon_match	42	+	RABEP1	hsa_circ_0041684	hsa-RABEP1_000009	HSA_CIRCpedia_21439	682.929	682.929	675.929	681.762	7	0	3	1.52381
hsa_circ_0675_NTRK2	chr9	87549076	87570432	exon_match	42	+	NTRK2	hsa_circ_0087379	hsa-NTRK2_000008	HSA_CIRCpedia_125589	474.119	474.119	471	471.095	3.11905	0	5	1
hsa_circ_0689_NALCN	chr13	101890105	101944717	exon_match	42	-	NALCN	hsa_circ_0099757	hsa-NALCN_000021	HSA_CIRCpedia_10006	532.143	532.143	524.143	525.381	8	0	15	2.64286
hsa_circ_0690_MAP3K21	chr1	233482187	233490757	exon_match	42	+	MAP3K21	hsa_circ_0112427	hsa-MLK4_000002	HSA_CIRCpedia_30615	431.81	431.81	429.024	429.238	2.78571	0	2	1.42857
hsa_circ_0691_LRP6	chr12	12311762	12318229	exon_match	42	-	LRP6	hsa_circ_0025483	hsa-LRP6_000005	HSA_CIRCpedia_7392	455.214	455.214	451.595	451.762	3.61905	0	2	1.85714
hsa_circ_0677_LANCL2	chr7	55459485	55479782	exon_match	42	+	LANCL2	hsa_circ_0134446	hsa-LANCL2_000002	HSA_CIRCpedia_97663	532.619	532.619	529.167	531.524	3.45238	0	6	1.80952
hsa_circ_0682_ATP13A5,HRASLS	chr3	192973439	192999031	no_exon_match	42	+	ATP13A5,HRASLS	.	hsa-intergenic_006474	.	454.667	454.667	237.286	239.048	217.381	NA	NA	NA
hsa_circ_0679_HOMER1	chr5	78692645	78752841	exon_match	42	-	HOMER1	hsa_circ_0073128	hsa-HOMER1_000014	HSA_CIRCpedia_52726	665.381	665.381	657.5	660.643	7.88095	0	3	1.95238
hsa_circ_0681_ERC2	chr3	55922416	56041349	exon_match	42	-	ERC2	.	hsa-ERC2_000044	HSA_CIRCpedia_124433	669.881	669.881	650.929	614.31	18.9524	0	2	0.119048
hsa_circ_0694_DHTKD1	chr10	12136071	12162266	exon_match	42	+	DHTKD1	hsa_circ_0008826	hsa-DHTKD1_000050	HSA_CIRCpedia_641	611.833	611.833	605.857	610.143	5.97619	0	4	1.14286
hsa_circ_0683_CRIM1	chr2	36623756	36706837	exon_match	42	+	CRIM1	hsa_circ_0002348	hsa-CRIM1_000011	HSA_CIRCpedia_41044	724.429	724.429	719.214	720.357	5.21429	0	2	1.7381
hsa_circ_0692_CIT	chr12	120189854	120198859	exon_match	42	-	CIT	.	hsa-CIT_000009	HSA_CIRCpedia_7055	400.119	400.119	395.452	396.81	4.66667	0	7	1.66667
hsa_circ_0686_CHD2	chr15	93467550	93472321	exon_match	42	+	CHD2	hsa_circ_0007262	hsa-CHD2_000014	HSA_CIRCpedia_16189	302.786	302.786	301.119	301.357	1.66667	0	0	0
hsa_circ_0695_CELF2	chr10	11299700	11330515	exon_match	42	+	CELF2	hsa_circ_0092685	hsa-CELF2_000001	HSA_CIRCpedia_119789	485.024	485.024	481.786	484.452	3.2381	0	1	0.738095
hsa_circ_0687_ARNT2	chr15	80743220	80767564	exon_match	42	+	ARNT2	hsa_circ_0036516	hsa-ARNT2_000002	HSA_CIRCpedia_15854	539.762	539.762	471.143	502.595	68.619	0	28	3.28571
hsa_circ_0680_ANKRD17	chr4	73950965	73958017	exon_match	42	-	ANKRD17	hsa_circ_0001417	hsa-ANKRD17_000107	HSA_CIRCpedia_49056	716.69	716.69	714.595	716.571	2.09524	0	5	1
hsa_circ_0710_ZZEF1	chr17	3967654	3976050	exon_match	41	-	ZZEF1	.	hsa-ZZEF1_000039	HSA_CIRCpedia_20636	407.659	407.659	406	407.61	1.65854	0	2	1.65854
hsa_circ_0709_USP43	chr17	9578207	9596547	exon_match	41	+	USP43	hsa_circ_0107844	hsa-USP43_000016	HSA_CIRCpedia_129511	560.439	560.439	552.463	554.805	7.97561	0	4	3.02439
hsa_circ_0696_UBAP1	chr9	34241182	34242106	exon_match	41	+	UBAP1	hsa_circ_0006212	hsa-UBAP1_000003	HSA_CIRCpedia_63964	505.756	505.756	504.976	505.756	0.780488	0	1	0.780488
hsa_circ_0697_MSANTD3	chr9	103271286	103279053	exon_match	41	+	MSANTD3	hsa_circ_0137573	hsa-TMEFF1_000007	HSA_CIRCpedia_62076	220.561	220.561	204.073	206.488	16.4878	0	18	1.63415
hsa_circ_0699_STARD3NL	chr7	38247047	38259261	exon_match	41	+	STARD3NL	hsa_circ_0004698	hsa-STARD3NL_000005	HSA_CIRCpedia_58004	545.756	545.756	538.683	544.927	7.07317	0	4	1.78049
hsa_circ_0713_SPATA13	chr13	24796956	24798720	exon_match	41	+	SPATA13	hsa_circ_0004865	hsa-RP11-307N16_000002	HSA_CIRCpedia_10388	728.488	728.488	727.293	540.268	1.19512	0	2	1.19512
hsa_circ_0707_OGG1	chr3	9792628	9793633	exon_match	41	+	OGG1	hsa_circ_0008027	hsa-OGG1_000001	HSA_CIRCpedia_46904	351.195	351.195	341.878	351.195	9.31707	0	12	7.68293
hsa_circ_0705_MAN2A1	chr5	109103235	109125228	exon_match	41	+	MAN2A1	hsa_circ_0127521	hsa-MAN2A1_000013	HSA_CIRCpedia_49809	742.707	742.707	738.244	740	4.46341	0	4	1.09756
hsa_circ_0718_MAN1A2	chr1	118035768	118045592	exon_match	41	+	MAN1A2	hsa_circ_0110604	hsa-MAN1A2_000005	HSA_CIRCpedia_27498	498.073	498.073	496.244	496.829	1.82927	0	0	0
hsa_circ_0711_HERC1	chr15	63998978	64008672	exon_match	41	-	HERC1	hsa_circ_0035801	hsa-HERC1_000006	HSA_CIRCpedia_15101	532	532	521.756	530.293	10.2439	0	2	1.65854
hsa_circ_0698_GUSB	chr7	65432717	65441189	exon_match	41	-	GUSB	.	hsa-GUSB_000005	HSA_CIRCpedia_97686	268.268	268.268	258.927	266.317	9.34146	0	3	2.34146
hsa_circ_0706_GRK4	chr4	3030927	3039238	exon_match	41	+	GRK4	hsa_circ_0126166	hsa-GRK4_000010	HSA_CIRCpedia_123790	456.39	456.39	446.951	448.659	9.43902	0	2	1.70732
hsa_circ_0712_EML5	chr14	89192884	89221015	exon_match	41	-	EML5	hsa_circ_0032877	hsa-EML5_000003	HSA_CIRCpedia_13316	660.146	660.146	653.927	453.146	6.21951	0	3	1.39024
hsa_circ_0714_DIP2B	chr12	51064968	51074546	exon_match	41	+	DIP2B	hsa_circ_0098730	hsa-DIP2B_000001	HSA_CIRCpedia_8720	461.488	461.488	458.585	460.268	2.90244	0	4	0.95122
hsa_circ_0701_DGKI	chr7	137330217	137374748	exon_match	41	-	DGKI	hsa_circ_0007043	hsa-DGKI_000007	HSA_CIRCpedia_56874	343.683	343.683	324.049	339.585	19.6341	0	4	1.36585
hsa_circ_0700_DGKB	chr7	14613836	14661119	exon_match	41	-	DGKB	hsa_circ_0133621	hsa-DGKB_000011	HSA_CIRCpedia_116702	488.854	488.854	472.488	473.585	16.3659	0	6	2.53659
hsa_circ_0715_CNIH3	chr1	224868659	224872545	exon_match	41	+	CNIH3	.	hsa-CNIH3_000002	HSA_CIRCpedia_30251	507.122	507.122	107.293	109.268	399.829	0	19	2.21951
hsa_circ_0708_CLASP1	chr2	122260742	122287901	exon_match	41	-	CLASP1	hsa_circ_0002374	hsa-CLASP1_000038	HSA_CIRCpedia_37736	395.488	395.488	370.244	390.195	25.2439	0	6	4.43902
hsa_circ_0702_ADGRB3	chr6	69640450	69728391	exon_match	41	+	ADGRB3	hsa_circ_0076934	hsa-BAI3_000021	HSA_CIRCpedia_55394	619.537	619.537	614.244	614.537	5.29268	0	4	1.73171
hsa_circ_0704_ARHGAP26	chr5	142416760	142437312	exon_match	41	+	ARHGAP26	hsa_circ_0074368	hsa-ARHGAP26_000076	HSA_CIRCpedia_50588	326.366	326.366	323.756	324.585	2.60976	0	2	0.121951
hsa_circ_0703_ANKH	chr5	14745978	14758707	exon_match	41	-	ANKH	hsa_circ_0071975	hsa-ANKH_000007	HSA_CIRCpedia_50733	489.585	489.585	482.732	487.488	6.85366	0	17	6.7561
hsa_circ_0717_AMBRA1	chr11	46515157	46534363	exon_match	41	-	AMBRA1	hsa_circ_0007061	hsa-AMBRA1_000020	HSA_CIRCpedia_4450	372.024	372.024	366.878	368.976	5.14634	0	2	1.34146
hsa_circ_0716_ACACB	chr12	109687788	109696913	exon_match	41	+	ACACB	hsa_circ_0028129	hsa-ACACB_000001	HSA_CIRCpedia_6536	567.829	567.829	562.122	566.293	5.70732	0	5	2.68293
hsa_circ_0727_SAMD4A	chr14	55168779	55169298	exon_match	40	+	SAMD4A	hsa_circ_0004846	hsa-SAMD4A_000036	HSA_CIRCpedia_12410	427.675	427.675	427.225	427.625	0.45	0	2	0.425
hsa_circ_0720_RIPK1	chr6	3076997	3078169	exon_match	40	+	RIPK1	hsa_circ_0001571	hsa-RIPK1_000001	HSA_CIRCpedia_54727	407.45	407.45	319	333.25	88.45	0	3	1.625
hsa_circ_0723_PLCXD2	chr3	111632165	111639266	exon_match	40	+	PLCXD2	hsa_circ_0001326	hsa-PHLDB2_000062	HSA_CIRCpedia_42939	553.85	553.85	549.9	552.375	3.95	0	4	1.75
hsa_circ_0726_NEO1	chr15	73414865	73428368	exon_match	40	+	NEO1	hsa_circ_0104513	hsa-NEO1_000006	HSA_CIRCpedia_15604	446.625	446.625	436.825	437.225	9.8	0	17	2.25
hsa_circ_0732_NAV2	chr11	19901414	19914140	exon_match	40	+	NAV2	hsa_circ_0006412	hsa-NAV2_000003	HSA_CIRCpedia_3959	459.675	459.675	455.75	235	3.925	0	10	2.075
hsa_circ_0734_LHPP	chr10	126172707	126205840	exon_match	40	+	LHPP	hsa_circ_0093033	hsa-LHPP_000002	HSA_CIRCpedia_120072	463.525	463.525	457.825	462.55	5.7	0	3	2.175
hsa_circ_0730_KDM1A	chr1	23356961	23377013	exon_match	40	+	KDM1A	hsa_circ_0009061	hsa-KDM1A_000054	HSA_CIRCpedia_30626	287.05	287.05	283.5	284.275	3.55	0	3	2.6
hsa_circ_0719_GRM8	chr7	126173005	126173941	exon_match	40	-	GRM8	hsa_circ_0133233	hsa-GRM8_000002	HSA_CIRCpedia_113628	493.1	493.1	490.35	359.35	2.75	0	4	1.575
hsa_circ_0721_FIP1L1	chr4	54249939	54310270	exon_match	40	+	FIP1L1	hsa_circ_0002477	hsa-FIP1L1_000024	HSA_CIRCpedia_48824	717.025	717.025	707.775	714.525	9.25	0	7	1.575
hsa_circ_0724_DIS3L2	chr2	232879544	232894790	exon_match	40	+	DIS3L2	hsa_circ_0007321	hsa-DIS3L2_000007	HSA_CIRCpedia_40023	408.325	408.325	384.65	399.05	23.675	0	3	1.325
hsa_circ_0728_DGKH	chr13	42769020	42784901	exon_match	40	+	DGKH	hsa_circ_0030135	hsa-DGKH_000045	HSA_CIRCpedia_10772	771.075	771.075	763.2	581.275	7.875	0	3	1.775
hsa_circ_0725_CDK5RAP1	chr20	31967266	31984890	exon_match	40	-	CDK5RAP1	hsa_circ_0114932	hsa-CDK5RAP1_000037	HSA_CIRCpedia_33722	646.075	646.075	640.375	644.025	5.7	0	2	1.7
hsa_circ_0733_CADM1	chr11	115099832	115111140	exon_match	40	-	CADM1	hsa_circ_0024340	hsa-CADM1_000003	HSA_CIRCpedia_3317	531.025	531.025	525.775	526.775	5.25	0	4	3.3
hsa_circ_0731_BRINP3	chr1	190421638	190424070	no_exon_match	40	-	BRINP3	.	hsa-BRINP3_000050	.	445	445	223.85	223.85	221.15	NA	NA	NA
hsa_circ_0729_ARHGEF7	chr13	111857635	111920017	exon_match	40	+	ARHGEF7	hsa_circ_0099895	hsa-ARHGEF7_000001	HSA_CIRCpedia_10087	559.05	559.05	552.9	554.45	6.15	0	3	2.5
hsa_circ_0722_ABHD6	chr3	58242288	58260542	exon_match	40	+	ABHD6	hsa_circ_0124375	.	HSA_CIRCpedia_105079	365.8	365.8	356.25	360.25	9.55	0	10	5.025
hsa_circ_0748_TMCC1	chr3	129546645	129547351	exon_match	39	-	TMCC1	hsa_circ_0067322	hsa-TMCC1_000007	HSA_CIRCpedia_43523	501.692	501.692	499.744	499.872	1.94872	0	5	1.87179
hsa_circ_0744_STXBP5	chr6	147527106	147655358	exon_match	39	+	STXBP5	hsa_circ_0078155	hsa-STXBP5_000108	HSA_CIRCpedia_53823	661.308	661.308	654.436	657.205	6.87179	0	6	1.17949
hsa_circ_0739_ST18	chr8	53084128	53085143	exon_match	39	-	ST18	.	hsa-ST18_000031	HSA_CIRCpedia_141444	580.769	580.769	579.487	529.205	1.28205	0	2	1.23077
hsa_circ_0737_RUSC2	chr9	35546426	35548532	exon_match	39	+	RUSC2	hsa_circ_0002702	hsa-RUSC2_000008	HSA_CIRCpedia_64008	781.872	781.872	779.795	781.872	2.07692	0	2	1.4359
hsa_circ_0742_RIMS1	chr6	73023208	73043538	exon_match	39	+	RIMS1	hsa_circ_0076971	hsa-RIMS1_000069	HSA_CIRCpedia_146661	344.436	344.436	342.077	342.333	2.35897	0	7	1.51282
hsa_circ_0757_PPP6R3	chr11	68363564	68370960	exon_match	39	+	PPP6R3	hsa_circ_0008391	hsa-PPP6R3_000010	HSA_CIRCpedia_5343	509.103	509.103	504.564	508.462	4.53846	0	11	1.97436
hsa_circ_0747_PHC3	chr3	169854206	169867032	exon_match	39	-	PHC3	hsa_circ_0001359	hsa-PHC3_000082	HSA_CIRCpedia_44331	429.333	429.333	425.923	429.051	3.41026	0	2	1.69231
hsa_circ_0738_NFIB	chr9	14120438	14179779	exon_match	39	-	NFIB	hsa_circ_0138300	hsa-NFIB_000048	HSA_CIRCpedia_63568	603.744	603.744	596.333	601.128	7.41026	0	3	2.66667
hsa_circ_0751_NEDD4L	chr18	56008269	56018277	exon_match	39	+	NEDD4L	hsa_circ_0108708	hsa-NEDD4L_000055	HSA_CIRCpedia_24090	450.308	450.308	447.077	448.385	3.23077	0	3	0.102564
hsa_circ_0736_MTMR1	chrX	149895686	149905920	exon_match	39	+	MTMR1	hsa_circ_0091686	hsa-MTMR1_000007	HSA_CIRCpedia_65347	424.256	424.256	421.154	423.256	3.10256	0	1	0.794872
hsa_circ_0743_MRPL2	chr6	43023282	43024183	exon_match	39	-	MRPL2	hsa_circ_0001608	hsa-MRPL2_000002	HSA_CIRCpedia_55053	385.769	385.769	380.564	385.615	5.20513	0	3	2.05128
hsa_circ_0754_FSIP1	chr15	40005644	40034101	exon_match	39	-	FSIP1	hsa_circ_0103403	hsa-FSIP1_000002	HSA_CIRCpedia_82761	453.744	453.744	448.744	228.359	5	0	2	1.71795
hsa_circ_0750_FBXO7	chr22	32874967	32881196	exon_match	39	+	FBXO7	hsa_circ_0001222	hsa-FBXO7_000002	HSA_CIRCpedia_36498	532.487	532.487	528.179	531.538	4.30769	0	1	0.74359
hsa_circ_0745_FBXL17	chr5	107521817	107684231	exon_match	39	-	FBXL17	hsa_circ_0073517	hsa-FBXL17_000001	HSA_CIRCpedia_49760	399.615	399.615	325.718	326.667	73.8974	0	4	2.35897
hsa_circ_0755_CSMD2	chr1	34238169	34285438	exon_match	39	-	CSMD2	hsa_circ_0113123	hsa-CSMD2_000008	HSA_CIRCpedia_31493	456.026	456.026	451.385	422.744	4.64103	0	2	1.25641
hsa_circ_0735_CD99L2	chrX	149962163	149984551	exon_match	39	-	CD99L2	hsa_circ_0001948	hsa-CD99L2_000001	HSA_CIRCpedia_65353	315.462	315.462	311.462	314.538	4	0	3	1.76923
hsa_circ_0758_CARS	chr11	3033424	3041562	exon_match	39	-	CARS	.	hsa-CARS_000004	HSA_CIRCpedia_4070	392.179	392.179	385.487	388.231	6.69231	0	4	3.15385
hsa_circ_0753_VPS35L	chr16	19627435	19663412	exon_match	39	+	VPS35L	hsa_circ_0005699	hsa-C16orf62_000002	HSA_CIRCpedia_16826	722.641	722.641	713.154	716.769	9.48718	0	3	1.84615
hsa_circ_0749_BRD1	chr22	50181037	50198008	exon_match	39	-	BRD1	hsa_circ_0063870	hsa-BRD1_000015	HSA_CIRCpedia_37129	447.41	447.41	440.359	443.897	7.05128	0	7	4.61538
hsa_circ_0741_BRAF	chr7	140476711	140508795	exon_match	39	-	BRAF	hsa_circ_0007178	hsa-BRAF_000083	HSA_CIRCpedia_57082	511.359	511.359	501.128	502.051	10.2308	0	4	2.5641
hsa_circ_0752_BCAS3	chr17	59093111	59118253	exon_match	39	+	BCAS3	hsa_circ_0044999	hsa-BCAS3_000026	HSA_CIRCpedia_21781	548.795	548.795	544.744	547	4.05128	0	2	0.871795
hsa_circ_0740_ANKIB1	chr7	91924202	91957214	exon_match	39	+	ANKIB1	hsa_circ_0135062	hsa-ANKIB1_000076	HSA_CIRCpedia_59277	579.897	579.897	567.846	577.795	12.0513	0	11	8.28205
hsa_circ_0756_AKT3	chr1	243727021	243859018	exon_match	39	-	AKT3	hsa_circ_0017243	hsa-AKT3_000111	HSA_CIRCpedia_30942	600.487	600.487	591.744	595.179	8.74359	0	7	1.58974
hsa_circ_0746_ERC2	chr3	55640807	56026278	exon_match	39	-	ERC2	.	.	HSA_CIRCpedia_147990	612.154	612.154	588.154	589.667	24	1	30	15.641
hsa_circ_0776_ZZEF1	chr17	3955264	3968123	exon_match	38	-	ZZEF1	hsa_circ_0005856	hsa-ZZEF1_000018	HSA_CIRCpedia_20630	585.395	585.395	583.816	584	1.57895	0	2	0.447368
hsa_circ_0769_ZMYND8	chr20	45891031	45912392	exon_match	38	-	ZMYND8	hsa_circ_0060611	hsa-ZMYND8_000003	HSA_CIRCpedia_34428	625.632	625.632	622.132	624.132	3.5	0	1	0.973684
hsa_circ_0772_WDR7	chr18	54603018	54629760	exon_match	38	+	WDR7	hsa_circ_0108688	hsa-WDR7_000010	HSA_CIRCpedia_121425	393.684	393.684	389.5	390.632	4.18421	0	10	2.02632
hsa_circ_0760_UBQLN1	chr9	86293355	86301070	exon_match	38	-	UBQLN1	hsa_circ_0087357	hsa-UBQLN1_000002	HSA_CIRCpedia_64534	596	596	592.184	595.289	3.81579	0	2	1.68421
hsa_circ_0770_TRPC4AP	chr20	33622925	33645374	exon_match	38	-	TRPC4AP	hsa_circ_0060037	hsa-TRPC4AP_000002	HSA_CIRCpedia_33883	501.921	501.921	496.158	500.184	5.76316	0	2	1.15789
hsa_circ_0765_STRN	chr2	37105033	37121176	exon_match	38	-	STRN	hsa_circ_0054034	hsa-STRN_000051	HSA_CIRCpedia_41090	419.868	419.868	413.816	415.237	6.05263	0	0	0
hsa_circ_0759_SH3KBP1	chrX	19701940	19725102	exon_match	38	-	SH3KBP1	hsa_circ_0140047	hsa-SH3KBP1_000009	HSA_CIRCpedia_94353	445.763	445.763	441.079	419.368	4.68421	0	3	1.57895
hsa_circ_0771_RERE	chr1	8557464	8617582	exon_match	38	-	RERE	.	hsa-RERE_000022	HSA_CIRCpedia_148371	330.553	330.553	326.316	329.816	4.23684	0	1	0.736842
hsa_circ_0778_PTP4A2	chr1	32381495	32385259	exon_match	38	-	PTP4A2	hsa_circ_0007364	hsa-PTP4A2_000015	HSA_CIRCpedia_31375	560.079	560.079	557.342	559.605	2.73684	0	6	1.52632
hsa_circ_0774_PRKACB	chr1	84644859	84680000	exon_match	38	+	PRKACB	hsa_circ_0004083	hsa-PRKACB_000004	HSA_CIRCpedia_33005	706.342	706.342	700.684	705.763	5.65789	0	6	1.86842
hsa_circ_0767_PKNOX1	chr21	44424435	44448984	exon_match	38	+	PKNOX1	hsa_circ_0061854	hsa-PKNOX1_000001	HSA_CIRCpedia_35630	776.789	776.789	771.605	776.132	5.18421	0	2	1.52632
hsa_circ_0780_PITPNM2	chr12	123488940	123490095	exon_match	38	-	PITPNM2	hsa_circ_0029168	hsa-PITPNM2_000001	HSA_CIRCpedia_7420	304.053	304.053	298.842	302.895	5.21053	0	11	4.60526
hsa_circ_0763_PHACTR1	chr6	13228047	13230425	exon_match	38	+	PHACTR1	hsa_circ_0002268	hsa-PHACTR1_000027	HSA_CIRCpedia_53562	560.079	560.079	324.763	325.026	235.316	0	12	2.47368
hsa_circ_0762_MTMR7	chr8	17198871	17230749	exon_match	38	-	MTMR7	hsa_circ_0136031	hsa-MTMR7_000002	HSA_CIRCpedia_125768	572.158	572.158	568.737	569.526	3.42105	0	2	1.26316
hsa_circ_0768_MORC3	chr21	37711071	37717005	exon_match	38	+	MORC3	hsa_circ_0061620	hsa-MORC3_000026	HSA_CIRCpedia_96565	346.737	346.737	344.763	345.474	1.97368	0	2	0.473684
hsa_circ_0764_MCTP1	chr5	94134717	94248681	exon_match	38	-	MCTP1	.	hsa-MCTP1_000035	HSA_CIRCpedia_53033	705.921	705.921	696.868	698.158	9.05263	0	6	0.763158
hsa_circ_0766_MBD5	chr2	149240678	149243519	exon_match	38	+	MBD5	hsa_circ_0056679	hsa-MBD5_000002	HSA_CIRCpedia_38069	493.605	493.605	410.053	490.579	83.5526	0	10	2.02632
hsa_circ_0777_GLDN	chr15	51675632	51693940	exon_match	38	+	GLDN	.	hsa-GLDN_000005	.	383.579	383.579	378.711	381.5	4.86842	0	3	1.63158
hsa_circ_0773_EPB41L3	chr18	5394675	5397425	exon_match	38	-	EPB41L3	.	hsa-EPB41L3_000047	HSA_CIRCpedia_152691	658.816	658.816	655.026	656.842	3.78947	0	3	1.34211
hsa_circ_0781_DCDC1	chr11	31086015	31115731	exon_match	38	-	DCDC1	hsa_circ_0095675	hsa-DCDC1_000014	HSA_CIRCpedia_119509	492.263	492.263	484.895	0	7.36842	0	4	3.15789
hsa_circ_0775_BPTF	chr17	65941524	65944422	exon_match	38	+	BPTF	hsa_circ_0000798	hsa-BPTF_000009	HSA_CIRCpedia_22184	580.5	580.5	575.816	580.5	4.68421	0	5	2.34211
hsa_circ_0782_ARHGAP32	chr11	128910822	128994789	exon_match	38	-	ARHGAP32	hsa_circ_0095335	hsa-ARHGAP32_000021	HSA_CIRCpedia_75588	480.421	480.421	450.237	466.579	30.1842	0	2	1.71053
hsa_circ_0779_AKT3	chr1	243708811	243859018	exon_match	38	-	AKT3	.	hsa-AKT3_000113	HSA_CIRCpedia_30938	787.579	787.579	771.579	774.289	16	0	8	1.68421
hsa_circ_0761_ADAM9	chr8	38865404	38913291	exon_match	38	+	ADAM9	hsa_circ_0084037	hsa-ADAM9_000005	HSA_CIRCpedia_61024	778.921	778.921	765.947	767.684	12.9737	0	16	1.39474
hsa_circ_0797_ZNF148	chr3	125032151	125050082	exon_match	37	-	ZNF148	hsa_circ_0001333	hsa-ZNF148_000001	HSA_CIRCpedia_43339	502.568	502.568	500.568	502.108	2	0	1	0.756757
hsa_circ_0798_TIMMDC1	chr3	119219541	119236162	exon_match	37	+	TIMMDC1	hsa_circ_0066874	hsa-TIMMDC1_000003	HSA_CIRCpedia_43070	399.838	399.838	396.703	398.541	3.13514	0	2	0.810811
hsa_circ_0792_TENM3	chr4	183245098	183268082	exon_match	37	+	TENM3	hsa_circ_0071475	hsa-TENM3_000008	HSA_CIRCpedia_48007	385.676	385.676	384.297	384.297	1.37838	0	4	0.810811
hsa_circ_0785_SLC24A2	chr9	19520891	19597277	exon_match	37	-	SLC24A2	.	hsa-SLC24A2_000003	.	480.703	480.703	474.622	477.405	6.08108	0	6	3.48649
hsa_circ_0784_SHC3	chr9	91652907	91657099	exon_match	37	-	SHC3	hsa_circ_0139294	hsa-SHC3_000015	HSA_CIRCpedia_64642	384.405	384.405	382.811	382.811	1.59459	0	4	0.972973
hsa_circ_0804_SETBP1	chr18	42281139	42281797	exon_match	37	+	SETBP1	hsa_circ_0006491	hsa-SETBP1_000017	HSA_CIRCpedia_23822	519.919	519.919	518.568	519.189	1.35135	0	2	1.35135
hsa_circ_0800_SERPINE2	chr2	224856519	224866639	exon_match	37	-	SERPINE2	hsa_circ_0008365	hsa-SERPINE2_000002	HSA_CIRCpedia_39854	550.568	550.568	547.27	550.27	3.2973	0	6	1.86486
hsa_circ_0805_SEPT9	chr17	75398140	75398785	exon_match	37	+	SEPT9	hsa_circ_0005320	hsa-SEPT9_000001	HSA_CIRCpedia_22524	507.811	507.811	507.297	507.811	0.513514	0	1	0.513514
hsa_circ_0807_RYR2	chr1	237580348	237620035	exon_match	37	+	RYR2	hsa_circ_0112639	hsa-RYR2_000182	HSA_CIRCpedia_148978	308.595	308.595	305.676	203.108	2.91892	0	8	1.08108
hsa_circ_0786_RALGPS1	chr9	129724503	129831635	exon_match	37	+	RALGPS1	.	hsa-RALGPS1_000006	HSA_CIRCpedia_125697	542.784	542.784	535.297	538.541	7.48649	0	2	1.62162
hsa_circ_0795_MCF2L2	chr3	183035855	183107567	exon_match	37	-	MCF2L2	hsa_circ_0068160	hsa-MCF2L2_000018	HSA_CIRCpedia_44610	582.892	582.892	574.757	575.73	8.13514	0	5	4.05405
hsa_circ_0789_MAN2A1	chr5	109049220	109125228	exon_match	37	+	MAN2A1	hsa_circ_0073539	hsa-MAN2A1_000092	HSA_CIRCpedia_49800	640.973	640.973	636.27	638.649	4.7027	0	2	1.51351
hsa_circ_0790_ADGRL3	chr4	62800557	62910267	exon_match	37	+	ADGRL3	hsa_circ_0069865	hsa-LPHN3_000089	HSA_CIRCpedia_48960	573.541	573.541	567.378	569.676	6.16216	0	5	1.86486
hsa_circ_0794_KCNH8	chr3	19431972	19498474	exon_match	37	+	KCNH8	hsa_circ_0064561	hsa-KCNH8_000003	HSA_CIRCpedia_44938	839.081	839.081	836.595	796.459	2.48649	0	3	0.243243
hsa_circ_0783_IARS	chr9	95018961	95032265	exon_match	37	-	IARS	hsa_circ_0006702	hsa-IARS_000001	HSA_CIRCpedia_64686	750.324	750.324	742.405	746.351	7.91892	0	29	3.13514
hsa_circ_0796_FNDC3B	chr3	171969049	171979873	no_exon_match	37	+	FNDC3B	hsa_circ_0122728	hsa-FNDC3B_000069	.	383.676	383.676	215.946	383.514	167.73	NA	NA	NA
hsa_circ_0802_DNMT3B	chr20	31376659	31380576	exon_match	37	+	DNMT3B	hsa_circ_0001137	hsa-DNMT3B_000001	HSA_CIRCpedia_33681	366.946	366.946	355.162	359.216	11.7838	0	12	7.89189
hsa_circ_0808_COG2	chr1	230798886	230810870	exon_match	37	+	COG2	hsa_circ_0016868	hsa-COG2_000001	HSA_CIRCpedia_30488	540.703	540.703	534.297	536.378	6.40541	0	21	2.08108
hsa_circ_0806_CNOT1	chr16	58608512	58617086	exon_match	37	-	CNOT1	hsa_circ_0003911	hsa-CNOT1_000008	HSA_CIRCpedia_18062	602	602	597.027	600.27	4.97297	0	3	1.54054
hsa_circ_0801_CARF	chr2	203817281	203826149	exon_match	37	+	CARF	hsa_circ_0003747	hsa-CARF_000002	HSA_CIRCpedia_39240	361.73	361.73	351.162	352.649	10.5676	0	19	11.7838
hsa_circ_0809_ARCN1	chr11	118454523	118455359	exon_match	37	+	ARCN1	hsa_circ_0005589	hsa-ARCN1_000002	HSA_CIRCpedia_3395	307.216	307.216	304.568	306.514	2.64865	0	25	3.45946
hsa_circ_0793_ANO10	chr3	43591211	43621964	exon_match	37	-	ANO10	hsa_circ_0006967	hsa-ANO10_000001	HSA_CIRCpedia_45677	540.108	540.108	534.73	536.054	5.37838	0	14	2.40541
hsa_circ_0787_ADAM9	chr8	38876371	38884329	exon_match	37	+	ADAM9	.	hsa-ADAM9_000015	HSA_CIRCpedia_366234	359.541	359.541	358.054	358.324	1.48649	0	0	0
hsa_circ_0791_NSD2	chr4	1918597	1920350	exon_match	37	+	NSD2	hsa_circ_0068895	.	HSA_CIRCpedia_48172	539.405	539.405	532.811	538.865	6.59459	0	9	4.43243
hsa_circ_0803_WDR7	chr18	54385194	54448887	exon_match	37	+	WDR7	hsa_circ_0047742	.	HSA_CIRCpedia_24026	648.189	648.189	640.757	646.892	7.43243	0	8	5.37838
hsa_circ_0810_ATRNL1	chr10	117221450	117486865	exon_match	37	+	ATRNL1	.	.	HSA_CIRCpedia_143536	393.541	393.541	389.541	391.189	4	0	4	1
hsa_circ_0799_NRXN1	chr2	50463926	50758568	exon_match	37	-	NRXN1	.	.	HSA_CIRCpedia_134216	531	531	529.216	529.622	1.78378	0	5	0.27027
hsa_circ_0788_KLHL3	chr5	136972982	136975666	exon_match	37	-	KLHL3	.	.	.	356.459	356.459	351.595	230.703	4.86486	0	4	1.81081
hsa_circ_0816_ZNF713	chr7	55979308	55991392	exon_match	36	+	ZNF713	hsa_circ_0134450	hsa-ZNF713_000002	HSA_CIRCpedia_97666	594.778	594.778	566	589	28.7778	0	28	4.38889
hsa_circ_0825_ZNF577	chr19	52380534	52384130	exon_match	36	-	ZNF577	hsa_circ_0109825	hsa-ZNF577_000001	HSA_CIRCpedia_26539	425.889	425.889	416.333	424.222	9.55556	0	7	2.83333
hsa_circ_0826_ZNF536	chr19	31025753	31040421	exon_match	36	+	ZNF536	hsa_circ_0109371	hsa-ZNF536_000003	HSA_CIRCpedia_25414	800.75	800.75	794.528	740.222	6.22222	0	2	0.833333
hsa_circ_0814_ZFAT	chr8	135521861	135602598	exon_match	36	-	ZFAT	hsa_circ_0085665	hsa-ZFAT_000044	HSA_CIRCpedia_60139	612.778	612.778	607.972	610.722	4.80556	0	5	1.63889
hsa_circ_0820_NSD2	chr4	1902352	1941505	exon_match	36	+	NSD2	hsa_circ_0005881	hsa-WHSC1_000005	HSA_CIRCpedia_48165	682	682	677.694	681.417	4.30556	0	2	1.88889
hsa_circ_0818_TMEM181	chr6	159001971	159029782	exon_match	36	+	TMEM181	hsa_circ_0001662	hsa-TMEM181_000018	HSA_CIRCpedia_54184	468.306	468.306	462.861	464.694	5.44444	0	17	3.36111
hsa_circ_0834_TENM4	chr11	78412570	78413448	exon_match	36	-	TENM4	hsa_circ_0096532	hsa-TENM4_000020	HSA_CIRCpedia_5785	727.333	727.333	725.778	428.222	1.55556	0	2	1.55556
hsa_circ_0822_SPATA5	chr4	123848788	124011860	exon_match	36	+	SPATA5	.	hsa-SPATA5_000009	HSA_CIRCpedia_47343	559.194	559.194	554.889	349.306	4.30556	0	0	0
hsa_circ_0836_SORL1	chr11	121340715	121367758	exon_match	36	+	SORL1	hsa_circ_0095216	hsa-SORL1_000002	HSA_CIRCpedia_119751	459.583	459.583	452.222	455.722	7.36111	0	12	2.25
hsa_circ_0831_SLC9A1	chr1	27432375	27440777	exon_match	36	-	SLC9A1	.	hsa-SLC9A1_000004	HSA_CIRCpedia_31149	360.778	360.778	356.694	358	4.08333	0	4	2.80556
hsa_circ_0837_SFMBT2	chr10	7285519	7327916	exon_match	36	-	SFMBT2	hsa_circ_0017636	hsa-SFMBT2_000002	HSA_CIRCpedia_2266	461.861	461.861	429.056	427.583	32.8056	0	4	1.5
hsa_circ_0835_PPFIA1	chr11	70176278	70181800	exon_match	36	+	PPFIA1	hsa_circ_0096344	hsa-PPFIA1_000010	HSA_CIRCpedia_5405	433.333	433.333	394.056	396.194	39.2778	0	3	1.5
hsa_circ_0833_PICALM	chr11	85701292	85742653	exon_match	36	-	PICALM	hsa_circ_0023918	hsa-PICALM_000011	HSA_CIRCpedia_5888	773.556	773.556	767.889	772	5.66667	0	1	0.666667
hsa_circ_0828_PHKB	chr16	47531309	47630442	exon_match	36	+	PHKB	hsa_circ_0039264	hsa-PHKB_000090	HSA_CIRCpedia_17707	621.028	621.028	610.944	615.278	10.0833	0	3	0.861111
hsa_circ_0811_OPHN1	chrX	67283695	67293141	exon_match	36	-	OPHN1	hsa_circ_0140490	hsa-OPHN1_000003	HSA_CIRCpedia_66163	413.583	413.583	411.25	412.861	2.33333	0	2	0.694444
hsa_circ_0829_MYO1E	chr15	59487659	59506919	exon_match	36	-	MYO1E	hsa_circ_0104026	hsa-MYO1E_000002	HSA_CIRCpedia_14949	585.111	585.111	578.472	583.556	6.63889	0	2	1.77778
hsa_circ_0815_MAGI2	chr7	77789341	77824380	exon_match	36	-	MAGI2	hsa_circ_0080874	hsa-MAGI2_000034	HSA_CIRCpedia_113596	530.083	530.083	527.583	528.5	2.5	0	8	0.333333
hsa_circ_0823_KLHL24	chr3	183368083	183390272	exon_match	36	+	KLHL24	hsa_circ_0006667	hsa-KLHL24_000001	HSA_CIRCpedia_44621	822.639	822.639	812.944	820.194	9.69444	0	27	9.72222
hsa_circ_0813_INTS10	chr8	19683936	19694671	exon_match	36	+	INTS10	hsa_circ_0083500	hsa-INTS10_000007	HSA_CIRCpedia_88770	444.306	444.306	438.5	442.417	5.80556	0	2	1.69444
hsa_circ_0821_FAT1	chr4	187627716	187630999	exon_match	36	-	FAT1	hsa_circ_0001461	hsa-FAT1_000001	HSA_CIRCpedia_48150	825.333	825.333	822.833	822.833	2.5	0	3	2.5
hsa_circ_0832_ERC1	chr12	1136913	1137738	exon_match	36	+	ERC1	hsa_circ_0000373	hsa-ERC1_000001	HSA_CIRCpedia_6893	698.5	698.5	695.889	695.889	2.61111	0	4	2.61111
hsa_circ_0824_EML6	chr2	55040368	55056614	exon_match	36	+	EML6	hsa_circ_0120365	hsa-EML6_000001	HSA_CIRCpedia_41679	502.139	502.139	498.889	500.444	3.25	0	2	1.44444
hsa_circ_0830_DACH1	chr13	72131155	72256042	exon_match	36	-	DACH1	.	hsa-DACH1_000022	HSA_CIRCpedia_115148	512.278	512.278	504.194	509.639	8.08333	0	2	1.52778
hsa_circ_0812_C9orf3,LOC101928119	chr9	97569002	97730083	no_exon_match	36	+	C9orf3,LOC101928119	.	hsa-C9orf3_000077	.	544.333	544.333	443.556	446.389	100.778	NA	NA	NA
hsa_circ_0838_C10orf90	chr10	128192525	128202508	exon_match	36	-	C10orf90	.	hsa-C10orf90_000002	HSA_CIRCpedia_155938	828.778	828.778	825.194	825.278	3.58333	0	2	1.47222
hsa_circ_0819_APC	chr5	112102022	112137080	exon_match	36	+	APC	hsa_circ_0073587	hsa-APC_000054	HSA_CIRCpedia_49842	540.528	540.528	534.222	535.278	6.30556	0	6	2.44444
hsa_circ_0817_VOPP1	chr7	55559974	55588823	exon_match	36	-	VOPP1	hsa_circ_0002992	.	HSA_CIRCpedia_58303	510.306	510.306	211.806	509.083	298.5	0	3	2.58333
hsa_circ_0827_FHOD3	chr18	34092400	34192058	exon_match	36	+	FHOD3	.	.	.	477.306	477.306	472.833	473.889	4.47222	0	2	1.72222
hsa_circ_0860_NSD2	chr4	1905942	1920350	exon_match	35	+	NSD2	hsa_circ_0003112	hsa-WHSC1_000008	HSA_CIRCpedia_48168	512.514	512.514	509.629	510.343	2.88571	0	25	1.97143
hsa_circ_0880_UNC79	chr14	93934016	93963632	exon_match	35	+	UNC79	hsa_circ_0102954	hsa-UNC79_000130	HSA_CIRCpedia_13512	515.8	515.8	512.257	363.657	3.54286	0	2	1.65714
hsa_circ_0842_TTLL11	chr9	124622615	124737258	exon_match	35	-	TTLL11	.	hsa-TTLL11_000005	HSA_CIRCpedia_111989	502.886	502.886	496.286	487.829	6.6	0	10	2.91429
hsa_circ_0843_TMEM245	chr9	111835635	111870850	exon_match	35	-	TMEM245	hsa_circ_0137666	hsa-TMEM245_000030	HSA_CIRCpedia_62185	723.914	723.914	718.286	721.6	5.62857	0	5	0.257143
hsa_circ_0878_SNRPN	chr15	25213078	25219603	exon_match	35	+	SNRPN	.	hsa-SNURF_000008	HSA_CIRCpedia_13713	378.4	378.4	245.371	378.171	133.029	0	13	2.42857
hsa_circ_0861_SMARCA5	chr4	144464661	144465125	exon_match	35	+	SMARCA5	hsa_circ_0001445	hsa-SMARCA5_000036	HSA_CIRCpedia_47541	231.686	231.686	229.029	231.229	2.65714	0	20	1.85714
hsa_circ_0864_SLC6A6	chr3	14485131	14489324	exon_match	35	+	SLC6A6	hsa_circ_0004705	hsa-SLC6A6_000001	HSA_CIRCpedia_43946	496.371	496.371	484.971	491.743	11.4	0	1	0.0857143
hsa_circ_0847_SDK1	chr7	3658711	3681737	exon_match	35	+	SDK1	hsa_circ_0134225	hsa-SDK1_000028	HSA_CIRCpedia_57983	377.743	377.743	369.486	370.2	8.25714	0	14	9.77143
hsa_circ_0853_SASH1	chr6	148761319	148808851	exon_match	35	+	SASH1	hsa_circ_0078189	hsa-SASH1_000004	HSA_CIRCpedia_100328	358.286	358.286	354.257	355.629	4.02857	0	1	0.742857
hsa_circ_0845_PINX1	chr8	10677702	10692285	exon_match	35	-	PINX1	hsa_circ_0135444	hsa-PINX1_000004	HSA_CIRCpedia_59793	358.429	358.429	353.371	355.857	5.05714	0	3	1.68571
hsa_circ_0876_PDE8A	chr15	85657103	85658718	exon_match	35	+	PDE8A	hsa_circ_0003856	hsa-PDE8A_000010	HSA_CIRCpedia_15960	717.943	717.943	178.029	596.943	539.914	0	18	4.14286
hsa_circ_0879_PCSK6	chr15	101929668	101972305	exon_match	35	-	PCSK6	hsa_circ_0103094	hsa-PCSK6_000013	HSA_CIRCpedia_131074	452.714	452.714	449.143	450.4	3.57143	0	2	1.37143
hsa_circ_0840_PCSK5	chr9	78638653	78686814	exon_match	35	+	PCSK5	hsa_circ_0138986	hsa-PCSK5_000006	HSA_CIRCpedia_140835	261.2	261.2	259.971	260.143	1.22857	0	2	0.714286
hsa_circ_0882_PCNX2	chr1	233353644	233372726	exon_match	35	-	PCNX2	hsa_circ_0016979	hsa-PCNXL2_000009	HSA_CIRCpedia_30602	385.114	385.114	382.886	384.257	2.22857	0	0	0
hsa_circ_0877_OCA2	chr15	28171272	28327041	exon_match	35	-	OCA2	.	hsa-OCA2_000011	HSA_CIRCpedia_130484	476.829	476.829	471.829	471.914	5	0	9	1.65714
hsa_circ_0867_NDUFS1	chr2	207003208	207014649	exon_match	35	-	NDUFS1	.	hsa-NDUFS1_000034	HSA_CIRCpedia_39397	386.886	386.886	381.4	384.571	5.48571	0	2	1.71429
hsa_circ_0868_MYT1L	chr2	1842920	1896059	exon_match	35	-	MYT1L	hsa_circ_0052454	hsa-MYT1L_000006	HSA_CIRCpedia_38846	700.4	700.4	687.857	692.514	12.5429	0	6	2.57143
hsa_circ_0841_MVB12B	chr9	129148840	129184227	exon_match	35	+	MVB12B	hsa_circ_0137997	hsa-MVB12B_000004	HSA_CIRCpedia_62859	388.171	388.171	384.514	386.4	3.65714	0	15	2.11429
hsa_circ_0865_MTMR3	chr22	30374430	30394846	exon_match	35	+	MTMR3	hsa_circ_0009055	hsa-MTMR3_000003	HSA_CIRCpedia_36346	473.086	473.086	469.571	471.857	3.51429	0	5	1
hsa_circ_0839_MID2	chrX	107083899	107097934	exon_match	35	+	MID2	hsa_circ_0002153	hsa-MID2_000007	HSA_CIRCpedia_64980	700.2	700.2	696.543	698.029	3.65714	0	6	1.85714
hsa_circ_0862_MANBA	chr4	103610730	103647840	exon_match	35	-	MANBA	hsa_circ_0001430	hsa-MANBA_000003	HSA_CIRCpedia_47000	521.886	521.886	516.714	518.171	5.17143	0	8	1.71429
hsa_circ_0858_ADGRL3	chr4	62775277	62813994	exon_match	35	+	ADGRL3	hsa_circ_0069862	hsa-LPHN3_000005	HSA_CIRCpedia_123942	636.171	636.171	631.429	634.286	4.74286	0	2	1.31429
hsa_circ_0872_LDLR	chr19	11215895	11217363	exon_match	35	+	LDLR	hsa_circ_0049379	hsa-LDLR_000018	HSA_CIRCpedia_24688	424.686	424.686	423.514	424.057	1.17143	0	1	0.628571
hsa_circ_0875_IQGAP1	chr15	91030185	91035943	exon_match	35	+	IQGAP1	hsa_circ_0007201	hsa-IQGAP1_000004	HSA_CIRCpedia_16127	457.171	457.171	453.286	456.343	3.88571	0	2	0.657143
hsa_circ_0852_IGF2R	chr6	160467529	160469575	exon_match	35	+	IGF2R	hsa_circ_0131235	hsa-IGF2R_000001	HSA_CIRCpedia_54237	531.257	531.257	523.257	525.829	8	0	16	10.2
hsa_circ_0857_FRAS1	chr4	79186178	79229363	exon_match	35	+	FRAS1	hsa_circ_0070115	hsa-FRAS1_000014	HSA_CIRCpedia_49210	475.743	475.743	468.686	471.314	7.05714	0	12	3.57143
hsa_circ_0859_FIP1L1	chr4	54249939	54319300	exon_match	35	+	FIP1L1	hsa_circ_0069741	hsa-FIP1L1_000035	HSA_CIRCpedia_48825	805.857	805.857	797.086	803.343	8.77143	0	3	1.8
hsa_circ_0854_FCHO2	chr5	72354259	72373320	exon_match	35	+	FCHO2	hsa_circ_0003571	hsa-FCHO2_000007	HSA_CIRCpedia_52510	458.286	458.286	454.029	456.543	4.25714	0	4	1.25714
hsa_circ_0885_MINDY3	chr10	15858833	15889942	exon_match	35	-	MINDY3	hsa_circ_0000219	hsa-FAM188A_000035	HSA_CIRCpedia_1117	558.8	558.8	546.8	549.971	12	0	9	6.22857
hsa_circ_0863_ERC2	chr3	55640807	55768946	exon_match	35	-	ERC2	.	hsa-ERC2_000053	HSA_CIRCpedia_147989	339.057	339.057	309.914	331.657	29.1429	3	30	23.5429
hsa_circ_0870_DSCAM	chr21	41505780	41516658	exon_match	35	-	DSCAM	hsa_circ_0116075	hsa-DSCAM_000015	HSA_CIRCpedia_122183	435.971	435.971	433.314	433.343	2.65714	0	1	0.914286
hsa_circ_0881_CRYL1	chr13	21006240	21086689	exon_match	35	-	CRYL1	hsa_circ_0100011	hsa-CRYL1_000004	HSA_CIRCpedia_69819	512.086	512.086	507.057	510.114	5.02857	0	2	1.34286
hsa_circ_0866_COMT	chr22	19948721	19951822	exon_match	35	+	COMT	hsa_circ_0062277	hsa-COMT_000001	HSA_CIRCpedia_35950	399.257	399.257	396.571	398.914	2.68571	0	2	1.6
hsa_circ_0850_COL21A1	chr6	55966269	56006781	exon_match	35	-	COL21A1	.	hsa-COL21A1_000003	HSA_CIRCpedia_150751	291.8	291.8	281.886	281.029	9.91429	0	1	0.857143
hsa_circ_0849_COL21A1	chr6	56044375	56047454	exon_match	35	-	COL21A1	hsa_circ_0131950	hsa-COL21A1_000001	HSA_CIRCpedia_55306	519.514	519.514	516.886	516.886	2.62857	0	2	1.45714
hsa_circ_0871_CEP89	chr19	33406242	33417890	exon_match	35	-	CEP89	hsa_circ_0109434	hsa-CEP89_000004	HSA_CIRCpedia_87035	411.743	411.743	400.857	401.771	10.8857	0	2	1.82857
hsa_circ_0851_CAP2	chr6	17539499	17543374	exon_match	35	+	CAP2	hsa_circ_0007960	hsa-CAP2_000002	HSA_CIRCpedia_54457	489.143	489.143	483.543	487.343	5.6	0	7	2.62857
hsa_circ_0869_CACNB4	chr2	152698416	152717334	exon_match	35	-	CACNB4	hsa_circ_0056731	hsa-CACNB4_000001	HSA_CIRCpedia_38118	413.914	413.914	410.171	401.743	3.74286	0	4	1.74286
hsa_circ_0848_ADGRB3	chr6	69723929	69785930	exon_match	35	+	ADGRB3	hsa_circ_0076948	hsa-BAI3_000001	HSA_CIRCpedia_113678	400.286	400.286	395.714	396.6	4.57143	0	4	0.542857
hsa_circ_0873_ATP9B	chr18	76856475	76914555	exon_match	35	+	ATP9B	hsa_circ_0004057	hsa-ATP9B_000083	HSA_CIRCpedia_24348	528.857	528.857	520.171	523.771	8.68571	0	3	2.28571
hsa_circ_0874_ASXL3	chr18	31206836	31263532	no_exon_match	35	+	ASXL3	hsa_circ_0108274	hsa-ASXL3_000047	.	661.8	661.8	476.371	657.2	185.429	NA	NA	NA
hsa_circ_0844_ASPH	chr8	62460629	62479877	exon_match	35	-	ASPH	hsa_circ_0084604	hsa-ASPH_000010	HSA_CIRCpedia_89312	496.143	496.143	491.314	494.543	4.82857	0	6	1.88571
hsa_circ_0855_ARHGAP26	chr5	142416760	142513670	exon_match	35	+	ARHGAP26	hsa_circ_0128195	hsa-ARHGAP26_000019	HSA_CIRCpedia_136949	536.371	536.371	533.686	534.371	2.68571	0	0	0
hsa_circ_0884_ANK3	chr10	61865662	61898845	exon_match	35	-	ANK3	hsa_circ_0093807	hsa-ANK3_000005	HSA_CIRCpedia_119896	510.829	510.829	504.2	507.6	6.62857	0	3	1.85714
hsa_circ_0856_SEC31A	chr4	83765538	83788113	exon_match	35	-	SEC31A	hsa_circ_0070238	.	.	593.971	593.971	591	592.343	2.97143	0	5	0.2
hsa_circ_0846_COL28A1	chr7	7514231	7561592	exon_match	35	-	COL28A1	.	.	.	391.4	391.4	381.4	382.486	10	0	2	1.8
hsa_circ_0883_PLEKHA5	chr12	19422703	19443730	exon_match	35	+	PLEKHA5	.	.	.	410.143	410.143	320.457	380.4	89.6857	0	6	2.82857
hsa_circ_0911_VWA8	chr13	42335263	42407667	exon_match	34	-	VWA8	hsa_circ_0030101	hsa-VWA8_000007	HSA_CIRCpedia_10735	437.382	437.382	432.824	433.559	4.55882	0	5	1.79412
hsa_circ_0898_THSD7B	chr2	138163182	138208593	exon_match	34	+	THSD7B	hsa_circ_0117411	hsa-THSD7B_000001	HSA_CIRCpedia_122613	575.235	575.235	570.029	0	5.20588	0	24	3.41176
hsa_circ_0917_SWAP70	chr11	9735012	9770730	exon_match	34	+	SWAP70	hsa_circ_0096863	hsa-SWAP70_000008	HSA_CIRCpedia_73415	432.5	432.5	426.618	431.265	5.88235	0	9	2.29412
hsa_circ_0906_SLC30A4	chr15	45778808	45783079	exon_match	34	-	SLC30A4	hsa_circ_0103678	hsa-SLC30A4_000001	HSA_CIRCpedia_14585	462.529	462.529	460.529	460.853	2	0	1	0.147059
hsa_circ_0910_SLAIN1	chr13	78293666	78320990	exon_match	34	+	SLAIN1	hsa_circ_0100928	hsa-SLAIN1_000015	HSA_CIRCpedia_11145	492.588	492.588	488.912	492.412	3.67647	0	2	1.5
hsa_circ_0897_SATB2	chr2	200173482	200193633	exon_match	34	-	SATB2	hsa_circ_0057685	hsa-SATB2_000014	HSA_CIRCpedia_39059	397.147	397.147	392.882	396.853	4.26471	0	3	2.52941
hsa_circ_0919_PRDM2	chr1	14057494	14068652	exon_match	34	+	PRDM2	hsa_circ_0005986	hsa-PRDM2_000002	HSA_CIRCpedia_27666	297.382	297.382	293.706	293.706	3.67647	0	3	1.85294
hsa_circ_0903_PLCD3	chr17	43195360	43198739	exon_match	34	-	PLCD3	.	hsa-PLCD3_000002	HSA_CIRCpedia_21051	426.294	426.294	424.118	425.147	2.17647	0	6	1.02941
hsa_circ_0889_PDZD2	chr5	31787743	31799831	no_exon_match	34	+	PDZD2	.	hsa-PDZD2_000038	.	589.706	589.706	508.088	586.912	81.6176	NA	NA	NA
hsa_circ_0924_PDCD11	chr10	105199502	105200607	exon_match	34	+	PDCD11	hsa_circ_0003366	hsa-PDCD11_000002	HSA_CIRCpedia_309	416.5	416.5	412.941	414.794	3.55882	0	3	1.26471
hsa_circ_0913_PCNX2	chr1	233296028	233344435	exon_match	34	-	PCNX2	hsa_circ_0006635	hsa-PCNXL2_000010	HSA_CIRCpedia_30577	605.088	605.088	599.176	601.647	5.91176	0	2	1.5
hsa_circ_0887_NRCAM	chr7	107799907	107825058	exon_match	34	-	NRCAM	.	hsa-NRCAM_000017	HSA_CIRCpedia_56277	502.324	502.324	495.941	501.235	6.38235	0	3	2.64706
hsa_circ_0896_NDUFS1	chr2	206992520	207017234	exon_match	34	-	NDUFS1	hsa_circ_0118889	hsa-NDUFS1_000026	HSA_CIRCpedia_39388	478.647	478.647	466.029	475.735	12.6176	0	2	1.67647
hsa_circ_0920_NAV2	chr11	19890470	19914140	exon_match	34	+	NAV2	hsa_circ_0095552	hsa-NAV2_000004	HSA_CIRCpedia_73620	492.324	492.324	489	306.618	3.32353	0	2	1.67647
hsa_circ_0907_MPP5	chr14	67736417	67770316	exon_match	34	+	MPP5	hsa_circ_0032261	hsa-MPP5_000003	HSA_CIRCpedia_12732	584.647	584.647	583.324	583.912	1.32353	0	6	0.205882
hsa_circ_0904_KIAA0556	chr16	27760904	27761627	exon_match	34	+	KIAA0556	hsa_circ_0105316	hsa-KIAA0556_000003	HSA_CIRCpedia_17212	413.235	413.235	411.765	411.765	1.47059	0	2	1.44118
hsa_circ_0909_LINC00609,PTCSC3	chr14	36633325	36684721	no_exon_match	34	+	LINC00609,PTCSC3	hsa_circ_0101750	hsa-intergenic_009666	.	501.529	211.529	135.706	415.765	75.8235	NA	NA	NA
hsa_circ_0912_SOX1-OT	chr13	112742359	112752788	no_exon_match	34	+	SOX1-OT	hsa_circ_0099910	hsa-intergenic_005628	.	501.824	501.824	275	458.088	226.824	NA	NA	NA
hsa_circ_0888_TULP4	chr6	158703294	158850929	no_exon_match	34	+	TULP4	.	hsa-intergenic_004245	.	669.529	193.5	192.324	666.412	1.17647	NA	NA	NA
hsa_circ_0886_GOLM1	chr9	88648196	88651422	exon_match	34	-	GOLM1	hsa_circ_0139247	hsa-GOLM1_000003	HSA_CIRCpedia_64603	451.941	451.941	449.941	451.529	2	0	2	0.529412
hsa_circ_0915_EIF4G3	chr1	21220009	21268823	exon_match	34	-	EIF4G3	hsa_circ_0010467	hsa-EIF4G3_000021	HSA_CIRCpedia_29845	479.912	479.912	478.265	479.088	1.64706	0	4	0.117647
hsa_circ_0914_EIF4G3	chr1	21295966	21307720	exon_match	34	-	EIF4G3	hsa_circ_0000025	hsa-EIF4G3_000008	HSA_CIRCpedia_29895	438.029	438.029	432.824	436.529	5.20588	0	22	2.88235
hsa_circ_0922_DOCK1	chr10	128806995	128836080	exon_match	34	+	DOCK1	hsa_circ_0020434	hsa-DOCK1_000039	HSA_CIRCpedia_918	799.971	799.971	793.706	794.559	6.26471	0	6	1.85294
hsa_circ_0893_DLG1	chr3	196807921	196846401	exon_match	34	-	DLG1	hsa_circ_0007203	hsa-DLG1_000135	HSA_CIRCpedia_45074	580.882	580.882	576.676	579.147	4.20588	0	2	0.558824
hsa_circ_0925_CNNM2	chr10	104809463	104836027	exon_match	34	+	CNNM2	hsa_circ_0092505	hsa-CNNM2_000002	HSA_CIRCpedia_118069	571.735	571.735	551.088	559.206	20.6471	0	3	2.32353
hsa_circ_0923_CHST15	chr10	125798030	125806240	exon_match	34	-	CHST15	hsa_circ_0000264	hsa-CHST15_000002	HSA_CIRCpedia_813	746.588	746.588	743.147	745.441	3.44118	0	8	1.70588
hsa_circ_0916_CHPT1	chr12	102116945	102120182	exon_match	34	+	CHPT1	.	hsa-CHPT1_000006	HSA_CIRCpedia_119304	350.118	350.118	341	348.235	9.11765	0	3	1.67647
hsa_circ_0905_CHD2	chr15	93540186	93541851	exon_match	34	+	CHD2	hsa_circ_0000655	hsa-CHD2_000015	HSA_CIRCpedia_16213	356.794	356.794	280.735	356.765	76.0588	0	2	1.14706
hsa_circ_0918_CDC73	chr1	193110979	193121574	exon_match	34	+	CDC73	hsa_circ_0111574	hsa-CDC73_000017	HSA_CIRCpedia_29243	411.382	411.382	407	410.382	4.38235	0	14	2.20588
hsa_circ_0894_CCT4	chr2	62100136	62107529	exon_match	34	-	CCT4	hsa_circ_0008640	hsa-CCT4_000022	HSA_CIRCpedia_41973	455.706	455.706	452.441	455.324	3.26471	0	10	1.70588
hsa_circ_0921_BTBD10	chr11	13424714	13466728	exon_match	34	-	BTBD10	hsa_circ_0095386	hsa-BTBD10_000003	HSA_CIRCpedia_3788	644.265	644.265	618.029	641.206	26.2353	0	2	1.82353
hsa_circ_0900_BCAS1	chr20	52601825	52612589	exon_match	34	-	BCAS1	hsa_circ_0060919	hsa-BCAS1_000005	HSA_CIRCpedia_145595	489.029	489.029	364.471	487.588	124.559	0	18	15.9118
hsa_circ_0895_ATXN10	chr22	46125304	46156905	no_exon_match	34	+	ATXN10	.	hsa-ATXN10_000037	.	421	421	325.147	413.559	95.8529	NA	NA	NA
hsa_circ_0901_ATP9A	chr20	50286535	50307358	exon_match	34	-	ATP9A	hsa_circ_0115452	hsa-ATP9A_000044	HSA_CIRCpedia_34747	497.147	497.147	490.382	493.382	6.76471	0	3	2.38235
hsa_circ_0902_ARSG	chr17	66303083	66303852	exon_match	34	+	ARSG	hsa_circ_0004560	hsa-ARSG_000001	HSA_CIRCpedia_22203	638.618	638.618	636.765	637.353	1.85294	0	3	1.44118
hsa_circ_0899_AFF3	chr2	100623093	100628033	exon_match	34	-	AFF3	hsa_circ_0055855	hsa-AFF3_000032	HSA_CIRCpedia_37224	762.441	762.441	756.618	761.206	5.82353	0	4	1.67647
hsa_circ_0890_FBXL17	chr5	107356625	107684231	exon_match	34	-	FBXL17	hsa_circ_0073516	.	HSA_CIRCpedia_101446	547.971	547.971	359.588	360.147	188.382	0	6	0.911765
hsa_circ_0891_ETNPPL	chr4	109669160	109675866	exon_match	34	-	ETNPPL	.	.	.	555.118	555.118	550.647	551.765	4.47059	0	2	1.11765
hsa_circ_0892_ERC2	chr3	55640807	55984594	exon_match	34	-	ERC2	.	.	.	613.853	613.853	598.324	591.647	15.5294	0	30	13.5
hsa_circ_0908_TMEM260	chr14	57052478	57103316	exon_match	34	+	TMEM260	.	.	.	453.441	453.441	448.382	451.529	5.05882	0	3	0.852941
hsa_circ_0933_UBE3D	chr6	83667030	83754378	exon_match	33	-	UBE3D	hsa_circ_0008236	hsa-UBE3D_000003	HSA_CIRCpedia_55633	628.394	628.394	621.818	623.061	6.57576	0	12	2.72727
hsa_circ_0941_STK35	chr20	2097311	2098061	exon_match	33	+	STK35	hsa_circ_0005219	hsa-STK35_000001	HSA_CIRCpedia_33484	558.879	558.879	555.939	557.182	2.93939	0	8	2.39394
hsa_circ_0956_SOX13	chr1	204082042	204093985	exon_match	33	+	SOX13	hsa_circ_0111738	hsa-SOX13_000006	HSA_CIRCpedia_29589	460.152	460.152	458.515	458.788	1.63636	0	8	1.30303
hsa_circ_0927_SLC24A2	chr9	19573348	19622297	exon_match	33	-	SLC24A2	.	hsa-SLC24A2_000016	.	348.455	348.455	343.364	343.697	5.09091	0	3	2.72727
hsa_circ_0950_SLAIN1	chr13	78318417	78327493	exon_match	33	+	SLAIN1	hsa_circ_0100935	hsa-SLAIN1_000003	HSA_CIRCpedia_11149	557.394	557.394	555.091	557.182	2.30303	0	2	1.78788
hsa_circ_0957_LOC440040	chr11	49597597	49598458	exon_match	33	+	LOC440040	hsa_circ_0095967	hsa-RP11-707M1_000001	HSA_CIRCpedia_128317	684.545	684.545	681.545	681.545	3	0	2	1.81818
hsa_circ_0935_RNF180	chr5	63496634	63510344	exon_match	33	+	RNF180	.	hsa-RNF180_000003	HSA_CIRCpedia_136453	584.394	584.394	582.273	582.424	2.12121	0	4	1.15152
hsa_circ_0949_RBM23	chr14	23375403	23378804	exon_match	33	-	RBM23	hsa_circ_0004137	hsa-RBM23_000003	HSA_CIRCpedia_11719	257.273	257.273	254.939	257.182	2.33333	0	2	1.48485
hsa_circ_0939_PXK	chr3	58376308	58389637	exon_match	33	+	PXK	hsa_circ_0124380	hsa-PXK_000007	HSA_CIRCpedia_46591	441.697	441.697	436.515	440.364	5.18182	0	2	1.48485
hsa_circ_0955_PRKCZ	chr1	2066700	2087531	exon_match	33	+	PRKCZ	hsa_circ_0009366	hsa-PRKCZ_000001	HSA_CIRCpedia_29685	485.697	485.697	481.909	484.939	3.78788	0	7	1.36364
hsa_circ_0936_PDZD2	chr5	31995681	32010588	exon_match	33	+	PDZD2	hsa_circ_0128825	hsa-PDZD2_000006	HSA_CIRCpedia_51553	377.303	377.303	374.515	375.273	2.78788	0	2	0.69697
hsa_circ_0958_PDHX	chr11	34978930	34999729	exon_match	33	+	PDHX	hsa_circ_0021712	hsa-PDHX_000004	HSA_CIRCpedia_4218	528.727	528.727	524.667	526.606	4.06061	0	4	1.39394
hsa_circ_0960_NTNG1	chr1	107866903	107867544	exon_match	33	+	NTNG1	hsa_circ_0002286	hsa-NTNG1_000001	HSA_CIRCpedia_27144	505.848	505.848	504.242	505.394	1.60606	0	2	1.24242
hsa_circ_0952_MPHOSPH8	chr13	20235837	20244503	exon_match	33	+	MPHOSPH8	hsa_circ_0029605	hsa-MPHOSPH8_000001	HSA_CIRCpedia_10238	336.788	336.788	333.758	336.636	3.0303	0	2	0.757576
hsa_circ_0959_MAN1A2	chr1	117944807	117963271	exon_match	33	+	MAN1A2	hsa_circ_0000118	hsa-MAN1A2_000052	HSA_CIRCpedia_27486	304.818	304.818	301.667	304.545	3.15152	0	3	1.54545
hsa_circ_0932_LUC7L2	chr7	139083344	139102475	exon_match	33	+	LUC7L2	hsa_circ_0133535	hsa-LUC7L2_000001	HSA_CIRCpedia_56978	302.364	302.364	299.576	300.364	2.78788	0	3	1.51515
hsa_circ_0944_L3MBTL4	chr18	6237962	6312055	exon_match	33	-	L3MBTL4	hsa_circ_0046760	hsa-L3MBTL4_000032	HSA_CIRCpedia_24194	547.424	547.424	540.364	541.091	7.06061	0	3	1.36364
hsa_circ_0945_KPNB1	chr17	45740454	45745776	exon_match	33	+	KPNB1	hsa_circ_0002854	hsa-KPNB1_000002	HSA_CIRCpedia_21191	417.545	417.545	413.03	417.333	4.51515	0	2	1.81818
hsa_circ_0942_KIF16B	chr20	16474935	16496309	exon_match	33	-	KIF16B	hsa_circ_0114744	hsa-KIF16B_000051	HSA_CIRCpedia_33393	818.242	818.242	813.818	814.061	4.42424	0	2	1.75758
hsa_circ_0930_KCNV1	chr8	110984486	110985016	exon_match	33	-	KCNV1	.	hsa-KCNV1_000001	HSA_CIRCpedia_141741	426.697	426.697	425.455	425.455	1.24242	0	2	1.24242
hsa_circ_0948_HECTD1	chr14	31596990	31602881	exon_match	33	-	HECTD1	hsa_circ_0002301	hsa-HECTD1_000003	HSA_CIRCpedia_11889	797.061	797.061	793.545	796.121	3.51515	0	20	2.27273
hsa_circ_0934_GUSBP2	chr6	26851121	26856976	exon_match	33	-	GUSBP2	.	hsa-GUSBP2_000001	HSA_CIRCpedia_349424	458.818	458.818	452.515	455.152	6.30303	0	7	2.09091
hsa_circ_0946_GSPT1	chr16	11988810	11990642	exon_match	33	-	GSPT1	hsa_circ_0002161	hsa-GSPT1_000042	HSA_CIRCpedia_16359	368.545	368.545	158.485	323.485	210.061	0	8	0.242424
hsa_circ_0926_FRMPD4	chrX	12516798	12633000	exon_match	33	+	FRMPD4	.	hsa-FRMPD4_000002	.	331.879	331.879	327.545	320.667	4.33333	0	3	1.93939
hsa_circ_0961_FRMD4A	chr10	13701322	13717044	exon_match	33	-	FRMD4A	hsa_circ_0004183	hsa-FRMD4A_000004	HSA_CIRCpedia_1064	801.697	801.697	795.03	800.152	6.66667	0	20	2.30303
hsa_circ_0937_FIP1L1	chr4	54249939	54294350	exon_match	33	+	FIP1L1	hsa_circ_0069740	hsa-FIP1L1_000009	HSA_CIRCpedia_48823	560	560	551.909	558.152	8.09091	0	2	0.878788
hsa_circ_0951_ENOX1	chr13	43839533	43918886	exon_match	33	-	ENOX1	hsa_circ_0100529	hsa-ENOX1_000013	HSA_CIRCpedia_126803	589.545	589.545	586.758	587.091	2.78788	0	1	0.030303
hsa_circ_0962_DOCK1	chr10	128806995	128851079	exon_match	33	+	DOCK1	.	hsa-DOCK1_000045	HSA_CIRCpedia_369170	331.091	331.091	328.242	328.485	2.84848	0	1	0.030303
hsa_circ_0928_DLGAP2	chr8	1496791	1497849	exon_match	33	+	DLGAP2	hsa_circ_0135971	hsa-DLGAP2_000001	HSA_CIRCpedia_60418	615.545	615.545	613	0	2.54545	0	3	2.54545
hsa_circ_0929_DLC1	chr8	12955907	12958279	exon_match	33	-	DLC1	hsa_circ_0083383	hsa-DLC1_000007	HSA_CIRCpedia_60046	513	513	510.909	512.152	2.09091	0	2	0.878788
hsa_circ_0953_DIP2B	chr12	51079615	51090958	exon_match	33	+	DIP2B	hsa_circ_0098735	hsa-DIP2B_000012	HSA_CIRCpedia_8729	571	571	563.788	568.758	7.21212	0	15	3.0303
hsa_circ_0938_DCLK2	chr4	151124946	151161027	exon_match	33	+	DCLK2	hsa_circ_0125503	hsa-DCLK2_000014	HSA_CIRCpedia_159123	562.848	562.848	558.576	559.848	4.27273	0	1	0.69697
hsa_circ_0943_ATP9B	chr18	77037053	77067234	exon_match	33	+	ATP9B	hsa_circ_0048019	hsa-ATP9B_000025	HSA_CIRCpedia_24379	424.576	424.576	421.727	422.97	2.84848	0	2	0.939394
hsa_circ_0940_ALS2CR12	chr2	202195192	202216174	exon_match	33	-	ALS2CR12	.	hsa-ALS2CR12_000005	HSA_CIRCpedia_135243	433.636	433.636	427.333	427.848	6.30303	0	2	1.81818
hsa_circ_0931_RIMS2	chr8	104943490	105161076	exon_match	33	+	RIMS2	.	.	HSA_CIRCpedia_69454	584	584	579	573.727	5	0	5	0.878788
hsa_circ_0947_MLH3	chr14	75489516	75500193	exon_match	33	-	MLH3	.	.	.	382.879	382.879	377.848	379.303	5.0303	0	2	1.69697
hsa_circ_0954_BICDL1	chr12	120499497	120510533	exon_match	33	+	BICDL1	.	.	.	564.939	564.939	562.364	564.242	2.57576	0	1	0.727273
hsa_circ_0987_WDR7	chr18	54591152	54606624	exon_match	32	+	WDR7	hsa_circ_0006389	hsa-WDR7_000081	HSA_CIRCpedia_24040	554.062	554.062	548.406	549.938	5.65625	0	16	2.5625
hsa_circ_0964_UBQLN1	chr9	86279944	86293514	exon_match	32	-	UBQLN1	hsa_circ_0004725	hsa-UBQLN1_000029	HSA_CIRCpedia_64524	520.531	520.531	514.031	516.531	6.5	0	1	0.6875
hsa_circ_0967_TRRAP	chr7	98530863	98546308	exon_match	32	+	TRRAP	hsa_circ_0081276	hsa-TRRAP_000057	HSA_CIRCpedia_59437	526.812	526.812	518.031	471.812	8.78125	0	2	1.9375
hsa_circ_0992_TRHDE	chr12	72771774	72893415	exon_match	32	+	TRHDE	.	hsa-TRHDE_000007	HSA_CIRCpedia_66613	474.844	474.844	431.812	434.094	43.0312	0	18	1.71875
hsa_circ_0974_TMEM165	chr4	56277780	56284152	exon_match	32	+	TMEM165	hsa_circ_0001414	hsa-TMEM165_000001	HSA_CIRCpedia_48860	443.562	443.562	440.125	443.562	3.4375	0	29	2.03125
hsa_circ_0972_SIRT5	chr6	13579682	13592126	exon_match	32	+	SIRT5	hsa_circ_0130767	hsa-SIRT5_000003	HSA_CIRCpedia_53626	555.531	555.531	551.188	552.875	4.34375	0	6	0.9375
hsa_circ_0998_SERGEF	chr11	17899754	18031686	no_exon_match	32	-	SERGEF	hsa_circ_0006193	hsa-SERGEF_000025	HSA_CIRCpedia_3881	704.156	704.156	627.75	701.844	76.4062	NA	NA	NA
hsa_circ_0997_RIC8B	chr12	107236366	107254190	exon_match	32	+	RIC8B	hsa_circ_0028021	hsa-RIC8B_000002	HSA_CIRCpedia_6442	452.656	452.656	450.656	452.25	2	0	0	0
hsa_circ_0985_RERE	chr1	8601272	8674745	exon_match	32	-	RERE	hsa_circ_0008501	hsa-RERE_000105	HSA_CIRCpedia_33040	365.594	365.594	355.812	359.531	9.78125	0	2	1.59375
hsa_circ_0984_VPS16	chr20	2944917	2945848	exon_match	32	+	VPS16	hsa_circ_0006117	hsa-PTPRA_000059	HSA_CIRCpedia_33588	361.562	361.562	359.25	361.375	2.3125	0	5	1.84375
hsa_circ_0981_PPP1R21	chr2	48686892	48692781	exon_match	32	+	PPP1R21	hsa_circ_0120216	hsa-PPP1R21_000009	HSA_CIRCpedia_69567	360.312	360.312	358.281	359.094	2.03125	0	6	0.75
hsa_circ_1003_PDCD4	chr10	112635723	112645124	exon_match	32	+	PDCD4	.	hsa-PDCD4_000005	HSA_CIRCpedia_372727	487.5	487.5	485.438	487.344	2.0625	0	1	0.8125
hsa_circ_0993_PCNX2	chr1	233296028	233372726	exon_match	32	-	PCNX2	hsa_circ_0016962	hsa-PCNXL2_000015	HSA_CIRCpedia_30579	741.25	741.25	734.594	736.5	6.65625	0	2	1.65625
hsa_circ_0963_NTRK2	chr9	87342568	87482346	exon_match	32	+	NTRK2	.	hsa-NTRK2_000001	HSA_CIRCpedia_125586	684.281	684.281	679.781	681.688	4.5	0	8	0.5
hsa_circ_0986_NEDD4L	chr18	55833019	56001124	exon_match	32	+	NEDD4L	hsa_circ_0047788	hsa-NEDD4L_000003	HSA_CIRCpedia_24080	759.938	759.938	753.125	757.906	6.8125	0	5	1.0625
hsa_circ_0999_NCAM1	chr11	113073100	113085233	exon_match	32	+	NCAM1	hsa_circ_0024303	hsa-NCAM1_000002	HSA_CIRCpedia_119716	486.406	486.406	482	484.938	4.40625	0	2	1.5625
hsa_circ_0989_MYH10	chr17	8409635	8413267	exon_match	32	-	MYH10	hsa_circ_0107814	hsa-MYH10_000010	HSA_CIRCpedia_23008	355.625	355.625	352.344	354.969	3.28125	0	3	1.5
hsa_circ_0983_MGAT5	chr2	135010665	135028121	no_exon_match	32	+	MGAT5	hsa_circ_0002480	hsa-MGAT5_000058	.	518.938	412.875	411.5	516.531	1.375	NA	NA	NA
hsa_circ_0991_MAPK8IP3	chr16	1797029	1798721	exon_match	32	+	MAPK8IP3	hsa_circ_0000666	hsa-MAPK8IP3_000002	HSA_CIRCpedia_16701	422.438	422.438	415.812	418.438	6.625	0	3	2.375
hsa_circ_0988_ADGRL2	chr1	82408652	82417826	exon_match	32	+	ADGRL2	hsa_circ_0114243	hsa-LPHN2_000011	HSA_CIRCpedia_125023	471.562	471.562	469.844	437.562	1.71875	0	10	1.5
hsa_circ_0995_KCNH1	chr1	211192124	211192598	exon_match	32	-	KCNH1	hsa_circ_0016348	hsa-KCNH1_000001	HSA_CIRCpedia_125291	414.125	414.125	412	0	2.125	0	4	1.6875
hsa_circ_0990_KANSL1	chr17	44127898	44172067	exon_match	32	-	KANSL1	hsa_circ_0005940	hsa-KANSL1_000040	HSA_CIRCpedia_21085	569.344	569.344	565.281	566.812	4.0625	0	12	1.625
hsa_circ_0982_ITSN1	chr21	35122447	35147412	exon_match	32	+	ITSN1	hsa_circ_0115864	hsa-ITSN1_000032	HSA_CIRCpedia_133728	610.125	610.125	604.969	609.344	5.15625	0	4	1.75
hsa_circ_0996_HP1BP3	chr1	21091869	21100103	exon_match	32	-	HP1BP3	hsa_circ_0002238	hsa-HP1BP3_000003	HSA_CIRCpedia_29772	405.125	405.125	401.469	404.438	3.65625	0	2	1.46875
hsa_circ_0973_FNIP1	chr5	131034609	131044965	exon_match	32	-	FNIP1	hsa_circ_0009030	hsa-FNIP1_000008	HSA_CIRCpedia_50122	405.781	405.781	402.25	403.094	3.53125	0	2	1.625
hsa_circ_0980_FNDC3B	chr3	171944660	171969331	exon_match	32	+	FNDC3B	hsa_circ_0067985	hsa-FNDC3B_000007	HSA_CIRCpedia_44419	468.969	468.969	465.438	467.5	3.53125	0	8	1.90625
hsa_circ_0976_FAM193A	chr4	2626988	2641586	no_exon_match	32	+	FAM193A	hsa_circ_0007987	hsa-FAM193A_000014	HSA_CIRCpedia_48306	540.438	439.125	437.375	536.906	1.75	NA	NA	NA
hsa_circ_0977_EXOSC7	chr3	45030631	45049067	exon_match	32	+	EXOSC7	hsa_circ_0065058	hsa-EXOSC7_000001	HSA_CIRCpedia_45742	622.375	622.375	617.406	620.656	4.96875	0	9	1.53125
hsa_circ_0969_DGKB	chr7	14647058	14758310	exon_match	32	-	DGKB	.	hsa-DGKB_000026	HSA_CIRCpedia_57144	681.969	681.969	672.562	674.188	9.40625	0	4	1.59375
hsa_circ_1000_CNTN5	chr11	100061857	100126650	exon_match	32	+	CNTN5	hsa_circ_0094696	hsa-CNTN5_000005	HSA_CIRCpedia_119649	454.625	454.625	450.75	450.75	3.875	0	3	1.53125
hsa_circ_0968_CLIP2	chr7	73752777	73778645	exon_match	32	+	CLIP2	hsa_circ_0134624	hsa-CLIP2_000022	HSA_CIRCpedia_97795	407.969	407.969	400.312	304.25	7.65625	0	10	5.65625
hsa_circ_0971_C6orf106	chr6	34574331	34614575	exon_match	32	-	C6orf106	hsa_circ_0009095	hsa-C6orf106_000012	HSA_CIRCpedia_54795	490.406	490.406	487.469	490.156	2.9375	0	14	1.8125
hsa_circ_0965_BRINP1	chr9	122000932	122011428	exon_match	32	-	BRINP1	hsa_circ_0137786	hsa-BRINP1_000001	HSA_CIRCpedia_62489	407	407	403.156	403.625	3.84375	0	3	1.5
hsa_circ_0970_ADGRB3	chr6	69665915	69685232	exon_match	32	+	ADGRB3	.	hsa-BAI3_000069	HSA_CIRCpedia_123065	477.062	477.062	475.219	475.625	1.84375	0	7	0.25
hsa_circ_1002_ATRNL1	chr10	116975454	117075246	exon_match	32	+	ATRNL1	hsa_circ_0020095	hsa-ATRNL1_000018	HSA_CIRCpedia_495	627.781	627.781	622.188	588.844	5.59375	0	3	2.4375
hsa_circ_0979_ATP13A3	chr3	194154500	194171005	exon_match	32	-	ATP13A3	hsa_circ_0123147	hsa-ATP13A3_000006	HSA_CIRCpedia_44927	540.75	540.75	536.281	537.062	4.46875	0	4	2.6875
hsa_circ_0966_ASH2L	chr8	37971709	37978667	exon_match	32	+	ASH2L	hsa_circ_0006302	hsa-ASH2L_000035	HSA_CIRCpedia_60945	487.875	487.875	482	486.562	5.875	0	2	1.3125
hsa_circ_0975_APBB2	chr4	40936472	41016415	exon_match	32	-	APBB2	.	hsa-APBB2_000016	.	436.5	436.5	433.344	435.688	3.15625	0	5	1.5
hsa_circ_0978_ANO10	chr3	43591211	43607219	exon_match	32	-	ANO10	hsa_circ_0009084	hsa-ANO10_000014	HSA_CIRCpedia_45675	439.344	439.344	432.688	434.5	6.65625	0	2	1.53125
hsa_circ_1001_ANK3	chr10	62021616	62039397	exon_match	32	-	ANK3	hsa_circ_0018440	hsa-ANK3_000002	HSA_CIRCpedia_1912	557.75	557.75	548.875	549.562	8.875	0	9	4.625
hsa_circ_0994_AEBP2	chr12	19626181	19667718	exon_match	32	+	AEBP2	hsa_circ_0025557	.	HSA_CIRCpedia_7907	470.062	470.062	461.656	462.625	8.40625	0	17	3.96875
hsa_circ_1007_GALNT17	chr7	70880874	70886091	exon_match	31	+	GALNT17	hsa_circ_0080425	hsa-WBSCR17_000001	HSA_CIRCpedia_58656	332.161	332.161	329.194	329.452	2.96774	0	3	2.19355
hsa_circ_1035_USP54	chr10	75331178	75336119	exon_match	31	-	USP54	hsa_circ_0007221	hsa-USP54_000001	HSA_CIRCpedia_2392	627.71	627.71	605.935	604.774	21.7742	0	3	1.80645
hsa_circ_1019_ST6GAL2	chr2	107459490	107460490	exon_match	31	-	ST6GAL2	hsa_circ_0055957	hsa-ST6GAL2_000003	HSA_CIRCpedia_37362	697.29	697.29	694.29	694.29	3	0	4	1.90323
hsa_circ_1024_MTCL1	chr18	8718421	8720494	exon_match	31	+	MTCL1	hsa_circ_0000825	hsa-SOGA2_000001	HSA_CIRCpedia_24440	338.935	338.935	335.323	337.581	3.6129	0	2	1.58065
hsa_circ_1013_SMARCC1	chr3	47702783	47719801	exon_match	31	-	SMARCC1	hsa_circ_0003602	hsa-SMARCC1_000099	HSA_CIRCpedia_45915	551.226	551.226	546.645	550	4.58065	0	2	0.870968
hsa_circ_1036_SFMBT2	chr10	7318853	7423911	exon_match	31	-	SFMBT2	hsa_circ_0017641	hsa-SFMBT2_000035	HSA_CIRCpedia_2277	598.484	598.484	590.581	583.516	7.90323	0	4	3.41935
hsa_circ_1021_SERINC3	chr20	43138531	43142681	exon_match	31	-	SERINC3	hsa_circ_0115262	hsa-SERINC3_000002	HSA_CIRCpedia_34318	449.226	449.226	399.613	449	49.6129	0	18	2.16129
hsa_circ_1010_FGFR1OP	chr6	167435896	167447459	exon_match	31	+	FGFR1OP	hsa_circ_0004558	hsa-RP11-517H2_000001	HSA_CIRCpedia_54335	436.581	436.581	426.839	435.839	9.74194	0	2	1.35484
hsa_circ_1029_RABGAP1L	chr1	174241551	174363283	exon_match	31	+	RABGAP1L	.	hsa-RABGAP1L_000072	HSA_CIRCpedia_28849	570.774	570.774	563.839	565.677	6.93548	0	2	1.74194
hsa_circ_1025_PTPRM	chr18	8076452	8143777	exon_match	31	+	PTPRM	hsa_circ_0007144	hsa-PTPRM_000051	HSA_CIRCpedia_24427	444.871	444.871	417.903	442	26.9677	0	3	1.77419
hsa_circ_1031_PRMT3	chr11	20417348	20429578	exon_match	31	+	PRMT3	hsa_circ_0095578	hsa-PRMT3_000005	HSA_CIRCpedia_119484	353.323	353.323	338.484	343.226	14.8387	0	2	1.51613
hsa_circ_1039_POLL	chr10	103344358	103345913	exon_match	31	-	POLL	hsa_circ_0006555	hsa-POLL_000001	HSA_CIRCpedia_112	515.226	515.226	512.484	515.032	2.74194	0	20	2.48387
hsa_circ_1037_PITRM1	chr10	3205916	3209234	exon_match	31	-	PITRM1	hsa_circ_0003022	hsa-PITRM1_000013	HSA_CIRCpedia_1473	519.871	519.871	514.194	519.548	5.67742	0	2	1.67742
hsa_circ_1016_NRXN1	chr2	50692579	50733755	exon_match	31	-	NRXN1	hsa_circ_0120250	hsa-NRXN1_000106	HSA_CIRCpedia_116079	751.645	751.645	747.935	749.806	3.70968	0	5	1.12903
hsa_circ_1033_NCAM1	chr11	113073100	113105886	exon_match	31	+	NCAM1	hsa_circ_0095005	hsa-NCAM1_000003	HSA_CIRCpedia_119717	443.323	443.323	440.387	441.161	2.93548	0	7	0.290323
hsa_circ_1028_MUTYH	chr1	45796187	45800183	exon_match	31	-	MUTYH	hsa_circ_0113448	hsa-MUTYH_000001	HSA_CIRCpedia_32076	677.129	677.129	672.032	676.613	5.09677	0	1	0.774194
hsa_circ_1026_MAPK4	chr18	48189276	48190874	no_exon_match	31	+	MAPK4	hsa_circ_0108580	hsa-MAPK4_000001	.	989.774	989.774	838.032	988.806	151.742	NA	NA	NA
hsa_circ_1008_MAD1L1	chr7	2108828	2265185	exon_match	31	-	MAD1L1	.	hsa-MAD1L1_000040	.	347	347	338.097	345.871	8.90323	0	9	6.41935
hsa_circ_1034_KIF1B	chr1	10380100	10384953	exon_match	31	+	KIF1B	hsa_circ_0110258	hsa-KIF1B_000008	HSA_CIRCpedia_27102	451.323	451.323	446.742	447.387	4.58065	0	2	1.54839
hsa_circ_1006_KIAA1324L	chr7	86521039	86556232	exon_match	31	-	KIAA1324L	hsa_circ_0134908	hsa-KIAA1324L_000037	HSA_CIRCpedia_59148	542.065	542.065	538.742	539.613	3.32258	0	2	1.74194
hsa_circ_1004_JPH1	chr8	75156763	75157410	exon_match	31	-	JPH1	hsa_circ_0137111	hsa-JPH1_000003	HSA_CIRCpedia_61679	543.097	543.097	542.581	542.581	0.516129	0	2	0.516129
hsa_circ_1032_IFT46	chr11	118422500	118430579	exon_match	31	-	IFT46	hsa_circ_0007372	hsa-IFT46_000001	HSA_CIRCpedia_3388	539.839	539.839	529.355	534.065	10.4839	0	4	2.19355
hsa_circ_1017_HECW2	chr2	197105172	197143386	exon_match	31	-	HECW2	hsa_circ_0118466	hsa-HECW2_000020	HSA_CIRCpedia_38971	619.581	619.581	613.226	615.903	6.35484	0	2	1.03226
hsa_circ_1038_GPR158	chr10	25684839	25701402	exon_match	31	+	GPR158	hsa_circ_0093370	hsa-GPR158_000003	HSA_CIRCpedia_1283	407.484	407.484	292.581	0	114.903	0	8	2
hsa_circ_1023_GIPC1	chr19	14590223	14591590	exon_match	31	-	GIPC1	hsa_circ_0008214	hsa-GIPC1_000001	HSA_CIRCpedia_24945	423.29	423.29	418.935	419.903	4.35484	0	6	3.3871
hsa_circ_1014_FNDC3B	chr3	171965322	172003774	exon_match	31	+	FNDC3B	hsa_circ_0001362	hsa-FNDC3B_000005	HSA_CIRCpedia_44422	543.71	543.71	538.419	543	5.29032	0	3	1.87097
hsa_circ_1018_FMNL2	chr2	153405534	153437563	exon_match	31	+	FMNL2	hsa_circ_0117665	hsa-FMNL2_000005	HSA_CIRCpedia_38133	500.355	500.355	492.516	494.258	7.83871	0	2	1.58065
hsa_circ_1022_FCHO1	chr19	17881233	17883550	exon_match	31	+	FCHO1	hsa_circ_0109223	hsa-FCHO1_000013	HSA_CIRCpedia_144722	396.452	396.452	392.742	394.903	3.70968	0	5	0.935484
hsa_circ_1009_CAP2	chr6	17463226	17514185	exon_match	31	+	CAP2	hsa_circ_0131369	hsa-CAP2_000014	HSA_CIRCpedia_54452	522.871	522.871	346.677	518.097	176.194	0	1	0.741935
hsa_circ_1027_VPS35L	chr16	19627435	19693712	exon_match	31	+	VPS35L	hsa_circ_0038349	hsa-C16orf62_000020	HSA_CIRCpedia_16828	671.613	671.613	663.71	667.581	7.90323	0	5	1.93548
hsa_circ_1015_BBX	chr3	107429298	107451870	exon_match	31	+	BBX	hsa_circ_0001325	hsa-BBX_000031	HSA_CIRCpedia_42909	506.258	506.258	499.419	503.355	6.83871	0	3	1.87097
hsa_circ_1030_ASH1L	chr1	155365249	155429689	exon_match	31	-	ASH1L	hsa_circ_0014584	hsa-ASH1L_000003	HSA_CIRCpedia_28180	614.194	614.194	598.935	611.71	15.2581	0	2	0.967742
hsa_circ_1011_ARID1B	chr6	157431605	157488319	exon_match	31	+	ARID1B	hsa_circ_0078415	hsa-ARID1B_000020	HSA_CIRCpedia_54104	475.29	475.29	463.903	467.097	11.3871	0	4	2.6129
hsa_circ_1012_APBB2	chr4	41015599	41035321	exon_match	31	-	APBB2	hsa_circ_0069565	hsa-APBB2_000007	HSA_CIRCpedia_48637	700.742	700.742	645.613	654.161	55.129	0	2	1.83871
hsa_circ_1005_SCARA5	chr8	27764664	27779762	exon_match	31	-	SCARA5	.	.	.	360.806	360.806	355.677	356.968	5.12903	0	2	1.48387
hsa_circ_1020_UXS1	chr2	106774513	106781255	exon_match	31	-	UXS1	.	.	.	733.226	733.226	142.645	499.032	590.581	0	9	0.83871
hsa_circ_1050_ZNF608	chr5	123974474	123980354	no_exon_match	30	-	ZNF608	hsa_circ_0073713	hsa-ZNF608_000013	HSA_CIRCpedia_49969	389.467	389.467	347.133	387.467	42.3333	NA	NA	NA
hsa_circ_1060_ZHX3	chr20	39830696	39833706	exon_match	30	-	ZHX3	hsa_circ_0060394	hsa-ZHX3_000001	HSA_CIRCpedia_34231	452.933	452.933	452.033	452.933	0.9	0	2	0.9
hsa_circ_1062_USP33	chr1	78183551	78191447	exon_match	30	-	USP33	hsa_circ_0000087	hsa-USP33_000006	HSA_CIRCpedia_32934	624.033	624.033	617.533	622.7	6.5	0	21	1.03333
hsa_circ_1054_TTC28	chr22	28692185	28702631	exon_match	30	-	TTC28	hsa_circ_0002804	hsa-TTC28_000050	HSA_CIRCpedia_36241	491.467	491.467	487.567	405.567	3.9	0	2	1.73333
hsa_circ_1058_TIAM1	chr21	32554737	32575328	exon_match	30	-	TIAM1	hsa_circ_0061407	hsa-TIAM1_000002	HSA_CIRCpedia_35176	394.367	394.367	388.033	389.067	6.33333	0	5	3.66667
hsa_circ_1070_SYT1	chr12	79611282	79693331	exon_match	30	+	SYT1	hsa_circ_0027661	hsa-SYT1_000003	HSA_CIRCpedia_9653	581.133	581.133	578.767	579.067	2.36667	0	2	1.13333
hsa_circ_1042_SULF1	chr8	70488204	70517167	exon_match	30	+	SULF1	hsa_circ_0084721	hsa-SULF1_000003	HSA_CIRCpedia_61601	484.767	484.767	479.367	481.433	5.4	0	7	2.26667
hsa_circ_1079_STX5	chr11	62591637	62595103	exon_match	30	-	STX5	hsa_circ_0006748	hsa-STX5_000003	HSA_CIRCpedia_4929	562.567	562.567	556.9	561.7	5.66667	0	5	1.96667
hsa_circ_1044_SPIDR	chr8	48308935	48353104	exon_match	30	+	SPIDR	hsa_circ_0136657	hsa-SPIDR_000003	HSA_CIRCpedia_61203	447.633	447.633	443.567	446.267	4.06667	0	1	0.766667
hsa_circ_1043_SNTG1	chr8	51351102	51465739	exon_match	30	+	SNTG1	.	hsa-SNTG1_000024	HSA_CIRCpedia_149492	539.2	539.2	529.767	136.567	9.43333	0	3	1.36667
hsa_circ_1081_SERGEF	chr11	17981016	18031686	no_exon_match	30	-	SERGEF	hsa_circ_0095511	hsa-SERGEF_000001	HSA_CIRCpedia_3882	817.367	817.367	739.433	815.533	77.9333	NA	NA	NA
hsa_circ_1072_SDCCAG8	chr1	243579003	243589860	exon_match	30	+	SDCCAG8	hsa_circ_0017241	hsa-SDCCAG8_000072	HSA_CIRCpedia_30931	358.1	358.1	355.067	357.067	3.03333	0	4	1.06667
hsa_circ_1074_RYR2	chr1	237604618	237632487	exon_match	30	+	RYR2	.	hsa-RYR2_000162	HSA_CIRCpedia_151265	388.3	388.3	384.6	177.133	3.7	0	2	1.4
hsa_circ_1049_RANBP17	chr5	170610170	170632616	exon_match	30	+	RANBP17	hsa_circ_0074990	hsa-RANBP17_000022	.	347.633	347.633	301.633	301.633	46	0	8	0.533333
hsa_circ_1041_RABGAP1	chr9	125719289	125782738	exon_match	30	+	RABGAP1	hsa_circ_0137854	hsa-RABGAP1_000006	HSA_CIRCpedia_62628	520.7	520.7	516.333	519.333	4.36667	0	3	1.66667
hsa_circ_1053_PODXL2	chr3	127358087	127381154	exon_match	30	+	PODXL2	hsa_circ_0121803	hsa-PODXL2_000002	HSA_CIRCpedia_43434	348.133	348.133	345.267	347.367	2.86667	0	4	0.966667
hsa_circ_1047_PDE1C	chr7	31904555	31920473	exon_match	30	-	PDE1C	hsa_circ_0079751	hsa-PDE1C_000009	HSA_CIRCpedia_57852	544.733	544.733	539.967	542.2	4.76667	0	1	0.866667
hsa_circ_1078_NDUFV1	chr11	67376022	67377106	exon_match	30	+	NDUFV1	hsa_circ_0096260	hsa-NDUFV1_000001	HSA_CIRCpedia_5238	313.333	313.333	308.833	313.2	4.5	0	5	2.86667
hsa_circ_1080_NAV2	chr11	19854029	19914140	exon_match	30	+	NAV2	hsa_circ_0021483	hsa-NAV2_000013	HSA_CIRCpedia_3956	562.733	562.733	557.633	393.667	5.1	0	2	1.73333
hsa_circ_1069_NALCN	chr13	101944340	102051516	exon_match	30	-	NALCN	.	hsa-NALCN_000049	HSA_CIRCpedia_166676	665.633	665.633	656.1	658.133	9.53333	0	6	3.9
hsa_circ_1055_NAB1	chr2	191523883	191535185	exon_match	30	+	NAB1	hsa_circ_0057510	hsa-NAB1_000006	HSA_CIRCpedia_38914	526.867	526.867	521.933	526.433	4.93333	0	7	2.06667
hsa_circ_1061_MEGF8	chr19	42840082	42855913	exon_match	30	+	MEGF8	hsa_circ_0007571	hsa-MEGF8_000005	HSA_CIRCpedia_67824	802.867	802.867	799.3	300.4	3.56667	0	2	0.966667
hsa_circ_1063_MAPT	chr17	44039686	44055806	exon_match	30	+	MAPT	.	hsa-MAPT_000008	HSA_CIRCpedia_129781	401.167	401.167	268.4	394.6	132.767	0	10	2.06667
hsa_circ_1064_MAP2K4	chr17	11958205	12016677	exon_match	30	+	MAP2K4	hsa_circ_0005603	hsa-MAP2K4_000039	HSA_CIRCpedia_19260	557.733	557.733	551.933	553.8	5.8	0	5	2.96667
hsa_circ_1052_LARS2	chr3	45441736	45500378	exon_match	30	+	LARS2	hsa_circ_0123879	hsa-LARS2_000016	HSA_CIRCpedia_104389	426.333	426.333	420.6	422.033	5.73333	0	2	1.6
hsa_circ_1075_ITFG2	chr12	2929251	2930958	exon_match	30	+	ITFG2	hsa_circ_0000374	hsa-ITFG2_000001	HSA_CIRCpedia_8179	445.067	445.067	442.533	445.067	2.53333	0	0	0
hsa_circ_1046_HECW1	chr7	43508518	43540921	exon_match	30	+	HECW1	hsa_circ_0079958	hsa-HECW1_000038	HSA_CIRCpedia_58078	558.9	558.9	552.267	553.933	6.63333	0	22	2.76667
hsa_circ_1077_GNPTAB	chr12	102173929	102190540	exon_match	30	-	GNPTAB	hsa_circ_0097046	hsa-GNPTAB_000001	HSA_CIRCpedia_6300	547.2	547.2	540.467	544.333	6.73333	0	3	1.86667
hsa_circ_1067_FGGY	chr1	59787207	59922748	exon_match	30	+	FGGY	hsa_circ_0004478	hsa-FGGY_000008	HSA_CIRCpedia_32555	346.733	346.733	339.167	342.6	7.56667	1	20	4.2
hsa_circ_1051_FAM193A	chr4	2626988	2632896	no_exon_match	30	+	FAM193A	hsa_circ_0004517	hsa-FAM193A_000017	HSA_CIRCpedia_48305	420.1	317.933	317.2	418.967	0.733333	NA	NA	NA
hsa_circ_1076_ERC1	chr12	1399017	1517413	exon_match	30	+	ERC1	hsa_circ_0024998	hsa-ERC1_000030	HSA_CIRCpedia_7823	335.367	335.367	331.867	332.9	3.5	0	27	2.13333
hsa_circ_1073_CNTN1	chr12	41408029	41423021	exon_match	30	+	CNTN1	hsa_circ_0098537	hsa-CNTN1_000001	HSA_CIRCpedia_115168	645.033	645.033	636.3	638.267	8.73333	0	6	4.73333
hsa_circ_1066_CLEC16A	chr16	11114049	11154879	exon_match	30	+	CLEC16A	hsa_circ_0000672	hsa-CLEC16A_000001	HSA_CIRCpedia_16300	503.5	503.5	499.967	501.633	3.53333	0	2	0.1
hsa_circ_1068_CDC42BPB	chr14	103434589	103436598	exon_match	30	-	CDC42BPB	hsa_circ_0006809	hsa-CDC42BPB_000004	HSA_CIRCpedia_11495	392.5	392.5	389.9	391.667	2.6	0	2	1.23333
hsa_circ_1040_CARNMT1	chr9	77631183	77632364	exon_match	30	-	CARNMT1	hsa_circ_0004189	hsa-C9orf41_000020	HSA_CIRCpedia_64424	459.033	459.033	318.533	336.667	140.5	0	1	0.733333
hsa_circ_1048_BCKDHB	chr6	80837263	80912929	exon_match	30	+	BCKDHB	hsa_circ_0077162	hsa-BCKDHB_000001	HSA_CIRCpedia_55599	560.633	560.633	550.267	546.333	10.3667	0	4	1.76667
hsa_circ_1059_AURKA	chr20	54956488	54961589	exon_match	30	-	AURKA	hsa_circ_0008777	hsa-AURKA_000001	HSA_CIRCpedia_34793	578.5	578.5	576.733	577.1	1.76667	0	10	1.06667
hsa_circ_1071_ARID1A	chr1	27056141	27059283	exon_match	30	+	ARID1A	hsa_circ_0008494	hsa-ARID1A_000017	HSA_CIRCpedia_31136	607.8	607.8	606.233	607.5	1.56667	0	1	0.0666667
hsa_circ_1082_ARHGEF12	chr11	120345268	120348235	exon_match	30	+	ARHGEF12	hsa_circ_0002100	hsa-ARHGEF12_000006	HSA_CIRCpedia_3510	426.633	426.633	421.767	425.667	4.86667	0	8	2.9
hsa_circ_1065_ADCY7	chr16	50321822	50322261	exon_match	30	+	ADCY7	hsa_circ_0000699	hsa-ADCY7_000001	HSA_CIRCpedia_17812	377.9	377.9	377.467	377.9	0.433333	0	1	0.4
hsa_circ_1045_ADAM9	chr8	38865404	38884329	exon_match	30	+	ADAM9	hsa_circ_0136515	hsa-ADAM9_000006	HSA_CIRCpedia_61023	421.4	421.4	418.367	419.3	3.03333	0	1	0.6
hsa_circ_1057_ACMSD,CCNT2-AS1	chr2	135624111	135625309	no_exon_match	30	-	ACMSD,CCNT2-AS1	.	hsa-AC016725_000006	.	926.6	926.6	844.2	909	82.4	NA	NA	NA
hsa_circ_1083_ATRNL1	chr10	116879948	117486865	exon_match	30	+	ATRNL1	.	.	HSA_CIRCpedia_120039	514.7	514.7	508.867	511.367	5.83333	0	11	2.06667
hsa_circ_1056_FMNL2	chr2	153417396	153468119	exon_match	30	+	FMNL2	.	.	.	552	552	547.067	548.6	4.93333	0	23	0.766667
hsa_circ_1099_ZNF827	chr4	146744573	146813567	exon_match	29	-	ZNF827	hsa_circ_0125449	hsa-ZNF827_000007	HSA_CIRCpedia_47569	524.31	524.31	519.655	521.138	4.65517	0	6	1.51724
hsa_circ_1115_ZNF236	chr18	74561481	74583781	exon_match	29	+	ZNF236	hsa_circ_0001993	hsa-ZNF236_000003	HSA_CIRCpedia_24314	450.448	450.448	446.276	441.517	4.17241	0	2	1.65517
hsa_circ_1112_ZMYND8	chr20	45874751	45875261	exon_match	29	-	ZMYND8	hsa_circ_0005996	hsa-ZMYND8_000014	HSA_CIRCpedia_34414	423.621	423.621	422.172	423.621	1.44828	0	3	0.965517
hsa_circ_1137_WAC	chr10	28872327	28884970	exon_match	29	+	WAC	hsa_circ_0007503	hsa-WAC_000033	HSA_CIRCpedia_1399	534.448	534.448	529.448	533.759	5	0	3	2.34483
hsa_circ_1108_UBR3	chr2	170871790	170917953	exon_match	29	+	UBR3	hsa_circ_0003920	hsa-UBR3_000214	HSA_CIRCpedia_38527	522.586	522.586	515.414	520.897	7.17241	0	15	3.82759
hsa_circ_1126_TTBK2	chr15	43075616	43164956	exon_match	29	-	TTBK2	hsa_circ_0103525	hsa-TTBK2_000016	HSA_CIRCpedia_130575	399.103	399.103	396.724	397.69	2.37931	0	3	1.65517
hsa_circ_1086_TRPS1	chr8	116599227	116635985	exon_match	29	-	TRPS1	hsa_circ_0085362	hsa-TRPS1_000017	HSA_CIRCpedia_59849	705.207	705.207	703.276	703.31	1.93103	0	1	0.862069
hsa_circ_1106_TPST2	chr22	26936754	26940641	exon_match	29	-	TPST2	hsa_circ_0062683	hsa-TPST2_000009	HSA_CIRCpedia_36218	664.759	664.759	661.621	664.448	3.13793	0	15	2.55172
hsa_circ_1091_TMEM181	chr6	158994451	159010814	exon_match	29	+	TMEM181	hsa_circ_0004587	hsa-TMEM181_000004	HSA_CIRCpedia_54172	429.621	429.621	423.448	425.103	6.17241	0	1	0.758621
hsa_circ_1118_TBCD	chr17	80755632	80772810	exon_match	29	+	TBCD	hsa_circ_0046499	hsa-TBCD_000004	HSA_CIRCpedia_22937	423.552	423.552	418.517	421.655	5.03448	0	2	0.965517
hsa_circ_1122_SRCAP	chr16	30740286	30745329	exon_match	29	+	SRCAP	hsa_circ_0004236	hsa-SRCAP_000003	HSA_CIRCpedia_17452	485.552	485.552	480.103	484.966	5.44828	0	13	3.24138
hsa_circ_1120_SOCS7	chr17	36517593	36533668	exon_match	29	+	SOCS7	hsa_circ_0005693	hsa-SOCS7_000012	HSA_CIRCpedia_20439	451.759	451.759	392.138	394.276	59.6207	0	5	1.44828
hsa_circ_1133_SMYD3	chr1	246021797	246093239	exon_match	29	-	SMYD3	hsa_circ_0017289	hsa-SMYD3_000002	HSA_CIRCpedia_30991	463.897	463.897	453.414	461.552	10.4828	0	5	4.37931
hsa_circ_1084_SH3KBP1	chrX	19701940	19738206	no_exon_match	29	-	SH3KBP1	.	hsa-SH3KBP1_000055	.	421.276	421.276	341.862	342.31	79.4138	NA	NA	NA
hsa_circ_1136_SGMS1	chr10	52220432	52350007	exon_match	29	-	SGMS1	hsa_circ_0018403	hsa-SGMS1_000006	HSA_CIRCpedia_1813	398	398	317.793	324.069	80.2069	0	7	4.03448
hsa_circ_1102_SETD2	chr3	47098310	47103836	exon_match	29	-	SETD2	hsa_circ_0065149	hsa-SETD2_000016	HSA_CIRCpedia_45820	634.517	634.517	632.828	633.759	1.68966	0	3	1.55172
hsa_circ_1134_RYR2	chr1	237756775	237778143	exon_match	29	+	RYR2	hsa_circ_0112654	hsa-RYR2_000066	HSA_CIRCpedia_30855	420.069	420.069	413.345	402.103	6.72414	0	4	2.41379
hsa_circ_1119_RNF157	chr17	74169782	74208563	exon_match	29	-	RNF157	hsa_circ_0045780	hsa-RNF157_000003	HSA_CIRCpedia_22449	391.724	391.724	163.69	163.793	228.034	0	2	0.758621
hsa_circ_1092_RANBP9	chr6	13632601	13644961	exon_match	29	-	RANBP9	hsa_circ_0001577	hsa-RANBP9_000043	HSA_CIRCpedia_53636	729.379	729.379	711.621	727.552	17.7586	0	2	1.65517
hsa_circ_1085_PTK2	chr8	141799572	141889736	exon_match	29	-	PTK2	hsa_circ_0135915	hsa-PTK2_000005	HSA_CIRCpedia_60243	644.586	644.586	635.966	640.483	8.62069	1	2	1.72414
hsa_circ_1129_PRKD1	chr14	30093357	30105700	exon_match	29	-	PRKD1	hsa_circ_0005185	hsa-PRKD1_000002	HSA_CIRCpedia_11808	487.897	487.897	484.517	486.345	3.37931	0	2	1.48276
hsa_circ_1100_JADE1	chr4	129752887	129770322	exon_match	29	+	JADE1	.	hsa-PHF17_000015	HSA_CIRCpedia_47416	329.069	329.069	324.448	326.862	4.62069	1	6	1.2069
hsa_circ_1130_NALCN	chr13	101881743	102051516	exon_match	29	-	NALCN	.	hsa-NALCN_000008	HSA_CIRCpedia_118930	623.034	623.034	618.655	619.759	4.37931	0	1	0.793103
hsa_circ_1116_MIB1	chr18	19345732	19399607	exon_match	29	+	MIB1	hsa_circ_0000836	hsa-MIB1_000081	HSA_CIRCpedia_23336	726.034	726.034	711.207	722.448	14.8276	0	3	1.48276
hsa_circ_1128_MGA	chr15	41988272	41991357	exon_match	29	+	MGA	hsa_circ_0000592	hsa-MGA_000079	HSA_CIRCpedia_14246	751.931	751.931	748.931	745.862	3	0	2	1.37931
hsa_circ_1127_MGA	chr15	42034743	42046765	exon_match	29	+	MGA	hsa_circ_0103491	hsa-MGA_000012	HSA_CIRCpedia_14263	514.724	514.724	513.621	513.793	1.10345	0	0	0
hsa_circ_1110_LRP1B	chr2	141200072	141232906	exon_match	29	-	LRP1B	hsa_circ_0117442	hsa-LRP1B_000057	HSA_CIRCpedia_92865	695.793	695.793	692.276	361.862	3.51724	0	21	1.48276
hsa_circ_1094_LMNB1	chr5	126140467	126168493	exon_match	29	+	LMNB1	hsa_circ_0073748	hsa-LMNB1_000003	HSA_CIRCpedia_50011	449.552	449.552	445.345	445.966	4.2069	0	6	2.89655
hsa_circ_1088_KLHL32	chr6	97414871	97512602	exon_match	29	+	KLHL32	hsa_circ_0132706	hsa-KLHL32_000002	HSA_CIRCpedia_146742	428.31	428.31	424.276	424.724	4.03448	0	4	2.51724
hsa_circ_1107_KLHL22	chr22	20800729	20825802	exon_match	29	-	KLHL22	hsa_circ_0062321	hsa-KLHL22_000006	HSA_CIRCpedia_35988	628.207	628.207	623.276	624.931	4.93103	0	5	3
hsa_circ_1135_KCNH1	chr1	211192124	211256240	exon_match	29	-	KCNH1	.	hsa-KCNH1_000020	.	226.897	226.897	221.276	73.7241	5.62069	0	4	3.17241
hsa_circ_1090_PSMB1	chr6	170797484	170858201	no_exon_match	29	-	PSMB1	.	hsa-intergenic_010581	HSA_CIRCpedia_136240	413.966	303.103	300.655	302.966	2.44828	NA	NA	NA
hsa_circ_1087_GUSB	chr7	65439281	65441189	exon_match	29	-	GUSB	hsa_circ_0134509	hsa-GUSB_000003	HSA_CIRCpedia_58504	562.966	562.966	401.31	562.966	161.655	0	1	0.724138
hsa_circ_1123_GTF3C1	chr16	27544611	27556844	exon_match	29	-	GTF3C1	hsa_circ_0038758	hsa-GTF3C1_000002	HSA_CIRCpedia_17196	577.138	577.138	572.138	573.966	5	0	2	1.58621
hsa_circ_1097_GLRB	chr4	158041707	158074162	exon_match	29	+	GLRB	hsa_circ_0125612	hsa-GLRB_000003	HSA_CIRCpedia_103705	737.379	737.379	731.448	732.793	5.93103	0	3	1.93103
hsa_circ_1109_FMNL2	chr2	153399252	153437563	exon_match	29	+	FMNL2	hsa_circ_0117663	hsa-FMNL2_000046	HSA_CIRCpedia_38132	579.483	579.483	556.379	559.414	23.1034	0	2	1.7931
hsa_circ_1125_FGGY	chr1	59787207	59978111	exon_match	29	+	FGGY	hsa_circ_0006269	hsa-FGGY_000010	HSA_CIRCpedia_32556	370.31	370.31	365.552	367.483	4.75862	0	3	2.37931
hsa_circ_1098_FBXW7	chr4	153250823	153268223	exon_match	29	-	FBXW7	.	hsa-FBXW7_000041	.	355.448	355.448	353.103	354.793	2.34483	0	2	0.103448
hsa_circ_1105_FARP2	chr2	242346951	242371189	exon_match	29	+	FARP2	hsa_circ_0119503	hsa-FARP2_000015	HSA_CIRCpedia_40357	456.276	456.276	450.138	450.931	6.13793	0	9	1.24138
hsa_circ_1103_ETV5	chr3	185797605	185798964	exon_match	29	-	ETV5	hsa_circ_0005286	hsa-ETV5_000001	HSA_CIRCpedia_44832	357.138	357.138	355.276	355.379	1.86207	0	7	1.65517
hsa_circ_1114_DPYD	chr1	97981281	98060722	exon_match	29	-	DPYD	hsa_circ_0114588	hsa-DPYD_000010	HSA_CIRCpedia_33298	541.276	541.276	534.276	534.828	7	0	13	2.58621
hsa_circ_1138_DOCK1	chr10	128806995	128860040	exon_match	29	+	DOCK1	.	hsa-DOCK1_000047	HSA_CIRCpedia_358019	430.828	430.828	426.862	427.828	3.96552	0	4	1.51724
hsa_circ_1113_DHX35	chr20	37612341	37623523	exon_match	29	+	DHX35	hsa_circ_0001158	hsa-DHX35_000003	HSA_CIRCpedia_34178	301.517	301.517	297.448	300.448	4.06897	0	5	0.172414
hsa_circ_1104_CLIP4	chr2	29356520	29368233	exon_match	29	+	CLIP4	hsa_circ_0006908	hsa-CLIP4_000011	HSA_CIRCpedia_40699	521.448	521.448	516	519.138	5.44828	0	14	2.13793
hsa_circ_1089_C6orf89	chr6	36862279	36882469	exon_match	29	+	C6orf89	hsa_circ_0131684	hsa-C6orf89_000006	HSA_CIRCpedia_54892	700.517	700.517	694.448	697.69	6.06897	0	2	0.965517
hsa_circ_1111_ATP9A	chr20	50273476	50307358	exon_match	29	-	ATP9A	hsa_circ_0006341	hsa-ATP9A_000043	HSA_CIRCpedia_34743	738.31	738.31	732.586	736.034	5.72414	0	2	1.37931
hsa_circ_1101_APPL1	chr3	57276883	57301820	exon_match	29	+	APPL1	hsa_circ_0066251	hsa-APPL1_000036	HSA_CIRCpedia_46489	804.69	804.69	798.966	802.069	5.72414	0	1	0.931034
hsa_circ_1131_ANKS1B	chr12	99145132	99223131	exon_match	29	-	ANKS1B	hsa_circ_0099664	hsa-ANKS1B_000008	.	351.862	351.862	349.69	350.862	2.17241	0	4	0.965517
hsa_circ_1093_AFF4	chr5	132262812	132270633	exon_match	29	-	AFF4	hsa_circ_0073904	hsa-AFF4_000003	HSA_CIRCpedia_50161	457.103	457.103	454.034	455.345	3.06897	0	2	1.51724
hsa_circ_1124_ABCA3	chr16	2367283	2369841	exon_match	29	-	ABCA3	hsa_circ_0105245	hsa-ABCA3_000003	HSA_CIRCpedia_17056	434.103	434.103	429.966	430.862	4.13793	0	2	1.31034
hsa_circ_1132_ENO2	chr12	7028729	7032859	exon_match	29	+	ENO2	hsa_circ_0025289	.	.	355.759	354.897	354.207	355.759	0.689655	0	2	1.17241
hsa_circ_1095_CTNND2	chr5	11083992	11117679	exon_match	29	-	CTNND2	.	.	.	398.517	398.517	393.655	393.655	4.86207	0	3	2.13793
hsa_circ_1096_CFAP299	chr4	81256873	81284038	exon_match	29	+	CFAP299	.	.	.	372.31	372.31	216.172	288.897	156.138	0	1	0.344828
hsa_circ_1117_MYH10	chr17	8383427	8390912	exon_match	29	-	MYH10	.	.	.	399.828	399.828	397.379	398.931	2.44828	0	2	1.24138
hsa_circ_1121_NAGPA-AS1	chr16	5092095	5092972	exon_match	29	+	NAGPA-AS1	.	.	.	533.552	533.552	530.897	530.897	2.65517	0	4	2.65517
hsa_circ_1187_VWA8	chr13	42352120	42407667	exon_match	28	-	VWA8	hsa_circ_0030106	hsa-VWA8_000014	HSA_CIRCpedia_10739	462.321	462.321	457.964	458.929	4.35714	0	3	1.71429
hsa_circ_1142_UBAP2	chr9	33953282	33973235	exon_match	28	-	UBAP2	hsa_circ_0003141	hsa-UBAP2_000087	HSA_CIRCpedia_63928	273.643	273.643	271.214	272.75	2.42857	0	2	0.892857
hsa_circ_1150_TUSC3	chr8	15508205	15531345	exon_match	28	+	TUSC3	hsa_circ_0006410	hsa-TUSC3_000025	HSA_CIRCpedia_60423	438.179	438.179	433.107	436.429	5.07143	0	1	0.964286
hsa_circ_1174_TOP1	chr20	39721111	39729993	exon_match	28	+	TOP1	hsa_circ_0115215	hsa-TOP1_000042	HSA_CIRCpedia_34215	506.357	506.357	500.536	505.536	5.82143	0	3	2.64286
hsa_circ_1183_MGC15885,TLN2	chr15	62910553	62978995	no_exon_match	28	+	MGC15885,TLN2	.	hsa-TLN2_000126	.	344.786	197.429	194.214	332.5	3.21429	NA	NA	NA
hsa_circ_1139_TENM1	chrX	123775640	123839101	exon_match	28	-	TENM1	hsa_circ_0139713	hsa-TENM1_000049	HSA_CIRCpedia_118639	420.571	420.571	411.607	0	8.96429	0	21	13.4286
hsa_circ_1158_SUPT3H	chr6	44900389	44929565	exon_match	28	-	SUPT3H	hsa_circ_0076680	hsa-SUPT3H_000005	HSA_CIRCpedia_55180	170.25	170.25	169.464	170.214	0.785714	0	1	0.0357143
hsa_circ_1148_ST18	chr8	53055489	53079546	exon_match	28	-	ST18	hsa_circ_0136729	hsa-ST18_000009	HSA_CIRCpedia_170796	434.286	434.286	431.429	384.071	2.85714	0	1	0.0357143
hsa_circ_1198_SORBS1	chr10	97154757	97192333	exon_match	28	-	SORBS1	hsa_circ_0094619	hsa-SORBS1_000033	HSA_CIRCpedia_143469	649.5	649.5	642.179	646.321	7.32143	0	2	1.14286
hsa_circ_1143_SMARCA2	chr9	2028986	2039900	exon_match	28	+	SMARCA2	hsa_circ_0086203	hsa-SMARCA2_000014	HSA_CIRCpedia_63694	717.143	717.143	714.679	715.036	2.46429	0	1	0.75
hsa_circ_1175_SMAD4	chr18	48581150	48593557	exon_match	28	+	SMAD4	hsa_circ_0006952	hsa-SMAD4_000002	HSA_CIRCpedia_23981	666.964	666.964	658.893	665.393	8.07143	0	7	4.89286
hsa_circ_1144_SLC24A2	chr9	19520891	19577020	exon_match	28	-	SLC24A2	hsa_circ_0138424	hsa-SLC24A2_000004	HSA_CIRCpedia_125503	473.679	473.679	469.036	470.357	4.64286	0	3	1.32143
hsa_circ_1141_SLC1A1	chr9	4572203	4576763	exon_match	28	+	SLC1A1	.	hsa-SLC1A1_000004	HSA_CIRCpedia_111030	412.286	412.286	407.964	410.607	4.32143	0	8	2.82143
hsa_circ_1176_SETBP1	chr18	42281139	42339068	no_exon_match	28	+	SETBP1	hsa_circ_0108447	hsa-SETBP1_000048	.	589.679	589.679	465.821	467.286	123.857	NA	NA	NA
hsa_circ_1185_SCMH1	chr1	41536266	41582682	exon_match	28	-	SCMH1	.	hsa-SCMH1_000027	HSA_CIRCpedia_107989	708.5	708.5	698.821	701.179	9.67857	0	3	2.46429
hsa_circ_1192_SCARB1	chr12	125292306	125294835	exon_match	28	-	SCARB1	hsa_circ_0029340	hsa-SCARB1_000006	HSA_CIRCpedia_7593	261.143	261.143	255.429	261.036	5.71429	0	2	1.5
hsa_circ_1190_RYR2	chr1	237550580	237620035	no_exon_match	28	+	RYR2	hsa_circ_0112636	hsa-RYR2_000145	HSA_CIRCpedia_140499	422.286	422.286	323.036	293.429	99.25	NA	NA	NA
hsa_circ_1184_RTN1	chr14	60193636	60194386	exon_match	28	-	RTN1	hsa_circ_0102270	hsa-RTN1_000001	HSA_CIRCpedia_113393	489.893	489.893	487.929	489.571	1.96429	0	13	2.03571
hsa_circ_1151_PTK2	chr8	141799572	141874498	exon_match	28	-	PTK2	hsa_circ_0009102	hsa-PTK2_000230	HSA_CIRCpedia_60242	515.5	515.5	510.214	513.821	5.28571	0	2	1.75
hsa_circ_1145_PTBP3	chr9	115024714	115060196	exon_match	28	-	PTBP3	hsa_circ_0008192	hsa-PTBP3_000053	HSA_CIRCpedia_62347	502.357	502.357	496.786	499.036	5.57143	0	4	3.21429
hsa_circ_1173_PRDM15	chr21	43267198	43280481	exon_match	28	-	PRDM15	.	hsa-PRDM15_000002	HSA_CIRCpedia_96618	567.714	567.714	562.214	564.571	5.5	0	4	1.67857
hsa_circ_1194_PICALM	chr11	85707868	85714494	exon_match	28	-	PICALM	hsa_circ_0023919	hsa-PICALM_000095	HSA_CIRCpedia_5890	397.964	397.964	392.929	396.143	5.03571	0	17	2.17857
hsa_circ_1159_PDZD2	chr5	32087236	32091281	exon_match	28	+	PDZD2	hsa_circ_0128829	hsa-PDZD2_000015	HSA_CIRCpedia_51556	471	471	470.893	471	0.107143	0	3	0.107143
hsa_circ_1191_PCNX2	chr1	233313547	233336010	exon_match	28	-	PCNX2	hsa_circ_0112417	hsa-PCNXL2_000021	HSA_CIRCpedia_30584	342.464	342.464	337.893	340.25	4.57143	0	5	1.89286
hsa_circ_1188_PCCA	chr13	100982814	101101559	exon_match	28	+	PCCA	hsa_circ_0030773	hsa-PCCA_000006	HSA_CIRCpedia_9988	331.464	331.464	325.536	329.786	5.92857	1	3	1.96429
hsa_circ_1186_MYCBP2	chr13	77629692	77644846	exon_match	28	-	MYCBP2	hsa_circ_0100877	hsa-MYCBP2_000029	HSA_CIRCpedia_126896	582.536	582.536	572.786	576.75	9.75	0	4	3.53571
hsa_circ_1152_MSRA	chr8	10102613	10177499	exon_match	28	+	MSRA	hsa_circ_0135286	hsa-MSRA_000010	HSA_CIRCpedia_88702	433.5	433.5	252.786	431.679	180.714	0	3	2.39286
hsa_circ_1153_MPP6	chr7	24663284	24720139	exon_match	28	+	MPP6	hsa_circ_0001687	hsa-MPP6_000037	HSA_CIRCpedia_57718	487.714	487.714	484	486.429	3.71429	0	3	0.857143
hsa_circ_1167_MLH1	chr3	37061800	37067498	exon_match	28	+	MLH1	hsa_circ_0123679	hsa-MLH1_000033	HSA_CIRCpedia_45491	470.107	470.107	466.464	469.321	3.64286	0	8	2.82143
hsa_circ_1200_OGA	chr10	103552595	103570071	exon_match	28	-	OGA	hsa_circ_0019607	hsa-MGEA5_000065	HSA_CIRCpedia_128	714.071	714.071	702.714	713.679	11.3571	0	16	2
hsa_circ_1177_MAPRE2	chr18	32650158	32682123	exon_match	28	+	MAPRE2	hsa_circ_0047391	hsa-MAPRE2_000007	HSA_CIRCpedia_23703	414.893	414.893	410.464	414.143	4.42857	0	2	1.46429
hsa_circ_1166_MANBA	chr4	103635594	103655728	no_exon_match	28	-	MANBA	hsa_circ_0124901	hsa-MANBA_000067	.	376.25	376.25	252.679	374.786	123.571	NA	NA	NA
hsa_circ_1162_MAN2A1	chr5	109049220	109065214	exon_match	28	+	MAN2A1	hsa_circ_0001519	hsa-MAN2A1_000089	HSA_CIRCpedia_49797	482.607	482.607	479.143	481.429	3.46429	0	15	2.35714
hsa_circ_1164_ADGRL3	chr4	62775277	62863983	exon_match	28	+	ADGRL3	hsa_circ_0126759	hsa-LPHN3_000051	HSA_CIRCpedia_123944	776.857	776.857	771	771.929	5.85714	0	21	3.64286
hsa_circ_1154_KMT2C	chr7	151900018	151935911	exon_match	28	-	KMT2C	.	hsa-KMT2C_000007	HSA_CIRCpedia_117639	512.143	512.143	508.143	509.857	4	0	2	0.928571
hsa_circ_1196_KIAA1549L	chr11	33620365	33640208	exon_match	28	+	KIAA1549L	hsa_circ_0095735	hsa-KIAA1549L_000008	HSA_CIRCpedia_128266	557.214	557.214	552.536	552.75	4.67857	0	3	1.5
hsa_circ_1160_KDM3B	chr5	137708362	137715397	exon_match	28	+	KDM3B	hsa_circ_0007640	hsa-KDM3B_000007	HSA_CIRCpedia_50389	352.607	352.607	347.107	350.679	5.5	0	13	2.53571
hsa_circ_1147_KCNB2	chr8	73479876	73480548	exon_match	28	+	KCNB2	hsa_circ_0137090	hsa-KCNB2_000001	HSA_CIRCpedia_125925	348.607	348.607	347.536	304.536	1.07143	0	2	1.07143
hsa_circ_1168_KALRN	chr3	124157734	124165732	exon_match	28	+	KALRN	hsa_circ_0121700	hsa-KALRN_000059	HSA_CIRCpedia_28185	438.75	438.75	432.75	436.107	6	0	2	1.78571
hsa_circ_1199_HK1	chr10	71119652	71129380	exon_match	28	+	HK1	hsa_circ_0094057	hsa-HK1_000002	HSA_CIRCpedia_2184	556.286	556.286	550.464	552.571	5.82143	0	6	3.42857
hsa_circ_1182_GTF3C1	chr16	27539918	27556844	exon_match	28	-	GTF3C1	hsa_circ_0038757	hsa-GTF3C1_000003	HSA_CIRCpedia_17195	706.107	706.107	695.75	701.036	10.3571	0	4	2.10714
hsa_circ_1178_GREB1L	chr18	18945987	18983955	exon_match	28	+	GREB1L	hsa_circ_0003653	hsa-GREB1L_000002	HSA_CIRCpedia_23288	659.143	659.143	652.107	652.107	7.03571	0	3	2.67857
hsa_circ_1180_GAN	chr16	81388009	81399083	exon_match	28	+	GAN	hsa_circ_0040595	hsa-GAN_000005	HSA_CIRCpedia_18857	788.607	788.607	784.679	743.214	3.92857	0	2	1.67857
hsa_circ_1163_FBXL17	chr5	107684099	107703654	exon_match	28	-	FBXL17	hsa_circ_0001518	hsa-FBXL17_000018	HSA_CIRCpedia_49763	400.536	400.536	398.857	399.071	1.67857	0	3	0.107143
hsa_circ_1157_FARS2	chr6	5396865	5404934	no_exon_match	28	+	FARS2	hsa_circ_0131930	hsa-FARS2_000014	.	370.429	370.429	149.643	150.25	220.786	NA	NA	NA
hsa_circ_1171_DIRC3,DIRC3-AS1	chr2	218200680	218219344	no_exon_match	28	+	DIRC3,DIRC3-AS1	.	hsa-DIRC3_000032	.	435.143	435.143	313.286	312.357	121.857	NA	NA	NA
hsa_circ_1149_CSMD1	chr8	2855532	2887035	exon_match	28	-	CSMD1	hsa_circ_0136262	hsa-CSMD1_000033	HSA_CIRCpedia_141178	638.857	638.857	634.893	464.214	3.96429	0	2	1.17857
hsa_circ_1170_CRIM1	chr2	36623756	36669878	exon_match	28	+	CRIM1	hsa_circ_0002346	hsa-CRIM1_000004	HSA_CIRCpedia_41042	480.107	480.107	462.357	462.643	17.75	0	2	1.85714
hsa_circ_1193_CIT	chr12	120189854	120220441	exon_match	28	-	CIT	.	hsa-CIT_000025	.	645.964	645.964	643.357	644.714	2.60714	0	2	0.964286
hsa_circ_1181_CDYL2	chr16	80666915	80719026	exon_match	28	-	CDYL2	.	hsa-CDYL2_000001	HSA_CIRCpedia_82179	625.75	625.75	621.071	622.714	4.67857	0	7	2
hsa_circ_1140_CDC14B	chr9	99284787	99327765	exon_match	28	-	CDC14B	hsa_circ_0087641	hsa-CDC14B_000033	HSA_CIRCpedia_64846	717.679	717.679	710.107	716.286	7.57143	0	22	11.2857
hsa_circ_1156_ADGRB3	chr6	70034763	70049396	exon_match	28	+	ADGRB3	hsa_circ_0132125	hsa-BAI3_000030	HSA_CIRCpedia_55406	539.607	539.607	531.393	537	8.21429	0	2	1.39286
hsa_circ_1195_ASH1L	chr1	155385534	155408859	exon_match	28	-	ASH1L	hsa_circ_0014585	hsa-ASH1L_000014	HSA_CIRCpedia_28182	709.143	709.143	708.071	708.071	1.07143	0	0	0
hsa_circ_1179_ARHGAP44	chr17	12812213	12832363	exon_match	28	+	ARHGAP44	hsa_circ_0106205	hsa-ARHGAP44_000001	HSA_CIRCpedia_19281	302.536	302.536	298.643	299.714	3.89286	0	5	1.03571
hsa_circ_1197_ARHGAP32	chr11	128932174	129034322	exon_match	28	-	ARHGAP32	.	hsa-ARHGAP32_000015	HSA_CIRCpedia_3708	638.857	638.857	617.679	630	21.1786	0	12	2.10714
hsa_circ_1165_APBB2	chr4	41015599	41016415	exon_match	28	-	APBB2	hsa_circ_0005991	hsa-APBB2_000002	HSA_CIRCpedia_48636	414.607	414.607	411.893	414.607	2.71429	0	4	2.71429
hsa_circ_1161_AFF4	chr5	132227855	132232932	exon_match	28	-	AFF4	hsa_circ_0073901	hsa-AFF4_000008	HSA_CIRCpedia_50157	745.571	745.571	743.214	745.393	2.35714	0	12	1.5
hsa_circ_1189_AKT3	chr1	243716030	244006584	exon_match	28	-	AKT3	.	.	HSA_CIRCpedia_30941	573.286	573.286	553.25	555.679	20.0357	0	4	0.892857
hsa_circ_1146_RALYL	chr8	85441533	85774688	exon_match	28	+	RALYL	.	.	HSA_CIRCpedia_125938	511.464	511.464	507.321	508.357	4.14286	0	1	0.785714
hsa_circ_1155_DGKI	chr7	137148234	137293810	exon_match	28	-	DGKI	.	.	.	533.714	533.714	525.429	498.429	8.28571	0	2	0.214286
hsa_circ_1169_NRXN1	chr2	50847159	50850755	exon_match	28	-	NRXN1	.	.	.	388.429	388.429	387.107	386.286	1.32143	0	1	0.857143
hsa_circ_1172_ERBB4	chr2	212587117	212652884	exon_match	28	-	ERBB4	.	.	.	417.036	417.036	367.357	282.357	49.6786	0	0	0
hsa_circ_1243_UQCRC2	chr16	21973780	21987564	exon_match	27	+	UQCRC2	hsa_circ_0005690	hsa-UQCRC2_000005	HSA_CIRCpedia_16941	621.296	621.296	618.37	620.889	2.92593	0	0	0
hsa_circ_1246_UNC13C	chr15	54586092	54630687	exon_match	27	+	UNC13C	hsa_circ_0103908	hsa-UNC13C_000010	HSA_CIRCpedia_118114	669.704	669.704	664.148	664.593	5.55556	0	1	0.703704
hsa_circ_1248_TTLL5	chr14	76211437	76231115	exon_match	27	+	TTLL5	.	hsa-TTLL5_000011	HSA_CIRCpedia_13143	384.074	384.074	353	381.444	31.0741	0	2	1.40741
hsa_circ_1224_TSEN2	chr3	12538016	12545283	exon_match	27	+	TSEN2	hsa_circ_0006673	hsa-TSEN2_000005	HSA_CIRCpedia_43369	446.556	446.556	444.667	446.037	1.88889	0	0	0
hsa_circ_1212_TRRAP	chr7	98530863	98535443	exon_match	27	+	TRRAP	hsa_circ_0135205	hsa-TRRAP_000018	HSA_CIRCpedia_59436	331.37	331.37	303.37	299.111	28	0	2	1.7037
hsa_circ_1247_TMEM87A	chr15	42525410	42560230	exon_match	27	-	TMEM87A	hsa_circ_0034799	hsa-TMEM87A_000022	HSA_CIRCpedia_14297	407.111	407.111	402.852	404.778	4.25926	0	1	0.740741
hsa_circ_1205_TMEM245	chr9	111795586	111870850	exon_match	27	-	TMEM245	hsa_circ_0087897	hsa-TMEM245_000011	HSA_CIRCpedia_62161	679.704	679.704	676.778	678.333	2.92593	0	1	0.925926
hsa_circ_1251_TM7SF3	chr12	27143382	27156323	exon_match	27	-	TM7SF3	hsa_circ_0005824	hsa-TM7SF3_000002	HSA_CIRCpedia_8109	447.333	447.333	442.407	447.333	4.92593	0	3	2.81481
hsa_circ_1222_THRB	chr3	24338716	24378862	exon_match	27	-	THRB	hsa_circ_0123348	hsa-THRB_000006	HSA_CIRCpedia_45199	270.778	270.778	155.444	155.444	115.333	0	5	2.44444
hsa_circ_1260_SORCS3	chr10	106937823	106971008	exon_match	27	+	SORCS3	hsa_circ_0092566	hsa-SORCS3_000025	HSA_CIRCpedia_143508	400.889	400.889	396.444	397.852	4.44444	1	8	1.33333
hsa_circ_1259_SORCS1	chr10	108371668	108432743	exon_match	27	-	SORCS1	hsa_circ_0092589	hsa-SORCS1_000052	HSA_CIRCpedia_129298	652.889	652.889	648.296	548.259	4.59259	0	8	0.518519
hsa_circ_1223_SLC6A6	chr3	14485131	14499590	exon_match	27	+	SLC6A6	hsa_circ_0122318	hsa-SLC6A6_000007	HSA_CIRCpedia_104020	668.63	668.63	664.852	664.296	3.77778	0	2	1.77778
hsa_circ_1201_SH3KBP1	chrX	19701940	19713859	exon_match	27	-	SH3KBP1	hsa_circ_0001913	hsa-SH3KBP1_000052	HSA_CIRCpedia_65579	414.741	414.741	408.852	369.185	5.88889	2	9	2.74074
hsa_circ_1218_SH3D19	chr4	152095821	152108615	exon_match	27	-	SH3D19	hsa_circ_0071261	hsa-SH3D19_000002	HSA_CIRCpedia_47749	544.148	544.148	495.963	517.556	48.1852	0	6	4.40741
hsa_circ_1221_SETD2	chr3	47079155	47088111	exon_match	27	-	SETD2	hsa_circ_0005870	hsa-SETD2_000072	HSA_CIRCpedia_45808	325.481	325.481	308.889	324.074	16.5926	0	2	1.66667
hsa_circ_1250_RYR2	chr1	237666588	237732619	exon_match	27	+	RYR2	.	hsa-RYR2_000188	.	502.407	502.407	499.667	389.741	2.74074	0	3	1.11111
hsa_circ_1253_RIMBP2	chr12	130884223	130912882	exon_match	27	-	RIMBP2	hsa_circ_0097880	hsa-RIMBP2_000005	HSA_CIRCpedia_115219	702.148	702.148	699.556	551.704	2.59259	0	2	0.777778
hsa_circ_1241_RBL2	chr16	53499349	53514681	exon_match	27	+	RBL2	hsa_circ_0039385	hsa-RBL2_000062	HSA_CIRCpedia_117403	618.815	618.815	611.037	613.407	7.77778	0	8	4.66667
hsa_circ_1202_RBBP7	chrX	16870168	16871965	exon_match	27	-	RBBP7	hsa_circ_0007570	hsa-RBBP7_000002	HSA_CIRCpedia_65525	389.815	389.815	385.222	389.815	4.59259	0	2	1.66667
hsa_circ_1210_PTK2	chr8	141799572	141840625	exon_match	27	-	PTK2	hsa_circ_0008305	hsa-PTK2_000227	HSA_CIRCpedia_60240	457.593	457.593	449.926	451.704	7.66667	0	4	3.22222
hsa_circ_1239_PRPSAP2	chr17	18768781	18814564	exon_match	27	+	PRPSAP2	hsa_circ_0004488	hsa-PRPSAP2_000008	HSA_CIRCpedia_19602	408.704	408.704	404.556	406.185	4.14815	0	1	0.777778
hsa_circ_1254_PDHX	chr11	34952950	34991833	exon_match	27	+	PDHX	hsa_circ_0021707	hsa-PDHX_000009	HSA_CIRCpedia_4210	671.259	671.259	663.852	668.259	7.40741	0	4	1.74074
hsa_circ_1233_PALM	chr19	726137	731245	exon_match	27	+	PALM	.	hsa-PALM_000005	HSA_CIRCpedia_131698	295.593	295.593	291.778	293.556	3.81481	0	4	1.51852
hsa_circ_1244_NPHP4	chr1	6021853	6046387	exon_match	27	-	NPHP4	hsa_circ_0005719	hsa-NPHP4_000002	HSA_CIRCpedia_32582	477.963	477.963	473.778	475	4.18519	0	1	0.962963
hsa_circ_1230_NDUFS1	chr2	206992520	207014649	exon_match	27	-	NDUFS1	hsa_circ_0118888	hsa-NDUFS1_000017	HSA_CIRCpedia_39387	395.222	395.222	390.259	391.926	4.96296	0	2	1.44444
hsa_circ_1220_MANBA	chr4	103635594	103647840	exon_match	27	-	MANBA	hsa_circ_0001432	hsa-MANBA_000001	HSA_CIRCpedia_47002	421.704	421.704	418.778	420.222	2.92593	0	1	0.851852
hsa_circ_1237_LDLRAD4	chr18	13278103	13387761	exon_match	27	+	LDLRAD4	hsa_circ_0047037	hsa-LDLRAD4_000001	HSA_CIRCpedia_23251	471.741	471.741	419.444	450.556	52.2963	0	8	5.92593
hsa_circ_1256_LARP4B	chr10	930386	936769	no_exon_match	27	-	LARP4B	hsa_circ_0004995	hsa-LARP4B_000030	.	368.037	368.037	149.852	367.444	218.185	NA	NA	NA
hsa_circ_1234_KIAA0355	chr19	34818325	34821252	exon_match	27	+	KIAA0355	hsa_circ_0006054	hsa-KIAA0355_000004	HSA_CIRCpedia_25549	478.741	478.741	474.704	475.667	4.03704	0	28	2.11111
hsa_circ_1231_KCNJ6	chr21	39086513	39087434	exon_match	27	-	KCNJ6	hsa_circ_0004675	hsa-KCNJ6_000001	HSA_CIRCpedia_35492	715.704	715.704	711.889	711.704	3.81481	0	27	4.77778
hsa_circ_1255_KCND3	chr1	112524242	112525420	exon_match	27	-	KCND3	hsa_circ_0110436	hsa-KCND3_000001	HSA_CIRCpedia_125117	573.111	573.111	570.148	462.111	2.96296	0	17	3
hsa_circ_1225_KALRN	chr3	124132316	124160906	exon_match	27	+	KALRN	hsa_circ_0121696	hsa-KALRN_000123	HSA_CIRCpedia_138664	275.148	275.148	267.407	270.778	7.74074	0	2	1.59259
hsa_circ_1228_HEATR5B	chr2	37264997	37284623	exon_match	27	-	HEATR5B	hsa_circ_0119920	hsa-HEATR5B_000022	HSA_CIRCpedia_41123	495.593	495.593	493.185	490.481	2.40741	0	2	0.814815
hsa_circ_1242_HEATR3	chr16	50112651	50120262	exon_match	27	+	HEATR3	hsa_circ_0105506	hsa-HEATR3_000005	HSA_CIRCpedia_17801	630.037	630.037	622.556	624.704	7.48148	0	18	5.37037
hsa_circ_1226_GSK3B	chr3	119562101	119635021	exon_match	27	-	GSK3B	.	hsa-GSK3B_000030	HSA_CIRCpedia_43087	543.963	543.963	538.444	540.296	5.51852	0	4	2.55556
hsa_circ_1252_GRIN2B	chr12	13906250	13906849	exon_match	27	-	GRIN2B	hsa_circ_0097968	hsa-GRIN2B_000002	HSA_CIRCpedia_7820	533.296	533.296	531.259	288.963	2.03704	0	3	1.7037
hsa_circ_1240_GNAO1	chr16	56385295	56388993	exon_match	27	+	GNAO1	hsa_circ_0105619	hsa-GNAO1_000001	HSA_CIRCpedia_17920	320.037	320.037	318.185	319.593	1.85185	0	1	0.666667
hsa_circ_1206_GABBR2	chr9	101124996	101168423	exon_match	27	-	GABBR2	hsa_circ_0137505	hsa-GABBR2_000001	HSA_CIRCpedia_149218	526.889	526.889	521.519	524.407	5.37037	0	9	2.07407
hsa_circ_1203_FOCAD	chr9	20881869	20933102	exon_match	27	+	FOCAD	hsa_circ_0002555	hsa-FOCAD_000009	HSA_CIRCpedia_63749	698.222	698.222	681.556	683.852	16.6667	0	29	10.3333
hsa_circ_1249_FNDC3A	chr13	49771012	49772710	exon_match	27	+	FNDC3A	hsa_circ_0005263	hsa-FNDC3A_000011	HSA_CIRCpedia_10871	599.333	599.333	596.63	598.148	2.7037	0	1	0.851852
hsa_circ_1216_FARS2	chr6	5368782	5431405	exon_match	27	+	FARS2	hsa_circ_0075530	hsa-FARS2_000003	HSA_CIRCpedia_55290	732.296	732.296	710.481	729.704	21.8148	0	6	2.7037
hsa_circ_1215_EXOC2	chr6	572519	599225	exon_match	27	-	EXOC2	hsa_circ_0132008	hsa-EXOC2_000042	HSA_CIRCpedia_55355	590.889	590.889	585.37	587.259	5.51852	0	16	2
hsa_circ_1245_EDC3	chr15	74963795	74967483	exon_match	27	-	EDC3	hsa_circ_0000633	hsa-EDC3_000001	HSA_CIRCpedia_15654	456.556	456.556	454.704	456.111	1.85185	0	1	0.0740741
hsa_circ_1257_DOCK1	chr10	128840888	128860040	exon_match	27	+	DOCK1	hsa_circ_0020457	hsa-DOCK1_000116	HSA_CIRCpedia_936	281.704	281.704	278.926	279.407	2.77778	0	2	1.51852
hsa_circ_1236_DNM2	chr19	10883154	10897382	exon_match	27	+	DNM2	hsa_circ_0049329	hsa-DNM2_000010	HSA_CIRCpedia_24624	488.481	488.481	486.37	488.333	2.11111	0	0	0
hsa_circ_1229_DIS3L2	chr2	233001181	233028342	exon_match	27	+	DIS3L2	hsa_circ_0058701	hsa-DIS3L2_000014	HSA_CIRCpedia_40029	375.63	375.63	372.222	373.815	3.40741	0	5	1.66667
hsa_circ_1238_DGKE	chr17	54926056	54939612	exon_match	27	+	DGKE	hsa_circ_0107178	hsa-DGKE_000003	HSA_CIRCpedia_21521	524.185	524.185	497.333	498.148	26.8519	0	10	1.44444
hsa_circ_1211_CSMD3	chr8	113649045	113678644	exon_match	27	-	CSMD3	hsa_circ_0135511	hsa-CSMD3_000045	HSA_CIRCpedia_126047	562.296	562.296	559.704	0	2.59259	0	3	1.11111
hsa_circ_1207_ADHFE1	chr8	67372542	67386173	no_exon_match	27	+	ADHFE1	hsa_circ_0136921	hsa-C8orf46_000002	.	368.296	139.407	137.852	366.926	1.55556	NA	NA	NA
hsa_circ_1204_BRINP1	chr9	121970996	122011428	exon_match	27	-	BRINP1	.	hsa-BRINP1_000004	.	492.074	492.074	462.778	464.852	29.2963	11	29	24.7037
hsa_circ_1217_BHMT	chr5	78416172	78417188	exon_match	27	+	BHMT	.	hsa-BHMT_000003	HSA_CIRCpedia_374504	311.963	311.963	239	311.963	72.963	0	3	1.48148
hsa_circ_1214_ADGRB3	chr6	69646410	69666701	exon_match	27	+	ADGRB3	hsa_circ_0132093	hsa-BAI3_000003	.	531.963	531.963	527.889	527.889	4.07407	0	5	2.37037
hsa_circ_1232_ATP9A	chr20	50230215	50245611	exon_match	27	-	ATP9A	hsa_circ_0060877	hsa-ATP9A_000055	HSA_CIRCpedia_34730	375.593	375.593	369.815	373.593	5.77778	0	2	1.88889
hsa_circ_1227_ATG7	chr3	11399891	11404402	exon_match	27	+	ATG7	hsa_circ_0003703	hsa-ATG7_000023	HSA_CIRCpedia_43018	458.296	458.296	455.444	456.407	2.85185	0	2	0.888889
hsa_circ_1258_ATE1	chr10	123596232	123683844	exon_match	27	-	ATE1	hsa_circ_0092994	hsa-ATE1_000044	HSA_CIRCpedia_755	760.926	760.926	752.37	755.444	8.55556	0	3	1.66667
hsa_circ_1208_ASPH	chr8	62546241	62566219	exon_match	27	-	ASPH	hsa_circ_0009158	hsa-ASPH_000009	HSA_CIRCpedia_61438	452.815	452.815	444.815	450.667	8	0	3	1.96296
hsa_circ_1209_ASH2L	chr8	37971709	37993284	exon_match	27	+	ASH2L	hsa_circ_0008385	hsa-ASH2L_000002	HSA_CIRCpedia_60948	750.63	750.63	743.593	748.852	7.03704	0	1	0.925926
hsa_circ_1219_ARHGAP10	chr4	148785996	148803083	exon_match	27	+	ARHGAP10	hsa_circ_0008243	hsa-ARHGAP10_000011	HSA_CIRCpedia_47602	466.556	466.556	463.296	465.444	3.25926	0	3	0.851852
hsa_circ_1213_AMPH	chr7	38500882	38516569	exon_match	27	-	AMPH	hsa_circ_0008224	hsa-AMPH_000001	HSA_CIRCpedia_58009	493.889	493.889	487.296	488.667	6.59259	0	3	2.11111
hsa_circ_1235_CACNA1A	chr19	13414580	13566026	exon_match	27	-	CACNA1A	.	.	.	385.148	385.148	382.148	310.222	3	0	3	1.77778
hsa_circ_1316_VPS11	chr11	118943907	118944661	exon_match	26	+	VPS11	hsa_circ_0024529	hsa-VPS11_000003	HSA_CIRCpedia_3435	420.885	420.885	310.962	416.462	109.923	0	6	4.42308
hsa_circ_1262_UBAP2	chr9	33948371	33953472	exon_match	26	-	UBAP2	hsa_circ_0003496	hsa-UBAP2_000002	HSA_CIRCpedia_63920	359.769	359.769	358.154	359.346	1.61538	0	2	0.769231
hsa_circ_1265_TMEM245	chr9	111843118	111870850	exon_match	26	-	TMEM245	hsa_circ_0005821	hsa-TMEM245_000072	HSA_CIRCpedia_62189	734.654	734.654	729.654	731.923	5	0	3	2.38462
hsa_circ_1287_THAP4	chr2	242572331	242573494	exon_match	26	-	THAP4	hsa_circ_0007647	hsa-THAP4_000002	HSA_CIRCpedia_40386	579.615	579.615	577.615	578.269	2	0	3	1.42308
hsa_circ_1289_TANGO2	chr22	20024282	20043536	exon_match	26	+	TANGO2	.	hsa-TANGO2_000001	HSA_CIRCpedia_35956	317.346	317.346	313.154	315.962	4.19231	0	3	2.34615
hsa_circ_1275_SOBP	chr6	107824860	107854814	exon_match	26	+	SOBP	hsa_circ_0130190	hsa-SOBP_000017	HSA_CIRCpedia_53222	615.115	615.115	406.423	433.192	208.692	0	7	2
hsa_circ_1266_SNTG1	chr8	51415337	51503477	exon_match	26	+	SNTG1	hsa_circ_0136700	hsa-SNTG1_000002	HSA_CIRCpedia_149494	445.769	445.769	431.846	0	13.9231	1	3	2.76923
hsa_circ_1279_SLC36A1	chr5	150838348	150859050	exon_match	26	+	SLC36A1	hsa_circ_0074623	hsa-SLC36A1_000001	HSA_CIRCpedia_50836	687.423	687.423	668.846	670.385	18.5769	0	2	0.115385
hsa_circ_1298_SHANK1	chr19	51189493	51191315	exon_match	26	-	SHANK1	hsa_circ_0109810	hsa-SHANK1_000001	HSA_CIRCpedia_114556	380.423	380.423	357.885	225.385	22.5385	0	8	2.46154
hsa_circ_1299_SETBP1	chr18	42281139	42292759	no_exon_match	26	+	SETBP1	hsa_circ_0000845	hsa-SETBP1_000094	.	585.808	585.808	446.192	534.077	139.615	NA	NA	NA
hsa_circ_1290_SATB2	chr2	200173482	200233430	exon_match	26	-	SATB2	hsa_circ_0118558	hsa-SATB2_000015	HSA_CIRCpedia_93267	729.346	729.346	724.615	728.538	4.73077	0	3	2.34615
hsa_circ_1268_RIMS2	chr8	104897525	104898451	exon_match	26	+	RIMS2	hsa_circ_0135409	hsa-RIMS2_000010	HSA_CIRCpedia_59773	657.962	657.962	656.308	657.346	1.65385	0	2	1.26923
hsa_circ_1284_RBM6	chr3	50102463	50103935	exon_match	26	+	RBM6	hsa_circ_0006531	hsa-RBM6_000003	HSA_CIRCpedia_46185	352.615	352.615	305.115	306.577	47.5	0	2	1.34615
hsa_circ_1277_RARS	chr5	167927595	167943955	exon_match	26	+	RARS	hsa_circ_0074882	hsa-RARS_000005	HSA_CIRCpedia_51060	421.385	421.385	416.923	420.077	4.46154	0	3	2.42308
hsa_circ_1294_RALB	chr2	121036193	121047333	exon_match	26	+	RALB	hsa_circ_0056285	hsa-RALB_000001	HSA_CIRCpedia_37701	449.731	449.731	447.808	449.692	1.92308	0	2	1.30769
hsa_circ_1293_R3HDM1	chr2	136389287	136418963	exon_match	26	+	R3HDM1	hsa_circ_0117379	hsa-R3HDM1_000002	HSA_CIRCpedia_134756	359	359	354.538	358.115	4.46154	0	3	2.69231
hsa_circ_1264_PTGR1	chr9	114341075	114348445	exon_match	26	-	PTGR1	hsa_circ_0003731	hsa-PTGR1_000002	HSA_CIRCpedia_62287	373.269	373.269	371.077	372.538	2.19231	0	3	0.269231
hsa_circ_1263_PRRC2B	chr9	134319571	134323191	exon_match	26	+	PRRC2B	hsa_circ_0138169	hsa-PRRC2B_000003	HSA_CIRCpedia_63238	544.923	544.923	540.654	544.923	4.26923	0	3	2.57692
hsa_circ_1295_PHACTR3	chr20	58348333	58381249	exon_match	26	+	PHACTR3	hsa_circ_0061017	hsa-PHACTR3_000006	HSA_CIRCpedia_34854	369.385	369.385	368.577	368.615	0.807692	0	5	0.461538
hsa_circ_1306_PCSK6	chr15	101929668	101970268	exon_match	26	-	PCSK6	hsa_circ_0037100	hsa-PCSK6_000004	HSA_CIRCpedia_13607	447.038	447.038	443.577	444.269	3.46154	0	2	0.576923
hsa_circ_1308_PCCA	chr13	100953713	101020828	exon_match	26	+	PCCA	hsa_circ_0099734	hsa-PCCA_000137	HSA_CIRCpedia_9974	497.577	497.577	491.038	494.231	6.53846	0	7	2.42308
hsa_circ_1288_OBSL1	chr2	220431551	220433046	exon_match	26	-	OBSL1	hsa_circ_0007065	hsa-OBSL1_000001	HSA_CIRCpedia_39789	710.538	710.538	639.962	680.038	70.5769	0	7	4.5
hsa_circ_1261_NTRK2	chr9	87482157	87570432	exon_match	26	+	NTRK2	hsa_circ_0139157	hsa-NTRK2_000009	HSA_CIRCpedia_125588	522.346	522.346	518.769	519.462	3.57692	0	3	1.11538
hsa_circ_1315_NMNAT2	chr1	183247687	183262928	exon_match	26	-	NMNAT2	hsa_circ_0111434	hsa-NMNAT2_000002	HSA_CIRCpedia_117815	397.154	397.154	393.692	394.769	3.46154	0	1	0.0384615
hsa_circ_1271_MDN1	chr6	90499498	90513273	exon_match	26	-	MDN1	.	hsa-MDN1_000036	HSA_CIRCpedia_55833	431.346	431.346	427.346	363.846	4	0	2	1.61538
hsa_circ_1272_MDN1	chr6	90491117	90500120	exon_match	26	-	MDN1	hsa_circ_0132664	hsa-MDN1_000010	HSA_CIRCpedia_55829	689.269	689.269	684.231	597.654	5.03846	0	2	1.61538
hsa_circ_1276_MCTP1	chr5	94224583	94267696	exon_match	26	-	MCTP1	.	hsa-MCTP1_000017	HSA_CIRCpedia_101386	510.962	510.962	507.231	508.769	3.73077	0	4	1
hsa_circ_1302_MAPT	chr17	44064405	44074030	exon_match	26	+	MAPT	.	hsa-MAPT_000003	HSA_CIRCpedia_156062	359.923	359.923	357.654	359.731	2.26923	0	2	1.30769
hsa_circ_1297_KIF3B	chr20	30897515	30904677	exon_match	26	+	KIF3B	hsa_circ_0114896	hsa-KIF3B_000005	HSA_CIRCpedia_33653	675.846	675.846	671	673.846	4.84615	0	1	0.730769
hsa_circ_1314_KCNT2	chr1	196205115	196227624	exon_match	26	-	KCNT2	.	hsa-KCNT2_000050	HSA_CIRCpedia_140211	352.154	352.154	351.231	351.231	0.923077	0	0	0
hsa_circ_1307_KCNK10	chr14	88693718	88729895	exon_match	26	-	KCNK10	hsa_circ_0102757	hsa-KCNK10_000001	HSA_CIRCpedia_121097	430.5	430.5	429.769	323.269	0.730769	0	2	0.0769231
hsa_circ_1291_GLS	chr2	191765289	191796363	exon_match	26	+	GLS	hsa_circ_0057523	hsa-GLS_000043	HSA_CIRCpedia_38926	654.654	654.654	648.769	651.769	5.88462	0	1	0.807692
hsa_circ_1278_GABRB2	chr5	160757889	160763776	exon_match	26	-	GABRB2	hsa_circ_0128482	hsa-GABRB2_000001	HSA_CIRCpedia_123741	416.192	416.192	412.308	413.231	3.88462	0	4	2
hsa_circ_1285_FNDC3B	chr3	171969049	172016577	exon_match	26	+	FNDC3B	hsa_circ_0067990	hsa-FNDC3B_000008	HSA_CIRCpedia_44428	442.654	442.654	436	441.115	6.65385	0	22	3.38462
hsa_circ_1286_FAM228B	chr2	24357988	24369956	exon_match	26	+	FAM228B	hsa_circ_0000982	hsa-FAM228B_000016	HSA_CIRCpedia_40413	476.346	476.346	443.808	460	32.5385	0	2	1.46154
hsa_circ_1312_FAM216A	chr12	110922882	110925748	exon_match	26	+	FAM216A	hsa_circ_0004516	hsa-FAM216A_000001	HSA_CIRCpedia_6642	451.462	451.462	444.385	451.269	7.07692	0	28	4.57692
hsa_circ_1317_ERCC6	chr10	50732078	50736571	exon_match	26	-	ERCC6	hsa_circ_0093705	hsa-ERCC6_000003	HSA_CIRCpedia_76065	347.077	347.077	344.231	346.615	2.84615	0	3	1.73077
hsa_circ_1283_EPHA3	chr3	89456418	89499520	exon_match	26	+	EPHA3	hsa_circ_0066601	hsa-EPHA3_000003	HSA_CIRCpedia_124491	675.269	675.269	668.5	625.846	6.76923	0	2	1.26923
hsa_circ_1313_EIF2D	chr1	206772356	206778860	exon_match	26	-	EIF2D	.	hsa-EIF2D_000021	HSA_CIRCpedia_110443	511.654	511.654	510.385	510.885	1.26923	0	1	0.153846
hsa_circ_1305_DPP8	chr15	65744297	65766626	exon_match	26	-	DPP8	.	hsa-DPP8_000064	.	511.192	511.192	507.308	508.462	3.88462	0	4	1.26923
hsa_circ_1300_DLGAP1,DLGAP1-AS4	chr18	4005115	4009262	no_exon_match	26	-	DLGAP1,DLGAP1-AS4	.	hsa-DLGAP1-AS4_000001	.	442.846	442.846	80.3846	243.154	362.462	NA	NA	NA
hsa_circ_1281_DDX46	chr5	134118634	134121276	exon_match	26	+	DDX46	hsa_circ_0128021	hsa-DDX46_000065	HSA_CIRCpedia_101700	469.808	469.808	362.192	469.308	107.615	0	2	1.23077
hsa_circ_1274_CUL7	chr6	43010539	43011368	exon_match	26	-	CUL7	.	hsa-CUL7_000003	HSA_CIRCpedia_55049	390.615	390.615	389.846	390.615	0.769231	0	1	0.0384615
hsa_circ_1282_RAPGEF6	chr5	130840318	130883883	exon_match	26	-	RAPGEF6	hsa_circ_0127899	hsa-CTC-432M15_000001	HSA_CIRCpedia_50101	929.346	929.346	921.192	923.462	8.15385	0	3	1.96154
hsa_circ_1267_CSMD3	chr8	113933855	113988377	exon_match	26	-	CSMD3	hsa_circ_0135531	hsa-CSMD3_000164	HSA_CIRCpedia_126059	472.654	472.654	466.308	464.538	6.34615	0	13	1.92308
hsa_circ_1303_CHD2	chr15	93521463	93536228	exon_match	26	+	CHD2	hsa_circ_0036990	hsa-CHD2_000004	HSA_CIRCpedia_16209	390.269	390.269	385.308	387.269	4.96154	0	3	1.15385
hsa_circ_1301_BPTF	chr17	65924470	65936772	exon_match	26	+	BPTF	hsa_circ_0045463	hsa-BPTF_000033	HSA_CIRCpedia_22182	506.692	506.692	464.846	506.577	41.8462	0	1	0.0384615
hsa_circ_1273_ADGRB3	chr6	69665915	69785930	exon_match	26	+	ADGRB3	.	hsa-BAI3_000034	HSA_CIRCpedia_123066	874.577	874.577	867	868.115	7.57692	0	1	0.0769231
hsa_circ_1318_ATRNL1	chr10	116879948	116975638	exon_match	26	+	ATRNL1	hsa_circ_0092765	hsa-ATRNL1_000149	HSA_CIRCpedia_487	406.962	406.962	401.385	402.308	5.57692	0	3	1.30769
hsa_circ_1319_ATRNL1	chr10	116879948	116889297	exon_match	26	+	ATRNL1	hsa_circ_0020093	hsa-ATRNL1_000145	HSA_CIRCpedia_484	413.577	413.577	409.077	408.654	4.5	0	3	1.69231
hsa_circ_1304_ARNT2	chr15	80762558	80806746	exon_match	26	+	ARNT2	.	hsa-ARNT2_000001	HSA_CIRCpedia_83836	491.385	491.385	484.692	488.231	6.69231	0	4	1.53846
hsa_circ_1309_ANKS1B	chr12	99166819	99194903	exon_match	26	-	ANKS1B	hsa_circ_0099668	hsa-ANKS1B_000009	HSA_CIRCpedia_9930	348.962	348.962	346.038	347.923	2.92308	0	3	0.961538
hsa_circ_1280_ANKHD1	chr5	139819703	139828890	exon_match	26	+	ANKHD1	hsa_circ_0001541	hsa-ANKHD1-EIF4EBP3_000098	HSA_CIRCpedia_50505	524.538	524.538	520.885	523.038	3.65385	0	5	0.769231
hsa_circ_1311_AKT3	chr1	243708811	243778463	exon_match	26	-	AKT3	hsa_circ_0112773	hsa-AKT3_000001	HSA_CIRCpedia_110915	598.577	598.577	588.308	590.385	10.2692	0	2	1.46154
hsa_circ_1292_AGPAT3	chr21	45379514	45391371	exon_match	26	+	AGPAT3	hsa_circ_0061913	hsa-AGPAT3_000003	HSA_CIRCpedia_35660	389.885	389.885	385	387.654	4.88462	0	8	2
hsa_circ_1270_ACTR3B	chr7	152480271	152522207	exon_match	26	+	ACTR3B	hsa_circ_0005181	hsa-ACTR3B_000018	HSA_CIRCpedia_57305	470.192	470.192	460.462	462.538	9.73077	0	5	3.65385
hsa_circ_1269_CCZ1B	chr7	6840578	6841154	exon_match	26	-	CCZ1B	hsa_circ_0007135	.	HSA_CIRCpedia_58626	474.154	474.154	250.231	474.154	223.923	0	2	1.38462
hsa_circ_1296_SOGA1	chr20	35431258	35434360	exon_match	26	-	SOGA1	hsa_circ_0007453	.	HSA_CIRCpedia_34040	451	451	445.538	447.115	5.46154	0	4	2.88462
hsa_circ_1310_CALCOCO1	chr12	54106883	54113613	exon_match	26	-	CALCOCO1	.	.	.	342	342	336.885	341.769	5.11538	0	26	3.69231
hsa_circ_1362_ZNF609	chr15	64791533	64792365	no_exon_match	25	+	ZNF609	.,hsa_circ_0000615	hsa-ZNF609_000040	.	645.8	569.68	569.68	517.6	0	NA	NA	NA
hsa_circ_1360_XPO6	chr16	28177828	28181230	exon_match	25	-	XPO6	hsa_circ_0008223	hsa-XPO6_000005	HSA_CIRCpedia_17270	453.56	453.56	209.64	373.84	243.92	0	2	0.88
hsa_circ_1323_XKR9	chr8	71587052	71619388	exon_match	25	+	XKR9	hsa_circ_0137079	hsa-XKR9_000002	HSA_CIRCpedia_61650	472.92	472.92	460	460	12.92	0	0	0
hsa_circ_1327_GALNT17	chr7	70853220	70886091	exon_match	25	+	GALNT17	hsa_circ_0134588	hsa-WBSCR17_000004	HSA_CIRCpedia_58654	389.04	389.04	380.32	380.64	8.72	0	21	9
hsa_circ_1356_TTC39C	chr18	21644103	21663045	exon_match	25	+	TTC39C	hsa_circ_0047270	hsa-TTC39C_000032	HSA_CIRCpedia_23478	561.88	561.88	558.92	560.16	2.96	0	2	1.36
hsa_circ_1335_TTC1	chr5	159437506	159463810	exon_match	25	+	TTC1	hsa_circ_0128462	hsa-TTC1_000004	HSA_CIRCpedia_50979	374.36	374.36	371.44	373.8	2.92	0	3	2.28
hsa_circ_1367_TESK2	chr1	45923235	45923543	exon_match	25	-	TESK2	.	hsa-TESK2_000005	HSA_CIRCpedia_360191	264.56	264.56	263.16	263.32	1.4	0	3	1.24
hsa_circ_1357_TBCD	chr17	80721840	80739597	exon_match	25	+	TBCD	hsa_circ_0000818	hsa-TBCD_000003	HSA_CIRCpedia_22920	461.2	461.2	453.44	458.44	7.76	0	6	4.08
hsa_circ_1344_TATDN2	chr3	10311814	10312699	exon_match	25	+	TATDN2	hsa_circ_0064272	hsa-TATDN2_000001	HSA_CIRCpedia_42883	507.16	507.16	505.56	507.16	1.6	0	2	1.6
hsa_circ_1350_TANC1	chr2	159992704	160007067	exon_match	25	+	TANC1	hsa_circ_0008010	hsa-TANC1_000059	HSA_CIRCpedia_38309	365.68	365.68	361.88	365.48	3.8	0	10	1.88
hsa_circ_1326_TAF2	chr8	120754773	120759174	exon_match	25	-	TAF2	hsa_circ_0135580	hsa-TAF2_000021	.	398.6	398.6	393.48	397.72	5.12	0	3	2.44
hsa_circ_1349_STK39	chr2	168920009	168931741	exon_match	25	-	STK39	hsa_circ_0003279	hsa-STK39_000002	HSA_CIRCpedia_38436	230	230	225.28	227.24	4.72	0	4	1.8
hsa_circ_1378_SORBS1	chr10	97110965	97144042	exon_match	25	-	SORBS1	.	hsa-SORBS1_000009	HSA_CIRCpedia_2888	659.16	659.16	560.32	621.72	98.84	0	2	1.56
hsa_circ_1333_SOBP	chr6	107824860	107908379	exon_match	25	+	SOBP	hsa_circ_0130191	hsa-SOBP_000018	HSA_CIRCpedia_123191	402.36	402.36	348.8	378.84	53.56	0	2	0.16
hsa_circ_1339_SNRK	chr3	43373660	43384970	exon_match	25	+	SNRK	hsa_circ_0123818	hsa-SNRK_000002	HSA_CIRCpedia_45673	433.16	433.16	428.08	431.84	5.08	0	7	2.76
hsa_circ_1375_SLC22A25	chr11	62984748	62987515	no_exon_match	25	+	SLC22A25	hsa_circ_0096072	hsa-SLC22A25_000005	HSA_CIRCpedia_151862	443.72	443.72	228	280	215.72	NA	NA	NA
hsa_circ_1379_FAM53B	chr10	126370175	126384781	exon_match	25	-	FAM53B	hsa_circ_0003570	hsa-RP11-12J10_000021	HSA_CIRCpedia_827	765.68	765.68	762.52	763.6	3.16	0	3	2.52
hsa_circ_1345_RNF144A	chr2	7160603	7170346	exon_match	25	+	RNF144A	hsa_circ_0000970	hsa-RNF144A_000003	HSA_CIRCpedia_42242	400.2	400.2	381	391.44	19.2	0	10	2.72
hsa_circ_1371_RGS7	chr1	241031886	241100006	exon_match	25	-	RGS7	hsa_circ_0005091	hsa-RGS7_000004	HSA_CIRCpedia_69341	301.52	301.52	297.8	300.04	3.72	0	4	1.04
hsa_circ_1328_RAPGEF5	chr7	22306582	22357656	exon_match	25	-	RAPGEF5	hsa_circ_0079557	hsa-RAPGEF5_000003	HSA_CIRCpedia_57607	427.88	427.88	422.64	424.08	5.24	0	1	0.76
hsa_circ_1332_PHACTR1	chr6	13206046	13230425	exon_match	25	+	PHACTR1	hsa_circ_0130708	hsa-PHACTR1_000001	HSA_CIRCpedia_99098	341.04	341.04	337.2	340.24	3.84	0	3	2.52
hsa_circ_1341_PEX5L	chr3	179537647	179605572	exon_match	25	-	PEX5L	hsa_circ_0122851	hsa-PEX5L_000009	HSA_CIRCpedia_138966	449.72	449.72	446.44	447.08	3.28	0	2	1.52
hsa_circ_1334_OXCT1	chr5	41762212	41807540	exon_match	25	-	OXCT1	hsa_circ_0129072	hsa-OXCT1_000002	HSA_CIRCpedia_115761	350.88	350.88	346.88	348.12	4	0	2	1.72
hsa_circ_1320_NTRK2	chr9	87317073	87367000	exon_match	25	+	NTRK2	hsa_circ_0087374	hsa-NTRK2_000019	HSA_CIRCpedia_64546	625.16	625.16	619.68	621.64	5.48	0	2	1.92
hsa_circ_1342_ACAD11	chr3	132322072	132350323	exon_match	25	-	ACAD11	hsa_circ_0007818	hsa-NPHP3_000001	HSA_CIRCpedia_43588	577.08	577.08	554.6	557.28	22.48	0	3	1.2
hsa_circ_1377_NCAM1	chr11	113077982	113085233	exon_match	25	+	NCAM1	hsa_circ_0095010	hsa-NCAM1_000014	HSA_CIRCpedia_161577	382.52	382.52	377.56	380.32	4.96	0	3	1.72
hsa_circ_1358_NBR1	chr17	41348497	41352625	exon_match	25	+	NBR1	hsa_circ_0043972	hsa-NBR1_000015	HSA_CIRCpedia_20914	392.72	392.72	382.16	383.24	10.56	0	4	3.32
hsa_circ_1369_MYCBP2	chr13	77791974	77818086	exon_match	25	-	MYCBP2	hsa_circ_0004217	hsa-MYCBP2_000290	HSA_CIRCpedia_11134	413.6	413.6	394.92	356.2	18.68	0	2	0.72
hsa_circ_1322_MVB12B	chr9	129102786	129184227	exon_match	25	+	MVB12B	hsa_circ_0001891	hsa-MVB12B_000003	HSA_CIRCpedia_62856	499.88	499.88	492.52	494.32	7.36	0	15	3.12
hsa_circ_1368_MDGA2	chr14	47426576	47504507	exon_match	25	-	MDGA2	hsa_circ_0101902	hsa-MDGA2_000012	HSA_CIRCpedia_120941	466.72	466.72	463.68	454.88	3.04	0	11	2.04
hsa_circ_1340_MCF2L2	chr3	182994659	183036005	exon_match	25	-	MCF2L2	hsa_circ_0122940	hsa-MCF2L2_000048	HSA_CIRCpedia_124727	845	845	834.2	841.08	10.8	0	11	4.2
hsa_circ_1343_KALRN	chr3	124193509	124215260	exon_match	25	+	KALRN	hsa_circ_0121711	hsa-KALRN_000002	HSA_CIRCpedia_105398	631.16	631.16	624.92	629	6.24	0	3	1.6
hsa_circ_1331_KHDRBS2	chr6	62371186	62442669	exon_match	25	-	KHDRBS2	hsa_circ_0132030	hsa-intergenic_015706	.	392.2	392.2	384.92	388.2	7.28	0	3	1
hsa_circ_1372_GGPS1,TBCE	chr1	235498556	235564902	exon_match	25	+	GGPS1,TBCE	.	hsa-intergenic_005834	.	584.28	362.72	357.84	581.56	4.88	0	9	2.84
hsa_circ_1366_HERC2	chr15	28491026	28493882	exon_match	25	-	HERC2	hsa_circ_0002814	hsa-HERC2_000007	HSA_CIRCpedia_13835	391.72	391.72	390.2	266.24	1.52	0	1	0.76
hsa_circ_1363_HERC1	chr15	63935155	63942124	exon_match	25	-	HERC1	.	hsa-HERC1_000144	HSA_CIRCpedia_130780	770.76	770.76	765.72	768.48	5.04	0	2	1.68
hsa_circ_1348_HECW2	chr2	197105172	197172809	exon_match	25	-	HECW2	hsa_circ_0118467	hsa-HECW2_000011	HSA_CIRCpedia_38972	540.64	540.64	537.88	535.72	2.76	0	2	0.76
hsa_circ_1359_GLIS2	chr16	4382215	4383520	exon_match	25	+	GLIS2	hsa_circ_0005692	hsa-GLIS2_000001	HSA_CIRCpedia_17588	356.96	356.96	351	355.04	5.96	0	2	1.64
hsa_circ_1365_GALK2	chr15	49509386	49584734	exon_match	25	+	GALK2	.	hsa-GALK2_000013	.	564.32	564.32	557.92	560.72	6.4	0	1	0.96
hsa_circ_1353_FKBP8	chr19	18648410	18649246	exon_match	25	-	FKBP8	hsa_circ_0000914	hsa-FKBP8_000003	HSA_CIRCpedia_25188	396.92	396.92	346.04	376.48	50.88	0	5	0.96
hsa_circ_1355_FHOD3	chr18	34326907	34340745	exon_match	25	+	FHOD3	.	hsa-FHOD3_000014	HSA_CIRCpedia_88382	473.84	473.84	470.12	470.92	3.72	0	2	1.72
hsa_circ_1329_ESYT2	chr7	158531713	158560465	exon_match	25	-	ESYT2	hsa_circ_0133836	hsa-ESYT2_000020	HSA_CIRCpedia_57461	378.76	378.76	373.32	377.6	5.44	1	4	2.96
hsa_circ_1373_ECE1	chr1	21573713	21585332	exon_match	25	-	ECE1	hsa_circ_0007877	hsa-ECE1_000008	HSA_CIRCpedia_30005	449.24	449.24	444.96	447.4	4.28	0	27	1.8
hsa_circ_1330_DOCK4	chr7	111617186	111634286	exon_match	25	-	DOCK4	.	hsa-DOCK4_000037	HSA_CIRCpedia_157204	370.32	370.32	366.04	366.36	4.28	0	3	2.48
hsa_circ_1324_CSMD1	chr8	3432466	3611564	exon_match	25	-	CSMD1	.	hsa-CSMD1_000030	.	399.16	399.16	388.32	333.84	10.84	2	2	2
hsa_circ_1325_CSMD1	chr8	2875998	2887035	exon_match	25	-	CSMD1	hsa_circ_0136270	hsa-CSMD1_000022	HSA_CIRCpedia_141179	395.6	395.6	312.8	363	82.8	0	3	0.84
hsa_circ_1351_CHD6	chr20	40141484	40192790	no_exon_match	25	-	CHD6	.	hsa-CHD6_000071	HSA_CIRCpedia_145553	388.76	388.76	169.8	332.32	218.96	NA	NA	NA
hsa_circ_1361_CHD2	chr15	93467550	93518180	exon_match	25	+	CHD2	hsa_circ_0036965	hsa-CHD2_000067	HSA_CIRCpedia_16193	532.56	532.56	526.72	528.36	5.84	0	2	1.44
hsa_circ_1374_BRAP	chr12	112096539	112117144	exon_match	25	-	BRAP	hsa_circ_0003884	hsa-BRAP_000010	HSA_CIRCpedia_6710	549.36	549.36	538.44	543.72	10.92	0	6	4.28
hsa_circ_1346_BIRC6	chr2	32602655	32617218	exon_match	25	+	BIRC6	hsa_circ_0053440	hsa-BIRC6_000416	HSA_CIRCpedia_40780	378.56	378.56	368.72	373.52	9.84	0	5	2.84
hsa_circ_1380_ATRNL1	chr10	117221450	117309046	exon_match	25	+	ATRNL1	hsa_circ_0092798	hsa-ATRNL1_000013	HSA_CIRCpedia_118071	314.48	314.48	311.84	313.28	2.64	0	2	0.96
hsa_circ_1347_ARMC9	chr2	232137667	232143171	exon_match	25	+	ARMC9	hsa_circ_0058663	hsa-ARMC9_000083	HSA_CIRCpedia_40005	300.36	300.36	296.84	296.88	3.52	0	2	1.36
hsa_circ_1376_ARHGAP32	chr11	128910822	129034322	exon_match	25	-	ARHGAP32	hsa_circ_0024838	hsa-ARHGAP32_000048	HSA_CIRCpedia_3705	697.56	697.56	662.48	691.12	35.08	0	7	1.76
hsa_circ_1337_ARHGAP10	chr4	148778703	148834290	exon_match	25	+	ARHGAP10	.	hsa-ARHGAP10_000112	HSA_CIRCpedia_47600	441.6	441.6	415.28	415.8	26.32	0	2	1.72
hsa_circ_1370_ANKS1B	chr12	99145132	99201696	exon_match	25	-	ANKS1B	.	hsa-ANKS1B_000053	.	518.44	518.44	513.84	516.24	4.6	0	6	1.04
hsa_circ_1338_ALAS1	chr3	52238708	52246436	exon_match	25	+	ALAS1	hsa_circ_0065987	hsa-ALAS1_000004	HSA_CIRCpedia_46310	580.76	580.76	578.96	579.4	1.8	0	1	0.76
hsa_circ_1352_LOC101927151	chr19	28409595	28410766	exon_match	25	+	LOC101927151	.	hsa-AC022153_000005	.	260.08	260.08	254.96	254.28	5.12	0	11	4.88
hsa_circ_1336_CTNND2	chr5	11082807	11346739	exon_match	25	-	CTNND2	.	.	HSA_CIRCpedia_146964	586.6	586.6	583.48	585.12	3.12	0	1	0.84
hsa_circ_1321_SLC24A2	chr9	19573348	19619690	exon_match	25	-	SLC24A2	.	.	.	307.52	307.52	305.2	306.32	2.32	0	1	0.64
hsa_circ_1354_EPG5	chr18	43456200	43460188	exon_match	25	-	EPG5	.	.	.	471.6	471.6	468.84	469.2	2.76	0	2	1.04
hsa_circ_1364_GLDN	chr15	51675981	51693940	exon_match	25	+	GLDN	.	.	.	338.56	338.56	334.52	336.64	4.04	0	3	2.24
hsa_circ_1390_ZSCAN25	chr7	99217183	99221803	exon_match	24	+	ZSCAN25	.	hsa-ZSCAN25_000005	.	562.292	562.292	557.333	559.375	4.95833	0	11	2.45833
hsa_circ_1381_ZFY	chrY	2821949	2829687	exon_match	24	+	ZFY	hsa_circ_0001953	hsa-ZFY_000001	HSA_CIRCpedia_66515	523.958	523.958	522.583	522.583	1.375	0	1	0.625
hsa_circ_1407_WDFY3	chr4	85630061	85642725	exon_match	24	-	WDFY3	hsa_circ_0070304	hsa-WDFY3_000192	HSA_CIRCpedia_49396	453.375	453.375	415.083	415.417	38.2917	0	2	1.75
hsa_circ_1391_RCC1L	chr7	74474399	74486583	exon_match	24	-	RCC1L	.	hsa-WBSCR16_000001	HSA_CIRCpedia_344515	441.625	441.625	434.917	440	6.70833	0	5	2.58333
hsa_circ_1399_UTRN	chr6	144808683	144814592	exon_match	24	+	UTRN	hsa_circ_0004826	hsa-UTRN_000003	HSA_CIRCpedia_53774	618.917	618.917	614.625	613.458	4.29167	0	3	1.66667
hsa_circ_1389_TSNARE1	chr8	143425326	143436124	exon_match	24	-	TSNARE1	hsa_circ_0085804	hsa-TSNARE1_000008	HSA_CIRCpedia_60322	374.125	374.125	371.833	371.833	2.29167	0	4	1.79167
hsa_circ_1426_TCFL5	chr20	61485367	61491660	exon_match	24	-	TCFL5	hsa_circ_0004926	hsa-TCFL5_000001	HSA_CIRCpedia_34949	404.75	404.75	397.875	404.375	6.875	0	2	1.66667
hsa_circ_1429_TASP1	chr20	13514668	13568017	exon_match	24	-	TASP1	hsa_circ_0114691	hsa-TASP1_000026	HSA_CIRCpedia_95465	400.083	400.083	395.333	397.458	4.75	0	15	1.95833
hsa_circ_1384_SVEP1	chr9	113228144	113234603	exon_match	24	-	SVEP1	hsa_circ_0137690	hsa-SVEP1_000035	HSA_CIRCpedia_111763	427.917	427.917	423.625	424.75	4.29167	0	2	1.66667
hsa_circ_1394_SUPT3H	chr6	44900389	44922344	exon_match	24	-	SUPT3H	hsa_circ_0131850	hsa-SUPT3H_000004	HSA_CIRCpedia_55179	260.458	260.458	226.25	230.125	34.2083	0	0	0
hsa_circ_1412_STXBP5L	chr3	121097562	121100379	exon_match	24	+	STXBP5L	hsa_circ_0121603	hsa-STXBP5L_000006	HSA_CIRCpedia_43119	364.375	364.375	363.125	0	1.25	0	1	0.916667
hsa_circ_1434_SSH2	chr17	27975161	27999147	exon_match	24	-	SSH2	hsa_circ_0042802	hsa-SSH2_000002	HSA_CIRCpedia_19969	612.042	612.042	603.958	609.042	8.08333	0	3	1.79167
hsa_circ_1413_SPRED2	chr2	65559120	65561907	exon_match	24	-	SPRED2	hsa_circ_0054990	hsa-SPRED2_000003	HSA_CIRCpedia_42074	423.125	423.125	208.667	403.792	214.458	0	2	1.375
hsa_circ_1433_SMAD4	chr18	48573289	48584826	exon_match	24	+	SMAD4	hsa_circ_0047708	hsa-SMAD4_000017	HSA_CIRCpedia_132230	556.375	556.375	553.917	555.167	2.45833	0	2	1.66667
hsa_circ_1402_SERINC5	chr5	79454658	79473886	exon_match	24	-	SERINC5	hsa_circ_0129763	hsa-SERINC5_000005	HSA_CIRCpedia_52776	498.5	498.5	494.75	496.667	3.75	0	1	0.833333
hsa_circ_1447_SDCCAG8	chr1	243542022	243589860	exon_match	24	+	SDCCAG8	hsa_circ_0112762	hsa-SDCCAG8_000012	HSA_CIRCpedia_359819	454.083	454.083	447	451.292	7.08333	0	3	2.375
hsa_circ_1442_RYR3	chr15	34111956	34117877	exon_match	24	+	RYR3	hsa_circ_0103301	hsa-RYR3_000003	HSA_CIRCpedia_120569	404.292	404.292	399.75	348.75	4.54167	0	0	0
hsa_circ_1440_RTF1	chr15	41767722	41769713	exon_match	24	+	RTF1	hsa_circ_0103482	hsa-RTF1_000004	HSA_CIRCpedia_14229	372.5	372.5	368.042	371.375	4.45833	0	3	1.16667
hsa_circ_1428_RPRD1B	chr20	36685933	36694658	exon_match	24	+	RPRD1B	hsa_circ_0007365	hsa-RPRD1B_000001	HSA_CIRCpedia_34138	359.917	359.917	356.583	359.625	3.33333	0	2	1.75
hsa_circ_1458_FAM53B	chr10	126370175	126395456	exon_match	24	-	FAM53B	hsa_circ_0002282	hsa-RP11-12J10_000003	HSA_CIRCpedia_828	706.75	706.75	704	704	2.75	0	4	2.125
hsa_circ_1450_RIMBP2	chr12	130890716	130907106	exon_match	24	-	RIMBP2	hsa_circ_0097884	hsa-RIMBP2_000003	HSA_CIRCpedia_7658	512	512	509.25	416.292	2.75	0	2	0.166667
hsa_circ_1386_PLPBP	chr8	37623043	37633534	exon_match	24	+	PLPBP	hsa_circ_0136458	hsa-PROSC_000002	HSA_CIRCpedia_141365	493.875	493.875	489.708	493.167	4.16667	0	1	0.791667
hsa_circ_1415_PPP1R21	chr2	48725631	48738607	exon_match	24	+	PPP1R21	hsa_circ_0006911	hsa-PPP1R21_000002	HSA_CIRCpedia_41598	490.292	490.292	443.167	477.25	47.125	0	3	2.125
hsa_circ_1453_PHTF1	chr1	114252875	114254735	exon_match	24	-	PHTF1	.	hsa-PHTF1_000040	HSA_CIRCpedia_27385	436.5	436.5	432.417	435.333	4.08333	0	2	1.125
hsa_circ_1435_PHKB	chr16	47531309	47545683	exon_match	24	+	PHKB	hsa_circ_0039262	hsa-PHKB_000003	HSA_CIRCpedia_17703	344.5	344.5	339.708	342.667	4.79167	0	5	2.25
hsa_circ_1408_PARM1	chr4	75937634	75938360	exon_match	24	+	PARM1	.	hsa-PARM1_000001	HSA_CIRCpedia_372929	557.208	557.208	554.958	557.042	2.25	0	5	1.70833
hsa_circ_1393_OSBPL3	chr7	24854677	24874355	exon_match	24	-	OSBPL3	hsa_circ_0134010	hsa-OSBPL3_000013	HSA_CIRCpedia_57727	451.458	451.458	448.792	449	2.66667	0	2	1.625
hsa_circ_1436_OMA1	chr1	58971731	59004982	exon_match	24	-	OMA1	hsa_circ_0002316	hsa-OMA1_000011	HSA_CIRCpedia_116908	779.375	779.375	772.458	774.042	6.91667	1	5	3.625
hsa_circ_1406_NUDT9	chr4	88356132	88363067	exon_match	24	+	NUDT9	.	hsa-NUDT9_000004	HSA_CIRCpedia_49518	368.708	368.708	364.208	367.583	4.5	0	4	2.41667
hsa_circ_1404_NSD1	chr5	176636636	176639196	exon_match	24	+	NSD1	hsa_circ_0075161	hsa-NSD1_000077	HSA_CIRCpedia_51271	730.375	730.375	726.958	730.375	3.41667	0	3	1.91667
hsa_circ_1417_NCOA1	chr2	24962300	24965055	exon_match	24	+	NCOA1	hsa_circ_0119596	hsa-NCOA1_000017	HSA_CIRCpedia_40456	447.667	447.667	445.292	445.75	2.375	0	6	1.91667
hsa_circ_1418_NCOA1	chr2	24866834	24905997	exon_match	24	+	NCOA1	hsa_circ_0119580	hsa-NCOA1_000002	HSA_CIRCpedia_114070	568.958	568.958	558.708	563	10.25	0	4	3.41667
hsa_circ_1446_NALCN	chr13	101910793	101944717	exon_match	24	-	NALCN	hsa_circ_0099758	hsa-NALCN_000024	HSA_CIRCpedia_10007	402.125	402.125	394.792	394.792	7.33333	0	2	1.45833
hsa_circ_1409_MTHFD2L	chr4	75040222	75091111	exon_match	24	+	MTHFD2L	hsa_circ_0069982	hsa-MTHFD2L_000001	HSA_CIRCpedia_49090	497.083	497.083	488.958	494.958	8.125	0	3	2.29167
hsa_circ_1400_MAN1A1	chr6	119509569	119515057	exon_match	24	-	MAN1A1	.	hsa-MAN1A1_000001	HSA_CIRCpedia_100101	450.958	450.958	449.333	449.375	1.625	0	7	1.125
hsa_circ_1395_CARMIL1	chr6	25450125	25488813	exon_match	24	+	CARMIL1	hsa_circ_0131563	hsa-LRRC16A_000018	HSA_CIRCpedia_135560	449.75	449.75	445	448.333	4.75	0	1	0.75
hsa_circ_1432_LPAR3	chr1	85331067	85331821	exon_match	24	-	LPAR3	hsa_circ_0004390	hsa-LPAR3_000001	HSA_CIRCpedia_33016	526.417	526.417	524.042	525.917	2.375	0	3	1.83333
hsa_circ_1416_LCLAT1	chr2	30682417	30791042	exon_match	24	+	LCLAT1	.	hsa-LCLAT1_000005	HSA_CIRCpedia_40711	618.583	618.583	604.208	605.708	14.375	0	2	1.54167
hsa_circ_1455_KIF1B	chr1	10380100	10403345	exon_match	24	+	KIF1B	hsa_circ_0009709	hsa-KIF1B_000007	HSA_CIRCpedia_27103	629.542	629.542	625.042	625.583	4.5	0	3	2.54167
hsa_circ_1430_KDM4B	chr19	5047486	5082515	exon_match	24	+	KDM4B	hsa_circ_0002926	hsa-KDM4B_000001	HSA_CIRCpedia_26496	424.292	424.292	420.125	422.75	4.16667	0	3	1.625
hsa_circ_1457_JAKMIP3	chr10	133958610	133963545	exon_match	24	+	JAKMIP3	.	hsa-JAKMIP3_000013	.	333.583	333.583	331.292	331.208	2.29167	0	0	0
hsa_circ_1419_ILKAP	chr2	239082174	239093928	exon_match	24	-	ILKAP	hsa_circ_0006014	hsa-ILKAP_000003	HSA_CIRCpedia_40176	446.167	446.167	440.042	442.958	6.125	0	3	2.20833
hsa_circ_1443_HERC2	chr15	28505922	28511120	exon_match	24	-	HERC2	.	hsa-HERC2_000038	HSA_CIRCpedia_13849	484.167	484.167	480.292	480.583	3.875	0	2	1.45833
hsa_circ_1454_HENMT1	chr1	109192832	109200201	exon_match	24	-	HENMT1	hsa_circ_0110313	hsa-HENMT1_000001	HSA_CIRCpedia_139878	580.625	580.625	576.833	580.542	3.79167	0	1	0.0416667
hsa_circ_1438_HDGFL3	chr15	83819966	83832827	exon_match	24	-	HDGFL3	hsa_circ_0000646	hsa-HDGFRP3_000011	HSA_CIRCpedia_15914	413.875	413.875	409.792	412.583	4.08333	0	1	0.833333
hsa_circ_1382_GRIPAP1	chrX	48832429	48841815	exon_match	24	-	GRIPAP1	hsa_circ_0140353	hsa-GRIPAP1_000014	HSA_CIRCpedia_94527	669.25	669.25	660.583	667.833	8.66667	0	1	0.708333
hsa_circ_1441_GLIS1	chr1	54059780	54065951	exon_match	24	-	GLIS1	hsa_circ_0002079	hsa-GLIS1_000001	HSA_CIRCpedia_32416	742.708	742.708	741	741	1.70833	0	5	0.875
hsa_circ_1439_GLDN	chr15	51687031	51693940	exon_match	24	+	GLDN	.	hsa-GLDN_000001	HSA_CIRCpedia_167709	422.667	422.667	416.583	418.542	6.08333	0	4	1.83333
hsa_circ_1451_GABPB2	chr1	151060633	151079698	exon_match	24	+	GABPB2	.	hsa-GABPB2_000008	HSA_CIRCpedia_109381	723.458	723.458	720.958	721.792	2.5	0	0	0
hsa_circ_1410_FSTL5	chr4	162376155	162421286	exon_match	24	-	FSTL5	hsa_circ_0071361	hsa-FSTL5_000030	HSA_CIRCpedia_47858	317.208	317.208	311.833	315.583	5.375	0	3	2.70833
hsa_circ_1396_FAM120B	chr6	170626457	170639638	exon_match	24	+	FAM120B	hsa_circ_0001666	hsa-FAM120B_000001	HSA_CIRCpedia_54433	932.042	932.042	926.25	927	5.79167	0	6	4.625
hsa_circ_1449_ERC1	chr12	1372199	1481143	exon_match	24	+	ERC1	.	hsa-ERC1_000119	HSA_CIRCpedia_7818	350.542	350.542	336.667	337.292	13.875	0	3	1.625
hsa_circ_1421_ERBB4	chr2	212426627	212522553	exon_match	24	-	ERBB4	hsa_circ_0119027	hsa-ERBB4_000008	HSA_CIRCpedia_122878	485.375	485.375	479.75	277.125	5.625	0	4	2.04167
hsa_circ_1383_EHMT1	chr9	140622800	140657272	exon_match	24	+	EHMT1	hsa_circ_0089715	hsa-EHMT1_000017	HSA_CIRCpedia_63518	439.75	439.75	434.5	435.625	5.25	0	5	4.375
hsa_circ_1401_EDIL3	chr5	83356118	83362425	exon_match	24	-	EDIL3	hsa_circ_0073244	hsa-EDIL3_000001	HSA_CIRCpedia_52875	355.292	355.292	349.167	352.917	6.125	0	5	3.20833
hsa_circ_1448_DISC2,TSNAX-DISC1	chr1	231930987	231954263	no_exon_match	24	+	DISC2,TSNAX-DISC1	hsa_circ_0007848	hsa-DISC1_000001	HSA_CIRCpedia_30528	263.917	263.917	212.333	247.583	51.5833	NA	NA	NA
hsa_circ_1445_CSMD2	chr1	34123545	34158656	exon_match	24	-	CSMD2	hsa_circ_0113100	hsa-CSMD2_000050	HSA_CIRCpedia_107756	474.917	474.917	472.958	201.5	1.95833	0	1	0.875
hsa_circ_1387_CSMD1	chr8	2944618	2954559	exon_match	24	-	CSMD1	hsa_circ_0136285	hsa-CSMD1_000071	HSA_CIRCpedia_141182	426.208	426.208	421.667	424.792	4.54167	0	8	1.08333
hsa_circ_1392_COBL	chr7	51150754	51204028	exon_match	24	-	COBL	.	hsa-COBL_000037	.	417.292	417.292	415.042	415.667	2.25	1	1	1
hsa_circ_1425_CLASP1	chr2	122363276	122363756	exon_match	24	-	CLASP1	hsa_circ_0007052	hsa-CLASP1_000037	HSA_CIRCpedia_37744	428.167	428.167	426.5	426.5	1.66667	0	2	1.66667
hsa_circ_1452_CHD1L	chr1	146724277	146731572	exon_match	24	+	CHD1L	hsa_circ_0004220	hsa-CHD1L_000001	HSA_CIRCpedia_27763	370.708	370.708	366.792	369.042	3.91667	0	2	1.41667
hsa_circ_1459_CELF2	chr10	11291115	11330515	exon_match	24	+	CELF2	hsa_circ_0092681	hsa-CELF2_000007	HSA_CIRCpedia_399	504.042	504.042	500.333	503.625	3.70833	0	1	0.916667
hsa_circ_1403_CDH18	chr5	19721455	19747345	exon_match	24	-	CDH18	hsa_circ_0128773	hsa-CDH18_000003	HSA_CIRCpedia_123366	401.875	401.875	371.833	371.833	30.0417	0	4	2.95833
hsa_circ_1388_BNIP3L	chr8	26248758	26265892	exon_match	24	+	BNIP3L	hsa_circ_0002131	hsa-BNIP3L_000001	HSA_CIRCpedia_60721	431.375	431.375	426.875	430.833	4.5	0	2	1.25
hsa_circ_1431_ATP9B	chr18	76953182	77037196	exon_match	24	+	ATP9B	hsa_circ_0048012	hsa-ATP9B_000039	HSA_CIRCpedia_24371	424.458	424.458	417.125	333.125	7.33333	0	3	2.66667
hsa_circ_1385_ATP6V1H	chr8	54656136	54742093	exon_match	24	-	ATP6V1H	hsa_circ_0136752	hsa-ATP6V1H_000012	HSA_CIRCpedia_61347	738.917	738.917	726.833	728.958	12.0833	0	1	0.75
hsa_circ_1456_ATP5F1C	chr10	7839009	7844817	exon_match	24	+	ATP5F1C	hsa_circ_0007292	hsa-ATP5C1_000001	HSA_CIRCpedia_2478	570.75	570.75	566.958	569.875	3.79167	0	7	0.291667
hsa_circ_1398_ARID1B	chr6	157150360	157256710	exon_match	24	+	ARID1B	hsa_circ_0006405	hsa-ARID1B_000063	HSA_CIRCpedia_54089	519.583	519.583	513.708	517.542	5.875	0	2	1.16667
hsa_circ_1397_AGPAT4	chr6	161567555	161587449	exon_match	24	-	AGPAT4	hsa_circ_0131249	hsa-AGPAT4_000002	HSA_CIRCpedia_100531	316.625	316.625	312.583	315.708	4.04167	0	2	1.41667
hsa_circ_1422_ADARB1	chr21	46600244	46605006	exon_match	24	+	ADARB1	hsa_circ_0062008	hsa-ADARB1_000007	HSA_CIRCpedia_35721	579.042	579.042	573.792	575.833	5.25	0	6	1.79167
hsa_circ_1405_ADAMTS19	chr5	128977551	129040084	exon_match	24	+	ADAMTS19	.	hsa-ADAMTS19_000014	HSA_CIRCpedia_123658	564.417	564.417	561.125	562.167	3.29167	0	2	1.45833
hsa_circ_1420_ACSL3	chr2	223791734	223799405	exon_match	24	+	ACSL3	hsa_circ_0058454	hsa-ACSL3_000012	HSA_CIRCpedia_39831	591.25	591.25	567.458	570.083	23.7917	0	9	1.66667
hsa_circ_1437_ABHD2	chr15	89656955	89736550	exon_match	24	+	ABHD2	hsa_circ_0104835	hsa-ABHD2_000005	HSA_CIRCpedia_84006	674.583	674.583	668.375	670.75	6.20833	0	18	4.58333
hsa_circ_1444_HERC2	chr15	28422095	28424369	exon_match	24	-	HERC2	.	.	HSA_CIRCpedia_171664	349	349	347.583	348.708	1.41667	0	1	0.791667
hsa_circ_1427_PTPRT	chr20	41400074	41420106	exon_match	24	-	PTPRT	hsa_circ_0115240	.	HSA_CIRCpedia_133595	411.75	411.75	402	377.625	9.75	0	17	7.41667
hsa_circ_1414_NRXN1	chr2	50280408	50733755	exon_match	24	-	NRXN1	.	.	HSA_CIRCpedia_122337	483.583	483.583	479.208	482	4.375	0	3	2.45833
hsa_circ_1411_SRGAP3	chr3	9051991	9055526	exon_match	24	-	SRGAP3	.	.	.	360.208	360.208	357.917	357.917	2.29167	0	2	1.70833
hsa_circ_1423_LRP1B	chr2	140995720	141004731	exon_match	24	-	LRP1B	.	.	.	275.75	275.75	273.042	256.333	2.70833	1	1	1
hsa_circ_1424_TIAM1	chr21	32526564	32567621	exon_match	24	-	TIAM1	.	.	.	462.208	462.208	457.708	458.875	4.5	0	2	1.54167
hsa_circ_1504_ZNF236	chr18	74561481	74580819	exon_match	23	+	ZNF236	hsa_circ_0002799	hsa-ZNF236_000004	HSA_CIRCpedia_24313	429.087	429.087	424.739	427.696	4.34783	0	8	3
hsa_circ_1480_ZDHHC14	chr6	158049380	158074659	exon_match	23	+	ZDHHC14	hsa_circ_0078430	hsa-ZDHHC14_000001	HSA_CIRCpedia_54110	420.913	420.913	417.783	419.826	3.13043	0	1	0.956522
hsa_circ_1512_ZC3H18	chr16	88653007	88666356	exon_match	23	+	ZC3H18	.	hsa-ZC3H18_000010	HSA_CIRCpedia_19036	385.478	385.478	381.826	382.609	3.65217	0	3	0.782609
hsa_circ_1511_ZC3H18	chr16	88653007	88677944	exon_match	23	+	ZC3H18	hsa_circ_0106109	hsa-ZC3H18_000002	HSA_CIRCpedia_19038	607.652	607.652	601.957	604.435	5.69565	0	2	1.52174
hsa_circ_1489_TRAK1	chr3	42128595	42134918	no_exon_match	23	+	TRAK1	.	hsa-TRAK1_000030	.	442.565	354.565	223.174	433.087	131.391	NA	NA	NA
hsa_circ_1514_TK2	chr16	66547633	66575856	exon_match	23	-	TK2	.	hsa-TK2_000011	HSA_CIRCpedia_156265	398.435	398.435	393.696	395.826	4.73913	0	1	0.869565
hsa_circ_1463_TJP2	chr9	71861605	71867816	exon_match	23	+	TJP2	.	hsa-TJP2_000025	HSA_CIRCpedia_154485	402.391	402.391	400.043	402.391	2.34783	0	2	1.52174
hsa_circ_1518_TJP1	chr15	30053341	30092905	exon_match	23	-	TJP1	hsa_circ_0034294	hsa-TJP1_000080	HSA_CIRCpedia_13896	633.87	633.87	628.826	631	5.04348	0	3	2.6087
hsa_circ_1531_TENM4	chr11	78399098	78423759	exon_match	23	-	TENM4	.	hsa-TENM4_000010	HSA_CIRCpedia_177006	548.522	548.522	545.391	397.522	3.13043	2	8	2.26087
hsa_circ_1524_TBCE	chr1	235597518	235600789	exon_match	23	+	TBCE	hsa_circ_0008908	hsa-TBCE_000003	HSA_CIRCpedia_30704	393.87	393.87	388.174	391.13	5.69565	0	3	2.78261
hsa_circ_1513_TANGO6	chr16	68893786	68901123	exon_match	23	+	TANGO6	hsa_circ_0105806	hsa-TANGO6_000006	HSA_CIRCpedia_18313	509	509	506	506.696	3	0	2	0.826087
hsa_circ_1498_SYN3	chr22	33376629	33402809	exon_match	23	-	SYN3	hsa_circ_0062997	hsa-SYN3_000003	HSA_CIRCpedia_36512	443.957	443.957	440.391	440.739	3.56522	0	9	2.30435
hsa_circ_1488_SUMF1	chr3	4418013	4491024	exon_match	23	-	SUMF1	hsa_circ_0064031	hsa-SUMF1_000010	HSA_CIRCpedia_115029	458.652	458.652	452.87	453.739	5.78261	0	6	1.30435
hsa_circ_1496_SULT4A1	chr22	44224939	44237812	exon_match	23	-	SULT4A1	hsa_circ_0116754	hsa-SULT4A1_000001	HSA_CIRCpedia_121984	502.13	502.13	497.652	499.783	4.47826	0	19	1.69565
hsa_circ_1530_STX6	chr1	180957374	180962561	exon_match	23	-	STX6	hsa_circ_0015526	hsa-STX6_000007	HSA_CIRCpedia_29092	212.87	212.87	209.739	212.087	3.13043	0	6	1.13043
hsa_circ_1467_ST18	chr8	53055489	53085143	exon_match	23	-	ST18	hsa_circ_0136730	hsa-ST18_000005	HSA_CIRCpedia_149506	770.391	770.391	768.87	714.174	1.52174	0	8	0.347826
hsa_circ_1540_SORBS1	chr10	97098889	97117560	exon_match	23	-	SORBS1	hsa_circ_0094607	hsa-SORBS1_000003	HSA_CIRCpedia_119994	600.565	600.565	582.087	584.783	18.4783	0	7	1.13043
hsa_circ_1510_SOCS7	chr17	36517593	36523933	exon_match	23	+	SOCS7	hsa_circ_0043329	hsa-SOCS7_000013	HSA_CIRCpedia_20438	571	571	491.435	493.043	79.5652	0	2	1.56522
hsa_circ_1468_SNTG1	chr8	51362227	51449368	exon_match	23	+	SNTG1	hsa_circ_0136696	hsa-SNTG1_000020	HSA_CIRCpedia_149493	398.261	398.261	390.913	123.261	7.34783	0	6	1.65217
hsa_circ_1464_SMU1	chr9	33060462	33073804	exon_match	23	-	SMU1	hsa_circ_0138636	hsa-SMU1_000005	HSA_CIRCpedia_111179	497	497	491.826	496.261	5.17391	0	4	1.73913
hsa_circ_1466_SMARCA2	chr9	2054596	2060986	exon_match	23	+	SMARCA2	.	hsa-SMARCA2_000020	HSA_CIRCpedia_160186	585.87	585.87	582.652	585.696	3.21739	0	2	1.3913
hsa_circ_1539_SLC25A24	chr1	108690900	108703915	exon_match	23	-	SLC25A24	hsa_circ_0004270	hsa-SLC25A24_000001	HSA_CIRCpedia_27150	476.609	476.609	448.783	452.913	27.8261	0	2	1.69565
hsa_circ_1484_SLC1A3	chr5	36671130	36680691	exon_match	23	+	SLC1A3	hsa_circ_0072158	hsa-SLC1A3_000001	HSA_CIRCpedia_51663	542.652	542.652	538.217	542.348	4.43478	0	3	2.47826
hsa_circ_1525_SIPA1L2	chr1	232649602	232651354	exon_match	23	-	SIPA1L2	hsa_circ_0112397	hsa-SIPA1L2_000002	HSA_CIRCpedia_30540	663.478	661.826	656.391	656.391	5.43478	0	10	5.82609
hsa_circ_1537_SIAE	chr11	124524550	124539417	exon_match	23	-	SIAE	.	hsa-SIAE_000002	HSA_CIRCpedia_119757	415.391	415.391	404.478	406.13	10.913	0	4	3.17391
hsa_circ_1506_SETBP1	chr18	42281139	42287187	no_exon_match	23	+	SETBP1	hsa_circ_0108445	hsa-SETBP1_000044	.	476.043	476.043	368.565	475.304	107.478	NA	NA	NA
hsa_circ_1490_SATB1	chr3	18427890	18462483	exon_match	23	-	SATB1	.	hsa-SATB1_000026	HSA_CIRCpedia_44734	382.609	382.609	375	379.696	7.6087	0	15	3.82609
hsa_circ_1517_RTF1	chr15	41762454	41769713	exon_match	23	+	RTF1	.	hsa-RTF1_000015	HSA_CIRCpedia_156378	469.696	469.696	466.087	468.435	3.6087	0	1	0.869565
hsa_circ_1476_RREB1	chr6	7176887	7189555	exon_match	23	+	RREB1	hsa_circ_0001573	hsa-RREB1_000021	HSA_CIRCpedia_55437	469.304	469.304	464.174	466.652	5.13043	0	3	1.82609
hsa_circ_1487_ROBO2	chr3	77614104	77651642	exon_match	23	+	ROBO2	hsa_circ_0124674	hsa-ROBO2_000014	HSA_CIRCpedia_138532	715.261	715.261	707.435	707.478	7.82609	0	1	0.869565
hsa_circ_1486_ROBO2	chr3	77656948	77671583	exon_match	23	+	ROBO2	hsa_circ_0124680	hsa-ROBO2_000002	HSA_CIRCpedia_105153	541.435	541.435	535.478	537.783	5.95652	0	27	3.78261
hsa_circ_1501_RBM39	chr20	34300940	34313077	exon_match	23	-	RBM39	hsa_circ_0008143	hsa-RBM39_000002	HSA_CIRCpedia_33954	585.609	585.609	579.696	584.174	5.91304	0	2	1.82609
hsa_circ_1532_RABGAP1L	chr1	174244970	174363283	exon_match	23	+	RABGAP1L	hsa_circ_0006029	hsa-RABGAP1L_000007	HSA_CIRCpedia_28851	527	527	513.435	516.087	13.5652	0	3	1.69565
hsa_circ_1500_PTPRT	chr20	41385101	41420106	exon_match	23	-	PTPRT	hsa_circ_0115239	hsa-PTPRT_000008	HSA_CIRCpedia_122080	543.87	543.87	541.13	521.087	2.73913	0	2	1.34783
hsa_circ_1534_PTPRJ	chr11	48175347	48186067	exon_match	23	+	PTPRJ	hsa_circ_0095965	hsa-PTPRJ_000013	HSA_CIRCpedia_73985	650.522	650.522	647	647.957	3.52174	0	2	1.52174
hsa_circ_1470_PTK2	chr8	141749116	141762415	exon_match	23	-	PTK2	hsa_circ_0003171	hsa-PTK2_000222	HSA_CIRCpedia_60222	335	335	330.304	333.174	4.69565	0	2	0.782609
hsa_circ_1469_PTK2	chr8	141810557	141889736	exon_match	23	-	PTK2	hsa_circ_0085762	hsa-PTK2_000045	HSA_CIRCpedia_60254	619.826	619.826	603.348	614.652	16.4783	0	8	1.69565
hsa_circ_1492_PHC3	chr3	169831147	169854453	exon_match	23	-	PHC3	hsa_circ_0067896	hsa-PHC3_000005	HSA_CIRCpedia_105933	518.478	518.478	512.783	515.478	5.69565	0	4	2.82609
hsa_circ_1499_PECR	chr2	216908626	216931241	exon_match	23	-	PECR	hsa_circ_0119108	hsa-PECR_000013	HSA_CIRCpedia_122897	591.783	591.783	582.783	589.043	9	0	7	2.82609
hsa_circ_1519_PCSK6	chr15	101922296	101938781	exon_match	23	-	PCSK6	hsa_circ_0103093	hsa-PCSK6_000012	HSA_CIRCpedia_131073	600.87	600.87	595.043	597.435	5.82609	0	3	2.6087
hsa_circ_1483_OXCT1	chr5	41850131	41862852	exon_match	23	-	OXCT1	hsa_circ_0002121	hsa-OXCT1_000006	HSA_CIRCpedia_51841	432.391	432.391	428.13	431.304	4.26087	0	2	1.56522
hsa_circ_1462_NTRK2	chr9	87325551	87367000	exon_match	23	+	NTRK2	hsa_circ_0139146	hsa-NTRK2_000011	HSA_CIRCpedia_125584	591.174	591.174	586.739	590.304	4.43478	0	2	1.30435
hsa_circ_1482_MSH3	chr5	80071512	80088663	exon_match	23	+	MSH3	hsa_circ_0001508	hsa-MSH3_000002	HSA_CIRCpedia_52812	278.174	278.174	275.652	276.087	2.52174	0	1	0.0434783
hsa_circ_1526_MRPS35	chr12	27867712	27877119	exon_match	23	+	MRPS35	hsa_circ_0000384	hsa-MRPS35_000001	HSA_CIRCpedia_8145	334	334	330.565	332.522	3.43478	0	2	0.0869565
hsa_circ_1507_MGAT5B	chr17	74878232	74902269	exon_match	23	+	MGAT5B	hsa_circ_0045845	hsa-MGAT5B_000006	HSA_CIRCpedia_79869	583.87	583.87	579.565	514.783	4.30435	0	5	1.47826
hsa_circ_1508_MBTD1	chr17	49284248	49297824	exon_match	23	-	MBTD1	hsa_circ_0107079	hsa-MBTD1_000022	HSA_CIRCpedia_129826	512.217	512.217	397.696	456.826	114.522	0	6	2.78261
hsa_circ_1473_MAGI2	chr7	77885259	77885898	exon_match	23	-	MAGI2	hsa_circ_0134742	hsa-MAGI2_000005	HSA_CIRCpedia_59058	462.348	462.348	459.522	462.348	2.82609	0	2	1.78261
hsa_circ_1478_CARMIL1	chr6	25515902	25529121	exon_match	23	+	CARMIL1	hsa_circ_0075873	hsa-LRRC16A_000005	HSA_CIRCpedia_99205	367.609	367.609	363.522	364.696	4.08696	0	4	1.91304
hsa_circ_1529_LRP6	chr12	12332743	12356334	exon_match	23	-	LRP6	hsa_circ_0025489	hsa-LRP6_000068	HSA_CIRCpedia_7404	418.261	418.261	413.217	413.391	5.04348	0	5	2.91304
hsa_circ_1535_LRP4	chr11	46900457	46918545	exon_match	23	-	LRP4	.	hsa-LRP4_000008	.	407.174	407.174	399.957	327.913	7.21739	0	5	3.47826
hsa_circ_1515_LONP2	chr16	48381417	48382201	exon_match	23	+	LONP2	hsa_circ_0005813	hsa-LONP2_000005	HSA_CIRCpedia_17751	686.217	686.217	350.739	686.217	335.478	0	18	4.3913
hsa_circ_1474_KMT2C	chr7	152007050	152012423	exon_match	23	-	KMT2C	hsa_circ_0001769	hsa-KMT2C_000214	HSA_CIRCpedia_57295	411.478	411.478	400.913	410.826	10.5652	0	0	0
hsa_circ_1491_KLHL24	chr3	183368083	183369064	exon_match	23	+	KLHL24	hsa_circ_0001369	hsa-KLHL24_000024	HSA_CIRCpedia_44618	731.304	731.304	729.217	731.261	2.08696	0	3	1.82609
hsa_circ_1522_KHDRBS1	chr1	32495898	32510991	exon_match	23	+	KHDRBS1	hsa_circ_0004289	hsa-KHDRBS1_000006	HSA_CIRCpedia_31380	763.826	763.826	756.348	761.913	7.47826	0	4	3.17391
hsa_circ_1521_LOC101927620	chr14	53622960	53656654	no_exon_match	23	+	LOC101927620	hsa_circ_0006378	hsa-intergenic_004118	.	403.913	258.217	256.522	258	1.69565	NA	NA	NA
hsa_circ_1485_HRH2	chr5	175109711	175118362	no_exon_match	23	+	HRH2	.	hsa-intergenic_003190	.	550.609	465	463.087	447.652	1.91304	NA	NA	NA
hsa_circ_1497_ILKAP	chr2	239090705	239096898	exon_match	23	-	ILKAP	hsa_circ_0008841	hsa-ILKAP_000001	HSA_CIRCpedia_40180	482.13	482.13	479.348	481.609	2.78261	0	2	1.04348
hsa_circ_1461_IARS	chr9	95030455	95048121	exon_match	23	-	IARS	hsa_circ_0139345	hsa-IARS_000010	HSA_CIRCpedia_64698	453.087	453.087	445.739	450.87	7.34783	0	3	2.82609
hsa_circ_1543_HSPA12A	chr10	118458145	118466796	exon_match	23	-	HSPA12A	hsa_circ_0092805	hsa-HSPA12A_000002	HSA_CIRCpedia_507	386.609	386.609	383.87	385.13	2.73913	0	2	1.34783
hsa_circ_1520_GPHN	chr14	67525365	67589094	exon_match	23	+	GPHN	.	hsa-GPHN_000053	HSA_CIRCpedia_174649	563.522	563.522	539.696	541.652	23.8261	0	2	1.6087
hsa_circ_1528_GALNT9	chr12	132824462	132839211	exon_match	23	-	GALNT9	.	hsa-GALNT9_000003	.	589.217	589.217	585.087	587.696	4.13043	0	7	2.65217
hsa_circ_1465_FOCAD	chr9	20715320	20740339	exon_match	23	+	FOCAD	hsa_circ_0138455	hsa-FOCAD_000008	HSA_CIRCpedia_63707	319.174	319.174	313.435	315.783	5.73913	0	2	1.65217
hsa_circ_1536_FLI1	chr11	128628009	128651918	exon_match	23	+	FLI1	hsa_circ_0000370	hsa-FLI1_000001	HSA_CIRCpedia_3696	554.348	554.348	543.826	548.826	10.5217	0	2	1.52174
hsa_circ_1493_EPHB1	chr3	134670212	134670894	exon_match	23	+	EPHB1	hsa_circ_0067445	hsa-EPHB1_000003	HSA_CIRCpedia_43666	504.217	504.217	503.043	503.043	1.17391	0	6	1.17391
hsa_circ_1481_EPB41L2	chr6	131247744	131277639	exon_match	23	-	EPB41L2	hsa_circ_0077837	hsa-EPB41L2_000002	HSA_CIRCpedia_53530	637.739	637.739	635.565	637.087	2.17391	0	6	0.608696
hsa_circ_1542_EIF3A	chr10	120801505	120803654	exon_match	23	-	EIF3A	.	hsa-EIF3A_000064	HSA_CIRCpedia_77063	495.261	495.261	492.435	494.783	2.82609	0	2	1.56522
hsa_circ_1495_DTNB	chr2	25799706	25830190	exon_match	23	-	DTNB	hsa_circ_0119621	hsa-DTNB_000053	HSA_CIRCpedia_40487	296.217	296.217	293.348	294.391	2.86957	0	3	0.956522
hsa_circ_1538_DSCAML1	chr11	117374559	117403237	exon_match	23	-	DSCAML1	.	hsa-DSCAML1_000019	.	386.13	386.13	356.87	319.826	29.2609	0	5	0.434783
hsa_circ_1533_DCAF8	chr1	160206924	160210160	exon_match	23	-	DCAF8	hsa_circ_0014877	hsa-DCAF8_000001	HSA_CIRCpedia_28411	550.043	550.043	546.087	548.913	3.95652	0	14	2.17391
hsa_circ_1516_CREBBP	chr16	3817720	3832927	exon_match	23	-	CREBBP	.	hsa-CREBBP_000006	HSA_CIRCpedia_363161	343.652	343.652	342.87	343.652	0.782609	0	2	0.173913
hsa_circ_1502_CDK5RAP1	chr20	31948156	31984890	exon_match	23	-	CDK5RAP1	hsa_circ_0114924	hsa-CDK5RAP1_000042	HSA_CIRCpedia_133504	473.826	473.826	461.783	466.174	12.0435	0	30	21.9565
hsa_circ_1460_CDC14B	chr9	99277930	99327765	exon_match	23	-	CDC14B	hsa_circ_0087640	hsa-CDC14B_000007	HSA_CIRCpedia_64845	792.348	792.348	788.739	790.87	3.6087	0	0	0
hsa_circ_1523_CD163L1	chr12	7556130	7586290	exon_match	23	-	CD163L1	hsa_circ_0025349	hsa-CD163L1_000001	HSA_CIRCpedia_127146	755.609	755.609	749.87	640.478	5.73913	0	1	0.869565
hsa_circ_1509_CASC3	chr17	38319733	38320419	exon_match	23	+	CASC3	.	hsa-CASC3_000008	HSA_CIRCpedia_20565	571.174	571.174	570.261	570.739	0.913043	0	2	0.913043
hsa_circ_1503_CARM1	chr19	11018714	11019883	exon_match	23	+	CARM1	hsa_circ_0049351	hsa-CARM1_000003	HSA_CIRCpedia_24649	327.87	327.87	181.522	183.348	146.348	0	2	1.30435
hsa_circ_1475_BRAF	chr7	140494107	140508795	exon_match	23	-	BRAF	hsa_circ_0006961	hsa-BRAF_000007	HSA_CIRCpedia_57089	638.739	638.739	632.87	638.174	5.86957	0	23	3.6087
hsa_circ_1477_ADGRB3	chr6	69723929	69772928	exon_match	23	+	ADGRB3	hsa_circ_0132109	hsa-BAI3_000033	HSA_CIRCpedia_114706	369.783	369.783	365.478	367.826	4.30435	0	3	1.21739
hsa_circ_1544_ATRNL1	chr10	116879948	117001514	exon_match	23	+	ATRNL1	.	hsa-ATRNL1_000148	HSA_CIRCpedia_113215	450.435	450.435	445.652	333.739	4.78261	0	2	1.6087
hsa_circ_1541_ARID5B	chr10	63699941	63760080	exon_match	23	+	ARID5B	hsa_circ_0005751	hsa-ARID5B_000006	HSA_CIRCpedia_66990	415.739	415.739	412.739	414.043	3	0	5	0.826087
hsa_circ_1471_ANKRD46	chr8	101540072	101542088	exon_match	23	-	ANKRD46	hsa_circ_0085129	hsa-ANKRD46_000001	HSA_CIRCpedia_59634	422.217	422.217	419.913	421.435	2.30435	0	2	1.43478
hsa_circ_1472_ANKIB1	chr7	91972337	92000921	exon_match	23	+	ANKIB1	hsa_circ_0135073	hsa-ANKIB1_000031	HSA_CIRCpedia_59291	429.304	429.304	424.609	427.478	4.69565	0	11	3.04348
hsa_circ_1527_AEBP2	chr12	19615443	19667718	exon_match	23	+	AEBP2	hsa_circ_0025554	hsa-AEBP2_000004	HSA_CIRCpedia_7901	692.652	692.652	635.087	690.696	57.5652	0	2	1.34783
hsa_circ_1479_AFDN	chr6	168281039	168299147	exon_match	23	+	AFDN	.	.	.	680.957	680.957	676.783	679.565	4.17391	0	0	0
hsa_circ_1494_NRXN1	chr2	50170841	50847321	exon_match	23	-	NRXN1	.	.	.	404.696	404.696	399.261	400.609	5.43478	0	3	1.95652
hsa_circ_1505_LOXHD1	chr18	44098091	44102272	exon_match	23	-	LOXHD1	.	.	.	460.217	460.217	456.696	269.565	3.52174	0	3	2
hsa_circ_1575_ZNF827	chr4	146767107	146813567	exon_match	22	-	ZNF827	hsa_circ_0125453	hsa-ZNF827_000008	HSA_CIRCpedia_47573	835.773	835.773	830.727	832.773	5.04545	0	30	2.81818
hsa_circ_1598_ZNF536	chr19	31038849	31040421	exon_match	22	+	ZNF536	hsa_circ_0000922	hsa-ZNF536_000001	HSA_CIRCpedia_25415	814.364	814.364	812.136	756.636	2.22727	0	2	1.54545
hsa_circ_1640_ZMYND11	chr10	225933	267296	exon_match	22	+	ZMYND11	hsa_circ_0008225	hsa-ZMYND11_000030	HSA_CIRCpedia_1234	384.727	384.727	379.318	383.273	5.40909	0	5	2.5
hsa_circ_1636_ZBTB16	chr11	113933932	114027156	exon_match	22	+	ZBTB16	.	hsa-ZBTB16_000001	HSA_CIRCpedia_151911	728.909	728.909	725.864	727	3.04545	0	2	1.27273
hsa_circ_1573_NSD2	chr4	1902352	1906105	exon_match	22	+	NSD2	hsa_circ_0008460	hsa-WHSC1_000002	HSA_CIRCpedia_48160	625.727	625.727	617.045	619.045	8.68182	0	12	8.90909
hsa_circ_1599_WDR7	chr18	54398613	54483375	exon_match	22	+	WDR7	hsa_circ_0047746	hsa-WDR7_000020	HSA_CIRCpedia_24030	800.727	800.727	794.364	797.227	6.36364	0	2	1.59091
hsa_circ_1600_WDR7	chr18	54385194	54483375	exon_match	22	+	WDR7	hsa_circ_0108679	hsa-WDR7_000011	HSA_CIRCpedia_24027	662.455	662.455	656.773	659.591	5.68182	0	7	1.40909
hsa_circ_1632_VPS13D	chr1	12359258	12368698	exon_match	22	+	VPS13D	hsa_circ_0008275	hsa-VPS13D_000012	HSA_CIRCpedia_27606	470.136	470.136	466	395.727	4.13636	0	5	2.68182
hsa_circ_1589_UXS1	chr2	106774513	106782539	exon_match	22	-	UXS1	hsa_circ_0001060	hsa-UXS1_000001	HSA_CIRCpedia_37350	582.727	582.727	151.545	452.818	431.182	0	9	1.09091
hsa_circ_1630_TXNRD1	chr12	104703536	104721449	no_exon_match	22	+	TXNRD1	.	hsa-TXNRD1_000013	.	554.136	554.136	291	551.864	263.136	NA	NA	NA
hsa_circ_1602_TNRC6C	chr17	76069117	76083174	exon_match	22	+	TNRC6C	.	hsa-TNRC6C_000017	HSA_CIRCpedia_79900	560.909	560.909	557.818	558.455	3.09091	0	3	1
hsa_circ_1623_TMTC1	chr12	29904598	29921008	exon_match	22	-	TMTC1	hsa_circ_0025768	hsa-TMTC1_000001	HSA_CIRCpedia_8212	527.227	527.227	522.955	523.682	4.27273	0	2	1.81818
hsa_circ_1627_TMEM132D	chr12	130015603	130185243	exon_match	22	-	TMEM132D	.	hsa-TMEM132D_000002	HSA_CIRCpedia_7651	647.682	647.682	643.227	581.591	4.45455	0	5	3.36364
hsa_circ_1624_TM7SF3	chr12	27148169	27156323	exon_match	22	-	TM7SF3	hsa_circ_0098248	hsa-TM7SF3_000006	HSA_CIRCpedia_8111	566.636	566.636	561	565.773	5.63636	0	2	1.72727
hsa_circ_1612_SYT16	chr14	62547551	62551103	exon_match	22	+	SYT16	.	hsa-SYT16_000010	.	578.682	578.682	576	576	2.68182	0	1	0.863636
hsa_circ_1569_SYNE1	chr6	152485297	152501429	exon_match	22	-	SYNE1	.	hsa-SYNE1_000043	HSA_CIRCpedia_100380	429	429	425.455	426.591	3.54545	0	3	2.04545
hsa_circ_1614_STRN3	chr14	31404368	31425448	exon_match	22	-	STRN3	hsa_circ_0031446	hsa-STRN3_000001	HSA_CIRCpedia_11859	438.636	438.636	434.955	437.227	3.68182	0	2	0.954545
hsa_circ_1631_SPEN	chr1	16263657	16264501	exon_match	22	+	SPEN	hsa_circ_0010117	hsa-SPEN_000007	HSA_CIRCpedia_28523	647.636	647.636	645.545	647.5	2.09091	0	3	1
hsa_circ_1555_SNTG1	chr8	51314769	51465739	exon_match	22	+	SNTG1	.	hsa-SNTG1_000028	HSA_CIRCpedia_166288	652.727	652.727	638	269.955	14.7273	0	2	0.181818
hsa_circ_1587_SLC4A10	chr2	162804075	162821683	exon_match	22	+	SLC4A10	hsa_circ_0117841	hsa-SLC4A10_000027	HSA_CIRCpedia_122681	729.727	729.727	725.545	721.364	4.18182	0	15	1.95455
hsa_circ_1616_SCMH1	chr1	41578954	41627104	exon_match	22	-	SCMH1	hsa_circ_0003751	hsa-SCMH1_000011	HSA_CIRCpedia_31885	875.955	875.955	844.091	873.636	31.8636	0	2	1.81818
hsa_circ_1586_SATB2	chr2	200188525	200213896	exon_match	22	-	SATB2	hsa_circ_0006571	hsa-SATB2_000005	HSA_CIRCpedia_69703	731.955	731.955	727.818	731.227	4.13636	0	3	1.95455
hsa_circ_1620_RYR2	chr1	237550580	237608822	exon_match	22	+	RYR2	hsa_circ_0112635	hsa-RYR2_000147	HSA_CIRCpedia_125403	427.318	427.318	423.727	301.136	3.59091	0	2	0.909091
hsa_circ_1625_RPS6KC1	chr1	213302869	213341316	exon_match	22	+	RPS6KC1	hsa_circ_0111933	hsa-RPS6KC1_000011	HSA_CIRCpedia_29952	370.045	370.045	353.364	361.364	16.6818	0	2	0.909091
hsa_circ_1576_ROBO2	chr3	77656948	77684194	exon_match	22	+	ROBO2	hsa_circ_0124681	hsa-ROBO2_000003	HSA_CIRCpedia_124480	710.955	710.955	706.409	707.773	4.54545	0	2	1.81818
hsa_circ_1626_RIMBP2	chr12	130884223	130898851	exon_match	22	-	RIMBP2	hsa_circ_0097877	hsa-RIMBP2_000004	HSA_CIRCpedia_7654	441.773	441.773	438.773	440.591	3	0	1	0.772727
hsa_circ_1584_RHBDD1	chr2	227729319	227732034	exon_match	22	+	RHBDD1	hsa_circ_0058493	hsa-RHBDD1_000002	HSA_CIRCpedia_39877	514.773	514.773	511.273	512.182	3.5	0	2	1.86364
hsa_circ_1615_RABGGTA	chr14	24735635	24737825	exon_match	22	-	RABGGTA	hsa_circ_0007750	hsa-RABGGTA_000001	HSA_CIRCpedia_11796	710.273	710.273	508.545	710.273	201.727	0	1	0.0454545
hsa_circ_1594_VPS16	chr20	2928627	2945848	exon_match	22	+	VPS16	hsa_circ_0005265	hsa-PTPRA_000003	HSA_CIRCpedia_33587	395.909	395.909	392	394.773	3.90909	0	7	1.86364
hsa_circ_1558_PTK2	chr8	141799572	141829119	exon_match	22	-	PTK2	hsa_circ_0085756	hsa-PTK2_000229	HSA_CIRCpedia_60239	411.955	411.955	404.318	407	7.63636	0	10	4.04545
hsa_circ_1550_PRUNE2	chr9	79244107	79259828	exon_match	22	-	PRUNE2	hsa_circ_0138996	hsa-PRUNE2_000016	HSA_CIRCpedia_125556	456.5	456.5	453.273	455.227	3.22727	0	6	1.13636
hsa_circ_1559_PRKAR1B	chr7	716865	751164	exon_match	22	-	PRKAR1B	hsa_circ_0008039	hsa-PRKAR1B_000001	HSA_CIRCpedia_58660	375.591	375.591	371.727	375.591	3.86364	1	2	1.81818
hsa_circ_1580_PLCL2	chr3	17051165	17084441	exon_match	22	+	PLCL2	hsa_circ_0122695	hsa-PLCL2_000001	HSA_CIRCpedia_44379	574.364	574.364	570.545	573.364	3.81818	0	3	1.95455
hsa_circ_1601_PIEZO2	chr18	10759479	10773627	exon_match	22	-	PIEZO2	.	hsa-PIEZO2_000021	HSA_CIRCpedia_357112	744.636	744.636	739.818	739.773	4.81818	0	0	0
hsa_circ_1621_PCNX2	chr1	233313547	233363117	exon_match	22	-	PCNX2	hsa_circ_0112418	hsa-PCNXL2_000017	HSA_CIRCpedia_30587	608.045	608.045	601.591	603.955	6.45455	0	5	2.36364
hsa_circ_1595_PALM	chr19	726137	736078	exon_match	22	+	PALM	hsa_circ_0048091	hsa-PALM_000001	HSA_CIRCpedia_115499	394.545	394.545	385.227	389.773	9.31818	2	4	3.90909
hsa_circ_1574_PALLD	chr4	169812072	169825057	exon_match	22	+	PALLD	hsa_circ_0006358	hsa-PALLD_000002	HSA_CIRCpedia_47909	444.273	444.273	433.909	443.636	10.3636	0	10	7.27273
hsa_circ_1585_NYAP2	chr2	226446656	226447751	exon_match	22	+	NYAP2	hsa_circ_0119250	hsa-NYAP2_000003	HSA_CIRCpedia_122920	715.227	715.227	715.182	462.318	0.0454545	0	1	0.0454545
hsa_circ_1611_NRXN3	chr14	79269962	79454484	exon_match	22	+	NRXN3	.	hsa-NRXN3_000010	HSA_CIRCpedia_162651	618.182	618.182	614.864	595.227	3.31818	0	3	0.136364
hsa_circ_1610_NRXN3	chr14	79423584	79434689	exon_match	22	+	NRXN3	hsa_circ_0102698	hsa-NRXN3_000004	HSA_CIRCpedia_131518	503.364	503.364	499.591	500.636	3.77273	0	2	1.68182
hsa_circ_1588_NCKAP5	chr2	133483199	133489624	exon_match	22	-	NCKAP5	hsa_circ_0056507	hsa-NCKAP5_000013	HSA_CIRCpedia_37892	541.045	541.045	534.818	534.818	6.22727	0	4	2.59091
hsa_circ_1572_NADK2	chr5	36211945	36227667	exon_match	22	-	NADK2	hsa_circ_0002292	hsa-NADK2_000001	HSA_CIRCpedia_51658	425.318	425.318	420	422.091	5.31818	0	2	1.59091
hsa_circ_1578_MYRIP	chr3	40231316	40231954	exon_match	22	+	MYRIP	hsa_circ_0123759	hsa-MYRIP_000020	HSA_CIRCpedia_124363	443.727	443.727	441.455	441.455	2.27273	0	5	2.27273
hsa_circ_1548_MTMR1	chrX	149905066	149905920	exon_match	22	+	MTMR1	hsa_circ_0006764	hsa-MTMR1_000004	HSA_CIRCpedia_65350	303.818	303.818	302.091	302.818	1.72727	0	1	0.727273
hsa_circ_1552_MLLT3	chr9	20413718	20456784	exon_match	22	-	MLLT3	hsa_circ_0003212	hsa-MLLT3_000005	HSA_CIRCpedia_111130	779.591	779.591	777.955	778.727	1.63636	0	0	0
hsa_circ_1564_MLIP	chr6	54025164	54095715	exon_match	22	+	MLIP	.	hsa-MLIP_000029	HSA_CIRCpedia_135666	364.545	364.545	360.227	362.909	4.31818	0	2	1.40909
hsa_circ_1563_MKLN1	chr7	131113791	131130662	exon_match	22	+	MKLN1	hsa_circ_0082415	hsa-MKLN1_000078	HSA_CIRCpedia_56734	532.273	532.273	529.682	530.455	2.59091	0	1	0.954545
hsa_circ_1570_MAP3K5	chr6	136990420	137019820	exon_match	22	-	MAP3K5	hsa_circ_0009034	hsa-MAP3K5_000004	HSA_CIRCpedia_53679	560.818	560.818	558.455	558.682	2.36364	0	1	0.863636
hsa_circ_1633_MAN1A2	chr1	117944807	118045592	exon_match	22	+	MAN1A2	.	hsa-MAN1A2_000010	HSA_CIRCpedia_114846	461.773	461.773	459.409	460	2.36364	0	2	0.772727
hsa_circ_1565_CARMIL1	chr6	25605039	25606501	exon_match	22	+	CARMIL1	hsa_circ_0075881	hsa-LRRC16A_000008	HSA_CIRCpedia_54688	257.455	257.455	256.045	256.818	1.40909	0	1	0.681818
hsa_circ_1604_LONP2	chr16	48303926	48337216	exon_match	22	+	LONP2	hsa_circ_0039305	hsa-LONP2_000014	HSA_CIRCpedia_120428	558.773	558.773	554.273	556.5	4.5	0	2	1.90909
hsa_circ_1577_LINC00877	chr3	72105011	72109260	exon_match	22	-	LINC00877	.	hsa-LINC00877_000001	HSA_CIRCpedia_165204	365.182	365.182	364.455	309.227	0.727273	0	1	0.727273
hsa_circ_1566_KIAA0319	chr6	24578337	24583930	exon_match	22	-	KIAA0319	.	hsa-KIAA0319_000001	HSA_CIRCpedia_54648	441.364	441.364	438.227	438.364	3.13636	0	3	1.54545
hsa_circ_1556_KAT6A	chr8	41905895	41907225	no_exon_match	22	-	KAT6A	hsa_circ_0002754	hsa-KAT6A_000026	HSA_CIRCpedia_61080	454.955	454.955	381.364	453.364	73.5909	NA	NA	NA
hsa_circ_1596_ITPKC	chr19	41231244	41239269	exon_match	22	+	ITPKC	hsa_circ_0109645	hsa-ITPKC_000003	HSA_CIRCpedia_25959	437.5	437.5	433.636	436.455	3.86364	0	3	1.77273
hsa_circ_1592_ITCH	chr20	33057852	33080402	exon_match	22	+	ITCH	hsa_circ_0059957	hsa-ITCH_000002	HSA_CIRCpedia_33815	653.5	653.5	637.909	652.727	15.5909	0	1	0.772727
hsa_circ_1561_ISPD	chr7	16415716	16445962	exon_match	22	-	ISPD	hsa_circ_0002228	hsa-ISPD_000032	HSA_CIRCpedia_57505	379.273	379.273	376.727	378.409	2.54545	0	2	1.22727
hsa_circ_1562_ISPD	chr7	16255690	16317851	exon_match	22	-	ISPD	hsa_circ_0133855	hsa-ISPD_000004	HSA_CIRCpedia_57496	368.227	368.227	362.455	363.5	5.77273	0	3	2.04545
hsa_circ_1606_ADAMTSL3,SH3GL3	chr15	84228004	84324582	exon_match	22	+	ADAMTSL3,SH3GL3	hsa_circ_0104730	hsa-intergenic_011772	.	413.5	412.273	407.091	410.318	5.18182	0	6	3.45455
hsa_circ_1568_IGF2R	chr6	160479937	160484662	exon_match	22	+	IGF2R	hsa_circ_0002016	hsa-IGF2R_000008	HSA_CIRCpedia_54239	471.364	471.364	466.636	468.5	4.72727	0	4	3
hsa_circ_1618_IFNLR1	chr1	24495906	24507344	exon_match	22	-	IFNLR1	hsa_circ_0010906	hsa-IFNLR1_000001	HSA_CIRCpedia_30973	316.636	316.636	276.909	276.909	39.7273	0	2	1.31818
hsa_circ_1629_HP1BP3	chr1	21076215	21100103	exon_match	22	-	HP1BP3	hsa_circ_0000023	hsa-HP1BP3_000006	HSA_CIRCpedia_29765	480.273	480.273	453.591	480.045	26.6818	0	18	0.954545
hsa_circ_1608_HERC1	chr15	64005551	64008672	exon_match	22	-	HERC1	.	hsa-HERC1_000142	HSA_CIRCpedia_356211	428.273	428.273	426.545	428.273	1.72727	0	2	1.72727
hsa_circ_1583_GIGYF2	chr2	233680346	233684695	exon_match	22	+	GIGYF2	.	hsa-GIGYF2_000019	.	339.045	339.045	333.591	338.409	5.45455	0	4	3.68182
hsa_circ_1553_GAPVD1	chr9	128112573	128118136	exon_match	22	+	GAPVD1	hsa_circ_0008280	hsa-GAPVD1_000003	HSA_CIRCpedia_62827	544.182	544.182	542.136	543.136	2.04545	0	1	0.0454545
hsa_circ_1609_GABRB3	chr15	26806078	26866681	exon_match	22	-	GABRB3	.	hsa-GABRB3_000001	HSA_CIRCpedia_130476	626.864	626.864	621.864	622.682	5	0	2	0.818182
hsa_circ_1551_FBXO10	chr9	37521565	37532055	exon_match	22	-	FBXO10	hsa_circ_0087077	hsa-FBXO10_000006	HSA_CIRCpedia_64137	461.273	461.273	457.227	457.5	4.04545	0	2	1.31818
hsa_circ_1638_ERCC6	chr10	50701162	50714058	exon_match	22	-	ERCC6	hsa_circ_0006243	hsa-ERCC6_000001	HSA_CIRCpedia_1755	367.136	367.136	362.364	365.136	4.77273	0	2	1.63636
hsa_circ_1557_ELP3	chr8	28013458	28019595	exon_match	22	+	ELP3	hsa_circ_0001785	hsa-ELP3_000001	HSA_CIRCpedia_60768	391.591	391.591	386.364	390.045	5.22727	1	3	2.09091
hsa_circ_1597_DPF1	chr19	38706779	38708516	exon_match	22	-	DPF1	hsa_circ_0109585	hsa-DPF1_000001	.	319.455	319.455	314.182	317.955	5.27273	1	11	3.22727
hsa_circ_1605_DOCK7	chr1	62993821	63010710	exon_match	22	-	DOCK7	hsa_circ_0113827	hsa-DOCK7_000078	HSA_CIRCpedia_139546	731.136	731.136	712.182	712.364	18.9545	0	2	0.909091
hsa_circ_1641_DOCK1	chr10	128768965	128851079	exon_match	22	+	DOCK1	hsa_circ_0020393	hsa-DOCK1_000034	HSA_CIRCpedia_115316	490.227	490.227	487.273	487.864	2.95455	0	7	0.318182
hsa_circ_1622_DENND5B	chr12	31576530	31586182	exon_match	22	-	DENND5B	hsa_circ_0025813	hsa-DENND5B_000049	HSA_CIRCpedia_118007	395.136	395.136	391.682	392.364	3.45455	0	3	2.45455
hsa_circ_1545_DDX3Y	chrY	15021270	15024974	exon_match	22	+	DDX3Y	hsa_circ_0008297	hsa-DDX3Y_000001	HSA_CIRCpedia_66461	350.364	350.364	349	349.909	1.36364	0	0	0
hsa_circ_1579_CLASP2	chr3	33600798	33633988	exon_match	22	-	CLASP2	.	hsa-CLASP2_000022	HSA_CIRCpedia_138146	435.182	435.182	428.045	430	7.13636	0	10	4.68182
hsa_circ_1591_CHD6	chr20	40065913	40162209	exon_match	22	-	CHD6	.	hsa-CHD6_000088	HSA_CIRCpedia_122076	394.409	394.409	384.727	386.636	9.68182	0	30	9
hsa_circ_1593_CDK5RAP1	chr20	31948156	31960503	exon_match	22	-	CDK5RAP1	hsa_circ_0114921	hsa-CDK5RAP1_000004	HSA_CIRCpedia_33709	422.864	422.864	419.227	421.909	3.63636	0	2	1.72727
hsa_circ_1617_BAZ2A	chr12	56997142	56999111	exon_match	22	-	BAZ2A	hsa_circ_0004843	hsa-BAZ2A_000001	HSA_CIRCpedia_9086	464.545	464.545	461.545	464.409	3	0	2	1
hsa_circ_1582_ATXN10	chr22	46096161	46156905	no_exon_match	22	+	ATXN10	.	hsa-ATXN10_000033	.	728.5	728.5	647.409	716.227	81.0909	NA	NA	NA
hsa_circ_1590_ATP9A	chr20	50286535	50292747	exon_match	22	-	ATP9A	hsa_circ_0060897	hsa-ATP9A_000007	HSA_CIRCpedia_34746	448.364	448.364	441.818	444.591	6.54545	0	13	2.86364
hsa_circ_1547_ATP2B3	chrX	152801579	152813457	exon_match	22	+	ATP2B3	.	hsa-ATP2B3_000003	.	377.364	374.773	373.091	82.7273	1.68182	0	3	2.59091
hsa_circ_1546_ARHGEF9	chrX	62885765	62917184	exon_match	22	-	ARHGEF9	hsa_circ_0003660	hsa-ARHGEF9_000009	HSA_CIRCpedia_66130	448.773	448.773	445.545	448.091	3.22727	0	2	1.59091
hsa_circ_1635_ARHGEF12	chr11	120343758	120348235	exon_match	22	+	ARHGEF12	hsa_circ_0009021	hsa-ARHGEF12_000124	HSA_CIRCpedia_3508	483.091	483.091	478.682	480.455	4.40909	0	17	2.72727
hsa_circ_1634_ARHGAP32	chr11	128932174	128994789	exon_match	22	-	ARHGAP32	hsa_circ_0095337	hsa-ARHGAP32_000004	HSA_CIRCpedia_3707	554.364	554.364	529.591	548.909	24.7727	0	3	1.68182
hsa_circ_1554_ARFGEF1	chr8	68163533	68172161	exon_match	22	-	ARFGEF1	hsa_circ_0001807	hsa-ARFGEF1_000139	HSA_CIRCpedia_61566	420.273	420.273	417.955	418.273	2.31818	0	3	1.5
hsa_circ_1628_ANKRD13A	chr12	110456149	110463628	exon_match	22	+	ANKRD13A	hsa_circ_0008949	hsa-ANKRD13A_000004	HSA_CIRCpedia_6591	419.864	419.864	416.136	418.955	3.72727	0	2	1.04545
hsa_circ_1549_AGTPBP1	chr9	88233897	88248289	exon_match	22	-	AGTPBP1	hsa_circ_0001868	hsa-AGTPBP1_000120	HSA_CIRCpedia_64566	822.182	822.182	819.409	820.591	2.77273	1	3	1.09091
hsa_circ_1571_ADCY2	chr5	7706856	7717350	exon_match	22	+	ADCY2	hsa_circ_0129684	hsa-ADCY2_000010	HSA_CIRCpedia_136249	539.045	539.045	533.636	536.227	5.40909	1	5	1.72727
hsa_circ_1639_ABI1	chr10	27054146	27059274	exon_match	22	-	ABI1	.	hsa-ABI1_000001	HSA_CIRCpedia_1315	308.227	308.227	305.773	307.455	2.45455	0	2	1.36364
hsa_circ_1603_AATF	chr17	35343915	35378313	exon_match	22	+	AATF	hsa_circ_0008691	hsa-AATF_000005	HSA_CIRCpedia_20313	597.136	597.136	591.409	596.364	5.72727	0	3	1.45455
hsa_circ_1567_ATXN1	chr6	16486202	16753578	exon_match	22	-	ATXN1	hsa_circ_0004625	.	HSA_CIRCpedia_54293	479.045	479.045	473.409	475.227	5.63636	0	2	1.13636
hsa_circ_1607_NPTN	chr15	73862490	73889710	exon_match	22	-	NPTN	.	.	HSA_CIRCpedia_356218	773.591	773.591	767.273	770.864	6.31818	0	22	4.09091
hsa_circ_1619_RGS7	chr1	241031886	241262062	exon_match	22	-	RGS7	.	.	HSA_CIRCpedia_170564	417.409	417.409	408.455	414.636	8.95455	0	1	0.863636
hsa_circ_1581_NRXN1	chr2	50318460	50733755	exon_match	22	-	NRXN1	.	.	HSA_CIRCpedia_122339	695.5	695.5	690.455	693.318	5.04545	0	3	2.45455
hsa_circ_1613_NPAS3	chr14	33684387	34029416	exon_match	22	+	NPAS3	.	.	HSA_CIRCpedia_120879	445	445	381.227	379.545	63.7727	0	16	2.22727
hsa_circ_1560_GRB10	chr7	50737418	50772998	exon_match	22	-	GRB10	.	.	.	513.318	513.318	489.909	510.227	23.4091	0	26	22.7273
hsa_circ_1637_SARS	chr1	109772035	109774408	exon_match	22	+	SARS	.	.	.	393.727	393.727	392.136	393.727	1.59091	0	6	0.272727
hsa_circ_1668_ZSWIM6	chr5	60768507	60790237	exon_match	21	+	ZSWIM6	hsa_circ_0006381	hsa-ZSWIM6_000034	HSA_CIRCpedia_52065	592.286	592.286	589.238	505.571	3.04762	0	2	0.952381
hsa_circ_1695_ZMYND8	chr20	45905057	45912392	exon_match	21	-	ZMYND8	hsa_circ_0115306	hsa-ZMYND8_000007	HSA_CIRCpedia_34436	513.143	513.143	507.667	510.429	5.47619	1	5	3.85714
hsa_circ_1726_VEZT	chr12	95660132	95676420	exon_match	21	+	VEZT	hsa_circ_0027770	hsa-VEZT_000023	HSA_CIRCpedia_9848	647	647	645.048	646.714	1.95238	0	2	0.904762
hsa_circ_1725_VEZT	chr12	95663814	95690034	exon_match	21	+	VEZT	hsa_circ_0099570	hsa-VEZT_000004	HSA_CIRCpedia_127696	502.476	502.476	499.381	501.905	3.09524	0	1	0.761905
hsa_circ_1652_TRIM35	chr8	27151596	27156076	exon_match	21	-	TRIM35	hsa_circ_0083757	hsa-TRIM35_000002	HSA_CIRCpedia_60729	267.571	267.571	263.857	266.143	3.71429	0	19	2.19048
hsa_circ_1682_TNIK	chr3	170875248	170885059	exon_match	21	-	TNIK	hsa_circ_0122702	hsa-TNIK_000010	HSA_CIRCpedia_44386	324.286	324.286	319.762	319.762	4.52381	0	2	1.66667
hsa_circ_1721_TMEM260	chr14	57051718	57103316	exon_match	21	+	TMEM260	hsa_circ_0032040	hsa-TMEM260_000004	HSA_CIRCpedia_12472	532	532	512.619	528.238	19.381	0	1	0.857143
hsa_circ_1650_TMEM245	chr9	111795586	111819602	exon_match	21	-	TMEM245	hsa_circ_0087891	hsa-TMEM245_000028	HSA_CIRCpedia_62154	518.238	518.238	516.19	517.524	2.04762	0	1	0.857143
hsa_circ_1734_TMEM132B	chr12	125833997	125900223	exon_match	21	+	TMEM132B	hsa_circ_0097848	hsa-TMEM132B_000003	HSA_CIRCpedia_7624	966.048	966.048	953.19	953.524	12.8571	0	4	3.42857
hsa_circ_1684_TIMMDC1	chr3	119222378	119236162	exon_match	21	+	TIMMDC1	hsa_circ_0001330	hsa-TIMMDC1_000002	HSA_CIRCpedia_43073	266.143	266.143	264.619	266.143	1.52381	0	1	0.47619
hsa_circ_1731_ELOA	chr1	24077334	24079008	exon_match	21	+	ELOA	.	hsa-TCEB3_000004	HSA_CIRCpedia_30883	790.952	790.952	789.048	790.667	1.90476	0	2	1.47619
hsa_circ_1673_TBC1D14	chr4	6995910	7016284	exon_match	21	+	TBC1D14	hsa_circ_0008246	hsa-TBC1D14_000001	HSA_CIRCpedia_49001	733.857	733.857	725.333	730.619	8.52381	0	1	0.952381
hsa_circ_1643_SYTL5	chrX	37931299	37969735	exon_match	21	+	SYTL5	hsa_circ_0140256	hsa-SYTL5_000011	HSA_CIRCpedia_142010	607.524	607.524	600.571	587	6.95238	2	4	2.09524
hsa_circ_1677_SPATA5	chr4	123848788	123900541	exon_match	21	+	SPATA5	hsa_circ_0125233	hsa-SPATA5_000003	HSA_CIRCpedia_47341	792.667	792.667	781	781.238	11.6667	0	0	0
hsa_circ_1665_SOBP	chr6	107954717	107956673	exon_match	21	+	SOBP	.	hsa-SOBP_000006	.	430.762	430.762	426.571	427.19	4.19048	0	10	3.2381
hsa_circ_1730_SDCCAG8	chr1	243579003	243652442	exon_match	21	+	SDCCAG8	.	hsa-SDCCAG8_000013	.	450.429	450.429	445.048	448.143	5.38095	0	3	2.28571
hsa_circ_1722_SCMH1	chr1	41536266	41608784	exon_match	21	-	SCMH1	hsa_circ_0011942	hsa-SCMH1_000018	HSA_CIRCpedia_31877	904.762	904.762	892.667	896.714	12.0952	0	3	2.14286
hsa_circ_1712_SCAPER	chr15	77020935	77046289	exon_match	21	-	SCAPER	hsa_circ_0104589	hsa-SCAPER_000034	HSA_CIRCpedia_116534	385.476	385.476	381.905	383.667	3.57143	0	3	1.57143
hsa_circ_1664_SCAF8	chr6	155129203	155139726	exon_match	21	+	SCAF8	hsa_circ_0131129	hsa-SCAF8_000011	HSA_CIRCpedia_54055	521.952	521.952	518.333	520.762	3.61905	0	4	1.28571
hsa_circ_1741_MIR100HG	chr11	122141998	122164314	no_exon_match	21	-	MIR100HG	.	hsa-RP11-820L6_000066	.	604.381	604.381	87.619	163.19	516.762	NA	NA	NA
hsa_circ_1700_RNF213	chr17	78263457	78264527	exon_match	21	+	RNF213	hsa_circ_0006264	hsa-RNF213_000001	HSA_CIRCpedia_22652	327.143	327.143	242.857	325.81	84.2857	0	4	2.71429
hsa_circ_1696_RBM39	chr20	34309661	34320057	exon_match	21	-	RBM39	hsa_circ_0005848	hsa-RBM39_000001	HSA_CIRCpedia_33963	294.238	294.238	292.19	293.81	2.04762	0	3	0.952381
hsa_circ_1653_PTK2	chr8	141745349	141756959	exon_match	21	-	PTK2	.	hsa-PTK2_000022	HSA_CIRCpedia_89797	482.952	482.952	479.333	481	3.61905	0	2	0.619048
hsa_circ_1644_PTCHD1	chrX	23397707	23398368	exon_match	21	+	PTCHD1	hsa_circ_0140138	hsa-PTCHD1_000001	HSA_CIRCpedia_126209	561.19	561.19	560.238	369.333	0.952381	0	2	0.952381
hsa_circ_1671_PRELID2	chr5	145176004	145205763	exon_match	21	-	PRELID2	hsa_circ_0008647	hsa-PRELID2_000020	HSA_CIRCpedia_50679	457.048	457.048	448.857	451.81	8.19048	0	21	2.38095
hsa_circ_1688_PLA2R1	chr2	160788686	160801557	no_exon_match	21	-	PLA2R1	.	hsa-PLA2R1_000072	.	206.952	94.4286	89.9048	206.952	4.52381	NA	NA	NA
hsa_circ_1698_PIK3C3	chr18	39607406	39629569	exon_match	21	+	PIK3C3	hsa_circ_0007765	hsa-PIK3C3_000002	HSA_CIRCpedia_23807	290.571	290.571	285.095	290.286	5.47619	2	3	2.90476
hsa_circ_1709_PHKB	chr16	47531309	47596406	no_exon_match	21	+	PHKB	hsa_circ_0105444	hsa-PHKB_000001	.	559.048	559.048	479.095	555.19	79.9524	NA	NA	NA
hsa_circ_1681_PEX5L	chr3	179576849	179616034	exon_match	21	-	PEX5L	hsa_circ_0122854	hsa-PEX5L_000003	HSA_CIRCpedia_44566	440.905	440.905	438.286	439.429	2.61905	0	1	0.761905
hsa_circ_1711_PDE8A	chr15	85656607	85669605	exon_match	21	+	PDE8A	hsa_circ_0036627	hsa-PDE8A_000007	HSA_CIRCpedia_15959	796.381	796.381	775.762	790.667	20.619	0	11	6.33333
hsa_circ_1738_LOC100996724	chr1	144994590	145017999	exon_match	21	-	LOC100996724	.	hsa-PDE4DIP_000096	.	340.524	340.524	289.714	339.238	50.8095	0	13	4.7619
hsa_circ_1737_PAAF1	chr11	73620443	73635742	exon_match	21	+	PAAF1	.	hsa-PAAF1_000003	HSA_CIRCpedia_5561	509.81	509.81	502.429	508.286	7.38095	0	3	2.80952
hsa_circ_1718_NUMB	chr14	73753817	73763993	exon_match	21	-	NUMB	hsa_circ_0102560	hsa-NUMB_000030	HSA_CIRCpedia_84898	364.619	364.619	358.762	363.048	5.85714	0	4	3.66667
hsa_circ_1647_NTRK2	chr9	87342568	87367000	exon_match	21	+	NTRK2	hsa_circ_0139153	hsa-NTRK2_000020	HSA_CIRCpedia_115603	390.81	390.81	386.476	389.476	4.33333	0	2	1.28571
hsa_circ_1717_NRXN3	chr14	79117507	79181482	exon_match	21	+	NRXN3	.	hsa-NRXN3_000007	HSA_CIRCpedia_355995	440.048	440.048	434.429	434.571	5.61905	0	4	3
hsa_circ_1686_NRXN1	chr2	50847159	50850753	exon_match	21	-	NRXN1	hsa_circ_0054525	hsa-NRXN1_000104	HSA_CIRCpedia_41606	376.81	376.81	375.429	376.238	1.38095	0	1	0.619048
hsa_circ_1740_NELL1	chr11	20939727	20982106	exon_match	21	+	NELL1	hsa_circ_0095595	hsa-NELL1_000010	HSA_CIRCpedia_128231	544.619	544.619	538.714	541.333	5.90476	0	5	2
hsa_circ_1739_NELL1	chr11	20948853	20982106	exon_match	21	+	NELL1	hsa_circ_0095599	hsa-NELL1_000009	HSA_CIRCpedia_119492	447.476	447.476	443.143	444.095	4.33333	0	2	0.904762
hsa_circ_1691_NCKAP5	chr2	133486388	133489624	exon_match	21	-	NCKAP5	hsa_circ_0056508	hsa-NCKAP5_000006	HSA_CIRCpedia_37893	389.048	389.048	385.952	386.095	3.09524	0	3	1.57143
hsa_circ_1687_MYT1L	chr2	1920976	1927035	exon_match	21	-	MYT1L	hsa_circ_0118416	hsa-MYT1L_000016	HSA_CIRCpedia_38941	664.762	664.762	663.857	664.095	0.904762	0	3	0.285714
hsa_circ_1714_MYO9A	chr15	72175934	72186119	exon_match	21	-	MYO9A	hsa_circ_0104427	hsa-MYO9A_000034	HSA_CIRCpedia_120757	467.619	467.619	319.952	466.524	147.667	0	1	0.761905
hsa_circ_1704_MYO19	chr17	34864735	34867294	no_exon_match	21	-	MYO19	hsa_circ_0106672	hsa-MYO19_000011	.	779.381	779.381	276.476	778.048	502.905	NA	NA	NA
hsa_circ_1733_MAP3K21	chr1	233482187	233498039	exon_match	21	+	MAP3K21	hsa_circ_0112428	hsa-MLK4_000001	HSA_CIRCpedia_30616	509.81	509.81	479.619	490.333	30.1905	0	19	2.2381
hsa_circ_1744_MKX	chr10	28023384	28024303	exon_match	21	-	MKX	.	hsa-MKX_000001	HSA_CIRCpedia_75923	406.524	406.524	403.333	403.333	3.19048	0	6	2.04762
hsa_circ_1674_LNX1	chr4	54342919	54348021	exon_match	21	-	LNX1	hsa_circ_0126602	hsa-LNX1_000003	HSA_CIRCpedia_137359	380.143	380.143	377.381	377.714	2.7619	1	1	1
hsa_circ_1680_LARS2	chr3	45458973	45518119	exon_match	21	+	LARS2	hsa_circ_0065071	hsa-LARS2_000001	HSA_CIRCpedia_45752	559.667	559.667	549.952	553.762	9.71429	0	2	1.57143
hsa_circ_1660_KIF6	chr6	39507778	39581094	exon_match	21	-	KIF6	hsa_circ_0131720	hsa-KIF6_000002	HSA_CIRCpedia_122998	539.333	539.333	534.857	535	4.47619	0	9	2.38095
hsa_circ_1648_KDM4C	chr9	7046861	7128236	exon_match	21	+	KDM4C	hsa_circ_0086344	hsa-KDM4C_000012	HSA_CIRCpedia_64328	513.857	513.857	504.048	507.095	9.80952	0	4	3.61905
hsa_circ_1732_KDM1A	chr1	23376879	23384058	exon_match	21	+	KDM1A	hsa_circ_0010808	hsa-KDM1A_000024	HSA_CIRCpedia_30636	408.571	408.571	405.905	407.524	2.66667	0	2	1
hsa_circ_1651_KAT6A	chr8	41832221	41839472	exon_match	21	-	KAT6A	hsa_circ_0136548	hsa-KAT6A_000002	HSA_CIRCpedia_61075	435.857	435.857	428.762	432.381	7.09524	0	8	3.38095
hsa_circ_1703_KANSL1	chr17	44143902	44172067	exon_match	21	-	KANSL1	hsa_circ_0004422	hsa-KANSL1_000041	HSA_CIRCpedia_21089	480.238	480.238	475.81	476.667	4.42857	0	10	2.28571
hsa_circ_1743_JMJD1C	chr10	64936056	64957323	exon_match	21	-	JMJD1C	hsa_circ_0093839	hsa-JMJD1C_000032	HSA_CIRCpedia_114377	431.81	431.81	425.524	429.81	6.28571	0	4	3.2381
hsa_circ_1676_SCRG1	chr4	174305801	174325101	no_exon_match	21	+	SCRG1	hsa_circ_0125797	hsa-intergenic_000064	.	351.667	266.905	73.0952	162.81	193.81	NA	NA	NA
hsa_circ_1669_HTR4	chr5	147889018	148016624	exon_match	21	-	HTR4	.	hsa-HTR4_000005	.	472.952	472.952	469.19	471.095	3.7619	0	4	1.7619
hsa_circ_1670_HTR4	chr5	147889018	147902909	exon_match	21	-	HTR4	hsa_circ_0074483	hsa-HTR4_000001	HSA_CIRCpedia_50751	611.143	611.143	606.905	607	4.2381	0	4	2.04762
hsa_circ_1716_HERC2	chr15	28505922	28508315	exon_match	21	-	HERC2	hsa_circ_0005387	hsa-HERC2_000002	HSA_CIRCpedia_13848	389.762	389.762	387.143	388.286	2.61905	0	3	1.33333
hsa_circ_1666_HACE1	chr6	105243453	105297121	exon_match	21	-	HACE1	hsa_circ_0130160	hsa-HACE1_000069	HSA_CIRCpedia_135929	493.476	493.476	487.667	487.857	5.80952	1	10	4.04762
hsa_circ_1692_GRIK1	chr21	31015145	31066382	exon_match	21	-	GRIK1	.	hsa-GRIK1_000006	HSA_CIRCpedia_122130	758.238	758.238	750.857	751.571	7.38095	0	3	1.71429
hsa_circ_1719_GPHN	chr14	67490349	67589094	exon_match	21	+	GPHN	hsa_circ_0102451	hsa-GPHN_000118	HSA_CIRCpedia_12722	692.619	692.619	638.571	641.952	54.0476	0	2	1.71429
hsa_circ_1675_GLRA3	chr4	175636638	175649849	exon_match	21	-	GLRA3	hsa_circ_0125811	hsa-GLRA3_000006	HSA_CIRCpedia_137910	302.095	302.095	281.476	283.857	20.619	0	1	0.904762
hsa_circ_1746_FGFR2	chr10	123274630	123310973	exon_match	21	-	FGFR2	.	hsa-FGFR2_000002	HSA_CIRCpedia_155930	685.429	685.429	676.81	678.857	8.61905	0	7	4.28571
hsa_circ_1702_FBF1	chr17	73933646	73934313	exon_match	21	-	FBF1	hsa_circ_0107660	hsa-FBF1_000010	HSA_CIRCpedia_22401	543.952	542.857	100.095	542.095	442.762	0	6	2.09524
hsa_circ_1642_FAM120C	chrX	54111455	54114397	no_exon_match	21	-	FAM120C	.	hsa-FAM120C_000022	.	403.286	403.286	349.333	0	53.9524	NA	NA	NA
hsa_circ_1649_EHMT1	chr9	140646782	140652463	exon_match	21	+	EHMT1	hsa_circ_0001904	hsa-EHMT1_000014	HSA_CIRCpedia_63527	268.857	268.857	265.952	268.048	2.90476	0	3	1.66667
hsa_circ_1723_DZIP1	chr13	96236989	96242695	exon_match	21	-	DZIP1	hsa_circ_0101026	hsa-DZIP1_000004	HSA_CIRCpedia_70214	716.333	716.333	711.333	713.333	5	0	2	1.71429
hsa_circ_1690_DYRK1A	chr21	38844985	38868560	exon_match	21	+	DYRK1A	hsa_circ_0115993	hsa-DYRK1A_000061	HSA_CIRCpedia_35483	706.048	706.048	701.048	703.952	5	0	2	0.952381
hsa_circ_1656_DGKI	chr7	137255920	137271956	exon_match	21	-	DGKI	hsa_circ_0133466	hsa-DGKI_000049	HSA_CIRCpedia_121839	545.857	545.857	538.714	385.81	7.14286	0	3	1.7619
hsa_circ_1655_DGKB	chr7	14613836	14758326	no_exon_match	21	-	DGKB	.	hsa-DGKB_000038	HSA_CIRCpedia_57142	811.714	811.714	778.524	795.952	33.1905	NA	NA	NA
hsa_circ_1654_DGKB	chr7	14661002	14758310	exon_match	21	-	DGKB	hsa_circ_0133634	hsa-DGKB_000029	HSA_CIRCpedia_144987	629.81	629.81	618.381	624.286	11.4286	1	18	6.28571
hsa_circ_1736_DDX55	chr12	124097716	124102419	exon_match	21	+	DDX55	hsa_circ_0029240	hsa-DDX55_000022	HSA_CIRCpedia_72853	378.048	378.048	373.19	377.238	4.85714	0	28	2.95238
hsa_circ_1728_CNOT2	chr12	70671911	70724249	exon_match	21	+	CNOT2	hsa_circ_0027547	hsa-CNOT2_000021	HSA_CIRCpedia_9507	480.905	480.905	445.524	480.238	35.381	0	2	1.14286
hsa_circ_1646_CNKSR2	chrX	21534602	21627735	exon_match	21	+	CNKSR2	hsa_circ_0140116	hsa-CNKSR2_000010	HSA_CIRCpedia_118448	513.429	513.429	512.952	512.952	0.47619	0	2	0.47619
hsa_circ_1645_CNKSR2	chrX	21544984	21581570	exon_match	21	+	CNKSR2	hsa_circ_0090047	hsa-CNKSR2_000009	HSA_CIRCpedia_118450	647.381	647.381	640	640.19	7.38095	0	5	4.04762
hsa_circ_1708_CHD9	chr16	53189837	53191453	exon_match	21	+	CHD9	hsa_circ_0039353	hsa-CHD9_000002	HSA_CIRCpedia_17841	590.81	590.81	589.19	590.81	1.61905	0	4	1.38095
hsa_circ_1729_CEP85	chr1	26584087	26586293	exon_match	21	+	CEP85	hsa_circ_0000033	hsa-CEP85_000003	HSA_CIRCpedia_31113	391.333	391.333	387.571	389.048	3.7619	0	1	0.714286
hsa_circ_1701_CCDC40	chr17	78022381	78024082	exon_match	21	+	CCDC40	hsa_circ_0008677	hsa-CCDC40_000001	HSA_CIRCpedia_22619	401.333	401.333	399.476	399.476	1.85714	0	0	0
hsa_circ_1697_CBFA2T2	chr20	32207322	32217720	exon_match	21	+	CBFA2T2	hsa_circ_0008532	hsa-CBFA2T2_000038	HSA_CIRCpedia_33741	575.286	575.286	570.81	574.81	4.47619	0	7	1.2381
hsa_circ_1720_ARMH4	chr14	58563441	58600059	exon_match	21	-	ARMH4	hsa_circ_0102199	hsa-C14orf37_000002	HSA_CIRCpedia_121007	635.667	635.667	633.905	635.143	1.7619	0	1	0.761905
hsa_circ_1661_BTBD9	chr6	38224184	38256237	exon_match	21	-	BTBD9	hsa_circ_0076253	hsa-BTBD9_000005	HSA_CIRCpedia_54915	336.19	336.19	251.905	252.714	84.2857	0	0	0
hsa_circ_1685_BBX	chr3	107429298	107435696	exon_match	21	+	BBX	hsa_circ_0001324	hsa-BBX_000030	HSA_CIRCpedia_42907	359.571	359.571	356	358.857	3.57143	0	2	1.09524
hsa_circ_1715_BAHD1	chr15	40750649	40752095	exon_match	21	+	BAHD1	.	hsa-BAHD1_000002	.	394.667	394.667	389.762	393.905	4.90476	0	4	3.33333
hsa_circ_1727_ATP2B1	chr12	89996819	89998123	exon_match	21	-	ATP2B1	hsa_circ_0099446	hsa-ATP2B1_000012	HSA_CIRCpedia_9739	460.19	460.19	454.952	456.762	5.2381	0	4	3.47619
hsa_circ_1699_ASXL3	chr18	31187557	31226317	exon_match	21	+	ASXL3	hsa_circ_0108261	hsa-ASXL3_000046	HSA_CIRCpedia_23686	381.667	381.667	248.333	378.238	133.333	0	2	1.52381
hsa_circ_1713_ARIH1	chr15	72810407	72837305	exon_match	21	+	ARIH1	hsa_circ_0006314	hsa-ARIH1_000066	HSA_CIRCpedia_15564	184.667	184.667	182.619	184.619	2.04762	0	1	0.809524
hsa_circ_1672_ARHGAP26	chr5	142258938	142311690	exon_match	21	+	ARHGAP26	hsa_circ_0128191	hsa-ARHGAP26_000006	HSA_CIRCpedia_50576	494.905	494.905	490.333	492.238	4.57143	0	0	0
hsa_circ_1694_APP	chr21	27347382	27372497	exon_match	21	-	APP	hsa_circ_0001966	hsa-APP_000041	HSA_CIRCpedia_35126	466.762	466.762	461.381	462.905	5.38095	0	13	4.19048
hsa_circ_1693_APP	chr21	27423315	27484463	exon_match	21	-	APP	.	hsa-APP_000030	HSA_CIRCpedia_35133	521.952	521.952	515.286	520	6.66667	0	3	1.66667
hsa_circ_1707_AMFR	chr16	56419830	56448256	exon_match	21	-	AMFR	hsa_circ_0004120	hsa-AMFR_000001	HSA_CIRCpedia_17924	548.762	548.762	543.571	547.524	5.19048	0	2	1.80952
hsa_circ_1679_ALAS1	chr3	52238708	52240767	exon_match	21	+	ALAS1	hsa_circ_0002338	hsa-ALAS1_000003	HSA_CIRCpedia_46308	501.619	501.619	500.143	500.714	1.47619	0	1	0.857143
hsa_circ_1683_ADCY5	chr3	123033081	123051522	exon_match	21	-	ADCY5	hsa_circ_0121668	hsa-ADCY5_000003	HSA_CIRCpedia_138655	790.429	790.429	785.619	788.286	4.80952	0	20	2.61905
hsa_circ_1657_SND1	chr7	127361340	127631109	exon_match	21	+	SND1	.	.	HSA_CIRCpedia_68358	290.238	290.238	284.714	289.333	5.52381	0	3	1.95238
hsa_circ_1658_SND1	chr7	127347610	127631109	exon_match	21	+	SND1	hsa_circ_0082126	.	HSA_CIRCpedia_367416	468.333	468.333	461.286	466.714	7.04762	0	2	1.90476
hsa_circ_1663_ARID1B	chr6	157150360	157406039	exon_match	21	+	ARID1B	.	.	HSA_CIRCpedia_359911	561.81	561.81	555.429	560.048	6.38095	0	3	2.38095
hsa_circ_1724_PUM1	chr1	31465236	31501711	exon_match	21	-	PUM1	hsa_circ_0011253	.	HSA_CIRCpedia_31331	334.238	334.238	318.857	326.333	15.381	0	29	10.1905
hsa_circ_1705_RHBDL3	chr17	30615810	30632460	exon_match	21	+	RHBDL3	.	.	HSA_CIRCpedia_20158	507	507	498.381	499.048	8.61905	0	7	5.33333
hsa_circ_1710_ABCC1	chr16	16218645	16228365	exon_match	21	+	ABCC1	hsa_circ_0038145	.	HSA_CIRCpedia_16635	484.762	484.762	476.762	479.143	8	2	4	3.7619
hsa_circ_1659_CADPS2	chr7	122047593	122114573	exon_match	21	-	CADPS2	.	.	.	714.333	714.333	707.286	709.095	7.04762	0	0	0
hsa_circ_1662_GNL1	chr6	30520860	30522968	exon_match	21	-	GNL1	.	.	.	558.905	558.905	555.048	557.857	3.85714	0	2	1.14286
hsa_circ_1667_RNF180	chr5	63507891	63510344	exon_match	21	+	RNF180	.	.	.	602.381	602.381	600.238	601.19	2.14286	1	4	1.28571
hsa_circ_1678_ROBO2	chr3	77147162	77542533	exon_match	21	+	ROBO2	.	.	.	279.143	279.143	277.857	278.952	1.28571	0	1	0.714286
hsa_circ_1689_KIF5C	chr2	149686849	149851052	exon_match	21	+	KIF5C	.	.	.	349.905	349.905	347.905	349.143	2	0	3	1.09524
hsa_circ_1706_TNFAIP1	chr17	26667334	26669468	exon_match	21	+	TNFAIP1	.	.	.	433.857	433.857	429.619	433.762	4.2381	0	2	1.47619
hsa_circ_1735_NCOR2	chr12	124907046	124915333	exon_match	21	-	NCOR2	.	.	.	379.524	379.524	374.667	376.095	4.85714	0	6	2.04762
hsa_circ_1742_COL11A1	chr1	103412404	103435828	exon_match	21	-	COL11A1	.	.	.	371.286	371.286	365.714	367.429	5.57143	0	1	0.571429
hsa_circ_1745_CAMK1D	chr10	12595223	12833232	exon_match	21	+	CAMK1D	.	.	.	466.952	466.952	464.19	464.952	2.7619	0	1	0.047619
hsa_circ_1814_ZZEF1	chr17	3924422	3928412	exon_match	20	-	ZZEF1	hsa_circ_0002411	hsa-ZZEF1_000009	HSA_CIRCpedia_20616	425.4	425.4	422.7	424.95	2.7	0	25	2.15
hsa_circ_1811_ZNF236	chr18	74649111	74672811	exon_match	20	+	ZNF236	hsa_circ_0047998	hsa-ZNF236_000017	HSA_CIRCpedia_24336	674.8	674.8	666.7	670.05	8.1	0	1	0.8
hsa_circ_1805_ZEB2	chr2	145182362	145187593	exon_match	20	-	ZEB2	hsa_circ_0056666	hsa-ZEB2_000023	HSA_CIRCpedia_38055	293.45	293.45	289.55	291.85	3.9	0	4	2.15
hsa_circ_1754_ZCCHC7	chr9	37126308	37127260	no_exon_match	20	+	ZCCHC7	hsa_circ_0138744	hsa-ZCCHC7_000132	.	687.3	687.3	414.65	686.35	272.65	NA	NA	NA
hsa_circ_1849_ZBTB40	chr1	22816372	22818026	exon_match	20	+	ZBTB40	hsa_circ_0007418	hsa-ZBTB40_000001	HSA_CIRCpedia_30386	459.1	459.1	456.45	458.2	2.65	0	2	1.4
hsa_circ_1773_WRNIP1	chr6	2779496	2784637	exon_match	20	+	WRNIP1	hsa_circ_0075457	hsa-WRNIP1_000001	HSA_CIRCpedia_54704	366.25	366.25	361.35	366.25	4.9	0	2	1.55
hsa_circ_1798_UNC80	chr2	210745684	210769689	exon_match	20	+	UNC80	hsa_circ_0118994	hsa-UNC80_000034	HSA_CIRCpedia_135343	484	484	479.45	412.45	4.55	0	23	3.7
hsa_circ_1751_UBQLN1	chr9	86293355	86297981	exon_match	20	-	UBQLN1	hsa_circ_0001866	hsa-UBQLN1_000031	HSA_CIRCpedia_64533	445.8	445.8	440.5	444	5.3	0	6	2.05
hsa_circ_1786_UBP1	chr3	33453072	33467233	exon_match	20	-	UBP1	hsa_circ_0007147	hsa-UBP1_000004	HSA_CIRCpedia_45387	359.5	359.5	348.85	349.75	10.65	0	10	7.15
hsa_circ_1834_TTLL5	chr14	76241826	76259443	exon_match	20	+	TTLL5	.	hsa-TTLL5_000108	HSA_CIRCpedia_376222	660	660	656.4	658.45	3.6	0	2	1.7
hsa_circ_1796_TTC28	chr22	28692185	28693840	exon_match	20	-	TTC28	hsa_circ_0003618	hsa-TTC28_000049	HSA_CIRCpedia_36240	352.3	352.3	349.35	351.25	2.95	0	2	1.3
hsa_circ_1777_TRIO	chr5	14492675	14502766	exon_match	20	+	TRIO	hsa_circ_0008688	hsa-TRIO_000009	HSA_CIRCpedia_50671	365.4	365.4	360	364.35	5.4	0	4	3.5
hsa_circ_1764_TNPO3	chr7	128655032	128658211	exon_match	20	-	TNPO3	hsa_circ_0001741	hsa-TNPO3_000059	HSA_CIRCpedia_56602	353.05	353.05	349.55	350.2	3.5	0	2	1.25
hsa_circ_1827_TMOD3	chr15	52161413	52194233	exon_match	20	+	TMOD3	hsa_circ_0035292	hsa-TMOD3_000003	HSA_CIRCpedia_14742	714.65	714.65	709.55	713.2	5.1	0	3	1.7
hsa_circ_1852_TMEM132C	chr12	128899276	129028648	exon_match	20	+	TMEM132C	.	hsa-TMEM132C_000006	HSA_CIRCpedia_142851	606.6	606.6	604.35	130.45	2.25	0	2	1.6
hsa_circ_1788_TMCC1	chr3	129546645	129599405	exon_match	20	-	TMCC1	hsa_circ_0121852	hsa-TMCC1_000010	.	581.25	581.25	577.3	578.6	3.95	0	3	1.6
hsa_circ_1830_TJP1	chr15	30029467	30054641	exon_match	20	-	TJP1	hsa_circ_0103267	hsa-TJP1_000082	HSA_CIRCpedia_13890	634.75	634.75	612.3	615.95	22.45	0	7	1.6
hsa_circ_1771_SUPT3H	chr6	44900389	44982628	exon_match	20	-	SUPT3H	.	hsa-SUPT3H_000024	.	371.55	371.55	330.95	331.6	40.6	0	2	0.1
hsa_circ_1856_STX3	chr11	59556345	59562955	exon_match	20	+	STX3	hsa_circ_0096002	hsa-STX3_000005	HSA_CIRCpedia_128326	416.4	416.4	413	413.6	3.4	0	2	1.8
hsa_circ_1803_STK39	chr2	168873552	168986268	exon_match	20	-	STK39	.	hsa-STK39_000022	.	270.25	270.25	264.35	268.5	5.9	0	2	1.05
hsa_circ_1807_STAU1	chr20	47752369	47782822	exon_match	20	-	STAU1	hsa_circ_0004648	hsa-STAU1_000001	HSA_CIRCpedia_34615	532	532	524.3	529.55	7.7	0	26	4.85
hsa_circ_1838_ST3GAL3	chr1	44386075	44387310	exon_match	20	+	ST3GAL3	hsa_circ_0007205	hsa-ST3GAL3_000008	.	442.35	442.35	441.25	269.1	1.1	0	0	0
hsa_circ_1750_SPIN1	chr9	91041296	91077664	exon_match	20	+	SPIN1	hsa_circ_0087431	hsa-SPIN1_000004	HSA_CIRCpedia_64639	450.4	450.4	447.8	449.15	2.6	0	2	0.85
hsa_circ_1793_SPAST	chr2	32339706	32353548	exon_match	20	+	SPAST	hsa_circ_0053413	hsa-SPAST_000011	HSA_CIRCpedia_40751	411.65	411.65	409.95	410.85	1.7	0	5	0.25
hsa_circ_1816_SNTB2	chr16	69269650	69304188	no_exon_match	20	+	SNTB2	hsa_circ_0105819	hsa-SNTB2_000011	.	587.5	587.5	498.6	586.45	88.9	NA	NA	NA
hsa_circ_1844_SMYD3	chr1	245977643	246093239	no_exon_match	20	-	SMYD3	.	hsa-SMYD3_000125	HSA_CIRCpedia_30988	556.55	556.55	474.9	552.8	81.65	NA	NA	NA
hsa_circ_1755_SMARCA2	chr9	2110253	2123937	exon_match	20	+	SMARCA2	hsa_circ_0138488	hsa-SMARCA2_000004	HSA_CIRCpedia_63765	607.2	607.2	603.25	606.3	3.95	0	2	0.8
hsa_circ_1828_SLC30A4	chr15	45781038	45803482	exon_match	20	-	SLC30A4	hsa_circ_0103681	hsa-SLC30A4_000003	HSA_CIRCpedia_130615	446.25	446.25	440.45	443.45	5.8	0	6	3.15
hsa_circ_1802_SLC25A12	chr2	172644080	172666196	exon_match	20	-	SLC25A12	hsa_circ_0057066	hsa-SLC25A12_000012	HSA_CIRCpedia_93055	548.3	548.3	545.05	546.35	3.25	0	2	1.6
hsa_circ_1781_SEL1L3	chr4	25783863	25792196	exon_match	20	-	SEL1L3	hsa_circ_0126062	hsa-SEL1L3_000004	HSA_CIRCpedia_137221	429.2	429.2	427.35	428.8	1.85	0	2	0.3
hsa_circ_1829_SCP2	chr1	53440440	53504718	exon_match	20	+	SCP2	.	hsa-SCP2_000006	HSA_CIRCpedia_108494	484.5	484.5	477.05	480.2	7.45	0	3	2.5
hsa_circ_1820_RNPS1	chr16	2312278	2314761	exon_match	20	-	RNPS1	hsa_circ_0037511	hsa-RNPS1_000008	HSA_CIRCpedia_17006	652.1	652.1	647.05	652.1	5.05	0	2	1.75
hsa_circ_1780_RGS12	chr4	3415798	3419268	exon_match	20	+	RGS12	hsa_circ_0126200	hsa-RGS12_000010	HSA_CIRCpedia_147398	315.7	315.7	313.7	314.7	2	0	5	1.8
hsa_circ_1801_RAPGEF4	chr2	173825849	173832172	exon_match	20	+	RAPGEF4	hsa_circ_0118111	hsa-RAPGEF4_000017	HSA_CIRCpedia_122744	367.3	367.3	364.35	366.1	2.95	0	2	1.6
hsa_circ_1760_PVT1	chr8	128867400	128903244	no_exon_match	20	+	PVT1	hsa_circ_0009143	hsa-PVT1_000016	.	411.7	411.7	264.1	408.5	147.6	NA	NA	NA
hsa_circ_1759_PVT1	chr8	128902834	128903244	exon_match	20	+	PVT1	hsa_circ_0001821	hsa-PVT1_000001	HSA_CIRCpedia_60029	368.7	368.7	367.7	368.7	1	0	3	0.85
hsa_circ_1757_PTGR1	chr9	114337013	114348445	exon_match	20	-	PTGR1	hsa_circ_0088030	hsa-PTGR1_000001	HSA_CIRCpedia_62284	472.8	472.8	467.7	471.75	5.1	0	4	2.7
hsa_circ_1808_PPP1R16B	chr20	37529223	37536836	exon_match	20	+	PPP1R16B	hsa_circ_0060358	hsa-PPP1R16B_000004	HSA_CIRCpedia_345713	625.45	625.45	621.4	622	4.05	0	0	0
hsa_circ_1763_PODXL	chr7	131195586	131196192	exon_match	20	-	PODXL	hsa_circ_0004679	hsa-PODXL_000017	HSA_CIRCpedia_56751	528.25	528.25	528.25	528.25	0	0	0	0
hsa_circ_1804_PKP4	chr2	159389691	159433895	exon_match	20	+	PKP4	hsa_circ_0056771	hsa-PKP4_000055	HSA_CIRCpedia_38279	271.1	271.1	217.9	267.5	53.2	0	3	1.7
hsa_circ_1859_PKNOX2	chr11	125255446	125267958	exon_match	20	+	PKNOX2	hsa_circ_0095280	hsa-PKNOX2_000016	HSA_CIRCpedia_119758	310.6	310.6	305.85	306.6	4.75	0	9	4.45
hsa_circ_1791_PDIA5	chr3	122808014	122829851	exon_match	20	+	PDIA5	hsa_circ_0067016	hsa-PDIA5_000008	HSA_CIRCpedia_43204	395.75	395.75	391.5	394.1	4.25	0	6	2.35
hsa_circ_1779_NUP54	chr4	77045801	77065626	exon_match	20	-	NUP54	hsa_circ_0070033	hsa-NUP54_000016	HSA_CIRCpedia_49129	621.9	621.9	615.1	621.15	6.8	0	2	1.5
hsa_circ_1848_NUP133	chr1	229596357	229601266	exon_match	20	-	NUP133	hsa_circ_0112328	hsa-NUP133_000004	HSA_CIRCpedia_30411	576.6	576.6	573.2	576.5	3.4	0	3	1.8
hsa_circ_1825_NTRK3	chr15	88451719	88483984	no_exon_match	20	-	NTRK3	.	hsa-NTRK3_000011	.	526.05	526.05	458.45	380.3	67.6	NA	NA	NA
hsa_circ_1815_NLK	chr17	26459645	26499644	exon_match	20	+	NLK	hsa_circ_0106439	hsa-NLK_000035	HSA_CIRCpedia_19820	469.55	469.55	461.85	465.65	7.7	0	4	2.45
hsa_circ_1822_NFIA	chr1	61553820	61743257	exon_match	20	+	NFIA	.	hsa-NFIA_000048	HSA_CIRCpedia_148537	444.65	444.65	442.1	443.65	2.55	0	2	0.95
hsa_circ_1835_NEK9	chr14	75563802	75574190	exon_match	20	-	NEK9	hsa_circ_0102612	hsa-NEK9_000015	HSA_CIRCpedia_13098	529.9	529.9	528.45	528.8	1.45	0	1	0.85
hsa_circ_1841_NAV3	chr12	78360008	78415642	exon_match	20	+	NAV3	hsa_circ_0008877	hsa-NAV3_000016	HSA_CIRCpedia_66617	433.95	433.95	430.3	431.5	3.65	0	1	0.9
hsa_circ_1839_MYO16	chr13	109475472	109507901	exon_match	20	+	MYO16	hsa_circ_0099849	hsa-MYO16_000103	HSA_CIRCpedia_142373	379.7	379.7	378.65	356.5	1.05	0	0	0
hsa_circ_1845_MTR	chr1	236969443	236979843	exon_match	20	+	MTR	hsa_circ_0004039	hsa-MTR_000067	HSA_CIRCpedia_30796	446.35	446.35	441.75	442.7	4.6	0	1	0.7
hsa_circ_1776_MSH3	chr5	79965915	79974912	exon_match	20	+	MSH3	hsa_circ_0129786	hsa-MSH3_000029	HSA_CIRCpedia_101337	461.15	461.15	455.9	456.65	5.25	0	2	1.55
hsa_circ_1800_MPP4	chr2	202545560	202558777	exon_match	20	-	MPP4	hsa_circ_0057774	hsa-MPP4_000006	HSA_CIRCpedia_39170	477	477	473.85	475.4	3.15	0	4	2
hsa_circ_1810_MAST1	chr19	12962747	12969553	exon_match	20	+	MAST1	hsa_circ_0109092	hsa-MAST1_000002	HSA_CIRCpedia_24850	521.8	521.8	516.35	518.7	5.45	0	7	1.7
hsa_circ_1797_MAPK1	chr22	22153300	22162135	exon_match	20	-	MAPK1	hsa_circ_0004872	hsa-MAPK1_000030	HSA_CIRCpedia_36056	447.15	447.15	443.95	445.7	3.2	0	3	1.8
hsa_circ_1774_MAP3K4	chr6	161469647	161471011	exon_match	20	+	MAP3K4	hsa_circ_0078619	hsa-MAP3K4_000036	HSA_CIRCpedia_54261	723.3	723.3	722.8	722.8	0.5	0	2	0.5
hsa_circ_1806_LRP1B	chr2	141806554	141819842	exon_match	20	-	LRP1B	hsa_circ_0117481	hsa-LRP1B_000002	HSA_CIRCpedia_92868	493.1	493.1	490.75	197.45	2.35	0	1	0.65
hsa_circ_1818_LONP2	chr16	48290520	48311390	exon_match	20	+	LONP2	hsa_circ_0105461	hsa-LONP2_000001	HSA_CIRCpedia_17744	713.95	713.95	709.9	711.3	4.05	0	2	1.45
hsa_circ_1769_KHDRBS2	chr6	62604539	62688117	exon_match	20	-	KHDRBS2	hsa_circ_0076919	hsa-KHDRBS2_000008	HSA_CIRCpedia_135697	370.3	370.3	323.4	323.6	46.9	0	20	1.85
hsa_circ_1752_KDM4C	chr9	7011697	7049200	exon_match	20	+	KDM4C	hsa_circ_0138894	hsa-KDM4C_000011	HSA_CIRCpedia_111063	560.2	560.2	556.65	557.95	3.55	0	5	1.05
hsa_circ_1860_KCNC4	chr1	110765585	110768800	exon_match	20	+	KCNC4	hsa_circ_0110406	hsa-KCNC4_000001	HSA_CIRCpedia_27247	576.55	576.55	569.5	574.9	7.05	1	9	5.5
hsa_circ_1789_KALRN	chr3	124149502	124160906	exon_match	20	+	KALRN	.	hsa-KALRN_000068	HSA_CIRCpedia_124557	442.55	442.55	438.45	431.15	4.1	0	2	1.55
hsa_circ_1784_INTU	chr4	128590190	128609022	exon_match	20	+	INTU	hsa_circ_0003390	hsa-INTU_000001	HSA_CIRCpedia_47369	450.5	450.5	402.9	447.25	47.6	0	8	2.3
hsa_circ_1837_SYT16	chr14	62436849	62463260	no_exon_match	20	+	SYT16	hsa_circ_0102334	hsa-intergenic_046207	.	636.5	482.35	482.1	281.45	0.25	NA	NA	NA
hsa_circ_1846_GGPS1,TBCE	chr1	235498556	235543464	exon_match	20	+	GGPS1,TBCE	hsa_circ_0112502	hsa-intergenic_005124	.	453.4	295.4	291.1	450.6	4.3	0	6	2.55
hsa_circ_1824_IGF1R	chr15	99250790	99251336	exon_match	20	+	IGF1R	hsa_circ_0005035	hsa-IGF1R_000044	HSA_CIRCpedia_16237	358.8	358.8	358.8	358.8	0	0	0	0
hsa_circ_1855_BSCL2	chr11	62487494	62491898	exon_match	20	-	BSCL2	hsa_circ_0022512	hsa-HNRNPUL2_000007	HSA_CIRCpedia_4913	671.95	671.95	666.7	671.05	5.25	0	2	1.5
hsa_circ_1761_GRB10	chr7	50737418	50823753	exon_match	20	-	GRB10	hsa_circ_0134424	hsa-GRB10_000013	HSA_CIRCpedia_58236	653.4	653.4	608.55	649.8	44.85	0	3	1.9
hsa_circ_1836_GPHN	chr14	67567572	67610166	exon_match	20	+	GPHN	.	hsa-GPHN_000067	.	409.95	409.95	405.1	409	4.85	0	2	1.3
hsa_circ_1854_GNPTAB	chr12	102173929	102183835	exon_match	20	-	GNPTAB	hsa_circ_0027910	hsa-GNPTAB_000004	HSA_CIRCpedia_6299	449.4	449.4	445.2	447.9	4.2	0	3	0.95
hsa_circ_1753_GLIS3,GLIS3-AS1	chr9	3856008	3932918	no_exon_match	20	-	GLIS3,GLIS3-AS1	hsa_circ_0138778	hsa-GLIS3_000021	HSA_CIRCpedia_111017	756.3	756.3	636.4	752.4	119.9	NA	NA	NA
hsa_circ_1817_FTO	chr16	53913755	53968021	exon_match	20	+	FTO	hsa_circ_0039403	hsa-FTO_000010	HSA_CIRCpedia_17905	297.35	297.35	293.15	293.65	4.2	0	3	2.6
hsa_circ_1840_FGD6	chr12	95528514	95535315	exon_match	20	-	FGD6	hsa_circ_0027760	hsa-FGD6_000005	HSA_CIRCpedia_9831	333.95	333.95	330.15	330.2	3.8	0	2	1.5
hsa_circ_1868_FBXW4	chr10	103427642	103433430	exon_match	20	-	FBXW4	hsa_circ_0019589	hsa-FBXW4_000002	HSA_CIRCpedia_116	307.4	307.4	303.8	306.2	3.6	0	3	1.4
hsa_circ_1865_MINDY3	chr10	15838098	15889942	exon_match	20	-	MINDY3	hsa_circ_0017848	hsa-FAM188A_000003	HSA_CIRCpedia_1111	582.4	582.4	558.5	578.6	23.9	1	2	1.9
hsa_circ_1783_FAM184B	chr4	17666184	17709407	exon_match	20	-	FAM184B	hsa_circ_0125823	hsa-FAM184B_000001	HSA_CIRCpedia_137192	366.9	366.9	363.65	282.3	3.25	0	2	1.6
hsa_circ_1749_FAM120A	chr9	96233422	96278551	exon_match	20	+	FAM120A	hsa_circ_0087531	hsa-FAM120A_000018	HSA_CIRCpedia_64726	582.2	582.2	577.25	580.35	4.95	0	2	1.2
hsa_circ_1843_ERBB3	chr12	56480314	56482652	exon_match	20	+	ERBB3	hsa_circ_0026810	hsa-ERBB3_000001	HSA_CIRCpedia_151684	597.55	597.55	589.4	596.65	8.15	0	13	5.65
hsa_circ_1847_EPHB2	chr1	23107913	23111569	exon_match	20	+	EPHB2	hsa_circ_0004085	hsa-EPHB2_000001	HSA_CIRCpedia_30502	525.55	525.55	417.3	417.85	108.25	0	4	1.6
hsa_circ_1758_ELP3	chr8	27987018	28019595	exon_match	20	+	ELP3	hsa_circ_0001784	hsa-ELP3_000002	HSA_CIRCpedia_60765	646.4	646.4	639.2	644.15	7.2	0	3	2.7
hsa_circ_1775_ELL2	chr5	95242226	95255249	exon_match	20	-	ELL2	hsa_circ_0006160	hsa-ELL2_000001	HSA_CIRCpedia_53083	414.35	414.35	410.95	413.9	3.4	0	2	1.05
hsa_circ_1809_DPYD	chr1	98039315	98165103	exon_match	20	-	DPYD	.	hsa-DPYD_000032	HSA_CIRCpedia_69151	648.65	648.65	640.4	642.7	8.25	0	3	2.15
hsa_circ_1747_DMD	chrX	32305645	32366645	exon_match	20	-	DMD	hsa_circ_0140203	hsa-DMD_000008	HSA_CIRCpedia_118487	651.75	651.75	625.4	432.7	26.35	0	2	0.75
hsa_circ_1866_DHTKD1	chr10	12123470	12162266	exon_match	20	+	DHTKD1	hsa_circ_0007813	hsa-DHTKD1_000004	HSA_CIRCpedia_609	646.25	646.25	642.15	645.65	4.1	0	2	1.85
hsa_circ_1842_CTDSP2	chr12	58217686	58223379	exon_match	20	-	CTDSP2	.	hsa-CTDSP2_000002	.	462.5	462.5	456.95	460.75	5.55	0	10	2.55
hsa_circ_1861_CPEB3	chr10	93841076	93940776	exon_match	20	-	CPEB3	hsa_circ_0094449	hsa-CPEB3_000043	HSA_CIRCpedia_76616	543.05	543.05	537.55	540.65	5.5	1	2	1.25
hsa_circ_1862_CPEB3	chr10	93841076	93904869	exon_match	20	-	CPEB3	hsa_circ_0094447	hsa-CPEB3_000004	HSA_CIRCpedia_129175	512.9	512.9	506.25	508.75	6.65	0	2	1.4
hsa_circ_1748_CNKSR2	chrX	21534602	21550185	exon_match	20	+	CNKSR2	hsa_circ_0140113	hsa-CNKSR2_000073	HSA_CIRCpedia_65616	349.95	349.95	347.4	347.7	2.55	0	2	1.25
hsa_circ_1823_CLEC16A	chr16	11063017	11076848	exon_match	20	+	CLEC16A	hsa_circ_0004179	hsa-CLEC16A_000008	HSA_CIRCpedia_16289	527.45	527.45	521.6	523.25	5.85	0	1	0.1
hsa_circ_1853_CIT	chr12	120180215	120198859	exon_match	20	-	CIT	.	hsa-CIT_000071	HSA_CIRCpedia_72580	547.05	547.05	542.65	544.75	4.4	0	5	2.35
hsa_circ_1867_CELF2	chr10	11291115	11312787	exon_match	20	+	CELF2	hsa_circ_0092679	hsa-CELF2_000050	HSA_CIRCpedia_398	350.7	350.7	347.15	350.7	3.55	0	2	1.05
hsa_circ_1857_CELF1	chr11	47504246	47522484	exon_match	20	-	CELF1	hsa_circ_0095920	hsa-CELF1_000030	HSA_CIRCpedia_4589	692.2	692.2	687.5	690.4	4.7	0	2	1.1
hsa_circ_1812_CCDC57	chr17	80121075	80146295	exon_match	20	-	CCDC57	.	hsa-CCDC57_000014	HSA_CIRCpedia_130041	576	576	555.8	566.15	20.2	0	11	4.9
hsa_circ_1782_CCDC149	chr4	24821480	24839894	exon_match	20	-	CCDC149	.	hsa-CCDC149_000008	HSA_CIRCpedia_68801	502.1	502.1	499.1	501.45	3	0	1	0.75
hsa_circ_1858_CAPRIN1	chr11	34107610	34113603	exon_match	20	+	CAPRIN1	hsa_circ_0000287	hsa-CAPRIN1_000005	HSA_CIRCpedia_66782	812.25	812.25	805.95	811.4	6.3	0	2	1.35
hsa_circ_1765_CADPS2	chr7	122194603	122261771	exon_match	20	-	CADPS2	hsa_circ_0133203	hsa-CADPS2_000057	HSA_CIRCpedia_121793	443.4	443.4	438.95	439.8	4.45	0	1	0.85
hsa_circ_1766_CADPS2	chr7	122047593	122114571	exon_match	20	-	CADPS2	hsa_circ_0133197	hsa-CADPS2_000021	HSA_CIRCpedia_121791	719.35	719.35	711.35	714	8	0	1	0.05
hsa_circ_1785_CADPS	chr3	62451041	62467544	exon_match	20	-	CADPS	hsa_circ_0124422	hsa-CADPS_000021	HSA_CIRCpedia_124453	534.25	534.25	467.45	477.15	66.8	0	26	10.35
hsa_circ_1850_CACNA1C	chr12	2613601	2622150	exon_match	20	+	CACNA1C	hsa_circ_0098208	hsa-CACNA1C_000001	HSA_CIRCpedia_70532	236.3	236.3	234.85	4	1.45	0	0	0
hsa_circ_1770_BEND6	chr6	56846508	56857353	exon_match	20	+	BEND6	hsa_circ_0131980	hsa-BEND6_000001	HSA_CIRCpedia_123047	420.15	420.15	363.25	398.35	56.9	0	12	2.75
hsa_circ_1767_ATXN7L1	chr7	105278799	105283568	exon_match	20	-	ATXN7L1	hsa_circ_0132936	hsa-ATXN7L1_000001	HSA_CIRCpedia_98445	569.55	569.55	566.8	567.6	2.75	0	2	1.6
hsa_circ_1794_ATXN10	chr22	46085591	46098727	exon_match	20	+	ATXN10	hsa_circ_0004243	hsa-ATXN10_000005	HSA_CIRCpedia_37030	465.15	465.15	457.5	460.5	7.65	0	2	0.35
hsa_circ_1795_ATAD2B	chr2	24021007	24046439	exon_match	20	-	ATAD2B	hsa_circ_0052941	hsa-ATAD2B_000015	HSA_CIRCpedia_40218	732.5	732.5	727.8	730.05	4.7	1	2	1.7
hsa_circ_1826_ARNT2	chr15	80743220	80806746	exon_match	20	+	ARNT2	hsa_circ_0104669	hsa-ARNT2_000015	HSA_CIRCpedia_144327	718.45	718.45	712.2	713.95	6.25	0	4	2.7
hsa_circ_1864_AKR1E2	chr10	4872866	4884696	exon_match	20	+	AKR1E2	hsa_circ_0017521	hsa-AKR1E2_000001	HSA_CIRCpedia_1719	660.9	660.9	649.15	651.5	11.75	0	20	2.2
hsa_circ_1813_AK5	chr1	77752625	77806253	exon_match	20	+	AK5	hsa_circ_0114155	hsa-AK5_000002	HSA_CIRCpedia_139664	594.35	594.35	590.8	591.5	3.55	0	4	0.2
hsa_circ_1790_ADCY5	chr3	123044168	123051522	exon_match	20	-	ADCY5	hsa_circ_0121670	hsa-ADCY5_000002	HSA_CIRCpedia_138657	519.9	519.9	517	518.2	2.9	0	1	0.85
hsa_circ_1831_ADAMTS17	chr15	100672211	100673520	exon_match	20	-	ADAMTS17	hsa_circ_0103066	hsa-ADAMTS17_000006	HSA_CIRCpedia_144362	926.8	926.8	218.4	218.4	708.4	0	8	0.4
hsa_circ_1799_ABI2	chr2	204231599	204267457	exon_match	20	+	ABI2	hsa_circ_0118824	hsa-ABI2_000049	HSA_CIRCpedia_39307	631.1	631.1	626.05	629.6	5.05	0	5	3.45
hsa_circ_1819_ABCA3	chr16	2378453	2379855	exon_match	20	-	ABCA3	hsa_circ_0037517	hsa-ABCA3_000002	HSA_CIRCpedia_17061	470.6	470.6	466.1	466.5	4.5	0	2	1.9
hsa_circ_1792_AAK1	chr2	69732700	69736592	exon_match	20	-	AAK1	hsa_circ_0055079	hsa-AAK1_000008	HSA_CIRCpedia_42148	414.85	414.85	412.6	414.8	2.25	0	1	0.7
hsa_circ_1762_ACTR3B	chr7	152497615	152522207	exon_match	20	+	ACTR3B	hsa_circ_0083062	.	HSA_CIRCpedia_98975	503.4	503.4	473.85	497.15	29.55	0	4	2.2
hsa_circ_1756_DENND1A	chr9	126392654	126641300	exon_match	20	-	DENND1A	hsa_circ_0088467	.	HSA_CIRCpedia_62697	748.45	748.45	723.5	742.9	24.95	0	2	0.9
hsa_circ_1787_USP13	chr3	179424721	179463005	exon_match	20	+	USP13	.	.	HSA_CIRCpedia_44547	660.85	660.85	653.75	656.45	7.1	0	4	2.8
hsa_circ_1768_RIMS1	chr6	72943475	73043538	exon_match	20	+	RIMS1	.	.	HSA_CIRCpedia_123092	335.95	335.95	327.3	327.9	8.65	0	4	3.8
hsa_circ_1821_VPS35L	chr16	19680481	19710970	exon_match	20	+	VPS35L	hsa_circ_0038372	.	.	499.4	499.4	491.1	495.25	8.3	0	1	0.85
hsa_circ_1772_FLOT1	chr6	30697798	30698877	exon_match	20	-	FLOT1	hsa_circ_0002683	.	.	423.05	423.05	417.5	423.05	5.55	0	5	3.55
hsa_circ_1778_WDFY3	chr4	85630445	85642725	exon_match	20	-	WDFY3	.	.	.	572	572	564.05	564.4	7.95	1	2	1.95
hsa_circ_1832_UNC79	chr14	93962756	94004564	exon_match	20	+	UNC79	.	.	.	578.3	578.3	569.2	295.35	9.1	0	4	2.65
hsa_circ_1833_NRXN3	chr14	79117507	79175998	exon_match	20	+	NRXN3	.	.	.	532.85	532.85	527.65	530.2	5.2	0	3	2.55
hsa_circ_1851_GLT1D1	chr12	129383780	129432003	exon_match	20	+	GLT1D1	.	.	.	344.2	344.2	339.4	341.35	4.8	0	2	1.75
hsa_circ_1863_KCNMA1	chr10	78844394	78872200	exon_match	20	-	KCNMA1	.	.	.	423.3	423.3	420.25	420.6	3.05	0	3	0.15
hsa_circ_1871_ZFX	chrX	24190831	24197887	exon_match	19	+	ZFX	hsa_circ_0007108	hsa-ZFX_000015	HSA_CIRCpedia_65680	539.053	539.053	531.684	531.737	7.36842	0	8	4.73684
hsa_circ_1935_ZC3H18	chr16	88675341	88677944	exon_match	19	+	ZC3H18	hsa_circ_0004640	hsa-ZC3H18_000001	HSA_CIRCpedia_19043	273.211	273.211	271.105	271.474	2.10526	0	3	1.73684
hsa_circ_1908_NSD2	chr4	1902352	1940259	exon_match	19	+	NSD2	hsa_circ_0125969	hsa-WHSC1_000015	HSA_CIRCpedia_147386	598.632	598.632	594.684	598.105	3.94737	0	2	1.42105
hsa_circ_1891_WDR27	chr6	170058371	170062520	exon_match	19	-	WDR27	hsa_circ_0078750	hsa-WDR27_000013	HSA_CIRCpedia_100578	423.158	423.158	418.105	422.053	5.05263	0	2	0.736842
hsa_circ_1893_TULP4	chr6	158834096	158873300	exon_match	19	+	TULP4	hsa_circ_0078460	hsa-TULP4_000004	HSA_CIRCpedia_100477	398.421	398.421	391.737	394.526	6.68421	0	2	1.78947
hsa_circ_1949_TRHDE	chr12	72680460	72771901	exon_match	19	+	TRHDE	hsa_circ_0099187	hsa-TRHDE_000008	HSA_CIRCpedia_71909	291.421	291.421	275.053	275.053	16.3684	0	17	2.84211
hsa_circ_1944_TRAF3	chr14	103336521	103369766	exon_match	19	+	TRAF3	hsa_circ_0033426	hsa-TRAF3_000002	HSA_CIRCpedia_11482	642.895	642.895	635.947	638.211	6.94737	0	6	3.57895
hsa_circ_1942_TMEM59	chr1	54502282	54513045	exon_match	19	-	TMEM59	hsa_circ_0012633	hsa-TMEM59_000003	HSA_CIRCpedia_32468	467.474	467.474	462.895	467.053	4.57895	0	7	3
hsa_circ_1892_TMEM181	chr6	159004985	159029782	exon_match	19	+	TMEM181	hsa_circ_0003735	hsa-TMEM181_000012	HSA_CIRCpedia_54189	455.158	455.158	449.579	449.895	5.57895	0	2	1.68421
hsa_circ_1887_THSD7A	chr7	11500288	11521609	exon_match	19	-	THSD7A	.	hsa-THSD7A_000008	HSA_CIRCpedia_150353	401.684	401.684	395.368	378.263	6.31579	0	3	1.05263
hsa_circ_1934_TCF25	chr16	89958600	89967202	exon_match	19	+	TCF25	hsa_circ_0003421	hsa-TCF25_000005	HSA_CIRCpedia_19206	592.632	592.632	585.421	591.737	7.21053	1	9	2.57895
hsa_circ_1930_TBCD	chr17	80739464	80772810	exon_match	19	+	TBCD	hsa_circ_0046497	hsa-TBCD_000022	HSA_CIRCpedia_22935	419.947	419.947	414.789	417.526	5.15789	0	1	0.894737
hsa_circ_1943_TARSL2	chr15	102241288	102255166	exon_match	19	-	TARSL2	hsa_circ_0037108	hsa-TARSL2_000001	HSA_CIRCpedia_13620	584.368	584.368	580.105	581.368	4.26316	0	7	0.578947
hsa_circ_1947_SYT1	chr12	79611282	79747399	exon_match	19	+	SYT1	.	hsa-SYT1_000004	.	710.158	710.158	663.158	664.842	47	0	1	0.684211
hsa_circ_1937_SRCAP	chr16	30744600	30745329	exon_match	19	+	SRCAP	hsa_circ_0039107	hsa-SRCAP_000004	HSA_CIRCpedia_17453	438.474	438.474	434.316	437.316	4.15789	0	2	1.73684
hsa_circ_1876_SLC27A4	chr9	131365821	131367756	exon_match	19	+	SLC27A4	hsa_circ_0088865	hsa-SPTAN1_000062	HSA_CIRCpedia_63002	362.789	362.789	360	362	2.78947	0	2	1.10526
hsa_circ_1969_SORCS3	chr10	106927015	106971008	exon_match	19	+	SORCS3	hsa_circ_0092564	hsa-SORCS3_000024	HSA_CIRCpedia_332	469.263	469.263	465.842	466.316	3.42105	0	1	0.947368
hsa_circ_1872_SH3KBP1	chrX	19606760	19705809	exon_match	19	-	SH3KBP1	.	hsa-SH3KBP1_000004	.	646.158	646.158	634.737	638.737	11.4211	0	9	2.73684
hsa_circ_1940_SH3GL3	chr15	84233885	84257523	exon_match	19	+	SH3GL3	hsa_circ_0104731	hsa-SH3GL3_000011	HSA_CIRCpedia_130998	554.158	554.158	550.316	552.421	3.84211	0	1	0.842105
hsa_circ_1916_SGSM1	chr22	25240863	25243763	exon_match	19	+	SGSM1	.	hsa-SGSM1_000035	.	444.789	444.789	216.947	217.737	227.842	0	4	2.89474
hsa_circ_1952_RYR2	chr1	237666588	237713991	exon_match	19	+	RYR2	.	hsa-RYR2_000169	HSA_CIRCpedia_148985	548.316	548.316	545.632	366.105	2.68421	0	3	0.789474
hsa_circ_1964_RUFY2	chr10	70152894	70161494	exon_match	19	-	RUFY2	hsa_circ_0093951	hsa-RUFY2_000001	HSA_CIRCpedia_67008	433	433	426.211	428.368	6.78947	0	5	4.21053
hsa_circ_1902_RUFY1	chr5	179012796	179023682	exon_match	19	+	RUFY1	.	hsa-RUFY1_000021	.	524.211	524.211	498.211	522	26	0	3	1.05263
hsa_circ_1925_RPAP2	chr1	92798947	92846430	exon_match	19	+	RPAP2	hsa_circ_0000091	hsa-RPAP2_000001	HSA_CIRCpedia_33163	377.211	377.211	306.947	314.947	70.2632	0	1	0.842105
hsa_circ_1888_RIMS1	chr6	72993749	73043538	exon_match	19	+	RIMS1	hsa_circ_0076969	hsa-RIMS1_000157	HSA_CIRCpedia_55457	402.474	402.474	395.368	377.474	7.10526	1	4	3.78947
hsa_circ_1889_RIMS1	chr6	72889277	72947625	exon_match	19	+	RIMS1	hsa_circ_0132212	hsa-RIMS1_000009	HSA_CIRCpedia_123086	476.737	476.737	473.105	195.316	3.63158	0	3	1.73684
hsa_circ_1956_RIC3	chr11	8158924	8174970	exon_match	19	-	RIC3	hsa_circ_0096555	hsa-RIC3_000003	HSA_CIRCpedia_118031	393.526	393.526	365.842	390.737	27.6842	0	2	1.47368
hsa_circ_1874_REPS2	chrX	17047648	17157084	exon_match	19	+	REPS2	.	hsa-REPS2_000059	HSA_CIRCpedia_141963	707.632	707.632	700.211	701.947	7.42105	0	7	1.94737
hsa_circ_1923_RALY	chr20	32659871	32666359	exon_match	19	+	RALY	hsa_circ_0001140	hsa-RALY_000001	HSA_CIRCpedia_33777	733.368	733.368	726.368	731.211	7	0	20	3.31579
hsa_circ_1877_RAD23B	chr9	110064315	110074018	exon_match	19	+	RAD23B	hsa_circ_0087857	hsa-RAD23B_000009	HSA_CIRCpedia_149239	350.263	350.263	347.368	349.105	2.89474	0	3	1
hsa_circ_1918_PSMD14	chr2	162223988	162251714	exon_match	19	+	PSMD14	hsa_circ_0007303	hsa-PSMD14_000012	HSA_CIRCpedia_38385	498.211	498.211	494.053	497.895	4.15789	0	2	1.10526
hsa_circ_1960_PRMT3	chr11	20417348	20473754	exon_match	19	+	PRMT3	.	hsa-PRMT3_000023	HSA_CIRCpedia_155473	536.947	536.947	533.316	534.684	3.63158	0	1	0.789474
hsa_circ_1882_PRKAR1B	chr7	618892	635941	exon_match	19	-	PRKAR1B	hsa_circ_0079039	hsa-PRKAR1B_000010	HSA_CIRCpedia_58423	287.368	287.368	276.579	279.737	10.7895	0	11	7.52632
hsa_circ_1878_PREX2	chr8	68950393	68973014	exon_match	19	+	PREX2	hsa_circ_0137013	hsa-PREX2_000013	HSA_CIRCpedia_125910	529.842	529.842	524.105	524.105	5.73684	0	1	0.736842
hsa_circ_1945_PPIEL	chr1	40007391	40020064	exon_match	19	-	PPIEL	.	hsa-PPIEL_000010	.	329.737	329.737	324.526	325.526	5.21053	0	4	3.63158
hsa_circ_1958_PHF21A	chr11	46098304	46113774	exon_match	19	-	PHF21A	hsa_circ_0000296	hsa-PHF21A_000007	HSA_CIRCpedia_4427	236.158	236.158	228.263	231.526	7.89474	0	2	1.26316
hsa_circ_1957_PAPPA2	chr1	176563659	176564731	exon_match	19	+	PAPPA2	hsa_circ_0015382	hsa-PAPPA2_000007	HSA_CIRCpedia_148770	957	957	954.053	954.053	2.94737	0	2	1.78947
hsa_circ_1899_OXCT1	chr5	41794104	41807540	exon_match	19	-	OXCT1	hsa_circ_0004873	hsa-OXCT1_000001	HSA_CIRCpedia_51838	335.263	335.263	331.263	333.211	4	0	2	1.84211
hsa_circ_1883_NUDCD3	chr7	44465498	44467302	no_exon_match	19	-	NUDCD3	hsa_circ_0080035	hsa-NUDCD3_000003	HSA_CIRCpedia_58115	468.158	468.158	122.105	467.211	346.053	NA	NA	NA
hsa_circ_1914_NOL12	chr22	38083916	38084999	exon_match	19	+	NOL12	hsa_circ_0004543	hsa-NOL12_000001	HSA_CIRCpedia_36622	233.211	233.211	229.421	233.211	3.78947	0	7	3.05263
hsa_circ_1869_NLGN4Y	chrY	16733888	16835149	exon_match	19	+	NLGN4Y	hsa_circ_0092265	hsa-NLGN4Y_000006	HSA_CIRCpedia_66488	606.053	606.053	577.211	580.263	28.8421	0	3	2.36842
hsa_circ_1913_NDUFA10	chr2	240929490	240946787	exon_match	19	-	NDUFA10	hsa_circ_0001118	hsa-NDUFA10_000001	HSA_CIRCpedia_40245	334	334	199.421	256.316	134.579	0	8	2.42105
hsa_circ_1919_NBAS	chr2	15644268	15679480	exon_match	19	-	NBAS	hsa_circ_0004665	hsa-NBAS_000007	HSA_CIRCpedia_38237	496.211	496.211	492.737	493.526	3.47368	0	3	1.31579
hsa_circ_1948_NAV3	chr12	78443772	78452895	exon_match	19	+	NAV3	hsa_circ_0002419	hsa-NAV3_000097	HSA_CIRCpedia_9642	386.895	386.895	382.947	272.737	3.94737	0	2	1.68421
hsa_circ_1959_NAT10	chr11	34129757	34140050	exon_match	19	+	NAT10	.	hsa-NAT10_000012	HSA_CIRCpedia_4179	637	637	630.842	635.053	6.15789	0	2	1.73684
hsa_circ_1881_MTSS1	chr8	125567982	125571073	exon_match	19	-	MTSS1	hsa_circ_0135675	hsa-MTSS1_000008	HSA_CIRCpedia_126082	584.316	584.316	574.947	583.895	9.36842	0	17	8.94737
hsa_circ_1905_MTHFD2L	chr4	75040222	75147267	exon_match	19	+	MTHFD2L	.	hsa-MTHFD2L_000003	HSA_CIRCpedia_49091	542.474	542.474	537.211	490.158	5.26316	0	3	1.68421
hsa_circ_1911_MTA3	chr2	42922904	42950175	exon_match	19	+	MTA3	hsa_circ_0054278	hsa-MTA3_000001	HSA_CIRCpedia_41322	696.316	696.316	692.263	694	4.05263	0	1	0.578947
hsa_circ_1917_MICAL3	chr22	18368643	18371996	exon_match	19	-	MICAL3	hsa_circ_0116188	hsa-MICAL3_000070	HSA_CIRCpedia_133187	231.368	231.368	230.421	231.211	0.947368	0	0	0
hsa_circ_1894_MCTP1	chr5	94230353	94248681	exon_match	19	-	MCTP1	hsa_circ_0073393	hsa-MCTP1_000038	HSA_CIRCpedia_53043	358.579	358.579	356.263	357.316	2.31579	0	5	0.894737
hsa_circ_1933_MAP2K4	chr17	11984672	12016677	exon_match	19	+	MAP2K4	hsa_circ_0007456	hsa-MAP2K4_000036	HSA_CIRCpedia_19264	373.632	373.632	370.526	371.684	3.10526	0	4	0.473684
hsa_circ_1962_MAGI3	chr1	114214355	114216087	exon_match	19	+	MAGI3	hsa_circ_0006583	hsa-MAGI3_000003	HSA_CIRCpedia_27378	272.895	272.895	271.947	272.526	0.947368	0	0	0
hsa_circ_1907_LRPAP1	chr4	3519760	3526778	exon_match	19	-	LRPAP1	.	hsa-LRPAP1_000001	HSA_CIRCpedia_102750	454.211	454.211	453.053	454.211	1.15789	0	1	0.894737
hsa_circ_1946_LRCH1	chr13	47266670	47303119	exon_match	19	+	LRCH1	hsa_circ_0030207	hsa-LRCH1_000032	HSA_CIRCpedia_10828	549.158	549.158	544.895	546.737	4.26316	0	0	0
hsa_circ_1900_LIFR	chr5	38523520	38530768	exon_match	19	-	LIFR	hsa_circ_0072309	hsa-LIFR_000001	HSA_CIRCpedia_51796	441.789	441.789	438.737	439.789	3.05263	0	3	0.947368
hsa_circ_1909_KALRN	chr3	124174023	124215260	exon_match	19	+	KALRN	hsa_circ_0121707	hsa-KALRN_000020	HSA_CIRCpedia_112960	669.737	669.737	663.053	665.737	6.68421	0	2	1.57895
hsa_circ_1936_ITGB3BP	chr1	63944434	63974241	exon_match	19	-	ITGB3BP	hsa_circ_0004586	hsa-ITGB3BP_000001	HSA_CIRCpedia_32710	251.842	251.842	242.842	243.579	9	0	2	0.157895
hsa_circ_1896_HOMER1	chr5	78734832	78746944	exon_match	19	-	HOMER1	hsa_circ_0073131	hsa-HOMER1_000015	HSA_CIRCpedia_52731	316.316	316.316	310.053	311.842	6.26316	0	3	1.78947
hsa_circ_1963_HK1	chr10	71151880	71158584	exon_match	19	+	HK1	hsa_circ_0018624	hsa-HK1_000005	HSA_CIRCpedia_2196	484.053	484.053	481.263	483.632	2.78947	0	4	1.05263
hsa_circ_1965_HERC4	chr10	69726439	69773943	exon_match	19	-	HERC4	hsa_circ_0093906	hsa-HERC4_000001	HSA_CIRCpedia_1987	705.421	705.421	667.368	670.684	38.0526	1	1	1
hsa_circ_1884_HECW1	chr7	43490426	43532779	exon_match	19	+	HECW1	hsa_circ_0134339	hsa-HECW1_000001	HSA_CIRCpedia_58072	661.211	661.211	654.947	655.789	6.26316	0	3	1.73684
hsa_circ_1901_GUSBP1	chr5	21491429	21497305	exon_match	19	+	GUSBP1	hsa_circ_0128780	hsa-GUSBP1_000001	HSA_CIRCpedia_51485	431.105	431.105	422.789	430.263	8.31579	0	8	2.42105
hsa_circ_1895_ADGRV1	chr5	90098555	90111553	exon_match	19	+	ADGRV1	.	hsa-GPR98_000139	HSA_CIRCpedia_158682	391.316	391.316	386.632	387.474	4.68421	0	2	1.78947
hsa_circ_1915_GIGYF2	chr2	233599864	233626146	exon_match	19	+	GIGYF2	hsa_circ_0007952	hsa-GIGYF2_000091	HSA_CIRCpedia_40047	428.684	428.684	421.263	427.737	7.42105	1	2	1.73684
hsa_circ_1941_GALK2	chr15	49528047	49575915	exon_match	19	+	GALK2	hsa_circ_0035188	hsa-GALK2_000001	HSA_CIRCpedia_14614	314	314	310.105	311.947	3.89474	0	2	1.15789
hsa_circ_1890_GABBR1	chr6	29572270	29580391	exon_match	19	-	GABBR1	.	hsa-GABBR1_000025	.	389.211	389.211	384.474	385.368	4.73684	0	2	1.73684
hsa_circ_1910_EML6	chr2	55130180	55155888	exon_match	19	+	EML6	.	hsa-EML6_000015	.	556.789	556.789	549.632	551.105	7.15789	0	8	1.68421
hsa_circ_1875_ELAVL2	chr9	23701376	23765097	exon_match	19	-	ELAVL2	hsa_circ_0138510	hsa-ELAVL2_000001	HSA_CIRCpedia_140753	454.526	454.526	445.105	447	9.42105	0	2	1.21053
hsa_circ_1921_DOP1B	chr21	37599983	37605373	exon_match	19	+	DOP1B	.	hsa-DOPEY2_000016	.	439.421	439.421	436.737	431.526	2.68421	0	3	1.78947
hsa_circ_1870_DMD	chrX	31164407	31165635	exon_match	19	-	DMD	hsa_circ_0140179	hsa-DMD_000078	HSA_CIRCpedia_65749	326.316	326.316	322.895	325.526	3.42105	0	2	0.947368
hsa_circ_1966_DIP2C	chr10	454865	468973	exon_match	19	-	DIP2C	hsa_circ_0093666	hsa-DIP2C_000005	HSA_CIRCpedia_1673	633.579	633.579	629.789	632.684	3.78947	0	2	1.05263
hsa_circ_1951_DIP2B	chr12	51068256	51074546	exon_match	19	+	DIP2B	hsa_circ_0098733	hsa-DIP2B_000021	HSA_CIRCpedia_119103	611.211	611.211	607.895	608.263	3.31579	0	1	0.894737
hsa_circ_1967_DHTKD1	chr10	12123470	12133683	exon_match	19	+	DHTKD1	hsa_circ_0003074	hsa-DHTKD1_000001	HSA_CIRCpedia_601	504.842	504.842	499.947	502.421	4.89474	0	1	0.894737
hsa_circ_1954_DENND5A	chr11	9182259	9215228	exon_match	19	-	DENND5A	hsa_circ_0008495	hsa-DENND5A_000010	HSA_CIRCpedia_6016	542.895	542.895	539.158	540	3.73684	0	3	2.52632
hsa_circ_1906_DCUN1D4	chr4	52740436	52779558	exon_match	19	+	DCUN1D4	.	hsa-DCUN1D4_000080	.	569.947	569.947	510.842	564	59.1053	0	11	6.63158
hsa_circ_1880_CSGALNACT1	chr8	19362711	19363641	exon_match	19	-	CSGALNACT1	hsa_circ_0136105	hsa-CSGALNACT1_000003	HSA_CIRCpedia_60538	635.579	635.579	631.211	634.053	4.36842	0	22	3.42105
hsa_circ_1873_CDKL5	chrX	18622021	18627690	exon_match	19	+	CDKL5	hsa_circ_0140018	hsa-CDKL5_000055	HSA_CIRCpedia_160733	763.211	763.211	758.158	759.263	5.05263	0	13	2.31579
hsa_circ_1931_CCDC57	chr17	80141649	80151706	exon_match	19	-	CCDC57	hsa_circ_0107793	hsa-CCDC57_000007	HSA_CIRCpedia_22848	383.474	383.474	377.316	379.421	6.15789	1	4	2.15789
hsa_circ_1926_CACNA1A	chr19	13322916	13335586	exon_match	19	-	CACNA1A	.	hsa-CACNA1A_000024	.	543.053	543.053	537.474	540.421	5.57895	0	11	2.63158
hsa_circ_1938_VPS35L	chr16	19627435	19628130	exon_match	19	+	VPS35L	hsa_circ_0005835	hsa-C16orf62_000001	HSA_CIRCpedia_16819	555.316	555.316	172.579	175.842	382.737	0	6	1.57895
hsa_circ_1939_C15orf38-AP3S2	chr15	90446447	90451644	exon_match	19	-	C15orf38-AP3S2	.	hsa-C15orf38-AP3S2_000027	.	320.053	320.053	316.632	318.789	3.42105	0	3	1.63158
hsa_circ_1970_BTRC	chr10	103281395	103285956	exon_match	19	+	BTRC	hsa_circ_0092420	hsa-BTRC_000026	HSA_CIRCpedia_76851	346.526	346.526	345.421	346.263	1.10526	0	1	0.473684
hsa_circ_1932_BPTF	chr17	65887959	65890281	exon_match	19	+	BPTF	hsa_circ_0005347	hsa-BPTF_000114	HSA_CIRCpedia_22168	506.211	506.211	502.211	505.474	4	0	4	2.57895
hsa_circ_1912_BIRC6	chr2	32703702	32707650	exon_match	19	+	BIRC6	hsa_circ_0007917	hsa-BIRC6_000016	HSA_CIRCpedia_40861	462.316	462.316	456.895	457.421	5.42105	0	3	1.84211
hsa_circ_1920_BACE2	chr21	42609439	42629253	exon_match	19	+	BACE2	hsa_circ_0061776	hsa-BACE2_000001	HSA_CIRCpedia_35574	652.263	652.263	646.316	651.263	5.94737	0	3	2.05263
hsa_circ_1927_ATP9B	chr18	76953182	77013541	exon_match	19	+	ATP9B	hsa_circ_0108914	hsa-ATP9B_000045	HSA_CIRCpedia_24370	363.737	363.737	354.789	356.526	8.94737	0	6	4.89474
hsa_circ_1879_ATP6V1H	chr8	54656136	54714456	exon_match	19	-	ATP6V1H	hsa_circ_0136750	hsa-ATP6V1H_000006	HSA_CIRCpedia_89263	673.895	673.895	661.158	664.526	12.7368	0	6	1.42105
hsa_circ_1924_ATP1A3	chr19	42482087	42482950	exon_match	19	-	ATP1A3	hsa_circ_0051258	hsa-ATP1A3_000007	HSA_CIRCpedia_26015	449.947	449.947	448.053	449.316	1.89474	0	6	1.05263
hsa_circ_1928_ASXL3	chr18	31224857	31263532	exon_match	19	+	ASXL3	hsa_circ_0108275	hsa-ASXL3_000023	HSA_CIRCpedia_132161	703.316	703.316	699.421	699.842	3.89474	0	2	0.789474
hsa_circ_1903_ARHGAP26	chr5	142416760	142500712	exon_match	19	+	ARHGAP26	hsa_circ_0128194	hsa-ARHGAP26_000013	HSA_CIRCpedia_147314	476.842	476.842	472.105	474.211	4.73684	0	3	1.89474
hsa_circ_1922_ARFGEF2	chr20	47570092	47585814	exon_match	19	+	ARFGEF2	hsa_circ_0002182	hsa-ARFGEF2_000008	HSA_CIRCpedia_34531	520	520	518.684	518.684	1.31579	0	0	0
hsa_circ_1897_AP3B1	chr5	77385216	77425131	exon_match	19	-	AP3B1	hsa_circ_0008164	hsa-AP3B1_000005	HSA_CIRCpedia_52685	502.947	502.947	499.895	500.789	3.05263	0	0	0
hsa_circ_1955_ANKRD42	chr11	82917099	82947551	exon_match	19	+	ANKRD42	hsa_circ_0023858	hsa-ANKRD42_000001	HSA_CIRCpedia_5824	687.211	687.211	679.789	680.789	7.42105	0	18	8.15789
hsa_circ_1929_ANKRD29	chr18	21209816	21229157	exon_match	19	-	ANKRD29	.	hsa-ANKRD29_000002	.	412.368	412.368	406.158	408.632	6.21053	0	4	3.63158
hsa_circ_1953_AEBP2	chr12	19615443	19646920	exon_match	19	+	AEBP2	hsa_circ_0098112	hsa-AEBP2_000040	HSA_CIRCpedia_7899	472.158	472.158	438.789	471.211	33.3684	0	6	0.315789
hsa_circ_1898_PDE8B	chr5	76621363	76640756	exon_match	19	+	PDE8B	hsa_circ_0129672	.	HSA_CIRCpedia_169414	404.632	404.632	397.737	398.211	6.89474	0	5	3.31579
hsa_circ_1904_CTNND2	chr5	11082807	11117679	exon_match	19	-	CTNND2	hsa_circ_0127572	.	HSA_CIRCpedia_136263	451.316	451.316	443.737	446.684	7.57895	0	7	4.94737
hsa_circ_1886_CNTNAP2	chr7	146471362	146741146	exon_match	19	+	CNTNAP2	.	.	HSA_CIRCpedia_133088	397.053	397.053	394.053	394.947	3	0	0	0
hsa_circ_1885_PTPRN2	chr7	157449048	158109624	exon_match	19	-	PTPRN2	.	.	.	559.895	559.895	554.263	555.947	5.63158	0	2	1
hsa_circ_1950_NCAPD2	chr12	6623938	6631203	exon_match	19	+	NCAPD2	.	.	.	356.632	356.632	354.158	356.579	2.47368	0	2	1.52632
hsa_circ_1961_MAN1A2	chr1	118003110	118042176	exon_match	19	+	MAN1A2	.	.	.	371.368	371.368	369.579	370	1.78947	0	1	0.684211
hsa_circ_1968_HSPA12A	chr10	118439013	118594533	exon_match	19	-	HSPA12A	.	.	.	581.684	581.684	577.789	578.263	3.89474	0	0	0
hsa_circ_2021_ZNF827	chr4	146806829	146813567	exon_match	18	-	ZNF827	hsa_circ_0007902	hsa-ZNF827_000033	HSA_CIRCpedia_47578	571.111	571.111	568.778	570.389	2.33333	0	2	1.61111
hsa_circ_2077_ZNF362	chr1	33745724	33747412	exon_match	18	+	ZNF362	hsa_circ_0011471	hsa-ZNF362_000012	HSA_CIRCpedia_31484	484	484	478	484	6	0	3	2.38889
hsa_circ_2064_ZC3H7A	chr16	11846524	11855899	exon_match	18	-	ZC3H7A	.	hsa-ZC3H7A_000064	HSA_CIRCpedia_162104	527.944	527.944	519.222	525.056	8.72222	0	4	2.72222
hsa_circ_2076_VWA8	chr13	42439871	42461497	exon_match	18	-	VWA8	hsa_circ_0030117	hsa-VWA8_000006	HSA_CIRCpedia_10752	568.278	568.278	557.444	558.222	10.8333	0	2	1.77778
hsa_circ_2031_USP40	chr2	234398010	234418781	exon_match	18	-	USP40	.	hsa-USP40_000049	HSA_CIRCpedia_40095	496.222	496.222	452	491.944	44.2222	2	10	5.55556
hsa_circ_2062_UQCRC2	chr16	21979948	21987564	exon_match	18	+	UQCRC2	hsa_circ_0006485	hsa-UQCRC2_000002	HSA_CIRCpedia_16948	419.222	419.222	416.722	418.722	2.5	0	0	0
hsa_circ_1977_UBAP2	chr9	33971648	34017187	exon_match	18	-	UBAP2	hsa_circ_0086732	hsa-UBAP2_000008	HSA_CIRCpedia_63945	501.722	501.722	492.278	499.778	9.44444	0	5	1.16667
hsa_circ_2039_TTC3	chr21	38559349	38568337	exon_match	18	+	TTC3	hsa_circ_0006075	hsa-TTC3_000041	HSA_CIRCpedia_35462	616.056	616.056	611.667	615	4.38889	0	3	1.5
hsa_circ_2011_TTC1	chr5	159437506	159478190	exon_match	18	+	TTC1	hsa_circ_0128463	hsa-TTC1_000003	HSA_CIRCpedia_50981	376.722	376.722	375	376.722	1.72222	0	2	1.33333
hsa_circ_2067_TRIP4	chr15	64686144	64717830	exon_match	18	+	TRIP4	hsa_circ_0104217	hsa-TRIP4_000002	HSA_CIRCpedia_15158	743.556	743.556	735.944	740.944	7.61111	0	2	1.55556
hsa_circ_2033_TRIP12	chr2	230638812	230653656	exon_match	18	-	TRIP12	.	hsa-TRIP12_000009	HSA_CIRCpedia_69757	728.5	728.5	724.667	727.278	3.83333	0	1	0.0555556
hsa_circ_2091_TOR3A	chr1	179054762	179063352	exon_match	18	+	TOR3A	hsa_circ_0111328	hsa-TOR3A_000002	HSA_CIRCpedia_28967	514.944	514.944	509.278	512.889	5.66667	0	9	2.66667
hsa_circ_2012_TNIP1	chr5	150425421	150429508	exon_match	18	-	TNIP1	.	hsa-TNIP1_000008	.	178	178	175.278	176.222	2.72222	0	2	0.944444
hsa_circ_2025_TNIK	chr3	170789011	170805295	exon_match	18	-	TNIK	.	hsa-TNIK_000072	HSA_CIRCpedia_170095	605.944	605.944	601.889	603.111	4.05556	0	2	1.77778
hsa_circ_1982_TMEM245	chr9	111849452	111870850	exon_match	18	-	TMEM245	hsa_circ_0087932	hsa-TMEM245_000002	HSA_CIRCpedia_62192	637.333	637.333	630.167	631.611	7.16667	0	17	3.66667
hsa_circ_2019_TLL1	chr4	166976227	166999182	exon_match	18	+	TLL1	hsa_circ_0125730	hsa-TLL1_000002	HSA_CIRCpedia_124196	789.667	789.667	787.111	557.056	2.55556	0	0	0
hsa_circ_2068_TJP1	chr15	30058468	30065560	exon_match	18	-	TJP1	hsa_circ_0103273	hsa-TJP1_000083	HSA_CIRCpedia_13898	372.778	372.778	371.833	372.5	0.944444	0	3	0.777778
hsa_circ_2040_TIAM1	chr21	32638325	32649224	exon_match	18	-	TIAM1	hsa_circ_0115791	hsa-TIAM1_000015	HSA_CIRCpedia_35192	308.667	308.667	304.833	304.833	3.83333	0	3	2.38889
hsa_circ_2041_TIAM1	chr21	32589868	32598266	exon_match	18	-	TIAM1	hsa_circ_0061411	hsa-TIAM1_000006	HSA_CIRCpedia_115013	495.111	495.111	490.722	421.056	4.38889	0	3	2.16667
hsa_circ_2050_TCF4	chr18	52937061	53018234	exon_match	18	-	TCF4	hsa_circ_0047731	hsa-TCF4_000017	HSA_CIRCpedia_24007	522.111	522.111	518.278	521.222	3.83333	1	2	1.05556
hsa_circ_2030_TBC1D22A,TBC1D22A-AS1	chr22	47287161	47325531	no_exon_match	18	+	TBC1D22A,TBC1D22A-AS1	hsa_circ_0116813	hsa-TBC1D22A_000012	.	343.889	343.889	223.778	224.667	120.111	NA	NA	NA
hsa_circ_2079_TAF12	chr1	28931883	28948677	exon_match	18	-	TAF12	hsa_circ_0011159	hsa-TAF12_000002	HSA_CIRCpedia_31237	450.5	450.5	444.222	448.389	6.27778	0	5	2.5
hsa_circ_2026_STXBP5L	chr3	120871323	120959354	exon_match	18	+	STXBP5L	hsa_circ_0121595	hsa-STXBP5L_000012	HSA_CIRCpedia_43117	440.833	440.833	435.389	349.722	5.44444	0	2	0.888889
hsa_circ_2034_SPECC1L	chr22	24720187	24765288	exon_match	18	+	SPECC1L	hsa_circ_0116280	hsa-SPECC1L_000008	HSA_CIRCpedia_145371	716.889	716.889	707.722	710.833	9.16667	1	5	2.88889
hsa_circ_1984_SNTG1	chr8	51362227	51503477	exon_match	18	+	SNTG1	.	hsa-SNTG1_000023	.	564.722	564.722	514.944	133.611	49.7778	0	3	2
hsa_circ_1985_SNTG1	chr8	51362227	51465739	exon_match	18	+	SNTG1	.	hsa-SNTG1_000022	HSA_CIRCpedia_166289	445.778	445.778	421.833	131.167	23.9444	0	2	0.888889
hsa_circ_2070_SNRPN	chr15	25349005	25357041	exon_match	18	+	SNRPN	hsa_circ_0103199	hsa-SNHG14_000095	HSA_CIRCpedia_130468	488.222	488.222	483.389	484.389	4.83333	0	2	1.77778
hsa_circ_2063_SMG1	chr16	18826496	18830976	exon_match	18	-	SMG1	hsa_circ_0038241	hsa-SMG1_000008	HSA_CIRCpedia_16731	489.889	489.889	485.111	489.667	4.77778	0	10	2.38889
hsa_circ_2074_SMAP2	chr1	40872407	40882768	exon_match	18	+	SMAP2	hsa_circ_0011898	hsa-SMAP2_000002	HSA_CIRCpedia_31825	588.944	588.944	582.778	586.889	6.16667	1	6	2.61111
[truncated: 16,267 more rows]

## Sheet: circNick-LRS Mouse brain
internal_circRNA_name	chr	start	end	description	BSJ_reads	strand	gene	circBase_ID	circAtlas_ID	CIRCpedia_ID	mean_read_coverage	mean_gene_coverage	mean_exon_coverage	mean_EST_coverage	mean_intron_coverage	min_exon_adjust	max_exon_adjust	mean_exon_adjust
mmu_circ_0001_Magi1	chr6	93792346	93815825	exon_match	10059	-	Magi1	mmu_circ_0001496	mmu-Magi1_000023	MMU_CIRCpedia_34608	288.863	288.863	266.421	267.423	22.4419	0	27	2.47549
mmu_circ_0002_Gigyf2	chr1	87364103	87380008	exon_match	5775	+	Gigyf2	mmu_circ_0000057	mmu-Gigyf2_000044	MMU_CIRCpedia_32803	317.972	317.972	307.094	315.931	10.8784	0	16	2.52035
mmu_circ_0003_Atxn1	chr13	45795508	45956575	exon_match	4900	-	Atxn1	.	mmu-Atxn1_000001	MMU_CIRCpedia_20702	326.318	326.318	296.301	298.741	30.0169	0	26	1.62918
mmu_circ_0004_Kat6b	chr14	21516625	21517498	exon_match	4533	+	Kat6b	mmu_circ_0000505	mmu-Kat6b_000004	MMU_CIRCpedia_13282	419.598	419.598	416.189	417.057	3.40834	0	16	1.84447
mmu_circ_0005_Cdyl	chr13	35815908	35816575	exon_match	4371	+	Cdyl	mmu_circ_0000451	mmu-Cdyl_000005	MMU_CIRCpedia_17892	380.423	380.423	376.346	377.905	4.07641	0	11	2.6415
mmu_circ_0006_Gm21992	chr19	4792397	4794009	exon_match	4257	-	Gm21992	.	mmu-Gm21992_000001	MMU_CIRCpedia_21231	386.178	386.178	383.737	385.718	2.44045	0	24	1.43998
mmu_circ_0007_Elf2	chr3	51308049	51326035	exon_match	3789	-	Elf2	mmu_circ_0001125	mmu-Elf2_000016	MMU_CIRCpedia_22053	336.985	336.985	334.277	336.085	2.70731	0	19	1.71127
mmu_circ_0008_Rims2	chr15	39566942	39616510	exon_match	3535	+	Rims2	mmu_circ_0000595	mmu-Rims2_000108	MMU_CIRCpedia_19199	364.711	364.711	358.424	270.013	6.28713	0	19	1.70014
mmu_circ_0009_Dtnb	chr12	3617605	3648389	exon_match	3294	+	Dtnb	mmu_circ_0000349	mmu-Dtnb_000005	MMU_CIRCpedia_18044	367.023	367.023	363.604	364.073	3.41955	0	15	0.859745
mmu_circ_0010_Hdgfl3	chr7	81893798	81905636	exon_match	3253	-	Hdgfl3	mmu_circ_0001589	mmu-Hdgfrp3_000008	MMU_CIRCpedia_30959	339.145	339.145	337.018	338.058	2.12665	0	20	0.893022
mmu_circ_0011_Sergef	chr7	46590606	46635556	exon_match	3202	-	Sergef	mmu_circ_0001566	mmu-Sergef_000003	MMU_CIRCpedia_20905	441.78	441.78	437.413	439.366	4.36696	0	14	1.67958
mmu_circ_0012_Rps6kc1	chr1	190871591	190899571	exon_match	2926	-	Rps6kc1	mmu_circ_0000132	mmu-Rps6kc1_000009	MMU_CIRCpedia_12649	421.551	421.551	418.162	420.351	3.38824	0	12	1.865
mmu_circ_0013_Glcci1	chr6	8537816	8582790	exon_match	2855	+	Glcci1	.	mmu-Glcci1_000015	MMU_CIRCpedia_32064	401.645	401.645	398.404	398.903	3.24168	0	17	1.71769
mmu_circ_0014_Nfix	chr8	84771783	84772315	exon_match	2731	-	Nfix	mmu_circ_0001704	mmu-Nfix_000001	MMU_CIRCpedia_31796	380.699	380.699	379.395	380.659	1.30319	0	16	0.91688
mmu_circ_0015_Ankrd12	chr17	66024075	66053091	exon_match	2620	-	Ankrd12	mmu_circ_0000807	mmu-Ankrd12_000005	MMU_CIRCpedia_26408	405.34	405.34	398.35	403.852	6.98969	0	9	4.33321
mmu_circ_0016_Stx6	chr1	155173985	155197435	exon_match	2335	+	Stx6	mmu_circ_0000091	mmu-Stx6_000005	MMU_CIRCpedia_10563	377.544	377.544	373.519	377.009	4.02484	0	17	0.867666
mmu_circ_0017_Gigyf2	chr1	87364103	87379083	exon_match	2313	+	Gigyf2	.	mmu-Gigyf2_000019	.	282.708	282.708	272.042	282.064	10.6662	0	8	2.23476
mmu_circ_0018_Rims1	chr1	22346292	22379540	exon_match	2276	-	Rims1	mmu_circ_0000016	mmu-Rims1_000010	MMU_CIRCpedia_13496	353.316	353.316	349.485	349.543	3.83084	0	11	2.36424
mmu_circ_0019_Rnf169	chr7	99935161	99955540	exon_match	2104	-	Rnf169	mmu_circ_0001605	mmu-Rnf169_000001	MMU_CIRCpedia_36209	273.597	273.597	270.775	271.721	2.82272	0	28	1.07462
mmu_circ_0020_Smox	chr2	131511983	131516443	exon_match	1901	+	Smox	mmu_circ_0001068	mmu-Smox_000001	MMU_CIRCpedia_7714	365.95	365.95	351.163	364.878	14.787	0	26	1.74487
mmu_circ_0021_Aagab	chr9	63616685	63619231	exon_match	1868	+	Aagab	mmu_circ_0001792	mmu-Aagab_000001	MMU_CIRCpedia_25619	352.641	352.641	349.87	350.461	2.77088	0	8	0.81424
mmu_circ_0022_Rims2	chr15	39585589	39616510	exon_match	1712	+	Rims2	mmu_circ_0000596	mmu-Rims2_000006	MMU_CIRCpedia_19200	338.069	338.069	324.466	281.716	13.6034	0	29	0.998248
mmu_circ_0023_Elavl3	chr9	22036311	22036860	exon_match	1660	-	Elavl3	mmu_circ_0015463	mmu-Elavl3_000003	MMU_CIRCpedia_13438	270.788	270.788	268.531	269.419	2.25723	0	7	1.16145
mmu_circ_0024_Setbp1	chr18	79086550	79087180	exon_match	1570	-	Setbp1	mmu_circ_0000903	mmu-Setbp1_000001	MMU_CIRCpedia_30067	420.168	420.168	418.767	414.134	1.40127	0	8	1.39873
mmu_circ_0025_Bbs9	chr9	22643744	22679064	exon_match	1525	+	Bbs9	mmu_circ_0001755	mmu-Bbs9_000004	MMU_CIRCpedia_13587	354.652	354.652	351.334	352.087	3.31803	0	9	1.61902
mmu_circ_0026_Atxn1	chr13	45735114	45956575	exon_match	1394	-	Atxn1	.	.	MMU_CIRCpedia_20667	351.157	351.157	323.257	325.643	27.9003	0	25	1.17073
mmu_circ_0027_Rbm4b	chr19	4757245	4757669	exon_match	1388	+	Rbm4b	.	mmu-Rbm4b_000002	.	271.848	271.848	270.685	271.848	1.16282	0	15	1.16931
mmu_circ_0028_Atxn1	chr13	45697820	45956575	exon_match	1382	-	Atxn1	.	.	MMU_CIRCpedia_20658	377.836	377.836	359.153	361.582	18.6823	0	18	0.270622
mmu_circ_0029_Ankib1	chr5	3747020	3772787	exon_match	1358	-	Ankib1	mmu_circ_0001311	mmu-Ankib1_000009	MMU_CIRCpedia_18584	414.929	414.929	411.769	412.715	3.15979	0	23	1.28719
mmu_circ_0030_Dlgap1	chr17	70761074	70787209	exon_match	1325	+	Dlgap1	mmu_circ_0000811	mmu-Dlgap1_000015	MMU_CIRCpedia_27597	397.791	397.791	395.77	219.598	2.02113	0	7	0.102642
mmu_circ_0031_Wdr7	chr18	63791795	63825238	exon_match	1322	+	Wdr7	mmu_circ_0000879	mmu-Wdr7_000006	MMU_CIRCpedia_25673	351.877	351.877	345.418	346.412	6.4584	0	9	5.10968
mmu_circ_0032_Prkce	chr17	86488159	86496111	exon_match	1307	+	Prkce	mmu_circ_0000831	mmu-Prkce_000014	MMU_CIRCpedia_32462	386.956	386.956	383.296	384.248	3.66029	0	4	1.75057
mmu_circ_0033_Fbxw4	chr19	45630864	45640521	exon_match	1299	-	Fbxw4	mmu_circ_0000955	mmu-Fbxw4_000011	MMU_CIRCpedia_20623	368.841	368.841	365.534	366.175	3.30639	0	10	1.71978
mmu_circ_0034_Ryr2	chr13	11759670	11785141	exon_match	1298	-	Ryr2	mmu_circ_0000431	mmu-Ryr2_000026	MMU_CIRCpedia_4298	430.175	430.175	422.135	20.7111	8.04006	0	8	5.63713
mmu_circ_0035_Tulp4	chr17	6137210	6139156	no_exon_match	1292	+	Tulp4	mmu_circ_0000723	mmu-Tulp4_000001	.	391.009	391.009	213.378	390.749	177.632	NA	NA	NA
mmu_circ_0036_Ksr2	chr5	117500712	117505639	exon_match	1276	+	Ksr2	mmu_circ_0001394	mmu-Ksr2_000002	MMU_CIRCpedia_4269	250.363	250.363	246.44	75	3.9232	0	9	2.52978
mmu_circ_0037_Magi1	chr6	93792346	93815825	no_exon_match	1188	-	Magi1	mmu_circ_0001496	mmu-Magi1_000023	MMU_CIRCpedia_34608	304.355	304.355	273.008	274.215	31.3476	NA	NA	NA
mmu_circ_0038_Mapk4	chr18	73969890	73971276	exon_match	1182	-	Mapk4	mmu_circ_0000895	mmu-Mapk4_000001	MMU_CIRCpedia_28597	403.022	403.022	400.899	398.222	2.12267	0	16	1.5956
mmu_circ_0039_Brsk2	chr7	141987750	141992300	exon_match	1169	+	Brsk2	mmu_circ_0001648	mmu-Brsk2_000001	MMU_CIRCpedia_9153	366.062	366.062	363.867	337.74	2.19589	0	10	1.02994
mmu_circ_0040_Dgki	chr6	37029762	37058028	exon_match	1166	-	Dgki	mmu_circ_0001463	mmu-Dgki_000001	MMU_CIRCpedia_18404	409.292	409.292	403.595	280.791	5.6964	0	14	1.73928
mmu_circ_0041_Hipk3	chr2	104470748	104471847	exon_match	1151	-	Hipk3	mmu_circ_0001052	mmu-Hipk3_000020	MMU_CIRCpedia_1229	504.726	504.726	499.804	501.411	4.92268	0	29	2.67159
mmu_circ_0042_Slc8a1	chr17	81647808	81649638	exon_match	1070	-	Slc8a1	mmu_circ_0000823	mmu-intergenic_000057	MMU_CIRCpedia_30902	467.225	467.225	465.503	401.41	1.72243	0	22	1.73832
mmu_circ_0043_Zfp532	chr18	65651559	65656632	exon_match	1065	+	Zfp532	mmu_circ_0000887	mmu-Zfp532_000001	MMU_CIRCpedia_26233	337.334	337.334	335.308	335.308	2.02629	0	3	1.68075
mmu_circ_0044_Gas2	chr7	51887911	51953301	exon_match	1029	+	Gas2	mmu_circ_0014254	mmu-Gas2_000003	MMU_CIRCpedia_22231	377.843	377.843	366.404	374.467	11.4383	0	7	1.64043
mmu_circ_0045_Akt3	chr1	177102961	177248881	no_exon_match	1008	-	Akt3	.	mmu-Akt3_000019	MMU_CIRCpedia_12106	359.069	274.964	271.014	352.182	3.9504	NA	NA	NA
mmu_circ_0046_Kcnk10	chr12	98489904	98518832	exon_match	995	-	Kcnk10	mmu_circ_0000408	mmu-Kcnk10_000008	MMU_CIRCpedia_35802	365.355	365.355	364.465	364.487	0.889447	0	15	0.0723618
mmu_circ_0047_Epb41l3	chr17	69207858	69210383	exon_match	988	+	Epb41l3	mmu_circ_0000808	mmu-Epb4_000003	MMU_CIRCpedia_27127	328.248	328.248	323.737	324.433	4.51113	0	4	0.0273279
mmu_circ_0048_Tmem132d	chr5	128268491	128269377	exon_match	979	-	Tmem132d	mmu_circ_0001412	mmu-Tmem132d_000003	MMU_CIRCpedia_7140	456.503	456.503	454.879	454.935	1.62308	0	9	1.61083
mmu_circ_0049_Kansl1	chr11	104350486	104378826	exon_match	955	-	Kansl1	mmu_circ_0000328	mmu-Kansl1_000024	MMU_CIRCpedia_1189	400.292	400.292	397.193	399.76	3.09948	0	16	0.92356
mmu_circ_0050_Stag1	chr9	100705152	100738142	exon_match	950	+	Stag1	mmu_circ_0001833	mmu-Stag1_000007	MMU_CIRCpedia_260	293.783	293.783	288.019	291.269	5.76421	0	14	2.54842
mmu_circ_0051_Arhgap26	chr18	39120118	39150118	exon_match	950	+	Arhgap26	mmu_circ_0000865	mmu-Arhgap26_000006	MMU_CIRCpedia_19057	336.676	336.676	334.877	334.938	1.79895	0	29	0.189474
mmu_circ_0052_Stk39	chr2	68390913	68410141	exon_match	942	-	Stk39	mmu_circ_0001028	mmu-Stk39_000053	MMU_CIRCpedia_27003	312.021	312.021	307.053	308.712	4.96815	0	18	2.48938
mmu_circ_0053_Phf21a	chr2	92214048	92230724	exon_match	899	+	Phf21a	mmu_circ_0001047	mmu-Phf21a_000033	MMU_CIRCpedia_34310	242.536	242.536	236.028	238.127	6.50834	0	11	2.51502
mmu_circ_0054_Slc8a3	chr12	81314259	81316104	exon_match	887	-	Slc8a3	mmu_circ_0000398	mmu-Slc8a3_000003	MMU_CIRCpedia_30763	400.577	400.577	398.823	397.85	1.75423	0	4	1.75085
mmu_circ_0055_Fbxo42	chr4	141167712	141180532	exon_match	850	+	Fbxo42	mmu_circ_0011374	mmu-Fbxo42_000001	MMU_CIRCpedia_9034	372.467	372.467	367.256	369.662	5.21059	0	7	1.17765
mmu_circ_0056_Igf1r	chr7	68003809	68004355	exon_match	846	+	Igf1r	mmu_circ_0001582	mmu-Igf1r_000020	MMU_CIRCpedia_26913	370.606	370.606	370.563	370.563	0.0437352	0	25	0.06974
mmu_circ_0057_Unc79	chr12	102991349	103021876	exon_match	829	+	Unc79	mmu_circ_0000411	mmu-Unc79_000067	MMU_CIRCpedia_814	420.889	420.889	417.686	0.0277443	3.20265	0	5	1.54885
mmu_circ_0058_Anks1b	chr10	90069467	90077142	exon_match	808	+	Anks1b	mmu_circ_0000199	mmu-Anks1b_000001	MMU_CIRCpedia_33634	365.365	365.365	354.246	284.267	11.1188	0	30	0.693069
mmu_circ_0059_Oxct1	chr15	4047464	4059996	exon_match	805	+	Oxct1	mmu_circ_0000571	mmu-Oxct1_000001	MMU_CIRCpedia_19364	352.963	352.963	347.557	351.862	5.40621	0	16	1.74286
mmu_circ_0060_Epb41l1	chr2	156508812	156514210	exon_match	797	+	Epb41l1	mmu_circ_0009498	mmu-Epb4_000030	MMU_CIRCpedia_10747	404.251	404.251	400.285	400.804	3.96612	0	5	1.72773
mmu_circ_0061_Ppp2r2c	chr5	36922967	36940261	exon_match	786	+	Ppp2r2c	mmu_circ_0001342	mmu-Ppp2r2c_000003	MMU_CIRCpedia_18307	434.595	434.595	428.094	430.366	6.50127	0	18	3.44911
mmu_circ_0062_Dscam	chr16	97038897	97056765	exon_match	780	-	Dscam	mmu_circ_0000720	mmu-Dscam_000001	MMU_CIRCpedia_35492	338.037	338.037	330.308	246.063	7.72949	0	25	7.12051
mmu_circ_0063_Klhl2	chr8	64811679	64834568	exon_match	774	-	Klhl2	mmu_circ_0001679	mmu-Klhl2_000002	MMU_CIRCpedia_25937	285.898	285.898	280.195	280.846	5.70284	0	10	2.5323
mmu_circ_0064_Wscd2	chr5	113550419	113558463	exon_match	765	+	Wscd2	.	.	.	406.135	406.125	402.939	403.833	3.18693	0	24	2.15163
mmu_circ_0065_Samd4	chr14	47016276	47016795	exon_match	759	+	Samd4	mmu_circ_0000529	mmu-Samd4_000015	MMU_CIRCpedia_21017	349.523	349.523	348.808	349.476	0.715415	0	3	0.704875
mmu_circ_0066_Dennd1b	chr1	139039999	139062971	exon_match	755	+	Dennd1b	mmu_circ_0000081	mmu-Dennd1b_000005	MMU_CIRCpedia_8736	347.46	347.46	340.955	343.272	6.50464	0	18	4.34305
mmu_circ_0067_Stk35	chr2	129810487	129811237	exon_match	754	+	Stk35	mmu_circ_0001066	mmu-Stk35_000002	MMU_CIRCpedia_7414	438.706	438.706	435.977	436.684	2.72812	0	11	2.15915
mmu_circ_0068_Rtn2	chr7	19286534	19287510	exon_match	748	+	Rtn2	mmu_circ_0001548	mmu-Rtn2_000001	MMU_CIRCpedia_12717	457.35	457.35	451.342	452.261	6.00802	0	16	1.75936
mmu_circ_0069_Anks1b	chr10	90049815	90077142	exon_match	740	+	Anks1b	mmu_circ_0000198	mmu-Anks1b_000009	MMU_CIRCpedia_33624	407.312	407.312	405.076	344.851	2.23649	0	4	0.0648649
mmu_circ_0070_Pi4ka	chr16	17373349	17389457	exon_match	735	-	Pi4ka	mmu_circ_0000671	mmu-Pi4ka_000003	MMU_CIRCpedia_11906	430.608	430.608	415.834	417.053	14.7741	0	13	8.09932
mmu_circ_0071_Grip1	chr10	119929900	119945171	exon_match	721	+	Grip1	mmu_circ_0000216	mmu-Grip1_000001	MMU_CIRCpedia_5001	400.101	400.101	392.895	392.917	7.20666	0	17	0.610264
mmu_circ_0072_Glcci1	chr6	8537816	8573298	exon_match	717	+	Glcci1	.	mmu-Glcci1_000003	MMU_CIRCpedia_32062	288.219	288.219	285.098	285.244	3.12134	0	4	1.66946
mmu_circ_0073_Myrip	chr9	120453526	120464961	exon_match	714	+	Myrip	mmu_circ_0001858	mmu-Myrip_000001	MMU_CIRCpedia_5121	382.766	382.766	378.492	378.492	4.27451	0	24	1.80252
mmu_circ_0074_Zfp148	chr16	33421320	33434974	exon_match	702	+	Zfp148	mmu_circ_0000684	mmu-Zfp148_000011	MMU_CIRCpedia_16907	389.218	389.218	387.434	387.997	1.78348	0	6	0.733618
mmu_circ_0075_Arhgap32	chr9	32153039	32208265	exon_match	701	+	Arhgap32	mmu_circ_0001762	mmu-Arhgap32_000004	MMU_CIRCpedia_16389	441.064	441.064	433.745	287.656	7.31954	0	14	1.94151
mmu_circ_0076_Eif4e3	chr6	99632256	99651791	exon_match	688	-	Eif4e3	mmu_circ_0001501	mmu-Gm20696_000001	MMU_CIRCpedia_36168	310.14	310.14	307.858	308.833	2.28198	0	11	0.263081
mmu_circ_0077_2010111I01Rik	chr13	63015025	63015963	exon_match	684	+	2010111I01Rik	mmu_circ_0004728	mmu-2010111I01Rik_000009	MMU_CIRCpedia_25451	432.737	432.737	430.19	431.924	2.54678	0	6	1.98977
mmu_circ_0078_Smad1	chr8	79371783	79372364	exon_match	682	-	Smad1	mmu_circ_0001699	mmu-Smad1_000003	MMU_CIRCpedia_30120	390.057	390.057	388.836	389.956	1.22141	0	12	0.857771
mmu_circ_0079_Insr	chr8	3258382	3258934	exon_match	679	-	Insr	mmu_circ_0014773	mmu-Insr_000002	MMU_CIRCpedia_16558	348.719	348.719	347.289	348.614	1.43004	0	21	1.44477
mmu_circ_0080_Gpatch2l	chr12	86256867	86269061	exon_match	675	+	Gpatch2l	mmu_circ_0000404	mmu-Gpatch2l_000015	MMU_CIRCpedia_32350	334.944	334.944	328.123	331.039	6.82074	0	12	3.71407
mmu_circ_0081_Ep400	chr5	110753803	110756766	no_exon_match	672	-	Ep400	mmu_circ_0001387	mmu-Ep400_000001	MMU_CIRCpedia_2985	376.229	376.229	278.021	364.371	98.2083	NA	NA	NA
mmu_circ_0082_Glcci1	chr6	8537816	8579739	exon_match	670	+	Glcci1	.	mmu-Glcci1_000002	MMU_CIRCpedia_32063	380.373	380.373	377.001	377.13	3.37164	0	7	1.54179
mmu_circ_0083_Rgs7	chr1	175121727	175153230	exon_match	667	-	Rgs7	mmu_circ_0008456	mmu-Rgs7_000018	MMU_CIRCpedia_11978	289.919	289.919	286.691	286.691	3.22789	0	15	0.944528
mmu_circ_0084_Adcy1	chr11	7078887	7109112	exon_match	664	+	Adcy1	mmu_circ_0000232	mmu-Adcy1_000001	MMU_CIRCpedia_27613	305.429	305.429	302.932	303.699	2.49699	0	22	0.902108
mmu_circ_0085_Eif3c	chr7	126551974	126552338	exon_match	663	-	Eif3c	mmu_circ_0001628	mmu-Eif3c_000004	MMU_CIRCpedia_6662	288.353	288.353	286.382	288.353	1.97134	0	7	1.96983
mmu_circ_0086_Tasp1	chr2	140042093	140057499	exon_match	658	-	Tasp1	mmu_circ_0001077	mmu-Tasp1_000019	MMU_CIRCpedia_8889	288.804	288.804	272.419	274.47	16.3845	0	19	1.67629
mmu_circ_0087_Cdyl	chr13	35790100	35816575	exon_match	658	+	Cdyl	mmu_circ_0004583	mmu-Cdyl_000006	MMU_CIRCpedia_17876	385.199	385.199	381.096	383.074	4.10334	0	6	1.42097
mmu_circ_0088_Kcnq2	chr2	181111999	181114729	exon_match	655	-	Kcnq2	mmu_circ_0009675	mmu-Kcnq2_000001	MMU_CIRCpedia_12353	385.863	385.863	381.115	380.614	4.74809	0	13	1.56641
mmu_circ_0089_Btbd9	chr17	30513555	30530365	exon_match	648	-	Btbd9	mmu_circ_0000738	mmu-Btbd9_000013	MMU_CIRCpedia_15824	434.994	434.994	428.343	430.522	6.65123	0	22	5.92438
mmu_circ_0090_Boc	chr16	44520224	44521335	exon_match	647	-	Boc	mmu_circ_0006305	mmu-Boc_000001	MMU_CIRCpedia_20320	360.56	360.56	358.966	359.612	1.59351	0	14	0.788253
mmu_circ_0091_Cpsf6	chr10	117355934	117367988	exon_match	637	-	Cpsf6	mmu_circ_0000215	mmu-Cpsf6_000004	MMU_CIRCpedia_4243	384.388	384.388	380.418	384.002	3.97017	0	8	1.70958
mmu_circ_0092_Zfp609	chr9	65794621	65795495	exon_match	627	-	Zfp609	mmu_circ_0001797	mmu-Zfp609_000001	MMU_CIRCpedia_26291	409.246	409.246	407.545	408.384	1.70016	0	17	1.71451
mmu_circ_0093_Lrch3	chr16	32950291	32961744	exon_match	618	+	Lrch3	mmu_circ_0000681	mmu-Lrch3_000002	MMU_CIRCpedia_16720	442.28	442.28	438.532	438.982	3.74757	0	6	0.902913
mmu_circ_0094_Rabep1	chr11	70917314	70925912	exon_match	615	+	Rabep1	mmu_circ_0000284	mmu-Rabep1_000001	MMU_CIRCpedia_27653	409.881	409.881	405.857	407.624	4.02439	0	12	1.66992
mmu_circ_0095_Zfp516	chr18	82955523	82957449	exon_match	613	+	Zfp516	mmu_circ_0000909	mmu-Zfp516_000001	MMU_CIRCpedia_31177	404.675	404.675	399.646	401.321	5.02936	0	4	2.63132
mmu_circ_0096_Apbb2	chr5	66362716	66392335	exon_match	605	-	Apbb2	.	.	.	341.417	341.417	337.605	338.684	3.81157	0	2	0.889256
mmu_circ_0097_Sergef	chr7	46614617	46635556	exon_match	602	-	Sergef	mmu_circ_0014225	mmu-Sergef_000004	MMU_CIRCpedia_20908	435.97	435.97	426.757	429.297	9.21262	0	13	9.09635
mmu_circ_0098_Dnmt3a	chr12	3835026	3873428	exon_match	593	+	Dnmt3a	mmu_circ_0003951	mmu-Dnmt3a_000003	MMU_CIRCpedia_18870	413.882	413.882	409.261	412.199	4.62057	0	13	1.81619
mmu_circ_0099_Arhgap32	chr9	32181841	32190061	exon_match	592	+	Arhgap32	mmu_circ_0001764	mmu-Arhgap32_000001	MMU_CIRCpedia_16401	338.584	338.584	333.471	271.912	5.11318	0	14	2.68412
mmu_circ_0100_Rims2	chr15	39555067	39616510	no_exon_match	590	+	Rims2	mmu_circ_0005654	mmu-intergenic_001447	.	371.805	371.805	334.854	251.183	36.9508	NA	NA	NA
mmu_circ_0101_Hectd1	chr12	51772273	51772705	exon_match	578	-	Hectd1	mmu_circ_0000376	mmu-Hectd1_000001	MMU_CIRCpedia_22192	281.853	281.853	279.426	279.581	2.42734	0	17	1.51557
mmu_circ_0102_Ppp1r9a	chr6	5045935	5077615	exon_match	573	+	Ppp1r9a	mmu_circ_0013428	mmu-Ppp1r9a_000024	MMU_CIRCpedia_21853	348.735	348.735	339.147	236.536	9.58813	0	3	1.62478
mmu_circ_0103_Rere	chr4	150439342	150510038	exon_match	571	+	Rere	mmu_circ_0001300	mmu-Rere_000023	MMU_CIRCpedia_10081	394.233	394.233	387.644	391.935	6.58844	0	26	1.77933
mmu_circ_0104_Rere	chr4	150468694	150510038	exon_match	552	+	Rere	mmu_circ_0001303	mmu-Rere_000001	MMU_CIRCpedia_10093	368.172	368.172	361.596	366.962	6.57609	0	12	3.53442
mmu_circ_0105_Slc8a1	chr17	81428181	81445593	exon_match	550	-	Slc8a1	mmu_circ_0000822	mmu-Slc8a1_000002	MMU_CIRCpedia_30819	299.469	299.469	294.778	128.689	4.69091	0	13	0.754545
mmu_circ_0106_Fat3	chr9	16374948	16378231	exon_match	549	-	Fat3	.	.	.	408.366	386.129	385.428	140.752	0.701275	0	25	23.0401
mmu_circ_0108_Rps6kc1	chr1	190871591	190888764	exon_match	548	-	Rps6kc1	mmu_circ_0008562	mmu-Rps6kc1_000011	MMU_CIRCpedia_12648	394.869	394.869	391.662	392.049	3.2062	0	29	1.62774
mmu_circ_0107_Herc2	chr7	56100078	56106532	exon_match	548	+	Herc2	mmu_circ_0001571	mmu-Herc2_000022	MMU_CIRCpedia_23470	388.546	388.546	383.75	307.6	4.79562	0	11	2.48358
mmu_circ_0109_Fbxl17	chr17	63471407	63490887	exon_match	547	-	Fbxl17	mmu_circ_0000802	mmu-Fbxl17_000012	MMU_CIRCpedia_25589	380.892	380.892	378.373	378.534	2.5192	0	18	0.13894
mmu_circ_0110_Cables1	chr18	11923359	11926364	exon_match	539	+	Cables1	mmu_circ_0000846	mmu-Cables1_000003	MMU_CIRCpedia_4697	291.078	291.078	286.425	288.994	4.65306	0	10	1.04267
mmu_circ_0111_Crim1	chr17	78237741	78315746	exon_match	538	+	Crim1	mmu_circ_0007020	mmu-Crim1_000014	MMU_CIRCpedia_29838	404.861	404.861	401.742	403.558	3.11896	0	5	1.74721
mmu_circ_0112_Spen	chr4	141516835	141522392	exon_match	536	-	Spen	mmu_circ_0011379	mmu-Spen_000017	MMU_CIRCpedia_9092	464.142	464.142	460.084	461.438	4.05784	0	5	2.62687
mmu_circ_0113_Hdgfl3	chr7	81893798	81900423	exon_match	535	-	Hdgfl3	mmu_circ_0014438	mmu-Hdgfrp3_000002	MMU_CIRCpedia_30958	287.385	287.385	286.05	286.239	1.33458	0	20	0.220561
mmu_circ_0114_Evi5	chr5	107764675	107790508	exon_match	533	-	Evi5	.	mmu-Evi5_000006	MMU_CIRCpedia_2169	272.319	272.319	268.675	270.713	3.64353	0	8	1.90994
mmu_circ_0116_Zfp532	chr18	65638749	65656632	exon_match	532	+	Zfp532	mmu_circ_0000884	mmu-Zfp532_000016	MMU_CIRCpedia_26225	375.376	375.376	370.9	373.269	4.47556	0	8	1.67669
mmu_circ_0115_Dym	chr18	75114789	75126919	exon_match	532	+	Dym	mmu_circ_0000898	mmu-Dym_000001	MMU_CIRCpedia_28944	371.538	371.538	368.034	370.224	3.50376	0	13	1.78759
mmu_circ_0117_Zer1	chr2	30110204	30111332	exon_match	531	-	Zer1	mmu_circ_0009814	mmu-Zer1_000001	MMU_CIRCpedia_15717	414.714	414.714	404.06	412.337	10.6535	0	8	1.79096
mmu_circ_0118_Brinp1	chr4	68792824	68798924	exon_match	530	-	Brinp1	mmu_circ_0001216	mmu-Brinp1_000002	MMU_CIRCpedia_27051	352.638	352.638	349.321	349.321	3.31698	0	11	1.47736
mmu_circ_0119_Nova2	chr7	18942215	18950619	exon_match	527	+	Nova2	mmu_circ_0014051	mmu-Nova2_000001	MMU_CIRCpedia_12609	272.655	272.655	260.423	260.423	12.2315	0	8	2.96964
mmu_circ_0120_Stk39	chr2	68358813	68410141	exon_match	526	-	Stk39	mmu_circ_0001027	mmu-Stk39_000055	MMU_CIRCpedia_26989	392.477	392.477	382.823	386.059	9.65399	0	30	1.87262
mmu_circ_0121_Fmn1	chr2	113363835	113365829	exon_match	526	+	Fmn1	mmu_circ_0001055	mmu-Fmn1_000010	MMU_CIRCpedia_3530	416.783	416.783	413.504	333.894	3.27947	0	15	2.56844
mmu_circ_0122_Nbea	chr3	56079858	56091120	exon_match	517	-	Nbea	mmu_circ_0001132	mmu-Nbea_000003	MMU_CIRCpedia_23444	418.801	418.801	416.081	280.675	2.71954	0	8	1.67505
mmu_circ_0123_Sv2b	chr7	75136297	75149088	exon_match	510	-	Sv2b	mmu_circ_0001583	mmu-Sv2b_000004	MMU_CIRCpedia_28960	389.147	389.147	386.216	386.69	2.93137	0	24	1.2902
mmu_circ_0124_Kcnh1	chr1	192221332	192242037	exon_match	508	+	Kcnh1	mmu_circ_0008571	mmu-Kcnh1_000011	MMU_CIRCpedia_12698	355.618	355.618	350.49	350.656	5.12795	0	10	1.5748
mmu_circ_0125_Tasp1	chr2	140008698	140057499	exon_match	507	-	Tasp1	mmu_circ_0001076	mmu-Tasp1_000047	MMU_CIRCpedia_8887	385.191	385.191	348.73	360.645	36.4615	0	16	1.74951
mmu_circ_0126_App	chr16	85013626	85030365	exon_match	506	-	App	mmu_circ_0000705	mmu-App_000002	MMU_CIRCpedia_31915	398.008	398.008	394.83	397.138	3.17787	0	6	0.72332
mmu_circ_0127_Grin2a	chr16	9761390	9761983	exon_match	503	-	Grin2a	mmu_circ_0006522	mmu-Grin2a_000001	MMU_CIRCpedia_35593	385.048	385.048	384.268	0	0.779324	0	3	0.763419
mmu_circ_0128_Rere	chr4	150468694	150534945	exon_match	502	+	Rere	mmu_circ_0001304	mmu-Rere_000024	MMU_CIRCpedia_10094	366.998	366.998	359.498	362.394	7.5	0	15	1.02191
mmu_circ_0129_Bckdhb	chr9	83988775	84012619	exon_match	499	+	Bckdhb	mmu_circ_0001822	mmu-Bckdhb_000005	MMU_CIRCpedia_31491	373.747	373.747	368.082	369.331	5.66533	0	8	2.45491
mmu_circ_0130_Aff3	chr1	38534905	38536946	exon_match	499	-	Aff3	mmu_circ_0008717	mmu-Aff3_000002	MMU_CIRCpedia_18928	379.932	379.932	376.072	377.2	3.85972	0	10	2.07014
mmu_circ_0131_Erc2	chr14	28040342	28317314	exon_match	497	+	Erc2	.	.	MMU_CIRCpedia_15120	435.408	435.408	425.903	426.982	9.50503	0	21	2.09658
mmu_circ_0132_Tmeff1	chr4	48636839	48650418	exon_match	493	+	Tmeff1	mmu_circ_0001206	mmu-Tmeff1_000001	MMU_CIRCpedia_21376	276.375	276.375	271.84	275.314	4.5355	0	12	1.83976
mmu_circ_0133_Csmd1	chr8	16023738	16037308	exon_match	490	-	Csmd1	mmu_circ_0001660	mmu-Csmd1_000038	MMU_CIRCpedia_11083	383.914	383.914	380.841	0	3.07347	0	7	1.49184
mmu_circ_0134_Mtcl1	chr17	66436079	66438391	exon_match	489	-	Mtcl1	mmu_circ_0006941	mmu-Mtcl1_000001	MMU_CIRCpedia_26526	299.577	299.577	296.875	298.204	2.70143	0	23	1.55624
mmu_circ_0135_Mpped1	chr15	83791953	83800184	exon_match	488	+	Mpped1	mmu_circ_0000630	mmu-Mpped1_000001	MMU_CIRCpedia_31411	316.906	316.906	315.516	316.516	1.38934	0	12	1.01844
mmu_circ_0136_Ntrk3	chr7	78247154	78260414	exon_match	480	-	Ntrk3	mmu_circ_0014402	mmu-Ntrk3_000016	MMU_CIRCpedia_29843	390.996	390.996	385.348	385.604	5.64792	0	14	4.025
mmu_circ_0137_Grin2b	chr6	135772192	135780336	exon_match	478	-	Grin2b	mmu_circ_0001530	mmu-Grin2b_000003	MMU_CIRCpedia_8327	443.414	443.414	438.935	414.289	4.47908	0	10	1.86402
mmu_circ_0138_Pde4dip	chr3	97792738	97796808	exon_match	474	-	Pde4dip	mmu_circ_0010967	mmu-Pde4dip_000001	MMU_CIRCpedia_35644	361.148	361.148	356.776	356.949	4.37131	0	15	2.75316
mmu_circ_0139_Tbc1d14	chr5	36519272	36525048	exon_match	473	-	Tbc1d14	mmu_circ_0001341	mmu-Tbc1d14_000004	MMU_CIRCpedia_18119	330.786	330.786	321.594	322.873	9.19239	0	7	0.942918
mmu_circ_0141_Wdr7	chr18	63791795	63865506	exon_match	468	+	Wdr7	mmu_circ_0000880	mmu-Wdr7_000008	MMU_CIRCpedia_25674	385.784	385.784	383.976	384.376	1.80769	0	4	0.034188
mmu_circ_0140_Cacna1c	chr6	119052600	119057515	exon_match	468	-	Cacna1c	mmu_circ_0001511	mmu-Cacna1c_000006	MMU_CIRCpedia_4657	334.207	334.207	331.699	332.338	2.50855	0	11	1.68803
mmu_circ_0142_Rere	chr4	150439342	150477468	exon_match	467	+	Rere	mmu_circ_0001298	mmu-Rere_000003	MMU_CIRCpedia_10079	327.165	327.165	315.865	320.61	11.2998	0	7	1.6424
mmu_circ_0143_Ntrk3	chr7	78356026	78462942	exon_match	466	-	Ntrk3	.	mmu-Ntrk3_000001	MMU_CIRCpedia_29879	420.734	420.734	413.88	413.88	6.85408	0	18	3.88197
mmu_circ_0144_Anks1b	chr10	90895098	90923603	exon_match	465	+	Anks1b	.	.	.	351.471	351.471	348.032	342.29	3.43871	0	27	1.19355
mmu_circ_0145_Brsk2	chr7	141987750	141988436	exon_match	462	+	Brsk2	mmu_circ_0013999	mmu-Brsk2_000002	MMU_CIRCpedia_9152	322.894	322.894	320.177	320.645	2.71645	0	11	1.57359
mmu_circ_0146_Qrich1	chr9	108533586	108534618	exon_match	459	+	Qrich1	mmu_circ_0001843	mmu-Qrich1_000003	MMU_CIRCpedia_2401	526.671	526.671	520.277	520.277	6.39434	0	25	8.42048
mmu_circ_0147_Rps6kc1	chr1	190844486	190899571	exon_match	456	-	Rps6kc1	mmu_circ_0000131	mmu-Rps6kc1_000012	MMU_CIRCpedia_12644	415.752	415.752	408.557	411.664	7.19518	0	21	2.59211
mmu_circ_0148_Nrxn1	chr17	90362759	90597629	exon_match	454	-	Nrxn1	.	.	MMU_CIRCpedia_33744	405.5	405.5	402.892	404.066	2.60793	0	15	0.933921
mmu_circ_0149_Tasp1	chr2	139947156	140057499	exon_match	453	-	Tasp1	.	mmu-Tasp1_000029	MMU_CIRCpedia_8859	350.74	350.74	342.748	345.046	7.99117	0	11	1.91391
mmu_circ_0150_Ntrk3	chr7	78450886	78462942	exon_match	452	-	Ntrk3	mmu_circ_0001585	mmu-Ntrk3_000002	MMU_CIRCpedia_29895	439.356	439.356	433.261	433.274	6.09513	0	2	1.2854
mmu_circ_0151_Nsd2	chr5	33843111	33868878	exon_match	450	+	Nsd2	mmu_circ_0001336	mmu-Whsc1_000003	MMU_CIRCpedia_17013	456.769	455.082	453.389	454.291	1.69333	0	3	1.73333
mmu_circ_0153_Lrba	chr3	86532084	86542711	exon_match	447	+	Lrba	mmu_circ_0001143	mmu-Lrba_000008	MMU_CIRCpedia_32476	331.74	331.74	328.579	328.642	3.16107	0	7	1.77405
mmu_circ_0152_Arhgap32	chr9	32181841	32208265	exon_match	447	+	Arhgap32	mmu_circ_0001765	mmu-Arhgap32_000002	MMU_CIRCpedia_16402	378.441	378.441	372.418	310.244	6.02237	0	12	2.75391
mmu_circ_0154_Magi2	chr5	20543584	20569354	exon_match	443	+	Magi2	mmu_circ_0001321	mmu-Magi2_000001	MMU_CIRCpedia_12962	402.562	402.562	399.643	400.167	2.91874	0	7	0.0699774
mmu_circ_0155_Dcun1d4	chr5	73510885	73534697	exon_match	439	+	Dcun1d4	mmu_circ_0012771	mmu-Dcun1d4_000022	MMU_CIRCpedia_28456	324.396	324.396	317.533	321.337	6.86333	0	17	3.37358
mmu_circ_0156_Myrip	chr9	120432352	120441581	exon_match	438	+	Myrip	mmu_circ_0001857	mmu-Myrip_000003	MMU_CIRCpedia_5117	398.265	398.265	396.174	395.689	2.09132	0	6	1.6347
mmu_circ_0157_Rims1	chr1	22533398	22538623	exon_match	436	-	Rims1	mmu_circ_0008596	mmu-Rims1_000004	MMU_CIRCpedia_13568	330.349	330.349	270.897	230.33	59.4518	0	11	1.73165
mmu_circ_0158_Rere	chr4	150439342	150534945	exon_match	434	+	Rere	mmu_circ_0001301	mmu-Rere_000006	MMU_CIRCpedia_10082	369.505	369.505	364.329	365.401	5.17512	0	2	1.69585
mmu_circ_0159_Pum1	chr4	130668924	130701110	exon_match	430	+	Pum1	mmu_circ_0001271	mmu-Pum1_000036	MMU_CIRCpedia_7543	348.998	348.998	344.23	346.493	4.76744	0	18	1.85581
mmu_circ_0160_Specc1	chr11	62146305	62161910	exon_match	429	+	Specc1	mmu_circ_0000271	mmu-Specc1_000003	MMU_CIRCpedia_25187	383.261	383.261	379.874	380.762	3.38695	0	6	0.825175
mmu_circ_0161_Phactr1	chr13	43094748	43096806	exon_match	428	+	Phactr1	mmu_circ_0004597	mmu-Phactr1_000019	MMU_CIRCpedia_20010	311.591	311.591	309.486	310.621	2.10514	0	16	1.77103
mmu_circ_0162_Zbtb16	chr9	48717282	48833099	exon_match	427	-	Zbtb16	.	mmu-Zbtb16_000001	MMU_CIRCpedia_21390	424.775	424.775	407.569	337.714	17.2061	0	13	0.880562
mmu_circ_0163_Rab10os	chr12	3237284	3238112	exon_match	423	+	Rab10os	mmu_circ_0000345	mmu-Rab10os_000001	MMU_CIRCpedia_16510	242.34	242.34	235.135	240.494	7.20567	0	20	4.90307
mmu_circ_0164_Zdhhc21	chr4	82835445	82854115	exon_match	422	-	Zdhhc21	mmu_circ_0001222	mmu-Zdhhc21_000010	MMU_CIRCpedia_31129	436.168	436.168	424.59	425.72	11.5782	0	12	2.57346
mmu_circ_0165_Tasp1	chr2	139996072	140057499	exon_match	420	-	Tasp1	mmu_circ_0001075	mmu-Tasp1_000020	MMU_CIRCpedia_8885	381.269	381.269	352.462	362.507	28.8071	0	28	2.93095
mmu_circ_0166_Rprd1b	chr2	158035995	158058827	exon_match	416	+	Rprd1b	mmu_circ_0001099	mmu-Rprd1b_000010	MMU_CIRCpedia_10889	400.034	400.034	396.887	397.76	3.14663	0	4	0.0600962
mmu_circ_0167_Fbxw4	chr19	45635734	45640521	exon_match	416	-	Fbxw4	mmu_circ_0000956	mmu-Fbxw4_000008	MMU_CIRCpedia_20625	325.349	325.349	322.788	323.072	2.5601	0	7	1.49519
mmu_circ_0168_Zfp827	chr8	79118174	79136663	exon_match	410	+	Zfp827	mmu_circ_0001698	mmu-Zfp827_000005	MMU_CIRCpedia_30077	323.615	323.615	318.044	319.254	5.57073	0	10	1.95854
mmu_circ_0169_Dgki	chr6	37096247	37149657	exon_match	410	-	Dgki	.	mmu-Dgki_000008	MMU_CIRCpedia_37130	259.493	259.493	255.98	186.805	3.5122	0	12	0.817073
mmu_circ_0170_Mtmr7	chr8	40597282	40609016	exon_match	409	-	Mtmr7	mmu_circ_0014816	mmu-Mtmr7_000002	MMU_CIRCpedia_19381	311.242	311.242	308.543	308.623	2.69927	0	11	1.76773
mmu_circ_0171_Akap7	chr10	25267307	25289730	exon_match	408	-	Akap7	mmu_circ_0000154	mmu-Akap7_000001	MMU_CIRCpedia_14437	320.267	320.267	315.338	315.89	4.92892	0	7	3.04902
mmu_circ_0172_Tbcel	chr9	42437114	42444588	exon_match	403	-	Tbcel	mmu_circ_0015584	mmu-Tbcel_000003	MMU_CIRCpedia_19866	414.998	414.998	408.097	409.04	6.90074	0	7	2.71712
mmu_circ_0173_Ralgps1	chr2	33260477	33324703	exon_match	403	-	Ralgps1	mmu_circ_0001004	mmu-Ralgps1_000001	MMU_CIRCpedia_16821	318.933	318.933	304.519	305.174	14.4144	0	23	4.70471
mmu_circ_0174_Dlg1	chr16	31796865	31812824	exon_match	403	+	Dlg1	mmu_circ_0000679	mmu-Dlg1_000033	MMU_CIRCpedia_16275	351.01	351.01	347.275	349.097	3.73449	0	4	1.61787
mmu_circ_0175_Eif4h	chr5	134621948	134627775	exon_match	398	-	Eif4h	mmu_circ_0012190	mmu-Eif4h_000001	MMU_CIRCpedia_8141	333.543	333.543	329.178	333.279	4.36432	0	11	1.78141
mmu_circ_0176_Scn8a	chr15	101002033	101011190	exon_match	396	+	Scn8a	mmu_circ_0005512	mmu-Scn8a_000017	MMU_CIRCpedia_377	355.694	355.694	353.22	353.53	2.47475	0	9	0.934343
mmu_circ_0177_H6pd	chr4	149994468	149996381	exon_match	393	-	H6pd	mmu_circ_0011434	mmu-H6pd_000001	MMU_CIRCpedia_10043	423.051	423.051	420.112	421.794	2.93893	0	7	1.74555
mmu_circ_0178_Ap2a1	chr7	44915840	44916470	exon_match	392	-	Ap2a1	mmu_circ_0001561	mmu-Ap2a1_000001	MMU_CIRCpedia_20431	318.551	318.551	316.061	318.11	2.4898	0	28	1.26531
mmu_circ_0179_Ttc28	chr5	111182923	111183431	exon_match	391	+	Ttc28	mmu_circ_0001389	mmu-Ttc28_000002	MMU_CIRCpedia_3105	362.665	362.665	361.491	0	1.17391	0	5	0.823529
mmu_circ_0180_Bcl11b	chr12	107989464	107989830	exon_match	390	-	Bcl11b	mmu_circ_0000414	mmu-Bcl11b_000009	MMU_CIRCpedia_2209	309.823	309.823	308.095	308.103	1.72821	0	14	1.72821
mmu_circ_0181_Cox16	chr12	81474586	81510965	exon_match	389	-	Cox16	mmu_circ_0004233	mmu-Gm20498_000003	MMU_CIRCpedia_30843	272.095	272.095	264.725	270.445	7.37018	0	9	1.49871
mmu_circ_0182_Pi4ka	chr16	17348714	17356216	exon_match	388	-	Pi4ka	mmu_circ_0006110	mmu-Pi4ka_000004	MMU_CIRCpedia_11885	369.023	369.023	363.245	364.193	5.77835	0	7	0.889175
mmu_circ_0183_Ptchd4	chr17	42377159	42377640	exon_match	387	+	Ptchd4	mmu_circ_0006760	mmu-Ptchd4_000002	MMU_CIRCpedia_19858	364.096	364.096	362.786	164.419	1.31008	0	7	0.906977
mmu_circ_0184_Dtnb	chr12	3617605	3686862	exon_match	387	+	Dtnb	mmu_circ_0000350	mmu-Dtnb_000032	MMU_CIRCpedia_18045	414.251	414.251	409.747	410.271	4.50388	0	5	0.0310078
mmu_circ_0185_Nfkb1	chr3	135655499	135667792	exon_match	386	-	Nfkb1	.	mmu-Nfkb1_000006	.	210.119	210.119	204.917	205.852	5.20207	0	14	1.92228
mmu_circ_0186_Nrxn1	chr17	90700743	90704369	exon_match	382	-	Nrxn1	.	.	.	359.657	359.657	356.401	351.453	3.25654	0	26	0.842932
mmu_circ_0187_Tasp1	chr2	139947156	139985208	exon_match	379	-	Tasp1	mmu_circ_0009385	mmu-Tasp1_000003	MMU_CIRCpedia_8856	284.319	284.319	281.237	282.008	3.08179	0	14	1.44591
mmu_circ_0190_Pspc1	chr14	56748834	56772006	exon_match	378	-	Pspc1	mmu_circ_0000541	mmu-Pspc1_000013	MMU_CIRCpedia_23622	405.553	405.553	398.661	399.865	6.89153	0	20	3.62963
mmu_circ_0189_Lncpint	chr6	31139728	31197851	exon_match	378	-	Lncpint	mmu_circ_0001453	mmu-Lincpint_000001	.	312.418	312.418	308.323	239.516	4.09524	0	15	1.65344
mmu_circ_0188_Dgki	chr6	37087628	37149657	exon_match	378	-	Dgki	.	mmu-Dgki_000026	.	294.021	294.021	289.709	182.111	4.31217	0	17	1.43122
mmu_circ_0191_2010111I01Rik	chr13	63156545	63210166	exon_match	378	+	2010111I01Rik	mmu_circ_0004734	mmu-2010111I01Rik_000002	MMU_CIRCpedia_25494	397.278	397.278	390.852	392.743	6.42593	0	4	1.22487
mmu_circ_0192_Scmh1	chr4	120463074	120483833	exon_match	376	+	Scmh1	mmu_circ_0011121	mmu-Scmh1_000021	MMU_CIRCpedia_5128	385.606	385.606	381.12	383.968	4.4867	0	4	1.74734
mmu_circ_0193_Sipa1l1	chr12	82357232	82372542	exon_match	373	+	Sipa1l1	mmu_circ_0004245	mmu-Sipa1l1_000001	MMU_CIRCpedia_31045	361.812	361.812	360.625	360.812	1.18767	0	15	0.134048
mmu_circ_0194_Nalcn	chr14	123592681	123599989	exon_match	372	-	Nalcn	mmu_circ_0000570	mmu-Nalcn_000002	MMU_CIRCpedia_6149	422.169	422.169	407.858	407.962	14.3118	0	18	6.01075
mmu_circ_0195_Npas2	chr1	39263318	39300733	exon_match	369	+	Npas2	mmu_circ_0000032	mmu-Npas2_000008	MMU_CIRCpedia_19095	316.458	316.458	310.252	311.057	6.20596	0	21	4.40108
mmu_circ_0196_Utrn	chr10	12436280	12455564	exon_match	368	-	Utrn	mmu_circ_0000144	mmu-Utrn_000037	MMU_CIRCpedia_6294	429.31	429.31	426.31	427.424	3	0	19	0.929348
mmu_circ_0197_Atxn1	chr13	45852327	45956575	exon_match	366	-	Atxn1	.	mmu-Atxn1_000003	MMU_CIRCpedia_20716	235.863	235.863	212.025	212.374	23.8388	0	11	0.907104
mmu_circ_0198_Slc8a1	chr17	81408066	81445593	exon_match	365	-	Slc8a1	mmu_circ_0007052	mmu-Slc8a1_000019	MMU_CIRCpedia_30810	391.726	391.726	386.014	278.674	5.71233	0	7	2.57808
mmu_circ_0199_Cobl	chr11	12343743	12378359	exon_match	364	-	Cobl	mmu_circ_0000238	mmu-Cobl_000004	MMU_CIRCpedia_6080	371.349	371.349	363.401	366.629	7.9478	0	4	1.57143
mmu_circ_0200_Arhgap26	chr18	39126832	39150118	exon_match	362	+	Arhgap26	mmu_circ_0000866	mmu-Arhgap26_000001	MMU_CIRCpedia_19068	235.931	235.931	227.727	229.26	8.20442	0	3	1.53039
mmu_circ_0201_Ep400	chr5	110755396	110756766	exon_match	361	-	Ep400	mmu_circ_0001388	mmu-Ep400_000007	MMU_CIRCpedia_2986	490.283	490.283	487.864	488.543	2.41828	0	13	1.98338
mmu_circ_0202_Tenm3	chr8	48367310	48417245	exon_match	360	-	Tenm3	mmu_circ_0014853	mmu-Tenm3_000027	MMU_CIRCpedia_21315	351.403	351.403	349.356	349.528	2.04722	0	10	1
mmu_circ_0203_Mark3	chr12	111592576	111618383	exon_match	357	+	Mark3	mmu_circ_0000421	mmu-Mark3_000010	MMU_CIRCpedia_3204	288.185	288.185	274.608	277.675	13.577	0	17	10.2241
mmu_circ_0204_Mtmr7	chr8	40590409	40609016	exon_match	356	-	Mtmr7	mmu_circ_0014815	mmu-Mtmr7_000008	MMU_CIRCpedia_19380	362.365	362.365	359.264	360.264	3.10112	0	6	1.76966
mmu_circ_0205_Kansl1	chr11	104356683	104378826	exon_match	356	-	Kansl1	mmu_circ_0000329	mmu-Kansl1_000002	MMU_CIRCpedia_1190	347.112	347.112	342.871	345.183	4.24157	0	25	2.30899
mmu_circ_0206_Spg11	chr2	122070864	122072309	exon_match	355	-	Spg11	mmu_circ_0009284	mmu-Spg11_000013	MMU_CIRCpedia_5687	373.865	373.865	363.575	364.172	10.2901	0	14	1.77183
mmu_circ_0207_Robo1	chr16	72933212	72935786	exon_match	355	+	Robo1	mmu_circ_0000698	mmu-Robo1_000003	MMU_CIRCpedia_28230	312.082	312.082	307.955	307.955	4.12676	0	15	2.41127
mmu_circ_0208_Dlg5	chr14	24190317	24192954	exon_match	355	-	Dlg5	mmu_circ_0000510	mmu-Dlg5_000001	MMU_CIRCpedia_14078	346.608	346.608	342.417	343.493	4.19155	0	26	2.83662
mmu_circ_0209_Mfsd6	chr1	52708163	52709755	exon_match	354	-	Mfsd6	mmu_circ_0000037	mmu-Mfsd6_000001	MMU_CIRCpedia_22419	464.418	464.418	461.678	461.678	2.74011	0	20	2.74859
mmu_circ_0210_Axin2	chr11	108923151	108931579	exon_match	353	+	Axin2	mmu_circ_0000335	mmu-Axin2_000001	MMU_CIRCpedia_2536	475.881	475.881	475.144	475.178	0.736544	0	3	0.082153
mmu_circ_0211_Atrnl1	chr19	57751629	57797503	exon_match	352	+	Atrnl1	mmu_circ_0000968	mmu-Atrnl1_000032	MMU_CIRCpedia_23943	332.065	332.065	325.588	325.602	6.47727	0	23	1.78125
mmu_circ_0212_Ttc3	chr16	94383911	94403368	exon_match	351	+	Ttc3	mmu_circ_0000714	mmu-Ttc3_000014	MMU_CIRCpedia_34780	370.214	370.214	363.687	367.291	6.52707	0	3	1.66382
mmu_circ_0213_Tbcel	chr9	42437114	42443075	exon_match	347	-	Tbcel	mmu_circ_0001766	mmu-Tbcel_000001	MMU_CIRCpedia_19865	362.38	362.38	354.997	355.559	7.38329	0	23	3.57061
mmu_circ_0214_Tmcc1	chr6	116042870	116043805	exon_match	346	-	Tmcc1	mmu_circ_0001509	mmu-Tmcc1_000009	MMU_CIRCpedia_3949	419.601	419.601	417.035	417.035	2.56647	0	7	2.54913
mmu_circ_0216_Tbc1d30	chr10	121288879	121306883	exon_match	343	-	Tbc1d30	mmu_circ_0000219	mmu-Tbc1d30_000002	MMU_CIRCpedia_5407	383.679	383.679	376.586	377.058	7.09329	0	17	1.95918
mmu_circ_0215_Papss1	chr3	131599864	131607463	exon_match	343	+	Papss1	mmu_circ_0001170	mmu-Papss1_000002	MMU_CIRCpedia_7727	392.108	392.108	388.166	390.641	3.94169	0	7	0.944606
mmu_circ_0217_Stk39	chr2	68307040	68359034	exon_match	341	-	Stk39	mmu_circ_0010114	mmu-Stk39_000054	MMU_CIRCpedia_26975	310.95	310.95	304.399	307.93	6.55132	0	4	1.68035
mmu_circ_0219_Rfx3	chr19	27849710	27900903	exon_match	341	-	Rfx3	mmu_circ_0000940	mmu-Rfx3_000007	MMU_CIRCpedia_15072	343.513	343.513	342.24	342.264	1.27273	0	2	0.0938416
mmu_circ_0220_Crebrf	chr17	26739542	26743131	exon_match	341	+	Crebrf	mmu_circ_0000735	mmu-Crebrf_000003	MMU_CIRCpedia_14835	534.261	534.261	532.261	533.097	2	0	6	1.71261
mmu_circ_0221_Cdh23	chr10	60323288	60326148	exon_match	341	-	Cdh23	.	mmu-Cdh23_000001	MMU_CIRCpedia_228233	436.827	436.827	433.358	264.589	3.46921	0	7	2.26393
mmu_circ_0218_Camsap1	chr2	25965662	25966948	exon_match	341	-	Camsap1	mmu_circ_0009762	mmu-Camsap1_000001	MMU_CIRCpedia_14685	345.762	345.762	342.191	342.985	3.57185	0	9	1.60117
mmu_circ_0222_Rims1	chr1	22373343	22379540	exon_match	339	-	Rims1	mmu_circ_0008589	mmu-Rims1_000012	MMU_CIRCpedia_13503	244.968	244.968	241.044	241.118	3.9233	0	7	2.15634
mmu_circ_0224_Hlcs	chr16	94262591	94268698	exon_match	338	-	Hlcs	mmu_circ_0000712	mmu-Hlcs_000001	MMU_CIRCpedia_34738	410.751	410.751	405.053	405.896	5.69822	0	4	1.82249
mmu_circ_0223_Elavl3	chr9	22024673	22036860	exon_match	338	-	Elavl3	mmu_circ_0001753	mmu-Elavl3_000004	MMU_CIRCpedia_13431	434.5	434.5	431.281	431.967	3.21893	0	2	1.42308
mmu_circ_0225_Gpm6a	chr8	55037327	55055441	exon_match	336	+	Gpm6a	mmu_circ_0014864	mmu-Gpm6a_000001	MMU_CIRCpedia_23033	388.5	388.5	384.628	387.571	3.87202	0	6	1.03274
mmu_circ_0227_Prkce	chr17	86474316	86482249	exon_match	335	+	Prkce	mmu_circ_0000830	mmu-Prkce_000002	MMU_CIRCpedia_32456	319.251	319.251	315.782	317.003	3.46866	0	17	1.38209
mmu_circ_0226_Lrp1b	chr2	41408234	41445226	exon_match	335	-	Lrp1b	mmu_circ_0009969	mmu-Lrp1b_000075	MMU_CIRCpedia_19646	364.206	364.206	361.612	0	2.59403	0	21	0.937313
mmu_circ_0228_Crim1	chr17	78237741	78335355	exon_match	333	+	Crim1	mmu_circ_0007021	mmu-Crim1_000017	MMU_CIRCpedia_29839	455.132	455.132	452.925	453.249	2.20721	0	28	0.411411
mmu_circ_0229_Arnt2	chr7	84343741	84354567	exon_match	330	-	Arnt2	mmu_circ_0001590	mmu-Arnt2_000006	MMU_CIRCpedia_31635	373.888	373.888	367.191	367.579	6.69697	0	20	2.97576
mmu_circ_0230_Atp2b4	chr1	133753088	133753747	exon_match	328	-	Atp2b4	.	mmu-Atp2b4_000013	.	384.247	381.25	381.082	382.552	0.167683	0	14	3.16159
mmu_circ_0231_Ryr2	chr13	11769851	11785141	exon_match	326	-	Ryr2	mmu_circ_0004474	mmu-Ryr2_000001	MMU_CIRCpedia_4325	370.242	370.242	365.868	104.902	4.37423	0	6	1.81902
mmu_circ_0233_Ogdh	chr11	6311008	6317080	no_exon_match	324	+	Ogdh	mmu_circ_0000230	mmu-Ogdh_000057	.	330.948	330.948	230.772	231.503	100.176	NA	NA	NA
mmu_circ_0232_Lncpint	chr6	31139728	31181149	exon_match	324	-	Lncpint	mmu_circ_0001452	mmu-Lincpint_000002	.	273.012	273.012	269.62	201.42	3.39198	0	15	1.40432
mmu_circ_0235_Ttc19	chr11	62283596	62292218	exon_match	323	+	Ttc19	mmu_circ_0003200	mmu-Ttc19_000001	MMU_CIRCpedia_25214	265.57	265.57	261.567	262.192	4.0031	0	26	1.82663
mmu_circ_0234_Cds1	chr5	101781374	101798516	exon_match	323	+	Cds1	mmu_circ_0001370	mmu-Cds1_000001	MMU_CIRCpedia_572	342.82	342.82	337.393	337.966	5.42724	0	6	1.62539
mmu_circ_0236_Arhgap26	chr18	39227367	39246924	exon_match	321	+	Arhgap26	mmu_circ_0000867	mmu-Arhgap26_000054	MMU_CIRCpedia_19089	318.688	318.688	316.424	316.586	2.2648	0	28	0.398754
mmu_circ_0237_Tle4	chr19	14517771	14564451	exon_match	319	-	Tle4	.	.	MMU_CIRCpedia_9580	302.273	302.273	280.157	285.918	22.116	0	3	1.69279
mmu_circ_0238_Egfem1	chr3	29148346	29153601	exon_match	317	+	Egfem1	mmu_circ_0001116	mmu-Egfem1_000001	MMU_CIRCpedia_15365	294.886	294.886	291.672	292.729	3.21451	0	4	0.949527
mmu_circ_0239_Dgki	chr6	36913632	36937400	exon_match	315	-	Dgki	mmu_circ_0013321	mmu-Dgki_000017	MMU_CIRCpedia_18292	343.692	343.692	336.013	0	7.67937	0	11	4.72063
mmu_circ_0240_Ttc3	chr16	94403313	94412123	exon_match	314	+	Ttc3	mmu_circ_0000715	mmu-Ttc3_000022	MMU_CIRCpedia_34806	302.306	302.306	236.325	288.697	65.9809	0	2	0.0159236
mmu_circ_0241_Eri3	chr4	117564620	117593162	exon_match	313	+	Eri3	mmu_circ_0011088	mmu-Eri3_000003	MMU_CIRCpedia_4282	365.08	365.08	354.834	364.447	10.246	0	13	0.127796
mmu_circ_0242_Erc2	chr14	28040342	28141381	exon_match	313	+	Erc2	.	mmu-Erc2_000009	MMU_CIRCpedia_15118	386.428	386.428	380.974	382.297	5.45367	0	5	2.5623
mmu_circ_0243_Tasp1	chr2	140030600	140057499	no_exon_match	311	-	Tasp1	mmu_circ_0009392	mmu-intergenic_000218	.	425.871	425.871	221.077	271.865	204.794	NA	NA	NA
mmu_circ_0244_Ndst3	chr3	123601440	123634340	exon_match	308	-	Ndst3	mmu_circ_0001168	mmu-Ndst3_000008	MMU_CIRCpedia_6153	390.724	390.724	387.87	212.909	2.8539	0	24	1.05519
mmu_circ_0245_Psd3	chr8	67713682	67720953	exon_match	307	-	Psd3	mmu_circ_0001680	mmu-Psd3_000035	MMU_CIRCpedia_26840	353.919	353.919	350.456	352.049	3.46254	0	21	1.93485
mmu_circ_0246_Pms1	chr1	53256628	53282092	exon_match	307	-	Pms1	mmu_circ_0000038	mmu-Pms1_000001	MMU_CIRCpedia_22574	394.694	394.694	387.349	391.381	7.34528	0	11	1.38762
mmu_circ_0247_Ppp1r9a	chr6	5100431	5115480	exon_match	305	+	Ppp1r9a	mmu_circ_0001442	mmu-Ppp1r9a_000011	MMU_CIRCpedia_22015	349.957	349.957	347.384	349.197	2.57377	0	30	1.84262
mmu_circ_0248_Klhdc2	chr12	69302323	69303962	exon_match	302	+	Klhdc2	mmu_circ_0000384	mmu-Klhdc2_000001	MMU_CIRCpedia_27142	268.258	268.258	264.298	267.834	3.96026	0	3	0.907285
mmu_circ_0249_Ankrd12	chr17	66037492	66053091	exon_match	301	-	Ankrd12	.	.	MMU_CIRCpedia_26417	357.761	357.761	353.445	356.329	4.31561	0	22	2.701
mmu_circ_0250_St6galnac3	chr3	153411461	153411871	exon_match	300	-	St6galnac3	mmu_circ_0001179	mmu-St6galnac3_000003	MMU_CIRCpedia_10468	337.193	337.193	335.657	335.657	1.53667	0	4	1.53667
mmu_circ_0251_4930402H24Rik	chr2	130806870	130822500	exon_match	300	-	4930402H24Rik	mmu_circ_0009343	mmu-4930402H24Rik_000004	MMU_CIRCpedia_7611	349.46	349.46	344.893	345.14	4.56667	0	13	0.106667
mmu_circ_0252_Zfp827	chr8	79060249	79076538	exon_match	298	+	Zfp827	mmu_circ_0014999	mmu-Zfp827_000001	MMU_CIRCpedia_30054	442.631	442.631	439.846	434.128	2.78523	0	20	2.73826
mmu_circ_0253_Mbnl2	chr14	120324793	120325412	exon_match	297	+	Mbnl2	mmu_circ_0004992	mmu-Mbnl2_000002	MMU_CIRCpedia_5057	399.141	399.141	397.545	398.976	1.59596	0	8	1.59596
mmu_circ_0255_Cnot2	chr10	116517316	116549175	exon_match	296	-	Cnot2	mmu_circ_0000212	mmu-Cnot2_000004	MMU_CIRCpedia_4100	308.068	308.068	306.291	306.939	1.77703	0	9	0.344595
mmu_circ_0254_2010111I01Rik	chr13	63156545	63199550	exon_match	296	+	2010111I01Rik	mmu_circ_0004733	mmu-2010111I01Rik_000008	MMU_CIRCpedia_25493	353.801	353.801	348.057	348.865	5.74324	0	3	1.30068
mmu_circ_0256_Elavl3	chr9	22026172	22036860	exon_match	295	-	Elavl3	mmu_circ_0015461	mmu-Elavl3_000005	MMU_CIRCpedia_13433	405.603	405.603	402.542	403.254	3.06102	0	18	1.4339
mmu_circ_0258_Ppp1r13b	chr12	111858209	111872433	exon_match	293	-	Ppp1r13b	mmu_circ_0000423	mmu-Ppp1r13b_000015	MMU_CIRCpedia_3259	280.758	280.758	277.973	278.147	2.78498	0	2	0.890785
mmu_circ_0257_Nrxn1	chr17	90700743	90704367	exon_match	293	-	Nrxn1	mmu_circ_0000835	mmu-Nrxn1_000066	MMU_CIRCpedia_33832	360.266	360.266	357.147	353.894	3.11945	0	8	0.733788
mmu_circ_0259_Plcl2	chr17	50606294	50611195	exon_match	292	+	Plcl2	mmu_circ_0000798	mmu-Plcl2_000001	MMU_CIRCpedia_21887	445.219	445.219	442.716	442.716	2.50342	0	3	0.965753
mmu_circ_0260_Anks1b	chr10	90069467	90163304	exon_match	292	+	Anks1b	mmu_circ_0000200	mmu-Anks1b_000018	MMU_CIRCpedia_33635	365.284	365.284	354.586	199.007	10.6986	0	9	2.64384
mmu_circ_0261_Sergef	chr7	46515667	46635556	exon_match	290	-	Sergef	.	mmu-Sergef_000001	MMU_CIRCpedia_20891	462.517	462.517	456.031	459.366	6.48621	0	9	1.16552
mmu_circ_0262_Eri3	chr4	117582599	117615241	exon_match	289	+	Eri3	mmu_circ_0001250	mmu-Eri3_000005	MMU_CIRCpedia_4291	299.339	299.339	276.934	294.841	22.4048	0	10	1.55709
mmu_circ_0264_Tmeff1	chr4	48604580	48617331	exon_match	288	+	Tmeff1	mmu_circ_0001204	mmu-Tmeff1_000006	MMU_CIRCpedia_21368	270.854	270.854	268.365	270.003	2.48958	0	2	0.833333
mmu_circ_0263_Rbm33	chr5	28358273	28368313	exon_match	288	+	Rbm33	mmu_circ_0001329	mmu-Rbm33_000006	MMU_CIRCpedia_15177	404.701	404.701	399.375	399.406	5.32639	0	1	0.0104167
mmu_circ_0265_Pde5a	chr3	122781566	122818067	exon_match	288	+	Pde5a	mmu_circ_0001166	mmu-Pde5a_000005	MMU_CIRCpedia_5887	418.083	418.083	411.99	385.441	6.09375	0	20	1.95486
mmu_circ_0266_Txndc11	chr16	11116794	11128703	exon_match	287	-	Txndc11	mmu_circ_0000659	mmu-Txndc11_000016	MMU_CIRCpedia_3097	342.669	342.669	339.258	341.052	3.41115	0	3	1.63415
mmu_circ_0267_Plekha5	chr6	140543719	140556070	exon_match	286	+	Plekha5	mmu_circ_0013148	mmu-Plekha5_000043	MMU_CIRCpedia_8971	393.269	393.269	373.119	375.231	20.1503	0	4	1.64336
mmu_circ_0268_Mthfd2l	chr5	90946789	90974415	exon_match	286	+	Mthfd2l	mmu_circ_0012860	mmu-Mthfd2l_000002	MMU_CIRCpedia_33887	379.671	379.671	376.038	377.503	3.63287	0	18	1.03846
mmu_circ_0269_Kcnk2	chr1	189242886	189258898	exon_match	286	-	Kcnk2	mmu_circ_0008547	mmu-Kcnk2_000001	MMU_CIRCpedia_12604	361.49	361.49	357.972	358.465	3.51748	0	4	1.65035
mmu_circ_0270_Sorbs2	chr8	45759052	45775703	exon_match	285	+	Sorbs2	mmu_circ_0014834	mmu-Sorbs2_000015	MMU_CIRCpedia_20677	395.863	395.863	390.944	391.642	4.9193	0	11	0.150877
mmu_circ_0271_Stag1	chr9	100705152	100757786	exon_match	284	+	Stag1	mmu_circ_0015149	mmu-Stag1_000008	MMU_CIRCpedia_261	348.775	348.775	343.489	346.82	5.28521	0	30	1.58803
mmu_circ_0272_Adgrl3	chr5	81646409	81663424	exon_match	282	+	Adgrl3	mmu_circ_0012811	mmu-Lphn3_000022	MMU_CIRCpedia_30897	382.082	382.082	377.007	378.475	5.07447	0	10	2.12411
mmu_circ_0273_Grin2b	chr6	135922871	135923470	exon_match	280	-	Grin2b	mmu_circ_0001531	mmu-Grin2b_000002	MMU_CIRCpedia_8339	393.854	393.854	388.171	0	5.68214	0	6	4.10714
mmu_circ_0274_Ppp6r2	chr15	89268502	89269962	exon_match	279	+	Ppp6r2	mmu_circ_0000637	mmu-Ppp6r2_000001	MMU_CIRCpedia_33406	265.71	265.71	239.613	165.527	26.0968	0	4	0.734767
mmu_circ_0275_Pik3r1	chr13	101757325	101758039	exon_match	279	-	Pik3r1	mmu_circ_0004400	mmu-Pik3r1_000002	MMU_CIRCpedia_568	423.971	423.971	421.434	422.785	2.53763	0	20	1.73835
mmu_circ_0276_Asb3	chr11	31055457	31061586	exon_match	279	+	Asb3	mmu_circ_0002977	mmu-Asb3_000002	MMU_CIRCpedia_16024	410.903	410.903	409.609	409.875	1.29391	0	1	0.00358423
mmu_circ_0279_Wdr7	chr18	63794224	63865506	exon_match	277	+	Wdr7	mmu_circ_0007445	mmu-Wdr7_000044	MMU_CIRCpedia_25678	402.776	402.776	400.079	401.072	2.69675	0	2	0.689531
mmu_circ_0280_Smyd4	chr11	75390071	75391227	exon_match	277	+	Smyd4	mmu_circ_0000290	mmu-Smyd4_000001	MMU_CIRCpedia_29052	460.57	460.57	456.942	456.942	3.62816	0	7	2.77617
mmu_circ_0278_Ephb2	chr4	136770955	136774644	exon_match	277	-	Ephb2	mmu_circ_0001284	mmu-Ephb2_000001	MMU_CIRCpedia_8460	412.036	412.036	409.834	409.863	2.20217	0	10	1.58123
mmu_circ_0277_Elavl2	chr4	91308610	91311663	exon_match	277	-	Elavl2	mmu_circ_0001233	mmu-Elavl2_000002	MMU_CIRCpedia_34041	282.09	282.09	278.913	279.184	3.1769	0	10	2.39711
mmu_circ_0282_Ptk2	chr15	73257033	73268893	exon_match	275	-	Ptk2	mmu_circ_0005767	mmu-Ptk2_000117	MMU_CIRCpedia_28338	391.913	391.913	387.433	387.589	4.48	0	7	2.50545
mmu_circ_0281_Csmd2	chr4	128297185	128338697	exon_match	275	+	Csmd2	mmu_circ_0001262	mmu-Csmd2_000005	MMU_CIRCpedia_7152	407.887	407.887	404.825	147.153	3.06182	0	6	1.16364
mmu_circ_0283_Nol4	chr18	22912581	22952310	exon_match	274	-	Nol4	mmu_circ_0000852	mmu-Nol4_000001	MMU_CIRCpedia_13633	362.642	362.642	357.657	347.65	4.9854	0	23	1.0146
mmu_circ_0284_Gphn	chr12	78590533	78637579	exon_match	274	+	Gphn	mmu_circ_0000395	mmu-Gphn_000010	MMU_CIRCpedia_29962	429.449	429.449	425.496	425.675	3.95255	0	9	1.78467
mmu_circ_0285_Elavl2	chr4	91281213	91311663	exon_match	273	-	Elavl2	mmu_circ_0011854	mmu-Elavl2_000003	MMU_CIRCpedia_34034	346.553	346.553	343.956	344.282	2.59707	0	4	0.0586081
mmu_circ_0286_Kcnma1	chr14	23363800	23386353	exon_match	271	-	Kcnma1	mmu_circ_0005118	mmu-Kcnma1_000003	MMU_CIRCpedia_13802	379.871	379.871	377.303	377.384	2.56827	0	28	2.07011
mmu_circ_0287_Shank3	chr15	89543099	89549882	exon_match	270	+	Shank3	mmu_circ_0005962	mmu-Shank3_000003	MMU_CIRCpedia_33461	344.17	344.17	339.581	294.374	4.58889	0	8	0.792593
mmu_circ_0289_Jakmip3	chr7	138989280	139007801	exon_match	268	+	Jakmip3	mmu_circ_0013982	mmu-Jakmip3_000002	MMU_CIRCpedia_8726	400.948	400.948	397.806	366.966	3.14179	0	11	1.77239
mmu_circ_0288_Arpp21	chr9	112183494	112185769	exon_match	268	-	Arpp21	mmu_circ_0015329	mmu-Arpp21_000011	MMU_CIRCpedia_3316	251.183	251.183	246.332	250.608	4.85075	0	12	2.1194
mmu_circ_0290_Prkce	chr17	86474316	86476891	exon_match	266	+	Prkce	mmu_circ_0007078	mmu-Prkce_000013	MMU_CIRCpedia_32455	234.425	234.425	231.011	232.124	3.41353	0	24	1.45113
mmu_circ_0291_Dlgap1	chr17	70761074	70766089	exon_match	264	+	Dlgap1	mmu_circ_0000810	mmu-Dlgap1_000001	MMU_CIRCpedia_27596	345.61	345.61	335.307	111.553	10.303	0	4	0.920455
mmu_circ_0294_Utrn	chr10	12439626	12455564	exon_match	263	-	Utrn	mmu_circ_0000145	mmu-Utrn_000038	MMU_CIRCpedia_6313	396.133	396.133	393.11	394.863	3.02281	0	9	1.73384
mmu_circ_0293_Clvs1	chr4	9281387	9282012	exon_match	263	+	Clvs1	mmu_circ_0011856	mmu-Clvs1_000001	MMU_CIRCpedia_34414	422.236	422.236	420.795	422.236	1.44106	0	5	1.43346
mmu_circ_0292_Arhgap10	chr8	77384750	77411128	exon_match	263	-	Arhgap10	mmu_circ_0014987	mmu-Arhgap10_000014	MMU_CIRCpedia_29652	272.612	272.612	266.19	267.567	6.42205	0	20	2.08365
mmu_circ_0295_Ssbp2	chr13	91524584	91564694	exon_match	262	+	Ssbp2	mmu_circ_0000489	mmu-Ssbp2_000002	MMU_CIRCpedia_34107	268.95	268.95	160.992	247.588	107.958	0	21	2.24427
mmu_circ_0297_Homer1	chr13	93341755	93356079	exon_match	261	+	Homer1	mmu_circ_0000491	mmu-Homer1_000009	MMU_CIRCpedia_34495	340.395	340.395	337.326	337.375	3.06897	0	9	1.00766
mmu_circ_0296_Dgki	chr6	37000041	37058028	exon_match	261	-	Dgki	mmu_circ_0001462	mmu-Dgki_000002	MMU_CIRCpedia_18390	393.889	393.889	390.885	217.444	3.00383	0	1	0.0229885
mmu_circ_0298_Dennd1b	chr1	139039999	139110485	exon_match	259	+	Dennd1b	mmu_circ_0000082	mmu-Dennd1b_000011	MMU_CIRCpedia_8739	345.421	345.421	340.714	305.533	4.70656	0	9	1.73745
mmu_circ_0301_Zfp532	chr18	65644192	65656632	exon_match	258	+	Zfp532	mmu_circ_0000886	mmu-Zfp532_000004	MMU_CIRCpedia_26228	378.938	378.938	365.388	371.159	13.5504	0	2	1.5814
mmu_circ_0299_Map2k1	chr9	64204430	64214609	exon_match	258	-	Map2k1	mmu_circ_0001794	mmu-Map2k1_000003	MMU_CIRCpedia_25800	334.384	334.384	329.202	331.771	5.18217	0	24	1.89147
mmu_circ_0300_Ambra1	chr2	91805023	91825352	exon_match	258	+	Ambra1	mmu_circ_0001046	mmu-Ambra1_000026	MMU_CIRCpedia_34212	324.798	324.798	320.919	322.806	3.87984	0	8	1.72093
mmu_circ_0302_Tasp1	chr2	139985128	140057499	exon_match	256	-	Tasp1	mmu_circ_0001074	mmu-Tasp1_000048	MMU_CIRCpedia_8879	374.645	374.645	361.809	366.379	12.8359	0	4	1.64453
mmu_circ_0303_Bbs9	chr9	22655224	22679064	exon_match	255	+	Bbs9	mmu_circ_0001756	mmu-Bbs9_000006	MMU_CIRCpedia_13592	339.38	339.38	333.118	335.329	6.26275	0	6	2.41176
mmu_circ_0304_Bbs9	chr9	22490817	22514093	exon_match	255	+	Bbs9	mmu_circ_0001754	mmu-Bbs9_000001	MMU_CIRCpedia_13559	365.502	365.502	338.514	340.596	26.9882	0	4	1.67451
mmu_circ_0305_Nsd2	chr5	33843111	33846267	exon_match	254	+	Nsd2	mmu_circ_0001335	mmu-Whsc1_000002	MMU_CIRCpedia_17008	450.409	448.783	447.898	448.65	0.885827	0	14	1.66142
mmu_circ_0307_Pclo	chr5	14539409	14540801	exon_match	253	+	Pclo	mmu_circ_0012310	mmu-Pclo_000003	MMU_CIRCpedia_9591	433.229	433.229	431.435	338.079	1.79447	0	10	1.79051
mmu_circ_0308_Nrxn1	chr17	90560740	90597629	exon_match	253	-	Nrxn1	mmu_circ_0000834	mmu-Nrxn1_000067	MMU_CIRCpedia_33794	370.921	370.921	367.237	367.759	3.68379	0	7	0.841897
mmu_circ_0306_Apbb2	chr5	66362716	66391857	exon_match	253	-	Apbb2	.	.	.	311.462	311.462	308.225	308.375	3.23715	0	2	1.32806
mmu_circ_0310_Ubr3	chr2	69914413	69922933	exon_match	252	+	Ubr3	mmu_circ_0001029	mmu-Ubr3_000096	MMU_CIRCpedia_27300	323.075	323.075	317.25	319.198	5.8254	0	29	2.06349
mmu_circ_0311_Pak7	chr2	136116176	136116962	exon_match	252	-	Pak7	mmu_circ_0009376	mmu-Pak7_000002	MMU_CIRCpedia_8361	443.774	443.774	439.623	439.623	4.15079	0	10	4.61905
mmu_circ_0309_Grm5	chr7	88074190	88075130	exon_match	252	+	Grm5	mmu_circ_0014451	mmu-Grm5_000002	MMU_CIRCpedia_33003	406.115	406.115	402.571	246.115	3.54365	0	13	2.29365
mmu_circ_0312_Cfap54	chr10	92868722	92878612	exon_match	252	-	Cfap54	mmu_circ_0002580	mmu-4930485B16Rik_000002	MMU_CIRCpedia_34426	414.433	414.433	410.675	0	3.75794	0	10	1.39683
mmu_circ_0313_Iqcj	chr3	68494573	68495257	exon_match	251	+	Iqcj	mmu_circ_0001137	mmu-Schip1_000003	MMU_CIRCpedia_27017	356.713	356.713	355.861	355.952	0.85259	0	30	0.920319
mmu_circ_0314_Sptan1	chr2	29978376	29983760	exon_match	250	+	Sptan1	mmu_circ_0009804	mmu-Sptan1_000001	MMU_CIRCpedia_15666	394.616	394.616	391.264	393.296	3.352	0	4	2.476
mmu_circ_0315_Shtn1	chr19	59018804	59028249	exon_match	250	-	Shtn1	mmu_circ_0007978	mmu-4930506M07Rik_000011	MMU_CIRCpedia_24358	311.54	311.54	308.148	310.748	3.392	0	7	1.692
mmu_circ_0316_Sel1l3	chr5	53199900	53200471	exon_match	249	-	Sel1l3	mmu_circ_0012699	mmu-Sel1l3_000003	MMU_CIRCpedia_22560	368.225	368.225	367.534	367.534	0.690763	0	14	0.714859
mmu_circ_0317_Rsrc1	chr3	66994516	66996590	exon_match	248	+	Rsrc1	mmu_circ_0001136	mmu-Rsrc1_000006	MMU_CIRCpedia_26681	268.98	268.98	265.992	268.565	2.9879	0	10	1.76613
mmu_circ_0318_Dennd1b	chr1	139053345	139110485	exon_match	248	+	Dennd1b	mmu_circ_0008218	mmu-Dennd1b_000008	MMU_CIRCpedia_8751	385.706	385.706	378.802	343.653	6.90323	0	12	3.27823
mmu_circ_0320_Cul9	chr17	46543179	46543783	exon_match	247	-	Cul9	mmu_circ_0006788	mmu-Cul9_000001	MMU_CIRCpedia_20895	410.838	410.838	409.401	408.405	1.43725	0	9	0.894737
mmu_circ_0319_Arhgap10	chr8	77310730	77365160	exon_match	247	-	Arhgap10	mmu_circ_0001691	mmu-Arhgap10_000007	MMU_CIRCpedia_29609	375.304	375.304	370.121	370.628	5.18219	0	6	2.50607
mmu_circ_0321_Adgrb3	chr1	25531869	25559865	exon_match	246	-	Adgrb3	mmu_circ_0008636	mmu-Bai3_000051	MMU_CIRCpedia_14558	421.886	421.886	418.837	418.874	3.04878	0	7	1.73171
mmu_circ_0322_Stau2	chr1	16440322	16509408	exon_match	244	-	Stau2	mmu_circ_0000013	mmu-Stau2_000020	MMU_CIRCpedia_11457	347.525	347.525	326.619	330.799	20.9057	0	18	4.20082
mmu_circ_0325_Rims2	chr15	39292101	39345620	exon_match	243	+	Rims2	mmu_circ_0005632	mmu-Rims2_000081	MMU_CIRCpedia_19106	398.724	398.724	392.831	162.136	5.893	0	7	2.28395
mmu_circ_0323_Qrich1	chr9	108528588	108534618	exon_match	243	+	Qrich1	mmu_circ_0001842	mmu-Qrich1_000002	MMU_CIRCpedia_2397	454.621	454.621	453.654	453.827	0.967078	0	10	0.884774
mmu_circ_0324_Arfgef2	chr2	166834470	166836457	exon_match	243	+	Arfgef2	mmu_circ_0009586	mmu-Arfgef2_000034	MMU_CIRCpedia_11616	373.239	373.239	371.551	372.807	1.68724	0	2	0.880658
mmu_circ_0326_Rab6b	chr9	103140381	103163903	exon_match	242	+	Rab6b	mmu_circ_0001837	mmu-Rab6b_000002	MMU_CIRCpedia_881	304.769	304.769	299.653	301.314	5.1157	0	4	3.52479
mmu_circ_0328_Pi4ka	chr16	17376917	17389457	exon_match	242	-	Pi4ka	.	mmu-Pi4ka_000013	.	385.909	385.909	373.521	375.351	12.3884	0	12	7.3595
mmu_circ_0327_Adgrl3	chr5	81646409	81660447	exon_match	242	+	Adgrl3	mmu_circ_0012810	mmu-Lphn3_000060	MMU_CIRCpedia_40604	339.112	339.112	336.587	338.029	2.52479	0	10	1.93388
mmu_circ_0329_Snrk	chr9	122131892	122137601	exon_match	239	+	Snrk	mmu_circ_0015392	mmu-Snrk_000001	MMU_CIRCpedia_5705	425.582	425.582	418.276	423.536	7.30544	0	28	2.6569
mmu_circ_0331_Ubqln1	chr13	58191721	58199070	exon_match	238	-	Ubqln1	mmu_circ_0004696	mmu-Ubqln1_000008	MMU_CIRCpedia_24103	426.038	426.038	423.639	425.777	2.39916	0	2	1.62605
mmu_circ_0330_Eri3	chr4	117564620	117615241	exon_match	238	+	Eri3	mmu_circ_0001248	mmu-Eri3_000002	MMU_CIRCpedia_4283	390.122	390.122	382	389.113	8.12185	0	10	2.67647
mmu_circ_0333_Rmst	chr10	92133222	92136690	exon_match	237	-	Rmst	mmu_circ_0002576	mmu-Rmst_000006	MMU_CIRCpedia_34291	375.165	375.165	366.658	371.152	8.50633	0	13	3.44726
mmu_circ_0332_Msra	chr14	64210427	64313755	exon_match	237	-	Msra	.	mmu-Msra_000003	MMU_CIRCpedia_25805	356.316	356.316	295.578	298.561	60.7384	0	4	1.73418
mmu_circ_0334_Zbtb20	chr16	43569680	43577748	exon_match	236	+	Zbtb20	mmu_circ_0000688	mmu-Zbtb20_000006	MMU_CIRCpedia_20122	325.61	325.61	324.216	324.856	1.39407	0	3	0.0381356
mmu_circ_0335_Dtnb	chr12	3632809	3648389	exon_match	235	+	Dtnb	mmu_circ_0000351	mmu-Dtnb_000013	MMU_CIRCpedia_18081	328.157	328.157	325.136	325.604	3.02128	0	9	0.651064
mmu_circ_0336_Asap2	chr12	21217974	21230956	exon_match	235	+	Asap2	mmu_circ_0003834	mmu-Asap2_000005	MMU_CIRCpedia_13170	368.528	368.528	365.157	366.715	3.37021	0	23	0.834043
mmu_circ_0337_Nav3	chr10	109816253	109824681	exon_match	234	-	Nav3	mmu_circ_0000211	mmu-Nav3_000008	MMU_CIRCpedia_2661	381.192	381.192	378.44	276.607	2.75214	0	6	1.51709
mmu_circ_0338_Magi2	chr5	20550206	20569354	exon_match	233	+	Magi2	.	mmu-Magi2_000012	MMU_CIRCpedia_12966	375.511	375.511	372.219	372.373	3.29185	0	8	1.09871
mmu_circ_0339_Atxn10	chr15	85359453	85393506	exon_match	233	+	Atxn10	mmu_circ_0000633	mmu-Atxn10_000005	MMU_CIRCpedia_32048	435.03	435.03	430.322	431.863	4.70815	0	3	0.759657
mmu_circ_0340_Lrp6	chr6	134506195	134513419	exon_match	231	-	Lrp6	mmu_circ_0001529	mmu-Lrp6_000036	MMU_CIRCpedia_8108	435.039	435.039	431.519	415.81	3.51948	0	12	1.79654
mmu_circ_0341_Aftph	chr11	20725684	20727639	exon_match	231	-	Aftph	mmu_circ_0000242	mmu-Aftph_000001	MMU_CIRCpedia_13042	408.251	408.251	405.671	408.242	2.58009	0	14	1.87013
mmu_circ_0343_Pdzd2	chr15	12592080	12592910	exon_match	230	-	Pdzd2	mmu_circ_0005538	mmu-Pdzd2_000016	MMU_CIRCpedia_6580	383.17	383.17	374.865	380	8.30435	0	10	6.04348
mmu_circ_0344_Grid1	chr14	35309231	35323434	exon_match	230	+	Grid1	mmu_circ_0000523	mmu-Grid1_000005	MMU_CIRCpedia_17689	359.196	359.196	332.243	217.948	26.9522	0	6	1.3
mmu_circ_0342_Egfem1	chr3	29148346	29170593	no_exon_match	230	+	Egfem1	mmu_circ_0010616	mmu-Egfem1_000002	.	363.578	363.578	229.965	232.009	133.613	NA	NA	NA
mmu_circ_0346_Ehbp1	chr11	22053431	22068506	exon_match	228	-	Ehbp1	mmu_circ_0000245	mmu-Ehbp1_000001	MMU_CIRCpedia_13445	355.68	355.68	349.965	322.513	5.71491	0	6	1.62719
mmu_circ_0345_Ccar2	chr14	70141610	70142531	exon_match	228	-	Ccar2	mmu_circ_0005398	mmu-Ccar2_000001	MMU_CIRCpedia_27393	425.662	425.662	390.724	423.022	34.9386	0	14	2.71053
mmu_circ_0348_Lin28b	chr10	45469036	45476396	no_exon_match	227	-	Lin28b	mmu_circ_0002233	mmu-intergenic_001456	MMU_CIRCpedia_20577	358.115	238.454	197.013	343.78	41.4405	NA	NA	NA
mmu_circ_0347_Atp2b2	chr6	113789752	113796397	exon_match	227	-	Atp2b2	mmu_circ_0012951	mmu-Atp2b2_000007	MMU_CIRCpedia_3593	438.11	438.11	436.423	436.423	1.68722	0	20	1.12775
mmu_circ_0349_Crim1	chr17	78237741	78281366	exon_match	225	+	Crim1	mmu_circ_0007018	mmu-Crim1_000012	MMU_CIRCpedia_29836	400.338	400.338	395.578	398.084	4.76	0	5	1.77333
mmu_circ_0351_Dpysl2	chr14	66824344	66834376	exon_match	223	-	Dpysl2	mmu_circ_0005389	mmu-Dpysl2_000002	MMU_CIRCpedia_26660	362.386	362.386	359.135	360.081	3.25112	0	3	0.874439
mmu_circ_0350_Arhgap10	chr8	77382724	77413627	exon_match	223	-	Arhgap10	.	mmu-Arhgap10_000009	MMU_CIRCpedia_29650	339.74	339.74	334.704	336.946	5.03587	0	6	1.71749
mmu_circ_0352_Fgfr2	chr7	130218997	130242644	exon_match	221	-	Fgfr2	mmu_circ_0001632	mmu-Fgfr2_000040	MMU_CIRCpedia_7465	348.896	348.896	346.425	348.023	2.47059	0	15	1.54751
mmu_circ_0353_Evi5	chr5	107788198	107799260	exon_match	221	-	Evi5	mmu_circ_0001385	mmu-Evi5_000005	MMU_CIRCpedia_2181	362.792	362.792	359.548	361.919	3.24434	0	4	1.53394
mmu_circ_0354_Dnajc6	chr4	101612861	101616865	exon_match	221	+	Dnajc6	mmu_circ_0001237	mmu-Dnajc6_000009	MMU_CIRCpedia_537	386.923	386.923	381.005	381.357	5.91855	0	11	2.9819
mmu_circ_0357_Ralgps1	chr2	33324652	33340833	exon_match	220	-	Ralgps1	mmu_circ_0001006	mmu-Ralgps1_000006	MMU_CIRCpedia_16869	266.782	266.782	234.027	235.968	32.7545	0	3	1.72727
mmu_circ_0355_E230016M11Rik	chr6	67077247	67116767	no_exon_match	220	+	E230016M11Rik	mmu_circ_0013502	mmu-intergenic_001368	.	368	212.386	208.005	363.291	4.38182	NA	NA	NA
mmu_circ_0356_Focad	chr4	88121269	88154741	exon_match	220	+	Focad	mmu_circ_0011836	mmu-Focad_000019	MMU_CIRCpedia_33010	332.336	332.336	320.386	321.55	11.95	0	3	2.57727
mmu_circ_0358_Slc2a13	chr15	91321570	91350130	exon_match	220	-	Slc2a13	mmu_circ_0005975	.	MMU_CIRCpedia_34042	329.55	329.55	322.236	322.259	7.31364	0	21	3.11818
mmu_circ_0360_Stk39	chr2	68263234	68314603	exon_match	219	-	Stk39	mmu_circ_0010112	mmu-Stk39_000011	MMU_CIRCpedia_26967	304.324	304.324	296.676	300.671	7.6484	0	20	3.42466
mmu_circ_0361_Nin	chr12	70078111	70102854	exon_match	219	-	Nin	mmu_circ_0004150	mmu-Nin_000002	MMU_CIRCpedia_27379	319.854	319.854	311.164	314.662	8.6895	0	10	2.15068
mmu_circ_0362_Cacna1e	chr1	154700370	154725920	exon_match	219	-	Cacna1e	mmu_circ_0008278	mmu-Cacna1e_000002	MMU_CIRCpedia_10539	339.904	338.973	337.868	339.461	1.10502	0	17	1.11416
mmu_circ_0359_Eif4e3,Foxp1	chr6	99435215	99651791	exon_match	219	-	Eif4e3,Foxp1	.	.	MMU_CIRCpedia_36140	347.973	346.877	341.922	344.493	4.95434	0	3	0.981735
mmu_circ_0363_Phkb	chr8	85875633	85901957	exon_match	218	+	Phkb	mmu_circ_0001707	mmu-Phkb_000044	MMU_CIRCpedia_32181	418.312	418.312	411.546	415.087	6.76606	0	9	1.7844
mmu_circ_0365_Syt1	chr10	108627252	108642398	exon_match	215	-	Syt1	mmu_circ_0001938	mmu-Syt1_000001	MMU_CIRCpedia_2452	387.986	387.986	385.14	385.656	2.84651	0	2	1.6186
mmu_circ_0364_Pard3	chr8	127415569	127474615	exon_match	215	+	Pard3	mmu_circ_0001739	mmu-Pard3_000012	MMU_CIRCpedia_6925	430.93	430.93	426.847	427.265	4.08372	0	7	1.76279
mmu_circ_0366_Apbb2	chr5	66391626	66400284	exon_match	214	-	Apbb2	.	mmu-Apbb2_000007	MMU_CIRCpedia_213022	330.439	330.439	327.229	329.042	3.21028	0	2	0.172897
mmu_circ_0367_Zranb1	chr7	132966506	132973623	exon_match	212	+	Zranb1	mmu_circ_0001640	mmu-Zranb1_000030	MMU_CIRCpedia_7905	353.467	353.467	348.736	349.292	4.73113	0	14	2.70755
mmu_circ_0368_Fars2	chr13	36232121	36342097	exon_match	212	+	Fars2	.	mmu-Fars2_000002	MMU_CIRCpedia_18073	356.113	356.113	348.09	349.415	8.02358	0	9	5.69811
mmu_circ_0369_Trappc11	chr8	47513282	47514877	exon_match	211	-	Trappc11	mmu_circ_0001675	mmu-Trappc11_000012	MMU_CIRCpedia_21100	331.749	331.749	328	328.422	3.74882	0	12	1.19905
mmu_circ_0370_Mcph1	chr8	18641564	18689059	exon_match	211	+	Mcph1	mmu_circ_0001662	mmu-Mcph1_000005	MMU_CIRCpedia_12547	307.825	307.825	302.1	302.28	5.72512	0	9	1.72986
mmu_circ_0371_Homer1	chr13	93387523	93393108	exon_match	211	+	Homer1	.	mmu-Homer1_000002	MMU_CIRCpedia_34502	272.147	272.147	267.991	268.844	4.1564	0	4	2.49289
mmu_circ_0372_Zfp827	chr8	79060249	79092066	exon_match	210	+	Zfp827	mmu_circ_0001694	mmu-Zfp827_000007	MMU_CIRCpedia_30055	444.686	444.686	441.429	439.248	3.25714	0	8	2.85714
mmu_circ_0373_Rasgef1b	chr5	99240822	99243246	exon_match	210	-	Rasgef1b	mmu_circ_0001367	mmu-Rasgef1b_000001	MMU_CIRCpedia_36107	332.324	332.324	329.5	330.448	2.82381	0	2	1.49524
mmu_circ_0374_Pip5k1b	chr19	24346236	24360151	exon_match	210	-	Pip5k1b	mmu_circ_0007640	mmu-Pip5k1b_000001	MMU_CIRCpedia_14093	412.181	412.181	405.943	406.043	6.2381	0	10	2.81905
mmu_circ_0375_Mir485,Mir668,Mirg	chr12	109734562	109737807	no_exon_match	210	+	Mir485,Mir668,Mirg	.	mmu-Mirg_000002	MMU_CIRCpedia_2644	380.257	191.814	187.471	139.714	4.34286	NA	NA	NA
mmu_circ_0376_Usp3	chr9	66540061	66566903	exon_match	209	-	Usp3	mmu_circ_0001798	mmu-Usp3_000002	MMU_CIRCpedia_26585	382.244	382.244	368.144	374.244	14.1005	0	25	3.66986
[truncated: 39,247 more rows]
