# Supplementary material for: Nanopore sequencing of brain-derived full-length circRNAs reveals circRNA-specific exon usage, intron retention and microexons
Source: Nat Commun. 2021 Aug 10;12:4825. doi: 10.1038/s41467-021-24975-z (PMC8355340; doi:10.1038/s41467-021-24975-z)
Supplement: Supplementary file 3 — Supplementary Data 2 [file 41467_2021_24975_MOESM3_ESM.xlsx]

## Sheet: short-read human brain circRNAs
Chrom	Start	End	Internal_circRNA_ID	Total_BSJ	strand	CIRCpedia_ID	circAtlas_ID	circBase_ID	Antise_gene	Found_by_find_circ	circRNA_type	gene_id	Human_brain_RNA.CIRI2.circRNAs.txt_BSJ	Human_brain_RNA.CIRI2.circRNAs.txt_LIN
chr1	117944807	117963271	circ_00001	860	+	HSA_CIRCpedia_27486	hsa-MAN1A2_000052	hsa_circ_0000118	.	1	exon	ENSG00000198162.12_3,	860	257
chr4	144464661	144465125	circ_00002	815	+	HSA_CIRCpedia_47541	hsa-SMARCA5_000036	hsa_circ_0001445	.	1	exon	ENSG00000153147.5_2,	815	208
chr6	73016960	73043538	circ_00003	693	+	HSA_CIRCpedia_99721	hsa-RIMS1_000001	hsa_circ_0132250	.	1	exon	ENSG00000079841.18_4,	693	451
chrX	139865339	139866824	circ_00004	663	+	HSA_CIRCpedia_118407,HSA_CIRCpedia_181495	hsa-intergenic_004850	hsa_circ_0001946	CDR1	1	exon	ENSG00000203930.11_3,	663	46
chr2	72945231	72960247	circ_00005	511	-	HSA_CIRCpedia_42270	hsa-EXOC6B_000082	hsa_circ_0009043	.	1	exon	ENSG00000144036.15_3,	511	162
chr6	73005639	73043538	circ_00006	489	+	HSA_CIRCpedia_55459	hsa-RIMS1_000156	hsa_circ_0132246	.	1	exon	ENSG00000079841.18_4,	489	109
chr2	168920009	168986268	circ_00007	485	-	HSA_CIRCpedia_38438	hsa-STK39_000072	hsa_circ_0005882	.	1	exon	ENSG00000198648.10_3,	485	239
chr8	142264087	142264728	circ_00008	472	-	HSA_CIRCpedia_342085	hsa-SLC45A4_000001	hsa_circ_0001829	LOC105375787	1	exon	ENSG00000022567.9_3,	472	24
chr13	33091993	33101669	circ_00009	432	-	HSA_CIRCpedia_10564	hsa-N4BP2L2_000051	hsa_circ_0000471	.	1	exon	ENSG00000244754.8_4,	432	137
chr11	33307958	33309057	circ_00010	412	+	HSA_CIRCpedia_4134	hsa-HIPK3_000017	hsa_circ_0000284	.	1	exon	ENSG00000110422.11_4,	412	75
chr2	40655612	40657444	circ_00011	357	-	HSA_CIRCpedia_41272	hsa-SLC8A1_000047	hsa_circ_0000994	.	1	exon	ENSG00000183023.18_4,	357	223
chr1	32381495	32385259	circ_00012	310	-	HSA_CIRCpedia_31375	hsa-PTP4A2_000015	hsa_circ_0007364	.	1	exon	ENSG00000184007.20_5,	310	54
chr9	103261046	103279053	circ_00013	303	+	HSA_CIRCpedia_62073	hsa-TMEFF1_000033	hsa_circ_0004425	.	1	exon	ENSG00000251349.3_3,ENSG00000241697.4_3,	303	177
chr14	66028054	66028484	circ_00014	290	+	HSA_CIRCpedia_12701	hsa-FUT8_000041	hsa_circ_0003028	.	1	exon	ENSG00000033170.16_3,	290	194
chr15	63988322	64008672	circ_00015	288	-	HSA_CIRCpedia_15098	hsa-HERC1_000001	hsa_circ_0035796	.	1	exon	ENSG00000103657.13_3,	288	295
chr8	105080739	105161076	circ_00016	285	+	HSA_CIRCpedia_59781	hsa-RIMS2_000201	hsa_circ_0005114	.	1	exon	ENSG00000176406.22_4,	285	83
chr19	18650180	18650530	circ_00017	285	-	HSA_CIRCpedia_25189	hsa-FKBP8_000002	hsa_circ_0000915	.	1	exon	ENSG00000105701.15_4,	285	1572
chr6	69723929	69785930	circ_00018	267	+	HSA_CIRCpedia_113678	hsa-BAI3_000001	hsa_circ_0076948	.	1	exon	ENSG00000135298.13_3,	267	449
chr11	46098304	46113774	circ_00019	255	-	HSA_CIRCpedia_4427	hsa-PHF21A_000007	hsa_circ_0000296	.	1	exon	ENSG00000135365.15_4,	255	73
chr6	170846321	170858201	circ_00020	246	-	HSA_CIRCpedia_54443	hsa-PSMB1_000001	hsa_circ_0078784	.	1	exon	ENSG00000008018.8_2,	246	218
chr6	54013853	54067031	circ_00021	240	+	HSA_CIRCpedia_123031	hsa-MLIP_000002	hsa_circ_0131933	.	1	exon	ENSG00000146147.14_4,	240	144
chr5	113740134	113740553	circ_00022	236	+	HSA_CIRCpedia_49879	hsa-KCNN2_000008	hsa_circ_0127664	.	1	exon	ENSG00000080709.15_4,	236	19
chr4	153332454	153333681	circ_00023	232	-	HSA_CIRCpedia_47769	hsa-FBXW7_000044	hsa_circ_0001451	.	1	exon	ENSG00000109670.14_4,	232	38
chr1	117944807	117984947	circ_00024	231	+	HSA_CIRCpedia_27487	hsa-MAN1A2_000053	hsa_circ_0000119	.	1	exon	ENSG00000198162.12_3,	231	223
chr6	62362159	62407158	circ_00025	223	-	.	hsa-intergenic_000131	hsa_circ_0132023	.	1	intergenic_region	NA	223	171
chr13	78293666	78327493	circ_00026	218	+	HSA_CIRCpedia_11146	hsa-SLAIN1_000001	hsa_circ_0000497	.	1	exon	ENSG00000139737.21_5,	218	383
chr6	4891946	4892613	circ_00027	215	+	HSA_CIRCpedia_55226	hsa-CDYL_000009	hsa_circ_0008285	.	1	exon	ENSG00000153046.17_2,	215	36
chr12	97886238	97954825	circ_00028	205	+	HSA_CIRCpedia_9912	hsa-RMST_000001	hsa_circ_0099634	.	1	exon	ENSG00000255794.7_2,	205	12
chr15	64791491	64792365	circ_00029	191	+	.	hsa-ZNF609_000041	hsa_circ_0000615	.	1	exon	ENSG00000180357.9_3,	191	41
chr5	10415599	10417516	circ_00030	188	+	HSA_CIRCpedia_49742	hsa-MARCH6_000068	hsa_circ_0001467	.	1	exon	ENSG00000145495.15_3,	188	418
chr8	141749116	141762415	circ_00031	183	-	HSA_CIRCpedia_60222	hsa-PTK2_000222	hsa_circ_0003171	.	1	exon	ENSG00000169398.19_4,	183	247
chr7	8257934	8275635	circ_00032	175	-	HSA_CIRCpedia_59126	hsa-ICA1_000001	hsa_circ_0079422	.	1	exon	ENSG00000003147.18_4,	175	96
chr1	117944807	117957453	circ_00033	175	+	HSA_CIRCpedia_27485	hsa-MAN1A2_000051	hsa_circ_0000117	.	1	exon	ENSG00000198162.12_3,	175	526
chr2	120885263	120932580	circ_00034	172	+	.	hsa-EPB41L5_000029	hsa_circ_0008278	.	1	exon	ENSG00000115109.13_2,	172	76
chr15	59204761	59209198	circ_00035	161	-	HSA_CIRCpedia_14911	hsa-SLTM_000058	hsa_circ_0000605	.	1	exon	ENSG00000137776.16_3,	161	70
chr1	211952259	211966532	circ_00036	159	-	HSA_CIRCpedia_29819	hsa-LPGAT1_000001	hsa_circ_0002274	.	1	exon	ENSG00000123684.12_2,	159	118
chr3	183361267	183390272	circ_00037	157	+	HSA_CIRCpedia_44617	hsa-KLHL24_000004	hsa_circ_0001368	.	1	exon	ENSG00000114796.15_3,	157	92
chr1	155408117	155408859	circ_00038	157	-	HSA_CIRCpedia_28184	hsa-ASH1L_000001	hsa_circ_0000137	.	1	exon	ENSG00000116539.12_4,	157	235
chr11	73418464	73431944	circ_00039	155	-	HSA_CIRCpedia_5545	hsa-RAB6A_000030	hsa_circ_0003908	.	1	exon	ENSG00000175582.19_2,	155	67
chr18	19345732	19359646	circ_00040	149	+	HSA_CIRCpedia_23331	hsa-MIB1_000079	hsa_circ_0000835	.	1	exon	ENSG00000101752.11_2,	149	117
chr1	35824525	35827390	circ_00041	148	+	HSA_CIRCpedia_31526	hsa-ZMYM4_000119	hsa_circ_0011536	ZMYM4-AS1	1	exon	ENSG00000146463.11_3,	148	34
chr16	80718434	80719026	circ_00042	140	-	HSA_CIRCpedia_18832	hsa-CDYL2_000008	hsa_circ_0004087	.	1	exon	ENSG00000166446.14_3,	140	91
chr5	78734832	78752841	circ_00043	135	-	HSA_CIRCpedia_52732	hsa-HOMER1_000017	hsa_circ_0006916	.	1	exon	ENSG00000152413.14_2,	135	189
chr11	85707868	85742653	circ_00044	135	-	HSA_CIRCpedia_5894	hsa-PICALM_000090	hsa_circ_0023923	.	1	exon	ENSG00000073921.17_4,	135	335
chr3	183361267	183369064	circ_00045	134	+	HSA_CIRCpedia_44615	hsa-KLHL24_000023	hsa_circ_0001367	.	1	exon	ENSG00000114796.15_3,	134	439
chr1	65830317	65831879	circ_00046	133	+	HSA_CIRCpedia_32763	hsa-DNAJC6_000026	hsa_circ_0002454	.	1	exon	ENSG00000116675.15_3,	133	457
chr12	27867712	27877119	circ_00047	133	+	HSA_CIRCpedia_8145	hsa-MRPS35_000001	hsa_circ_0000384	.	1	exon	ENSG00000061794.12_3,	133	122
chr17	20107645	20109225	circ_00048	130	+	HSA_CIRCpedia_19689	hsa-SPECC1_000027	hsa_circ_0000745	.	1	exon	ENSG00000128487.16_4,	130	160
chr12	109046047	109048186	circ_00049	130	-	HSA_CIRCpedia_6479	hsa-CORO1C_000001	hsa_circ_0000437	.	1	exon	ENSG00000110880.10_3,	130	124
chr1	67356836	67371058	circ_00050	128	-	HSA_CIRCpedia_32817	hsa-WDR78_000001	hsa_circ_0006677	.	1	exon	ENSG00000152763.16_3,	128	16
chr12	130184354	130185243	circ_00051	127	-	HSA_CIRCpedia_7652	hsa-TMEM132D_000001	hsa_circ_0097876	.	1	exon	ENSG00000151952.15_3,	127	94
chr19	47919908	47920607	circ_00052	126	-	HSA_CIRCpedia_26301	hsa-MEIS3_000001	hsa_circ_0003449	.	1	exon	ENSG00000105419.17_4,	126	46
chr9	113734352	113735838	circ_00053	125	-	HSA_CIRCpedia_62230	hsa-LPAR1_000008	hsa_circ_0087960	.	1	exon	ENSG00000198121.13_4,	125	282
chr7	99621041	99621930	circ_00054	124	+	HSA_CIRCpedia_59516	hsa-ZKSCAN1_000001	hsa_circ_0001727	.	1	exon	ENSG00000106261.16_2,	124	121
chrX	110385323	110416309	circ_00055	122	+	HSA_CIRCpedia_65012	hsa-PAK3_000047	hsa_circ_0139566	.	1	exon	ENSG00000077264.14_4,	122	249
chr6	158733082	158735300	circ_00056	121	+	.	hsa-intergenic_000015	hsa_circ_0131202	.	1	exon	ENSG00000130338.12_3,	121	117
chr2	208841374	208842310	circ_00057	119	-	HSA_CIRCpedia_39444	hsa-PLEKHM3_000016	hsa_circ_0001095	.	1	exon	ENSG00000178385.14_3,	119	107
chr1	8601272	8617582	circ_00058	119	-	HSA_CIRCpedia_33039	hsa-RERE_000098	hsa_circ_0002158	.	1	exon	ENSG00000142599.17_4,	119	508
chr1	243776972	243859018	circ_00059	119	-	HSA_CIRCpedia_30949	hsa-AKT3_000107	hsa_circ_0017251	.	1	exon	ENSG00000117020.16_3,	119	1029
chr1	8555122	8617582	circ_00060	117	-	HSA_CIRCpedia_33023	hsa-RERE_000100	hsa_circ_0006837	.	1	exon	ENSG00000142599.17_4,	117	306
chr10	52193235	52350007	circ_00061	117	-	HSA_CIRCpedia_1811	hsa-SGMS1_000005	hsa_circ_0018401	.	0	exon	ENSG00000198964.13_4,	117	69
chr5	38523520	38530768	circ_00062	116	-	HSA_CIRCpedia_51796	hsa-LIFR_000001	hsa_circ_0072309	.	1	exon	ENSG00000113594.9_2,	116	101
chr9	138773478	138774924	circ_00063	115	-	HSA_CIRCpedia_63397	hsa-CAMSAP1_000014	hsa_circ_0001900	.	1	exon	ENSG00000130559.18_2,	115	116
chr18	9182379	9221997	circ_00064	114	+	HSA_CIRCpedia_24454	hsa-ANKRD12_000002	hsa_circ_0000826	.	1	exon	ENSG00000101745.16_3,	114	57
chr11	128993340	129034322	circ_00065	114	-	HSA_CIRCpedia_3714	hsa-ARHGAP32_000002	hsa_circ_0007843	.	1	exon	ENSG00000134909.18_3,	114	115
chr7	77789341	77814987	circ_00066	112	-	HSA_CIRCpedia_59057	hsa-MAGI2_000002	hsa_circ_0134739	.	1	exon	ENSG00000187391.20_5,	112	118
chr2	168869143	168986268	circ_00067	111	-	HSA_CIRCpedia_38434	hsa-STK39_000080	hsa_circ_0002787	.	0	exon	ENSG00000198648.10_3,	111	179
chr2	136432901	136437894	circ_00068	110	+	HSA_CIRCpedia_37976	hsa-R3HDM1_000136	hsa_circ_0001070	.	1	exon	ENSG00000048991.16_3,	110	184
chr2	200233327	200298237	circ_00069	109	-	HSA_CIRCpedia_39068	hsa-SATB2_000038	hsa_circ_0003915	.	1	exon	ENSG00000119042.16_2,	109	178
chr8	131164981	131193126	circ_00070	108	-	HSA_CIRCpedia_60082	hsa-ASAP1_000113	hsa_circ_0008934	.	1	exon	ENSG00000153317.14_3,	108	129
chr2	107446521	107460490	circ_00071	108	-	HSA_CIRCpedia_37360	hsa-ST6GAL2_000002	hsa_circ_0055954	.	1	exon	ENSG00000144057.15_3,	108	62
chr17	57808781	57851246	circ_00072	108	+	HSA_CIRCpedia_21662	hsa-VMP1_000043	hsa_circ_0005077	.	1	exon	ENSG00000062716.12_3,	108	178
chr10	7839009	7844817	circ_00073	107	+	HSA_CIRCpedia_2478	hsa-ATP5C1_000001	hsa_circ_0007292	.	1	exon	ENSG00000165629.19_3,	107	96
chr10	32197099	32199491	circ_00074	107	-	HSA_CIRCpedia_1491	hsa-ARHGAP12_000056	hsa_circ_0000231	.	1	exon	ENSG00000165322.17_3,	107	63
chr7	14613836	14712652	circ_00075	106	-	HSA_CIRCpedia_57141	hsa-DGKB_000009	hsa_circ_0133622	.	1	exon	ENSG00000136267.13_4,	106	266
chr22	46125304	46136418	circ_00076	104	+	HSA_CIRCpedia_37046	hsa-ATXN10_000001	hsa_circ_0001247	.	1	exon	ENSG00000130638.16_3,	104	352
chr12	1399017	1481143	circ_00077	104	+	HSA_CIRCpedia_7822	hsa-ERC1_000003	hsa_circ_0024997	.	1	exon	ENSG00000082805.19_4,	104	286
chr5	109049220	109065214	circ_00078	103	+	HSA_CIRCpedia_49797	hsa-MAN2A1_000089	hsa_circ_0001519	.	1	exon	ENSG00000112893.9_2,	103	128
chr20	34302106	34313077	circ_00079	103	-	HSA_CIRCpedia_33957	hsa-RBM39_000067	hsa_circ_0004870	.	1	exon	ENSG00000131051.22_5,	103	77
chr7	8043537	8099878	circ_00080	102	+	HSA_CIRCpedia_59086	hsa-GLCCI1_000035	hsa_circ_0001678	.	1	exon	ENSG00000106415.12_4,	102	67
chr5	83356118	83362425	circ_00081	102	-	HSA_CIRCpedia_52875	hsa-EDIL3_000001	hsa_circ_0073244	.	1	exon	ENSG00000164176.12_4,	102	452
chr3	183368083	183390272	circ_00082	102	+	HSA_CIRCpedia_44621	hsa-KLHL24_000001	hsa_circ_0006667	.	1	exon	ENSG00000114796.15_3,	102	191
chr6	54013853	54095715	circ_00083	101	+	HSA_CIRCpedia_123032	hsa-MLIP_000009	hsa_circ_0131934	.	1	exon	ENSG00000146147.14_4,	101	36
chr15	33149215	33194241	circ_00084	101	-	HSA_CIRCpedia_13938	hsa-FMN1_000009	hsa_circ_0005054	.	1	exon	ENSG00000248905.8_5,	101	69
chr11	92085261	92088570	circ_00085	101	+	HSA_CIRCpedia_6027	hsa-FAT3_000012	hsa_circ_0000348	.	1	exon	ENSG00000165323.15_2,	101	112
chr8	26439484	26441499	circ_00086	100	+	HSA_CIRCpedia_60723	hsa-DPYSL2_000011	hsa_circ_0005013	.	1	exon	ENSG00000092964.17_5,	100	3021
chr7	22330793	22357656	circ_00087	100	-	HSA_CIRCpedia_57608	hsa-RAPGEF5_000002	hsa_circ_0001681	.	1	exon	ENSG00000136237.18_3,	100	211
chr6	163876310	163899928	circ_00088	100	+	HSA_CIRCpedia_54287	hsa-QKI_000049	hsa_circ_0005328	.	1	exon	ENSG00000112531.16_3,	100	1463
chr2	40366540	40405633	circ_00089	98	-	HSA_CIRCpedia_118361	hsa-SLC8A1_000044	hsa_circ_0120050	SLC8A1-AS1	1	exon	ENSG00000183023.18_4,	98	154
chr15	33445248	33447246	circ_00090	98	-	HSA_CIRCpedia_13944	hsa-FMN1_000006	hsa_circ_0103284	.	1	exon	ENSG00000248905.8_5,	98	51
chr11	58317258	58318705	circ_00091	97	-	HSA_CIRCpedia_4743	hsa-LPXN_000001	hsa_circ_0002904	.	1	exon	ENSG00000110031.12_2,	97	26
chr8	62531536	62566219	circ_00092	96	-	HSA_CIRCpedia_61434	hsa-ASPH_000001	hsa_circ_0084606	.	1	exon	ENSG00000198363.17_3,	96	143
chr2	233612324	233626146	circ_00093	96	+	HSA_CIRCpedia_40050	hsa-GIGYF2_000088	hsa_circ_0003341	.	1	exon	ENSG00000204120.14_6,	96	96
chr18	44526019	44526886	circ_00094	96	+	HSA_CIRCpedia_115537	hsa-KATNAL2_000010	hsa_circ_0108513	.	1	exon	ENSG00000167216.16_5,	96	32
chr17	57808781	57816308	circ_00095	95	+	HSA_CIRCpedia_21660	hsa-VMP1_000042	hsa_circ_0006508	.	1	exon	ENSG00000062716.12_3,	95	275
chr6	155095122	155116273	circ_00096	94	+	HSA_CIRCpedia_54043	hsa-SCAF8_000005	hsa_circ_0001654	.	1	exon	ENSG00000213079.9_4,	94	120
chr1	8555122	8674745	circ_00097	94	-	HSA_CIRCpedia_33024	hsa-RERE_000107	hsa_circ_0009117	.	0	exon	ENSG00000142599.17_4,	94	148
chr14	99924615	99932150	circ_00098	94	-	HSA_CIRCpedia_13569	hsa-SETD3_000003	hsa_circ_0000567	.	1	exon	ENSG00000183576.12_2,	94	175
chr9	96233422	96261168	circ_00099	93	+	HSA_CIRCpedia_64725	hsa-FAM120A_000039	hsa_circ_0001875	.	1	exon	ENSG00000048828.16_3,	93	64
chr10	123549683	123683844	circ_00100	91	-	HSA_CIRCpedia_753	hsa-ATE1_000046	hsa_circ_0007062	.	0	exon	ENSG00000107669.17_6,	91	106
chr1	8601272	8674745	circ_00101	90	-	HSA_CIRCpedia_33040	hsa-RERE_000105	hsa_circ_0008501	.	1	exon	ENSG00000142599.17_4,	90	352
chr7	91924202	91957214	circ_00102	89	+	HSA_CIRCpedia_59277	hsa-ANKIB1_000076	hsa_circ_0135062	.	1	exon	ENSG00000001629.9_3,	89	156
chr4	20706088	20715162	circ_00103	89	+	HSA_CIRCpedia_102904	hsa-PACRGL_000003	hsa_circ_0125987	.	1	exon	ENSG00000163138.18_3,	89	107
chr5	137320945	137324004	circ_00104	88	-	HSA_CIRCpedia_50348	hsa-FAM13B_000080	hsa_circ_0001535	.	1	exon	ENSG00000031003.10_3,	88	85
chr22	46096161	46136418	circ_00105	87	+	HSA_CIRCpedia_37042	hsa-ATXN10_000029	hsa_circ_0001246	.	1	exon	ENSG00000130638.16_3,	87	278
chr22	21288066	21288532	circ_00106	87	+	HSA_CIRCpedia_36027	hsa-CRKL_000004	hsa_circ_0001206	.	1	exon	ENSG00000099942.12_2,	87	163
chr10	5741487	5756170	circ_00107	87	+	.	hsa-FAM208B_000001	hsa_circ_0000209	.	1	exon	ENSG00000108021.20_4,	87	16
chr8	141856358	141900868	circ_00108	86	-	HSA_CIRCpedia_60273	hsa-PTK2_000214	hsa_circ_0003221	.	1	exon	ENSG00000169398.19_4,	86	187
chr8	10065342	10177499	circ_00109	86	+	HSA_CIRCpedia_59606	hsa-MSRA_000001	hsa_circ_0002546	.	0	exon	ENSG00000175806.14_4,	86	129
chr5	142416760	142437312	circ_00110	86	+	HSA_CIRCpedia_50588	hsa-ARHGAP26_000076	hsa_circ_0074368	.	1	exon	ENSG00000145819.16_5,	86	219
chr1	243708811	243736350	circ_00111	86	-	HSA_CIRCpedia_30935	hsa-AKT3_000105	hsa_circ_0000199	.	1	exon	ENSG00000117020.16_3,	86	568
chr9	87317073	87325706	circ_00112	85	+	HSA_CIRCpedia_64545	hsa-NTRK2_000003	hsa_circ_0139142	.	1	exon	ENSG00000148053.15_2,	85	1357
chr1	243579003	243589860	circ_00113	85	+	HSA_CIRCpedia_30931	hsa-SDCCAG8_000072	hsa_circ_0017241	.	1	exon	ENSG00000054282.15_2,	85	56
chr7	8043537	8110761	circ_00114	84	+	HSA_CIRCpedia_59087	hsa-GLCCI1_000030	hsa_circ_0134778	.	1	exon	ENSG00000106415.12_4,	84	37
chr2	55209650	55214834	circ_00115	84	-	HSA_CIRCpedia_41686	hsa-RTN4_000001	hsa_circ_0001006	.	1	exon	ENSG00000115310.17_4,	84	1129
chr16	53907697	53922863	circ_00116	83	+	HSA_CIRCpedia_17902	hsa-FTO_000001	hsa_circ_0005941	.	1	exon	ENSG00000140718.20_3,	83	398
chr14	45587230	45599993	circ_00117	83	-	.	hsa-FKBP3_000001	hsa_circ_0101874	.	1	exon	ENSG00000100442.10_2,	83	72
chr10	15875628	15889942	circ_00118	83	-	HSA_CIRCpedia_1122	hsa-FAM188A_000034	hsa_circ_0006665	.	1	exon	ENSG00000148481.13_4,	83	134
chr6	62362159	62390965	circ_00119	82	-	.	hsa-intergenic_000602	hsa_circ_0132022	.	1	intergenic_region	NA	82	400
chr3	170906490	170912424	circ_00120	82	-	HSA_CIRCpedia_44390	hsa-TNIK_000002	hsa_circ_0002387	.	1	exon	ENSG00000154310.16_4,	82	107
chr12	100166699	100175875	circ_00121	82	-	HSA_CIRCpedia_6216	hsa-ANKS1B_000003	hsa_circ_0007294	.	1	exon	ENSG00000185046.18_4,	82	115
chr1	169947225	170001116	circ_00122	82	-	.	hsa-KIFAP3_000018	hsa_circ_0111121	.	1	exon	ENSG00000075945.12_2,	82	306
chr4	52729602	52758017	circ_00123	81	+	HSA_CIRCpedia_48800	hsa-DCUN1D4_000034	hsa_circ_0007646	.	1	exon	ENSG00000109184.14_2,	81	68
chr3	125032151	125050082	circ_00124	81	-	HSA_CIRCpedia_43339	hsa-ZNF148_000001	hsa_circ_0001333	.	1	exon	ENSG00000163848.19_3,	81	71
chr16	31733946	31734674	circ_00125	81	+	HSA_CIRCpedia_17498	hsa-ZNF720_000001	hsa_circ_0007059	.	1	exon	ENSG00000197302.10_4,	81	55
chr2	203329531	203332412	circ_00126	80	+	HSA_CIRCpedia_39204	hsa-BMPR2_000062	hsa_circ_0003218	.	1	exon	ENSG00000204217.13_3,	80	134
chr5	95091099	95099324	circ_00127	79	+	HSA_CIRCpedia_53072	hsa-RHOBTB3_000038	hsa_circ_0007444	.	1	exon	ENSG00000164292.12_3,	79	122
chr2	61343113	61345251	circ_00128	79	+	HSA_CIRCpedia_41802	hsa-KIAA1841_000002	hsa_circ_0007793	.	1	exon	ENSG00000162929.13_2,	79	81
chr9	114289547	114296633	circ_00129	78	+	HSA_CIRCpedia_62276	hsa-ZNF483_000003	hsa_circ_0137709	.	1	exon	ENSG00000173258.12_3,	78	250
chr10	76598440	76603236	circ_00130	78	+	HSA_CIRCpedia_2452	hsa-KAT6B_000001	hsa_circ_0005164	.	1	exon	ENSG00000156650.13_3,	78	45
chr9	126519981	126641300	circ_00131	77	-	HSA_CIRCpedia_62709	hsa-DENND1A_000071	hsa_circ_0002544	.	0	exon	ENSG00000119522.16_3,	77	195
chr5	109049220	109051965	circ_00132	76	+	HSA_CIRCpedia_49796	hsa-MAN2A1_000090	hsa_circ_0008058	.	1	exon	ENSG00000112893.9_2,	76	354
chr3	157839891	157841780	circ_00133	76	+	HSA_CIRCpedia_44226	hsa-RSRC1_000025	hsa_circ_0001355	.	1	exon	ENSG00000174891.12_3,	76	112
chr1	155646338	155649303	circ_00134	75	-	HSA_CIRCpedia_28207	hsa-YY1AP1_000012	hsa_circ_0014606	.	1	exon	ENSG00000163374.19_4,	75	275
chr8	18622958	18662408	circ_00135	74	-	HSA_CIRCpedia_60519	hsa-PSD3_000005	hsa_circ_0002111	.	1	exon	ENSG00000156011.16_3,	74	68
chr11	18312988	18314523	circ_00136	74	-	HSA_CIRCpedia_3904	hsa-HPS5_000025	hsa_circ_0000280	.	1	exon	ENSG00000110756.17_3,	74	38
chr9	99220660	99228060	circ_00137	73	+	HSA_CIRCpedia_64836	hsa-HABP4_000001	hsa_circ_0087630	.	1	exon	ENSG00000130956.13_3,	73	293
chr6	136709530	136710655	circ_00138	73	-	HSA_CIRCpedia_53660	hsa-MAP7_000011	hsa_circ_0130789	.	1	exon	ENSG00000135525.18_3,	73	261
chr17	26449628	26499644	circ_00139	73	+	HSA_CIRCpedia_19819	hsa-NLK_000031	hsa_circ_0002103	.	1	exon	ENSG00000087095.12_2,	73	212
chr7	77973094	77975360	circ_00140	72	-	HSA_CIRCpedia_59059	hsa-MAGI2_000001	hsa_circ_0134748	.	1	exon	ENSG00000187391.20_5,	72	156
chr6	158703294	158735300	circ_00141	72	+	.	hsa-intergenic_000016	hsa_circ_0131196	.	1	exon	ENSG00000130338.12_3,	72	61
chr1	59805629	59844509	circ_00142	72	+	HSA_CIRCpedia_32560	hsa-FGGY_000002	hsa_circ_0006633	.	1	exon	ENSG00000172456.17_3,	72	101
chr14	102506572	102507010	circ_00143	72	+	HSA_CIRCpedia_11444	hsa-DYNC1H1_000002	hsa_circ_0002398	.	1	exon	ENSG00000197102.11_4,	72	731
chr12	123983090	123984083	circ_00144	72	-	HSA_CIRCpedia_7481	hsa-RILPL1_000010	hsa_circ_0007552	.	1	exon	ENSG00000188026.12_4,	72	112
chr1	155408117	155429689	circ_00145	72	-	HSA_CIRCpedia_28186	hsa-ASH1L_000002	hsa_circ_0003247	.	1	exon	ENSG00000116539.12_4,	72	199
chr12	83250788	83251359	circ_00146	71	+	HSA_CIRCpedia_9690	hsa-TMTC2_000001	hsa_circ_0002886	.	1	exon	ENSG00000179104.8_2,	71	79
chr12	1399017	1519619	circ_00147	71	+	HSA_CIRCpedia_118971	hsa-ERC1_000016	.	.	0	exon	ENSG00000082805.19_4,	71	224
chr7	22347957	22357656	circ_00148	70	-	HSA_CIRCpedia_57610	hsa-RAPGEF5_000001	hsa_circ_0133954	.	1	exon	ENSG00000136237.18_3,	70	195
chr5	64084777	64100213	circ_00149	70	+	HSA_CIRCpedia_52152	hsa-CWC27_000001	hsa_circ_0072654	.	1	exon	ENSG00000153015.15_3,	70	29
chr3	57276883	57282379	circ_00150	70	+	HSA_CIRCpedia_46488	hsa-APPL1_000035	hsa_circ_0001317	.	1	exon	ENSG00000157500.11_4,	70	133
chr3	149563797	149639014	circ_00151	70	+	HSA_CIRCpedia_43991	hsa-RNF13_000028	hsa_circ_0001346	.	1	exon	ENSG00000082996.19_4,	70	97
chr2	227729319	227779067	circ_00152	70	+	HSA_CIRCpedia_39879	hsa-RHBDD1_000001	hsa_circ_0058495	.	1	exon	ENSG00000144468.16_4,	70	32
chr2	148653869	148657467	circ_00153	70	+	HSA_CIRCpedia_38060	hsa-ACVR2A_000030	hsa_circ_0001073	.	1	exon	ENSG00000121989.14_2,	70	44
chr15	67524151	67529158	circ_00154	70	-	HSA_CIRCpedia_15384	hsa-AAGAB_000012	hsa_circ_0000620	.	1	exon	ENSG00000103591.12_3,	70	113
chrX	24190831	24197887	circ_00155	69	+	HSA_CIRCpedia_65680	hsa-ZFX_000015	hsa_circ_0007108	.	1	exon	ENSG00000005889.15_3,	69	37
chr9	86293355	86301070	circ_00156	69	-	HSA_CIRCpedia_64534	hsa-UBQLN1_000002	hsa_circ_0087357	.	1	exon	ENSG00000135018.13_3,	69	309
chr8	131164981	131181313	circ_00157	69	-	HSA_CIRCpedia_60081	hsa-ASAP1_000114	hsa_circ_0001824	.	1	exon	ENSG00000153317.14_3,	69	102
chr7	91924202	91948826	circ_00158	69	+	HSA_CIRCpedia_59276	hsa-ANKIB1_000073	hsa_circ_0001723	.	1	exon	ENSG00000001629.9_3,	69	206
chr1	59787207	59844509	circ_00159	69	+	HSA_CIRCpedia_32554	hsa-FGGY_000001	hsa_circ_0005354	.	1	exon	ENSG00000172456.17_3,	69	31
chr8	141828375	141900868	circ_00160	68	-	HSA_CIRCpedia_60264	hsa-PTK2_000216	hsa_circ_0005982	.	1	exon	ENSG00000169398.19_4,	68	365
chr16	7629778	7657340	circ_00161	68	+	HSA_CIRCpedia_120346	hsa-RBFOX1_000006	hsa_circ_0105987	.	1	exon	ENSG00000078328.20_4,	68	463
chr13	101997616	102051516	circ_00162	68	-	HSA_CIRCpedia_10011	hsa-NALCN_000068	hsa_circ_0099761	.	1	exon	ENSG00000102452.16_3,	68	131
chr2	32602655	32620661	circ_00163	67	+	HSA_CIRCpedia_40781	hsa-BIRC6_000413	hsa_circ_0053441	.	1	exon	ENSG00000115760.14_4,	67	132
chr18	54426095	54448887	circ_00164	66	+	HSA_CIRCpedia_24033	hsa-WDR7_000083	hsa_circ_0009038	.	1	exon	ENSG00000091157.13_4,	66	291
chr12	101316003	101336313	circ_00165	66	+	HSA_CIRCpedia_6255	hsa-ANO4_000016	hsa_circ_0007851	.	1	exon	ENSG00000151572.17_4,	66	75
chr7	128655032	128658211	circ_00166	65	-	HSA_CIRCpedia_56602	hsa-TNPO3_000059	hsa_circ_0001741	.	1	exon	ENSG00000064419.13_3,	65	79
chr6	107824860	107827631	circ_00167	65	+	HSA_CIRCpedia_53221	hsa-SOBP_000016	hsa_circ_0001633	.	1	exon	ENSG00000112320.11_2,	65	77
chr5	167915606	167921655	circ_00168	65	+	HSA_CIRCpedia_51048	hsa-RARS_000001	hsa_circ_0001550	.	1	exon	ENSG00000113643.8_2,	65	71
chr22	28692185	28693840	circ_00169	65	-	HSA_CIRCpedia_36240	hsa-TTC28_000049	hsa_circ_0003618	.	1	exon	ENSG00000100154.14_4,	65	37
chr12	1399017	1553916	circ_00170	65	+	HSA_CIRCpedia_7824	hsa-ERC1_000005	hsa_circ_0024999	.	0	exon	ENSG00000082805.19_4,	65	94
chr9	37126308	37127260	circ_00171	64	+	.	hsa-ZCCHC7_000002	hsa_circ_0138744	.	1	intron	ENSG00000147905.17_2,	64	56
chr4	39739039	39776553	circ_00172	64	+	HSA_CIRCpedia_48547	hsa-UBE2K_000028	hsa_circ_0002590	.	1	exon	ENSG00000078140.13_3,	64	123
chr10	86198267	86237420	circ_00173	64	+	HSA_CIRCpedia_2584	hsa-CCSER2_000002	hsa_circ_0018998	.	1	exon	ENSG00000107771.16_4,	64	87
chr9	129154344	129184227	circ_00174	63	+	HSA_CIRCpedia_62861	hsa-MVB12B_000006	hsa_circ_0088614	NRON	1	exon	ENSG00000196814.14_2,	63	262
chr17	11958205	12016677	circ_00175	63	+	HSA_CIRCpedia_19260	hsa-MAP2K4_000039	hsa_circ_0005603	.	0	exon	ENSG00000065559.14_3,	63	37
chr10	7285519	7327916	circ_00176	63	-	HSA_CIRCpedia_2266	hsa-SFMBT2_000002	hsa_circ_0017636	.	1	exon	ENSG00000198879.11_3,	63	50
chr8	18656804	18662408	circ_00177	62	-	HSA_CIRCpedia_60521	hsa-PSD3_000003	hsa_circ_0004458	.	1	exon	ENSG00000156011.16_3,	62	94
chr15	84228004	84257523	circ_00178	62	+	HSA_CIRCpedia_120801	hsa-SH3GL3_000005	hsa_circ_0104727	.	1	exon	ENSG00000140600.16_3,	62	128
chr1	155644800	155649303	circ_00179	62	-	HSA_CIRCpedia_28204	hsa-YY1AP1_000013	hsa_circ_0003608	.	1	exon	ENSG00000163374.19_4,	62	147
chr6	136704808	136710655	circ_00180	61	-	HSA_CIRCpedia_53659	hsa-MAP7_000001	hsa_circ_0077957	.	1	exon	ENSG00000135525.18_3,	61	131
chr22	32874967	32875262	circ_00181	61	+	HSA_CIRCpedia_36497	hsa-FBXO7_000001	hsa_circ_0008832	.	1	exon	ENSG00000100225.17_4,	61	193
chr15	41988272	41991357	circ_00182	61	+	HSA_CIRCpedia_14246	hsa-MGA_000079	hsa_circ_0000592	.	1	exon	ENSG00000174197.16_1,	61	75
chr1	21220009	21268823	circ_00183	61	-	HSA_CIRCpedia_29845	hsa-EIF4G3_000021	hsa_circ_0010467	.	1	exon	ENSG00000075151.20_3,	61	217
chr8	51351102	51363289	circ_00184	60	+	HSA_CIRCpedia_125844	hsa-SNTG1_000001	hsa_circ_0136693	.	1	exon	ENSG00000147481.15_4,	60	199
chr20	58426622	58436553	circ_00185	60	+	.	hsa-intergenic_004274	hsa_circ_0115525	.	1	intergenic_region	NA	60	10
chr18	9204473	9221997	circ_00186	60	+	HSA_CIRCpedia_24456	hsa-ANKRD12_000005	hsa_circ_0003865	.	1	exon	ENSG00000101745.16_3,	60	270
chr18	76953182	77037196	circ_00187	60	+	HSA_CIRCpedia_24371	hsa-ATP9B_000039	hsa_circ_0048012	.	1	exon	ENSG00000166377.20_5,	60	131
chr1	1158623	1159348	circ_00188	60	-	HSA_CIRCpedia_27442	hsa-SDF4_000001	hsa_circ_0000002	.	1	exon	ENSG00000078808.16_2,	60	168
chr7	22306582	22357656	circ_00189	59	-	HSA_CIRCpedia_57607	hsa-RAPGEF5_000003	hsa_circ_0079557	.	1	exon	ENSG00000136237.18_3,	59	187
chr7	131060182	131084192	circ_00190	59	+	HSA_CIRCpedia_56719	hsa-MKLN1_000075	hsa_circ_0001746	.	1	exon	ENSG00000128585.17_3,	59	83
chr5	160757889	160763776	circ_00191	59	-	HSA_CIRCpedia_123741	hsa-GABRB2_000001	hsa_circ_0128482	.	1	exon	ENSG00000145864.12_3,	59	313
chr22	50810448	50832564	circ_00192	59	+	HSA_CIRCpedia_37159	hsa-PPP6R2_000028	hsa_circ_0001258	.	1	exon	ENSG00000100239.15_3,	59	154
chr20	60714130	60716000	circ_00193	59	-	HSA_CIRCpedia_34897	hsa-PSMA7_000001	hsa_circ_0003456	.	1	exon	ENSG00000101182.14_3,	59	353
chr1	8568685	8617582	circ_00194	59	-	HSA_CIRCpedia_33034	hsa-RERE_000102	hsa_circ_0005829	.	1	exon	ENSG00000142599.17_4,	59	553
chr15	25650607	25657118	circ_00195	59	-	HSA_CIRCpedia_13781	hsa-UBE3A_000001	hsa_circ_0000586	SNRPN	1	exon	ENSG00000114062.19_5,	59	85
chr1	213302869	213349835	circ_00196	59	+	HSA_CIRCpedia_29953	hsa-RPS6KC1_000003	hsa_circ_0007772	.	1	exon	ENSG00000136643.11_3,	59	125
chr8	15508205	15531345	circ_00197	57	+	HSA_CIRCpedia_60423	hsa-TUSC3_000025	hsa_circ_0006410	.	1	exon	ENSG00000104723.20_3,	57	236
chr8	136554896	136594316	circ_00198	57	+	HSA_CIRCpedia_69487	hsa-KHDRBS3_000026	hsa_circ_0006059	.	1	exon	ENSG00000131773.13_3,	57	418
chr4	183522076	183575046	circ_00199	57	+	HSA_CIRCpedia_48014	hsa-TENM3_000001	hsa_circ_0125881	.	1	exon	ENSG00000218336.8_4,	57	51
chr2	2840690	2842060	circ_00200	57	-	.	hsa-AC011995_000001	hsa_circ_0119701	.	1	exon	ENSG00000237720.1_5,	57	50
chr13	84376511	84389879	circ_00201	57	-	.	hsa-intergenic_000968	hsa_circ_0100973	.	1	intergenic_region	NA	57	41
chr1	23356961	23377013	circ_00202	57	+	HSA_CIRCpedia_30626	hsa-KDM1A_000054	hsa_circ_0009061	.	1	exon	ENSG00000004487.16_4,	57	177
chr12	111990083	111993723	circ_00203	57	-	HSA_CIRCpedia_6698	hsa-ATXN2_000114	hsa_circ_0002457	.	1	exon	ENSG00000204842.15_6,	57	66
chr11	120345268	120348235	circ_00204	57	+	HSA_CIRCpedia_3510	hsa-ARHGEF12_000006	hsa_circ_0002100	.	1	exon	ENSG00000196914.8_2,	57	255
chr4	16587544	16597498	circ_00205	56	-	HSA_CIRCpedia_47866	hsa-LDB2_000001	hsa_circ_0009006	.	1	exon	ENSG00000169744.12_2,	56	369
chr4	119026172	119064839	circ_00206	56	+	HSA_CIRCpedia_124111	hsa-NDST3_000001	hsa_circ_0125149	.	1	exon	ENSG00000164100.8_2,	56	86
chr2	40655612	40657441	circ_00207	56	-	HSA_CIRCpedia_41271	hsa-SLC8A1_000005	hsa_circ_0005232	.	1	exon	ENSG00000183023.18_4,	56	231
chr2	239090705	239093928	circ_00208	56	-	HSA_CIRCpedia_40179	hsa-ILKAP_000023	hsa_circ_0001116	.	1	exon	ENSG00000132323.8_2,	56	65
chr1	180953812	180962561	circ_00209	56	-	HSA_CIRCpedia_29090	hsa-STX6_000002	hsa_circ_0007905	.	1	exon	ENSG00000135823.13_3,	56	101
chr9	88211276	88248289	circ_00210	55	-	HSA_CIRCpedia_64561	hsa-AGTPBP1_000121	hsa_circ_0007162	.	1	exon	ENSG00000135049.15_4,	55	158
chr8	62593526	62596747	circ_00211	55	-	HSA_CIRCpedia_61447	hsa-ASPH_000084	hsa_circ_0084615	.	0	exon	ENSG00000198363.17_3,	55	312
chr7	24663284	24690331	circ_00212	55	+	HSA_CIRCpedia_57715	hsa-MPP6_000042	hsa_circ_0001685	.	1	exon	ENSG00000105926.15_3,	55	38
chr6	47251673	47254331	circ_00213	55	-	HSA_CIRCpedia_55208	hsa-TNFRSF21_000006	hsa_circ_0001610	.	1	exon	ENSG00000146072.6_2,	55	93
chr6	111708967	111795682	circ_00214	55	-	.	hsa-REV3L_000130	hsa_circ_0130363	.	1	intron	ENSG00000009413.15_4,	55	42
chr4	166141085	166184511	circ_00215	55	+	HSA_CIRCpedia_47877	hsa-KLHL2_000024	hsa_circ_0071375	.	0	exon	ENSG00000109466.13_4,	55	60
chr1	59787207	59812070	circ_00216	55	+	HSA_CIRCpedia_32553	hsa-FGGY_000005	hsa_circ_0000075	.	1	exon	ENSG00000172456.17_3,	55	133
chr12	99166819	99194903	circ_00217	55	-	HSA_CIRCpedia_9930	hsa-ANKS1B_000009	hsa_circ_0099668	.	1	exon	ENSG00000185046.18_4,	55	571
chr1	104108056	104118162	circ_00218	55	+	HSA_CIRCpedia_27113	hsa-AMY2B_000001	hsa_circ_0000099	.	1	exon	ENSG00000240038.6_3,	55	38
chr7	137148234	137294355	circ_00219	54	-	HSA_CIRCpedia_145283	hsa-DGKI_000020	.	.	0	exon	ENSG00000157680.15_6,	54	157
chr6	87925620	87928449	circ_00220	54	+	HSA_CIRCpedia_55726	hsa-ZNF292_000028	hsa_circ_0004058	.	1	exon	ENSG00000188994.12_3,	54	98
chr5	176370335	176385155	circ_00221	54	-	HSA_CIRCpedia_51249	hsa-UIMC1_000001	hsa_circ_0001558	.	1	exon	ENSG00000087206.16_4,	54	20
chr4	88116475	88116842	circ_00222	54	-	HSA_CIRCpedia_49510	hsa-KLHL8_000002	hsa_circ_0002538	.	1	exon	ENSG00000145332.13_2,	54	36
chr3	18419661	18462483	circ_00223	54	-	HSA_CIRCpedia_44733	hsa-SATB1_000023	hsa_circ_0064555	.	1	exon	ENSG00000182568.16_4,	54	118
chr15	62299506	62306191	circ_00224	54	-	HSA_CIRCpedia_15006	hsa-VPS13C_000001	hsa_circ_0000607	.	1	exon	ENSG00000129003.17_5,	54	115
chr1	211192205	211264032	circ_00225	54	-	HSA_CIRCpedia_29787	hsa-KCNH1_000010	hsa_circ_0111832	.	1	exon	ENSG00000143473.12_5,ENSG00000284299.1_4,	54	114
chr10	52220432	52350007	circ_00226	54	-	HSA_CIRCpedia_1813	hsa-SGMS1_000006	hsa_circ_0018403	.	0	exon	ENSG00000198964.13_4,	54	231
chr6	131466424	131490413	circ_00227	53	+	HSA_CIRCpedia_53532	hsa-AKAP7_000001	hsa_circ_0130687	.	1	exon	ENSG00000118507.16_4,	53	34
chr5	127474288	127488497	circ_00228	53	+	HSA_CIRCpedia_50038	hsa-SLC12A2_000090	hsa_circ_0006034	.	1	exon	ENSG00000064651.13_3,	53	172
chr2	58275961	58316858	circ_00229	53	+	HSA_CIRCpedia_41748	hsa-VRK2_000005	hsa_circ_0120478	.	1	exon	ENSG00000028116.17_4,	53	10
chr20	34317233	34320057	circ_00230	53	-	HSA_CIRCpedia_33967	hsa-RBM39_000068	hsa_circ_0008817	.	1	exon	ENSG00000131051.22_5,	53	69
chr18	8718421	8720494	circ_00231	53	+	HSA_CIRCpedia_24440	hsa-SOGA2_000001	hsa_circ_0000825	.	1	exon	ENSG00000168502.17_3,	53	56
chr9	103261046	103312442	circ_00232	52	+	HSA_CIRCpedia_62074	hsa-TMEFF1_000001	hsa_circ_0137567	.	1	exon	ENSG00000251349.3_3,ENSG00000241697.4_3,	52	159
chr15	49528047	49584734	circ_00233	52	+	HSA_CIRCpedia_14615	hsa-GALK2_000030	hsa_circ_0035189	.	1	exon	ENSG00000156958.14_4,	52	79
chr15	41961025	41962156	circ_00234	52	+	HSA_CIRCpedia_14241	hsa-MGA_000005	hsa_circ_0000591	.	1	exon	ENSG00000174197.16_1,	52	49
chr6	73001636	73043538	circ_00235	51	+	HSA_CIRCpedia_68456	hsa-RIMS1_000006	hsa_circ_0132244	.	1	exon	ENSG00000079841.18_4,	51	223
chr5	107521817	107684231	circ_00236	51	-	HSA_CIRCpedia_49760	hsa-FBXL17_000001	hsa_circ_0073517	.	0	exon	ENSG00000145743.15_3,	51	318
chr15	30053341	30065560	circ_00237	51	-	HSA_CIRCpedia_13895	hsa-TJP1_000079	hsa_circ_0034293	.	1	exon	ENSG00000104067.16_4,	51	204
chr13	61013821	61041513	circ_00238	51	+	HSA_CIRCpedia_11021	hsa-TDRD3_000050	hsa_circ_0003441	.	1	exon	ENSG00000083544.14_4,	51	55
chr10	7318853	7327916	circ_00239	51	-	HSA_CIRCpedia_2276	hsa-SFMBT2_000001	hsa_circ_0000211	.	1	exon	ENSG00000198879.11_3,	51	78
chr7	155457868	155473602	circ_00240	50	+	HSA_CIRCpedia_57334	hsa-RBM33_000045	hsa_circ_0001771	.	1	exon	ENSG00000184863.10_5,	50	58
chr3	55922416	55984588	circ_00241	50	-	HSA_CIRCpedia_124432	hsa-ERC2_000038	hsa_circ_0124264	.	1	exon	ENSG00000187672.12_2,	50	441
chr3	196118683	196129890	circ_00242	50	-	HSA_CIRCpedia_45034	hsa-UBXN7_000035	hsa_circ_0001380	.	1	exon	ENSG00000163960.11_2,	50	71
chr3	183368083	183369064	circ_00243	50	+	HSA_CIRCpedia_44618	hsa-KLHL24_000024	hsa_circ_0001369	.	1	exon	ENSG00000114796.15_3,	50	539
chr14	93760203	93762503	circ_00244	50	-	HSA_CIRCpedia_13509	hsa-BTBD7_000031	hsa_circ_0000563	.	1	exon	ENSG00000011114.14_5,	50	23
chr12	120592773	120593523	circ_00245	50	-	HSA_CIRCpedia_7094	hsa-GCN1L1_000002	hsa_circ_0000448	.	1	exon	ENSG00000089154.10_2,	50	56
chr10	72604229	72619256	circ_00246	50	+	HSA_CIRCpedia_2250	hsa-SGPL1_000001	hsa_circ_0004977	.	1	exon	ENSG00000166224.16_3,	50	59
chr8	133634856	133673873	circ_00247	49	-	HSA_CIRCpedia_69482	hsa-LRRC6_000022	hsa_circ_0135795	.	1	exon	ENSG00000129295.8_3,	49	55
chr1	92798947	92846430	circ_00248	49	+	HSA_CIRCpedia_33163	hsa-RPAP2_000001	hsa_circ_0000091	.	1	exon	ENSG00000122484.8_2,	49	56
chr12	49333437	49334971	circ_00249	49	-	HSA_CIRCpedia_8578	hsa-RP11-302B13_000001	hsa_circ_0003770	.	1	exon	ENSG00000134287.9_3,ENSG00000272822.1_6,	49	557
chrX	17121840	17157084	circ_00250	48	+	HSA_CIRCpedia_65533	hsa-REPS2_000058	hsa_circ_0089972	.	1	exon	ENSG00000169891.17_2,	48	132
chr9	111954557	111962614	circ_00251	48	-	HSA_CIRCpedia_125641	hsa-EPB41L4B_000037	hsa_circ_0137676	.	1	exon	ENSG00000095203.14_2,	48	113
chr6	139264649	139265759	circ_00252	48	-	HSA_CIRCpedia_53725	hsa-REPS1_000025	hsa_circ_0004368	.	1	exon	ENSG00000135597.18_4,	48	115
chr5	179688683	179707608	circ_00253	48	-	HSA_CIRCpedia_51436	hsa-MAPK9_000001	hsa_circ_0001566	.	1	exon	ENSG00000050748.17_5,	48	82
chr2	58425728	58459247	circ_00254	48	-	HSA_CIRCpedia_41768	hsa-FANCL_000001	hsa_circ_0004435	.	1	exon	ENSG00000115392.11_4,	48	30
chr2	191523883	191537878	circ_00255	48	+	HSA_CIRCpedia_38915	hsa-NAB1_000012	hsa_circ_0002024	.	1	exon	ENSG00000138386.16_4,	48	23
chr12	2613601	2622150	circ_00256	48	+	HSA_CIRCpedia_70532	hsa-CACNA1C_000001	hsa_circ_0098208	.	1	exon	ENSG00000151067.21_4,	48	93
chr8	141745349	141762415	circ_00257	47	-	HSA_CIRCpedia_60216	hsa-PTK2_000220	hsa_circ_0004238	.	1	exon	ENSG00000169398.19_4,	47	198
chr8	103372298	103373854	circ_00258	47	-	HSA_CIRCpedia_59733	hsa-UBR5_000161	hsa_circ_0001819	.	1	exon	ENSG00000104517.12_3,	47	98
chr6	62316194	62407158	circ_00259	47	-	.	hsa-intergenic_005680	hsa_circ_0132020	.	1	intergenic_region	NA	47	99
chr11	13435076	13443385	circ_00260	47	-	HSA_CIRCpedia_3790	hsa-BTBD10_000001	hsa_circ_0008967	.	1	exon	ENSG00000148925.10_4,	47	231
chr6	152949399	152949689	circ_00261	46	-	HSA_CIRCpedia_53987	hsa-SYNE1_000011	hsa_circ_0003068	.	1	exon	ENSG00000131018.22_1,	46	126
chr20	2944917	2945848	circ_00262	46	+	HSA_CIRCpedia_33588	hsa-PTPRA_000059	hsa_circ_0006117	.	1	exon	ENSG00000132670.20_4,	46	323
chr15	85657103	85664245	circ_00263	46	+	HSA_CIRCpedia_15962	hsa-PDE8A_000001	hsa_circ_0036629	.	1	exon	ENSG00000073417.14_4,	46	92
chr9	99284787	99327765	circ_00264	45	-	HSA_CIRCpedia_64846	hsa-CDC14B_000033	hsa_circ_0087641	.	1	exon	ENSG00000081377.16_3,	45	90
chr9	129102786	129157976	circ_00265	45	+	HSA_CIRCpedia_62855	hsa-MVB12B_000002	hsa_circ_0008240	.	1	exon	ENSG00000196814.14_2,	45	269
chr5	87516379	87541609	circ_00266	45	-	.	hsa-TMEM161B_000001	hsa_circ_0005476	.	1	intron	ENSG00000164180.13_3,	45	3
chr5	74109664	74137504	circ_00267	45	-	HSA_CIRCpedia_52581	hsa-FAM169A_000001	hsa_circ_0007158	.	1	exon	ENSG00000198780.11_2,	45	55
chr5	122881110	122893258	circ_00268	45	+	HSA_CIRCpedia_49956	hsa-CSNK1G3_000035	hsa_circ_0001522	.	1	exon	ENSG00000151292.17_4,	45	49
chr3	196857397	196876667	circ_00269	45	-	HSA_CIRCpedia_45094	hsa-DLG1_000001	hsa_circ_0123252	.	1	exon	ENSG00000075711.20_4,	45	289
chr3	196807921	196846401	circ_00270	45	-	HSA_CIRCpedia_45074	hsa-DLG1_000135	hsa_circ_0007203	.	1	exon	ENSG00000075711.20_4,	45	231
chrX	128166326	128256170	circ_00271	44	-	.	hsa-intergenic_004102	hsa_circ_0139737	.	1	intergenic_region	NA	44	48
chr9	37424841	37426651	circ_00272	44	+	HSA_CIRCpedia_64127	hsa-GRHPR_000002	hsa_circ_0001861	.	1	exon	ENSG00000137106.17_3,	44	357
chr8	105053553	105161076	circ_00273	44	+	HSA_CIRCpedia_126023	hsa-RIMS2_000136	.	.	0	exon	ENSG00000176406.22_4,	44	67
chr5	139819703	139828890	circ_00274	44	+	HSA_CIRCpedia_50505	hsa-ANKHD1-EIF4EBP3_000098	hsa_circ_0001541	.	1	exon	ENSG00000131503.20_1,ENSG00000254996.5_3,	44	95
chr2	61749745	61761038	circ_00275	44	-	HSA_CIRCpedia_41959	hsa-XPO1_000118	hsa_circ_0001017	.	1	exon	ENSG00000082898.16_2,	44	66
chr2	120885263	120932576	circ_00276	44	+	.	hsa-EPB41L5_000030	hsa_circ_0006834	.	1	exon	ENSG00000115109.13_2,	44	80
chr2	106761645	106782539	circ_00277	44	-	HSA_CIRCpedia_37349	hsa-UXS1_000028	hsa_circ_0004029	.	1	exon	ENSG00000115652.14_2,	44	70
chr20	57014000	57016139	circ_00278	44	+	HSA_CIRCpedia_34824	hsa-VAPB_000014	hsa_circ_0001173	.	1	exon	ENSG00000124164.15_2,	44	188
chr18	29691716	29704808	circ_00279	44	+	HSA_CIRCpedia_23679	hsa-RNF138_000010	hsa_circ_0047378	.	1	exon	ENSG00000134758.13_3,	44	7
chr14	93934016	93963632	circ_00280	44	+	HSA_CIRCpedia_13512	hsa-UNC79_000130	hsa_circ_0102954	.	1	exon	ENSG00000133958.13_4,	44	95
chr14	61278704	61346553	circ_00281	44	+	HSA_CIRCpedia_12563	hsa-MNAT1_000002	hsa_circ_0008215	.	1	exon	ENSG00000020426.10_3,	44	91
chr13	78293666	78320990	circ_00282	44	+	HSA_CIRCpedia_11145	hsa-SLAIN1_000015	hsa_circ_0100928	.	1	exon	ENSG00000139737.21_5,	44	683
chrX	10031484	10066619	circ_00283	43	+	HSA_CIRCpedia_64904	hsa-WWC3_000001	hsa_circ_0001910	.	1	exon	ENSG00000047644.18_3,	43	18
chr7	97820039	97823884	circ_00284	43	+	HSA_CIRCpedia_59397	hsa-LMTK2_000001	hsa_circ_0001725	.	1	exon	ENSG00000164715.5_2,	43	143
chr3	107429298	107451870	circ_00285	43	+	HSA_CIRCpedia_42909	hsa-BBX_000031	hsa_circ_0001325	.	1	exon	ENSG00000114439.18_4,	43	92
chr14	61275042	61346553	circ_00286	43	+	HSA_CIRCpedia_12562	hsa-MNAT1_000025	hsa_circ_0004244	.	1	exon	ENSG00000020426.10_3,	43	87
chr1	44773981	44804994	circ_00287	43	-	HSA_CIRCpedia_32022	hsa-ERI3_000025	hsa_circ_0007693	.	1	exon	ENSG00000117419.15_4,	43	304
chr12	22637630	22659753	circ_00288	43	-	HSA_CIRCpedia_7967	hsa-C2CD5_000016	hsa_circ_0025612	.	1	exon	ENSG00000111731.12_4,	43	48
chr10	70246900	70266475	circ_00289	43	-	HSA_CIRCpedia_2080	hsa-SLC25A16_000002	hsa_circ_0007778	.	1	exon	ENSG00000122912.14_3,	43	76
chr10	32740519	32762951	circ_00290	43	+	HSA_CIRCpedia_1512	hsa-CCDC7_000001	hsa_circ_0093546	.	1	exon	ENSG00000216937.13_4,	43	86
chr5	87577858	87588460	circ_00291	42	+	HSA_CIRCpedia_68665	hsa-TMEM161B-AS1_000001	hsa_circ_0129902	.	0	exon	ENSG00000247828.7_6,	42	42
chr5	74130250	74137504	circ_00292	42	-	HSA_CIRCpedia_52582	hsa-FAM169A_000029	hsa_circ_0004405	.	1	exon	ENSG00000198780.11_2,	42	97
chr5	135483520	135489852	circ_00293	42	+	HSA_CIRCpedia_50311	hsa-SMAD5_000002	hsa_circ_0007930	.	1	exon	ENSG00000113658.17_4,	42	46
chr3	65415194	65416556	circ_00294	42	-	HSA_CIRCpedia_46670	hsa-MAGI1_000004	hsa_circ_0066452	.	1	exon	ENSG00000151276.23_3,	42	138
chr3	179576849	179597911	circ_00295	42	-	HSA_CIRCpedia_106004	hsa-PEX5L_000008	hsa_circ_0122853	.	1	exon	ENSG00000114757.18_6,	42	567
chr2	169018296	169038600	circ_00296	42	-	HSA_CIRCpedia_38450	hsa-STK39_000073	hsa_circ_0001079	.	1	exon	ENSG00000198648.10_3,	42	188
chr18	76953182	77067234	circ_00297	42	+	HSA_CIRCpedia_24372	hsa-ATP9B_000060	hsa_circ_0048013	.	0	exon	ENSG00000166377.20_5,	42	104
chr9	86292641	86293514	circ_00298	41	-	HSA_CIRCpedia_64528	hsa-UBQLN1_000003	hsa_circ_0001865	.	1	exon	ENSG00000135018.13_3,	41	570
chr9	33971648	33973235	circ_00299	41	-	HSA_CIRCpedia_63943	hsa-UBAP2_000086	hsa_circ_0001851	.	1	exon	ENSG00000137073.21_3,	41	91
chr8	62588698	62596747	circ_00300	41	-	.	hsa-ASPH_000002	hsa_circ_0005335	.	1	exon	ENSG00000198363.17_3,	41	224
chr8	42761315	42798588	circ_00301	41	+	HSA_CIRCpedia_61143	hsa-HOOK3_000002	hsa_circ_0084143	.	1	exon	ENSG00000168172.8_4,	41	72
chr7	14712553	14775819	circ_00302	41	-	HSA_CIRCpedia_113567	hsa-DGKB_000007	hsa_circ_0133639	.	1	exon	ENSG00000136267.13_4,	41	401
chr4	177070957	177073118	circ_00303	41	+	HSA_CIRCpedia_47973	hsa-WDR17_000009	hsa_circ_0125846	.	1	exon	ENSG00000150627.15_3,	41	113
chr3	35721278	35732497	circ_00304	41	+	HSA_CIRCpedia_45468	hsa-ARPP21_000018	hsa_circ_0001281	.	1	exon	ENSG00000172995.16_4,	41	180
chr22	38890634	38897285	circ_00305	41	-	HSA_CIRCpedia_36679	hsa-DDX17_000005	hsa_circ_0002211	.	1	exon	ENSG00000100201.20_2,	41	884
chr2	214174782	214239843	circ_00306	41	+	HSA_CIRCpedia_39547	hsa-SPAG16_000001	hsa_circ_0058040	.	1	exon	ENSG00000144451.18_2,	41	41
chr18	76856475	76914555	circ_00307	41	+	HSA_CIRCpedia_24348	hsa-ATP9B_000083	hsa_circ_0004057	.	1	exon	ENSG00000166377.20_5,	41	89
chr17	80521229	80526077	circ_00308	41	+	HSA_CIRCpedia_22884	hsa-FOXK2_000013	hsa_circ_0000816	.	1	exon	ENSG00000141568.20_4,	41	118
chr9	88233897	88248289	circ_00309	40	-	HSA_CIRCpedia_64566	hsa-AGTPBP1_000120	hsa_circ_0001868	.	1	exon	ENSG00000135049.15_4,	40	190
chr9	114148656	114154104	circ_00310	40	-	HSA_CIRCpedia_62244	hsa-KIAA0368_000122	hsa_circ_0001882	.	1	exon	ENSG00000136813.14_6,	40	137
chr6	69758076	69785930	circ_00311	40	+	HSA_CIRCpedia_116764	hsa-BAI3_000015	hsa_circ_0076950	.	1	exon	ENSG00000135298.13_3,	40	528
chr6	18236682	18258636	circ_00312	40	-	HSA_CIRCpedia_54558	hsa-DEK_000018	hsa_circ_0075796	.	1	exon	ENSG00000124795.15_4,	40	64
chr6	13632601	13644961	circ_00313	40	-	HSA_CIRCpedia_53636	hsa-RANBP9_000043	hsa_circ_0001577	NOL7	1	exon	ENSG00000010017.12_2,	40	113
chr5	94204037	94248681	circ_00314	40	-	HSA_CIRCpedia_53037	hsa-MCTP1_000008	hsa_circ_0005540	.	1	exon	ENSG00000175471.19_4,	40	103
chr4	77055327	77065626	circ_00315	40	-	HSA_CIRCpedia_49136	hsa-NUP54_000015	hsa_circ_0070039	.	1	exon	ENSG00000138750.14_3,	40	46
chr3	171965322	171969331	circ_00316	40	+	HSA_CIRCpedia_44421	hsa-FNDC3B_000074	hsa_circ_0006156	.	1	exon	ENSG00000075420.12_2,	40	39
chr22	43435785	43442579	circ_00317	40	-	.	hsa-TTLL1_000011	hsa_circ_0116692	LOC100506679	1	exon	ENSG00000100271.16_2,	40	51
chr18	9583114	9595100	circ_00318	40	-	HSA_CIRCpedia_24493	hsa-PPP4R1_000001	hsa_circ_0009022	.	1	exon	ENSG00000154845.15_2,	40	68
chr16	56385295	56388993	circ_00319	40	+	HSA_CIRCpedia_17920	hsa-GNAO1_000001	hsa_circ_0105619	.	1	exon	ENSG00000087258.14_4,	40	351
chr15	89656955	89698765	circ_00320	40	+	HSA_CIRCpedia_16025	hsa-ABHD2_000001	hsa_circ_0036683	.	1	exon	ENSG00000140526.17_3,	40	259
chr10	128192525	128202508	circ_00321	40	-	HSA_CIRCpedia_155938	hsa-C10orf90_000002	.	.	1	exon	ENSG00000154493.18_5,	40	55
chr9	88190229	88211364	circ_00322	39	-	HSA_CIRCpedia_64555	hsa-AGTPBP1_000119	hsa_circ_0005202	.	1	exon	ENSG00000135049.15_4,	39	133
chr9	124736287	124752049	circ_00323	39	-	HSA_CIRCpedia_62574	hsa-TTLL11_000002	hsa_circ_0088353	.	1	exon	ENSG00000175764.14_3,	39	75
chr6	69943181	69949118	circ_00324	39	+	HSA_CIRCpedia_55405	hsa-BAI3_000152	hsa_circ_0076952	.	1	exon	ENSG00000135298.13_3,	39	197
chr6	16326624	16328701	circ_00325	39	-	HSA_CIRCpedia_54284	hsa-ATXN1_000027	hsa_circ_0007132	.	1	exon	ENSG00000124788.18_4,	39	107
chr5	176963358	176966148	circ_00326	39	-	HSA_CIRCpedia_51306	hsa-FAM193B_000002	hsa_circ_0002972	.	1	exon	ENSG00000146067.15_4,	39	29
chr4	129913321	129925031	circ_00327	39	-	HSA_CIRCpedia_47439	hsa-SCLT1_000062	hsa_circ_0001439	.	1	exon	ENSG00000151466.11_5,	39	24
chr21	37711076	37717005	circ_00328	39	+	.	hsa-MORC3_000063	hsa_circ_0001189	.	1	exon	ENSG00000159256.12_4,	39	202
chr1	70518708	70573509	circ_00329	39	+	HSA_CIRCpedia_32839	hsa-LRRC7_000003	hsa_circ_0114014	.	1	exon	ENSG00000033122.18_3,	39	143
chr15	88472421	88483984	circ_00330	39	-	HSA_CIRCpedia_16005	hsa-NTRK3_000005	hsa_circ_0036657	.	1	exon	ENSG00000140538.16_3,	39	85
chr12	28458581	28460682	circ_00331	39	+	HSA_CIRCpedia_8169	hsa-CCDC91_000001	hsa_circ_0007723	.	1	exon	ENSG00000123106.10_4,	39	92
chr10	225933	267296	circ_00332	39	+	HSA_CIRCpedia_1234	hsa-ZMYND11_000030	hsa_circ_0008225	.	1	exon	ENSG00000015171.19_3,	39	113
chr9	77631183	77632364	circ_00333	38	-	HSA_CIRCpedia_64424	hsa-C9orf41_000020	hsa_circ_0004189	.	1	exon	ENSG00000156017.12_3,	38	42
chr6	170852688	170858201	circ_00334	38	-	HSA_CIRCpedia_54444	hsa-PSMB1_000005	hsa_circ_0006107	.	1	exon	ENSG00000008018.8_2,	38	337
chr6	147395940	147440613	circ_00335	38	-	.	hsa-STXBP5-AS1_000002	hsa_circ_0130950	.	1	exon	ENSG00000233452.6_6,	38	60
chr4	87967317	87968746	circ_00336	38	+	HSA_CIRCpedia_49487	hsa-AFF1_000044	hsa_circ_0001423	.	1	exon	ENSG00000172493.20_3,	38	45
chr3	169854206	169867032	circ_00337	38	-	HSA_CIRCpedia_44331	hsa-PHC3_000082	hsa_circ_0001359	.	1	exon	ENSG00000173889.15_4,	38	37
chr22	46085591	46136418	circ_00338	38	+	HSA_CIRCpedia_37033	hsa-ATXN10_000006	hsa_circ_0008199	.	1	exon	ENSG00000130638.16_3,	38	88
chr2	116066814	116101488	circ_00339	38	+	HSA_CIRCpedia_37617	hsa-DPP10_000001	hsa_circ_0117102	.	1	exon	ENSG00000175497.16_4,	38	230
chr20	39721111	39729993	circ_00340	38	+	HSA_CIRCpedia_34215	hsa-TOP1_000042	hsa_circ_0115215	PLCG1-AS1	1	exon	ENSG00000198900.5_2,	38	58
chr18	32335939	32374214	circ_00341	38	+	HSA_CIRCpedia_88345	hsa-DTNA_000071	hsa_circ_0108308	.	1	exon	ENSG00000134769.21_5,	38	278
chr16	67644726	67646024	circ_00342	38	+	HSA_CIRCpedia_18187	hsa-CTCF_000005	hsa_circ_0002122	.	1	exon	ENSG00000102974.15_3,	38	45
chr15	89656955	89659752	circ_00343	38	+	HSA_CIRCpedia_16024	hsa-ABHD2_000028	hsa_circ_0007099	.	1	exon	ENSG00000140526.17_3,	38	340
chr15	77759436	77764156	circ_00344	38	+	HSA_CIRCpedia_15785	hsa-HMG20A_000017	hsa_circ_0036429	.	1	exon	ENSG00000140382.14_5,	38	113
chr15	102241288	102255166	circ_00345	38	-	HSA_CIRCpedia_13620	hsa-TARSL2_000001	hsa_circ_0037108	.	1	exon	ENSG00000185418.15_4,	38	130
chr14	91947919	91952074	circ_00346	38	-	HSA_CIRCpedia_13426	hsa-SMEK1_000001	hsa_circ_0003045	.	1	exon	ENSG00000100796.17_4,	38	41
chr13	44058144	44080362	circ_00347	38	-	.	hsa-ENOX1_000036	hsa_circ_0100545	.	1	intron	ENSG00000120658.13_3,	38	3
chr1	27269150	27269556	circ_00348	38	+	HSA_CIRCpedia_31146	hsa-NUDC_000006	hsa_circ_0005087	.	1	exon	ENSG00000090273.13_3,	38	145
chr11	85685750	85742653	circ_00349	38	-	HSA_CIRCpedia_5863	hsa-PICALM_000092	hsa_circ_0023891	.	1	exon	ENSG00000073921.17_4,	38	224
chr11	74500670	74528759	circ_00350	38	+	HSA_CIRCpedia_5602	hsa-RNF169_000006	hsa_circ_0006705	.	1	exon	ENSG00000166439.5_3,	38	22
chr1	155640110	155649303	circ_00351	38	-	HSA_CIRCpedia_28199	hsa-YY1AP1_000014	hsa_circ_0110887	.	1	exon	ENSG00000163374.19_4,	38	146
chr1	118003110	118045592	circ_00352	38	+	HSA_CIRCpedia_27497	hsa-MAN1A2_000001	hsa_circ_0002059	.	1	exon	ENSG00000198162.12_3,	38	126
chr11	120916382	120930794	circ_00353	38	+	HSA_CIRCpedia_3522	hsa-TBCEL_000018	hsa_circ_0003302	.	1	exon	ENSG00000285509.1_2,ENSG00000154114.12_3,	38	26
chr10	99196173	99197507	circ_00354	38	-	.	hsa-EXOSC1_000008	hsa_circ_0005887	.	1	exon	ENSG00000171311.12_3,	38	74
chr10	128768965	128798571	circ_00355	38	+	HSA_CIRCpedia_899	hsa-DOCK1_000001	hsa_circ_0002669	.	1	exon	ENSG00000150760.12_3,	38	84
chr10	126370175	126370948	circ_00356	38	-	HSA_CIRCpedia_826	hsa-RP11-12J10_000020	hsa_circ_0000267	.	1	exon	ENSG00000189319.13_3,ENSG00000258539.1_6,	38	125
chr9	33960823	33973235	circ_00357	37	-	HSA_CIRCpedia_63939	hsa-UBAP2_000085	hsa_circ_0001850	.	1	exon	ENSG00000137073.21_3,	37	68
chr9	20923658	20933131	circ_00358	37	+	.	hsa-FOCAD_000121	hsa_circ_0005646	.	1	intron	ENSG00000188352.12_4,	37	47
chr8	51351102	51415440	circ_00359	37	+	HSA_CIRCpedia_141434	hsa-SNTG1_000034	hsa_circ_0136694	.	1	exon	ENSG00000147481.15_4,	37	270
chr6	87920168	87928449	circ_00360	37	+	.	hsa-ZNF292_000004	hsa_circ_0004383	.	1	intron	ENSG00000188994.12_3,	37	68
chr3	3197902	3215945	circ_00361	37	-	HSA_CIRCpedia_45312	hsa-CRBN_000017	hsa_circ_0003400	.	1	exon	ENSG00000113851.14_3,	37	77
chr3	150834124	150845771	circ_00362	37	+	HSA_CIRCpedia_44041	hsa-MED12L_000061	hsa_circ_0067735	.	1	exon	ENSG00000144893.12_5,	37	23
chr2	200213423	200298237	circ_00363	37	-	HSA_CIRCpedia_39066	hsa-SATB2_000004	hsa_circ_0008928	.	1	exon	ENSG00000119042.16_2,	37	115
chr17	49340634	49346265	circ_00364	37	+	HSA_CIRCpedia_21406	hsa-UTP18_000001	hsa_circ_0002789	.	1	exon	ENSG00000011260.13_2,	37	40
chr13	76195898	76335174	circ_00365	37	+	HSA_CIRCpedia_11085	hsa-RP11-29G8_000003	.	LMO7-AS1	0	exon	ENSG00000261553.5_6,	37	64
chr13	101997651	102051516	circ_00366	37	-	HSA_CIRCpedia_118934	hsa-NALCN_000067	.	.	0	exon	ENSG00000102452.16_3,	37	274
chr13	100909848	100925600	circ_00367	37	+	HSA_CIRCpedia_9959	hsa-PCCA_000124	hsa_circ_0000500	.	1	exon	ENSG00000175198.16_4,	37	49
chr12	40422102	40486735	circ_00368	37	-	.	hsa-SLC2A13_000004	hsa_circ_0098514	.	1	intron	ENSG00000151229.12_3,	37	153
chr1	240370098	240458183	circ_00369	37	+	HSA_CIRCpedia_30874	hsa-FMN2_000002	hsa_circ_0017184	.	1	exon	ENSG00000155816.19_3,	37	169
chr1	204970297	204971876	circ_00370	37	+	HSA_CIRCpedia_113944	hsa-NFASC_000005	hsa_circ_0111758	.	1	exon	ENSG00000163531.15_5,	37	115
chr1	155823066	155823597	circ_00371	37	-	HSA_CIRCpedia_28253	hsa-GON4L_000001	hsa_circ_0000139	.	1	exon	ENSG00000116580.18_2,	37	67
chr9	128099296	128099870	circ_00372	36	+	HSA_CIRCpedia_62818	hsa-GAPVD1_000037	hsa_circ_0003270	.	1	exon	ENSG00000165219.21_4,	36	90
chr7	35707043	35712888	circ_00373	36	-	HSA_CIRCpedia_57969	hsa-HERPUD2_000001	hsa_circ_0001696	.	1	exon	ENSG00000122557.9_3,	36	40
chr7	23650789	23651172	circ_00374	36	+	HSA_CIRCpedia_57682	hsa-CCDC126_000001	hsa_circ_0001684	.	1	exon	ENSG00000169193.11_3,	36	33
chr6	147322576	147440613	circ_00375	36	-	HSA_CIRCpedia_146882	hsa-STXBP5-AS1_000001	.	.	0	exon	ENSG00000233452.6_6,	36	44
chr5	56542126	56546968	circ_00376	36	+	HSA_CIRCpedia_52024	hsa-GPBP1_000031	hsa_circ_0072547	.	0	exon	ENSG00000062194.15_2,	36	84
chr5	170610198	170632616	circ_00377	36	+	.	hsa-RANBP17_000002	hsa_circ_0003718	.	1	exon	ENSG00000204764.13_3,	36	45
chr4	48371865	48385801	circ_00378	36	+	HSA_CIRCpedia_48752	hsa-SLAIN2_000014	hsa_circ_0126525	.	1	exon	ENSG00000109171.14_2,	36	18
chr3	27420739	27465643	circ_00379	36	-	HSA_CIRCpedia_45217	hsa-SLC4A7_000008	hsa_circ_0064615	.	1	exon	ENSG00000033867.16_4,	36	20
chr3	183056587	183107567	circ_00380	36	-	HSA_CIRCpedia_44612	hsa-MCF2L2_000003	hsa_circ_0068161	.	1	exon	ENSG00000053524.12_3,	36	180
chr22	28290542	28310335	circ_00381	36	-	HSA_CIRCpedia_36225	hsa-PITPNB_000030	hsa_circ_0062688	.	1	exon	ENSG00000180957.17_3,	36	44
chr18	21776088	21819346	circ_00382	36	-	HSA_CIRCpedia_23497	hsa-OSBPL1A_000072	hsa_circ_0108091	.	1	exon	ENSG00000141447.17_3,	36	351
chr12	69644908	69656342	circ_00383	36	+	HSA_CIRCpedia_9469	hsa-CPSF6_000028	hsa_circ_0000417	.	1	exon	ENSG00000111605.17_4,	36	132
chr10	69726439	69773943	circ_00384	36	-	HSA_CIRCpedia_1987	hsa-HERC4_000001	hsa_circ_0093906	.	1	exon	ENSG00000148634.15_3,	36	80
chr10	112723882	112745523	circ_00385	36	+	HSA_CIRCpedia_392	hsa-SHOC2_000023	hsa_circ_0020028	.	1	exon	ENSG00000108061.11_4,	36	61
chr7	64004084	64004810	circ_00386	35	-	HSA_CIRCpedia_58439	hsa-ZNF680_000001	hsa_circ_0002566	.	1	exon	ENSG00000173041.11_2,	35	50
chr5	96208988	96209375	circ_00387	35	-	.	hsa-CTD-2260A17_000001	hsa_circ_0130084	.	1	exon	ENSG00000247121.6_5,	35	26
chr3	93714717	93722752	circ_00388	35	+	HSA_CIRCpedia_46836	hsa-ARL13B_000001	hsa_circ_0006135	.	1	exon	ENSG00000169379.15_2,	35	21
chr22	48081948	48082955	circ_00389	35	+	HSA_CIRCpedia_37118	hsa-RP11-191L9_000001	hsa_circ_0063865	.	1	exon	ENSG00000224271.5_5,	35	19
chr1	70518708	70555502	circ_00390	35	+	HSA_CIRCpedia_125005	hsa-LRRC7_000004	hsa_circ_0114013	.	1	exon	ENSG00000033122.18_3,	35	139
chr16	47531309	47549512	circ_00391	35	+	HSA_CIRCpedia_17704	hsa-PHKB_000087	hsa_circ_0000698	.	1	exon	ENSG00000102893.15_5,	35	47
chr15	41036244	41037457	circ_00392	35	-	HSA_CIRCpedia_14145	hsa-RMDN3_000001	hsa_circ_0004942	.	1	exon	ENSG00000137824.15_5,	35	176
chr1	51121113	51210447	circ_00393	35	-	HSA_CIRCpedia_32234	hsa-FAF1_000015	hsa_circ_0004619	.	1	exon	ENSG00000185104.19_3,	35	140
chr13	26974589	26975761	circ_00394	35	+	HSA_CIRCpedia_10451	hsa-CDK8_000001	hsa_circ_0003489	.	1	exon	ENSG00000132964.11_3,	35	34
chr1	23376879	23385660	circ_00395	35	+	HSA_CIRCpedia_30637	hsa-KDM1A_000002	hsa_circ_0003889	.	1	exon	ENSG00000004487.16_4,	35	252
chr11	128963515	129034322	circ_00396	35	-	HSA_CIRCpedia_3711	hsa-ARHGAP32_000005	hsa_circ_0024843	.	1	exon	ENSG00000134909.18_3,	35	58
chr11	120343758	120348235	circ_00397	35	+	HSA_CIRCpedia_3508	hsa-ARHGEF12_000124	hsa_circ_0009021	.	1	exon	ENSG00000196914.8_2,	35	237
chr1	101379218	101440458	circ_00398	35	+	HSA_CIRCpedia_27036	hsa-SLC30A7_000005	hsa_circ_0110181	.	1	exon	ENSG00000162695.11_3,	35	25
chr10	76602357	76603236	circ_00399	35	+	HSA_CIRCpedia_2453	hsa-KAT6B_000002	hsa_circ_0005235	.	1	exon	ENSG00000156650.13_3,	35	47
chr10	16794537	16824083	circ_00400	35	-	HSA_CIRCpedia_1131	hsa-RSU1_000001	hsa_circ_0006577	.	0	exon	ENSG00000148484.17_3,	35	115
chr10	15838098	15889942	circ_00401	35	-	HSA_CIRCpedia_1111	hsa-FAM188A_000003	hsa_circ_0017848	.	1	exon	ENSG00000148481.13_4,	35	80
chrX	79962925	79975155	circ_00402	34	-	HSA_CIRCpedia_66341	hsa-BRWD3_000002	hsa_circ_0001936	.	1	exon	ENSG00000165288.10_2,	34	47
chr8	90734242	90737869	circ_00403	34	-	HSA_CIRCpedia_61742	hsa-RP11-37B2_000005	hsa_circ_0008587	.	1	exon	ENSG00000251136.8_5,	34	31
chr7	30590251	30601744	circ_00404	34	-	HSA_CIRCpedia_57830	hsa-AC005154_000001	hsa_circ_0001693	.	1	exon	ENSG00000196295.11_6,	34	44
chr7	152007050	152012423	circ_00405	34	-	HSA_CIRCpedia_57295	hsa-KMT2C_000214	hsa_circ_0001769	.	1	exon	ENSG00000055609.17_3,	34	155
chr6	28239631	28240564	circ_00406	34	+	HSA_CIRCpedia_54709	hsa-RP5-874C20_000001	hsa_circ_0131616	.	1	exon	ENSG00000197062.11_4,ENSG00000276302.1_6,	34	38
chr5	43675612	43704502	circ_00407	34	+	.	hsa-NNT_000003	hsa_circ_0005585	.	1	exon	ENSG00000112992.16_3,	34	229
chr3	129546645	129551669	circ_00408	34	-	HSA_CIRCpedia_43524	hsa-TMCC1_000002	hsa_circ_0067323	.	1	exon	ENSG00000172765.17_5,	34	37
chr2	50847159	50850753	circ_00409	34	-	HSA_CIRCpedia_41606	hsa-NRXN1_000104	hsa_circ_0054525	.	1	exon	ENSG00000179915.22_4,	34	237
chr2	24357988	24369956	circ_00410	34	+	HSA_CIRCpedia_40413	hsa-FAM228B_000016	hsa_circ_0000982	.	1	exon	ENSG00000276087.2_6,ENSG00000219626.8_5,	34	14
chr2	152698416	152717334	circ_00411	34	-	HSA_CIRCpedia_38118	hsa-CACNB4_000001	hsa_circ_0056731	.	1	exon	ENSG00000182389.19_5,ENSG00000283228.1_5,	34	167
chr20	33057852	33080402	circ_00412	34	+	HSA_CIRCpedia_33815	hsa-ITCH_000002	hsa_circ_0059957	.	1	exon	ENSG00000078747.14_3,	34	194
chr18	54444012	54547396	circ_00413	34	+	HSA_CIRCpedia_121421	hsa-WDR7_000008	.	.	0	exon	ENSG00000091157.13_4,	34	274
chr1	84644859	84680000	circ_00414	34	+	HSA_CIRCpedia_33005	hsa-PRKACB_000004	hsa_circ_0004083	.	1	exon	ENSG00000142875.19_4,	34	443
chr18	21644103	21663045	circ_00415	34	+	HSA_CIRCpedia_23478	hsa-TTC39C_000032	hsa_circ_0047270	.	1	exon	ENSG00000168234.12_4,	34	14
chr1	78267015	78280916	circ_00416	34	+	HSA_CIRCpedia_32948	hsa-FAM73A_000001	hsa_circ_0002570	.	1	exon	ENSG00000180488.15_5,	34	86
chr14	97022183	97022750	circ_00417	34	+	HSA_CIRCpedia_13545	hsa-PAPOLA_000091	hsa_circ_0006717	.	1	exon	ENSG00000090060.17_3,	34	71
chr14	33684387	33684793	circ_00418	34	+	HSA_CIRCpedia_120877	hsa-NPAS3_000053	hsa_circ_0101677	.	1	exon	ENSG00000151322.18_5,	34	114
chr12	46622935	46637097	circ_00419	34	-	HSA_CIRCpedia_8494	hsa-SLC38A1_000001	hsa_circ_0000396	.	1	exon	ENSG00000111371.15_3,	34	139
chr1	211256121	211280719	circ_00420	34	-	HSA_CIRCpedia_29789	hsa-KCNH1_000008	hsa_circ_0016351	.	1	exon	ENSG00000143473.12_5,ENSG00000284299.1_4,	34	243
chr11	77330650	77336863	circ_00421	34	-	HSA_CIRCpedia_5704	hsa-CLNS1A_000013	hsa_circ_0023694	.	0	exon	ENSG00000074201.8_3,	34	87
chr9	14146687	14179779	circ_00422	33	-	HSA_CIRCpedia_63571	hsa-NFIB_000047	hsa_circ_0086376	.	1	exon	ENSG00000147862.16_2,	33	60
chr4	73984404	73991029	circ_00423	33	-	HSA_CIRCpedia_49069	hsa-ANKRD17_000003	hsa_circ_0004148	.	1	exon	ENSG00000132466.18_5,	33	118
chr4	16587544	16760883	circ_00424	33	-	HSA_CIRCpedia_47867	hsa-LDB2_000002	hsa_circ_0069244	.	0	exon	ENSG00000169744.12_2,	33	430
chr3	196831773	196846401	circ_00425	33	-	HSA_CIRCpedia_45082	hsa-DLG1_000133	hsa_circ_0008500	.	1	exon	ENSG00000075711.20_4,	33	387
chr2	9048750	9098771	circ_00426	33	-	HSA_CIRCpedia_42586	hsa-MBOAT2_000060	hsa_circ_0000972	.	1	exon	ENSG00000143797.11_3,	33	104
chr2	66510470	66512607	circ_00427	33	+	.	hsa-intergenic_006273	hsa_circ_0120786	.	1	intergenic_region	NA	33	1
chr15	80412669	80415142	circ_00428	33	+	HSA_CIRCpedia_15848	hsa-ZFAND6_000010	hsa_circ_0000643	.	1	exon	ENSG00000086666.18_5,	33	55
chr15	101104896	101105470	circ_00429	33	-	HSA_CIRCpedia_13582	hsa-LINS_000001	hsa_circ_0003007	.	1	exon	ENSG00000140471.16_2,	33	11
chr12	101316003	101381448	circ_00430	33	+	HSA_CIRCpedia_6256	hsa-ANO4_000007	hsa_circ_0027871	.	1	exon	ENSG00000151572.17_4,	33	57
chr11	85701292	85742653	circ_00431	33	-	HSA_CIRCpedia_5888	hsa-PICALM_000011	hsa_circ_0023918	.	1	exon	ENSG00000073921.17_4,	33	205
chrY	2821949	2829687	circ_00432	32	+	HSA_CIRCpedia_66515	hsa-ZFY_000001	hsa_circ_0001953	.	1	exon	ENSG00000067646.11_2,	32	17
chr7	33185853	33217203	circ_00433	32	+	HSA_CIRCpedia_57924	hsa-BBS9_000060	hsa_circ_0003162	.	1	exon	ENSG00000122507.20_4,	32	47
chr7	155465560	155473602	circ_00434	32	+	HSA_CIRCpedia_57339	hsa-RBM33_000046	hsa_circ_0001772	.	1	exon	ENSG00000184863.10_5,	32	66
chr6	79752559	79770535	circ_00435	32	-	HSA_CIRCpedia_55589	hsa-PHIP_000137	hsa_circ_0001615	.	1	exon	ENSG00000146247.13_3,	32	64
chr6	146209155	146216113	circ_00436	32	-	HSA_CIRCpedia_53812	hsa-SHPRH_000001	hsa_circ_0001649	.	1	exon	ENSG00000146414.15_4,	32	49
chr5	36953719	36976504	circ_00437	32	+	HSA_CIRCpedia_51669	hsa-NIPBL_000088	hsa_circ_0001472	.	1	exon	ENSG00000164190.17_3,	32	37
chr4	54249939	54310270	circ_00438	32	+	HSA_CIRCpedia_48824	hsa-FIP1L1_000024	hsa_circ_0002477	.	1	exon	ENSG00000145216.15_5,	32	127
chr20	9538254	9547031	circ_00439	32	-	HSA_CIRCpedia_35028	hsa-PAK7_000001	hsa_circ_0115623	.	1	exon	ENSG00000101349.16_5,	32	36
chr1	99418625	99422297	circ_00440	32	-	HSA_CIRCpedia_33324	hsa-LPPR5_000001	hsa_circ_0013270	.	1	exon	ENSG00000117598.11_2,	32	80
chr18	951130	1061536	circ_00441	32	+	.	hsa-intergenic_006440	.	.	0	intergenic_region	NA	32	10
chr18	60212034	60223530	circ_00442	32	+	HSA_CIRCpedia_24161	hsa-ZCCHC2_000030	hsa_circ_0047886	.	1	exon	ENSG00000141664.9_4,	32	47
chr17	29061914	29111910	circ_00443	32	+	.	hsa-SUZ12P_000027	.	CRLF3	0	exon	ENSG00000264538.6_4,	32	35
chr16	1859238	1859834	circ_00444	32	-	HSA_CIRCpedia_16718	hsa-HAGH_000001	hsa_circ_0105101	.	1	exon	ENSG00000063854.12_2,	32	257
chr1	51032748	51061888	circ_00445	32	-	HSA_CIRCpedia_32229	hsa-FAF1_000014	hsa_circ_0008197	.	1	exon	ENSG00000185104.19_3,	32	181
chr14	23375403	23380612	circ_00446	32	-	HSA_CIRCpedia_11720	hsa-RBM23_000002	hsa_circ_0031241	.	1	exon	ENSG00000100461.17_4,	32	132
chr12	99166819	99225914	circ_00447	32	-	HSA_CIRCpedia_9931	hsa-ANKS1B_000005	hsa_circ_0099671	.	1	exon	ENSG00000185046.18_4,	32	393
chr12	91069069	91073722	circ_00448	32	+	.	hsa-intergenic_005294	.	.	1	intergenic_region	NA	32	17
chr12	42745686	42792796	circ_00449	32	+	HSA_CIRCpedia_8408	hsa-PPHLN1_000033	hsa_circ_0004815	.	1	exon	ENSG00000134283.17_4,	32	62
chr12	12397195	12397589	circ_00450	32	-	HSA_CIRCpedia_7480	hsa-LRP6_000069	hsa_circ_0000378	.	1	exon	ENSG00000070018.8_3,	32	56
chr11	77330650	77340944	circ_00451	32	-	HSA_CIRCpedia_5705	hsa-CLNS1A_000001	hsa_circ_0008342	.	0	exon	ENSG00000074201.8_3,	32	57
chr10	103427642	103436193	circ_00452	32	-	HSA_CIRCpedia_117	hsa-FBXW4_000013	hsa_circ_0008362	.	1	exon	ENSG00000107829.13_2,	32	66
chr9	33986757	33998862	circ_00453	31	-	HSA_CIRCpedia_63947	hsa-UBAP2_000007	hsa_circ_0001852	.	1	exon	ENSG00000137073.21_3,	31	97
chr7	111575594	111585853	circ_00454	31	-	HSA_CIRCpedia_56337	hsa-DOCK4_000106	hsa_circ_0005937	.	1	exon	ENSG00000128512.15,	31	178
chr6	146185523	146216113	circ_00455	31	-	.	hsa-SHPRH_000036	hsa_circ_0130934	LOC100507557	1	exon	ENSG00000146414.15_4,	31	20
chr5	65284462	65290692	circ_00456	31	+	HSA_CIRCpedia_52227	hsa-ERBB2IP_000096	hsa_circ_0001492	.	1	exon	ENSG00000112851.14_5,	31	139
chr5	31421378	31424578	circ_00457	31	-	HSA_CIRCpedia_51518	hsa-DROSHA_000002	hsa_circ_0005524	.	1	exon	ENSG00000113360.16_4,	31	102
chr2	40387904	40405633	circ_00458	31	-	HSA_CIRCpedia_41270	hsa-SLC8A1_000003	hsa_circ_0054227	SLC8A1-AS1	1	exon	ENSG00000183023.18_4,	31	415
chr2	230723487	230744844	circ_00459	31	-	HSA_CIRCpedia_39961	hsa-TRIP12_000127	hsa_circ_0003273	.	1	exon	ENSG00000153827.13_4,	31	137
chr19	34921480	34929671	circ_00460	31	+	HSA_CIRCpedia_25583	hsa-UBA2_000005	hsa_circ_0006987	.	1	exon	ENSG00000126261.12_4,	31	185
chr14	55168779	55169298	circ_00461	31	+	HSA_CIRCpedia_12410	hsa-SAMD4A_000036	hsa_circ_0004846	.	1	exon	ENSG00000020577.13_3,	31	88
chr14	21971315	21972024	circ_00462	31	-	HSA_CIRCpedia_11697	hsa-METTL3_000010	hsa_circ_0000523	.	1	exon	ENSG00000165819.11_3,	31	51
chr14	104245081	104263855	circ_00463	31	-	HSA_CIRCpedia_11564	hsa-PPP1R13B_000034	hsa_circ_0005791	.	1	exon	ENSG00000088808.17_4,	31	50
chr13	40268770	40301685	circ_00464	31	+	HSA_CIRCpedia_10670	hsa-COG6_000002	hsa_circ_0030034	.	1	exon	ENSG00000133103.16_2,	31	59
chr12	79679566	79693331	circ_00465	31	+	HSA_CIRCpedia_9654	hsa-SYT1_000001	hsa_circ_0099287	.	1	exon	ENSG00000067715.13_3,	31	1778
chr1	233334684	233372726	circ_00466	31	-	HSA_CIRCpedia_30593	hsa-PCNXL2_000003	hsa_circ_0000198	.	1	exon	ENSG00000135749.18_6,	31	240
chr12	28458581	28544344	circ_00467	31	+	HSA_CIRCpedia_8171	hsa-CCDC91_000007	hsa_circ_0008250	.	1	exon	ENSG00000123106.10_4,	31	99
chr10	15858833	15889942	circ_00468	31	-	HSA_CIRCpedia_1117	hsa-FAM188A_000035	hsa_circ_0000219	.	1	exon	ENSG00000148481.13_4,	31	77
chrY	15021270	15024974	circ_00469	30	+	HSA_CIRCpedia_66461	hsa-DDX3Y_000001	hsa_circ_0008297	.	1	exon	ENSG00000067048.16_4,	30	115
chr9	77611362	77632364	circ_00470	30	-	HSA_CIRCpedia_64423	hsa-C9orf41_000021	hsa_circ_0087220	C9orf41-AS1	1	exon	ENSG00000156017.12_3,	30	31
chr9	21476897	21477291	circ_00471	30	-	HSA_CIRCpedia_63767	hsa-MIR31HG_000001	hsa_circ_0008599	.	1	exon	ENSG00000171889.3_5,	30	5
chr8	105105698	105161076	circ_00472	30	+	HSA_CIRCpedia_59782	hsa-RIMS2_000026	hsa_circ_0085302	.	1	exon	ENSG00000176406.22_4,	30	310
chr7	86223626	86226365	circ_00473	30	-	.	hsa-intergenic_004396	hsa_circ_0134899	.	1	intergenic_region	NA	30	5
chr7	40027197	40041630	circ_00474	30	+	HSA_CIRCpedia_58025	hsa-CDK13_000003	hsa_circ_0001699	.	1	exon	ENSG00000065883.15_3,	30	55
chr7	121753171	121773795	circ_00475	30	-	HSA_CIRCpedia_56439	hsa-AASS_000018	hsa_circ_0006919	.	1	exon	ENSG00000008311.14_2,	30	25
chr7	104714065	104719410	circ_00476	30	+	HSA_CIRCpedia_56156	hsa-KMT2E_000090	hsa_circ_0081819	.	1	exon	ENSG00000005483.20_4,	30	106
chr6	55360216	55406938	circ_00477	30	-	HSA_CIRCpedia_123035	hsa-HMGCLL1_000001	hsa_circ_0131944	.	1	exon	ENSG00000146151.13_3,	30	62
chr6	17507399	17514185	circ_00478	30	+	HSA_CIRCpedia_54454	hsa-CAP2_000001	hsa_circ_0002245	LOC101928491	1	exon	ENSG00000112186.11_2,	30	529
chr5	14741935	14758707	circ_00479	30	-	HSA_CIRCpedia_50731	hsa-ANKH_000001	hsa_circ_0003057	.	1	exon	ENSG00000154122.13_4,	30	156
chr4	56277780	56284152	circ_00480	30	+	HSA_CIRCpedia_48860	hsa-TMEM165_000001	hsa_circ_0001414	.	1	exon	ENSG00000134851.12_3,	30	99
chr4	151719232	151738409	circ_00481	30	-	HSA_CIRCpedia_47690	hsa-LRBA_000003	hsa_circ_0008618	.	1	exon	ENSG00000198589.11_5,	30	120
chr4	148778703	148803083	circ_00482	30	+	HSA_CIRCpedia_47599	hsa-ARHGAP10_000111	hsa_circ_0071106	.	1	exon	ENSG00000071205.11_2,	30	30
chr3	63898263	63898901	circ_00483	30	+	HSA_CIRCpedia_46643	hsa-ATXN7_000018	hsa_circ_0007761	.	1	exon	ENSG00000285258.1_2,ENSG00000163635.18_4,	30	41
chr3	55922416	56026278	circ_00484	30	-	HSA_CIRCpedia_46439	hsa-ERC2_000013	hsa_circ_0066215	.	0	exon	ENSG00000187672.12_2,	30	364
chr3	50102463	50103935	circ_00485	30	+	HSA_CIRCpedia_46185	hsa-RBM6_000003	hsa_circ_0006531	.	1	exon	ENSG00000004534.14_3,	30	121
chr3	119222378	119236162	circ_00486	30	+	HSA_CIRCpedia_43073	hsa-TIMMDC1_000002	hsa_circ_0001330	.	1	exon	ENSG00000113845.9_2,	30	121
chr3	108366789	108391503	circ_00487	30	+	HSA_CIRCpedia_42924	hsa-DZIP3_000001	hsa_circ_0121427	.	1	exon	ENSG00000198919.12_4,	30	75
chr2	73784346	73786269	circ_00488	30	+	HSA_CIRCpedia_42324	hsa-ALMS1_000006	hsa_circ_0120964	.	1	exon	ENSG00000116127.17_4,	30	22
chr17	8141348	8141947	circ_00489	30	-	HSA_CIRCpedia_22991	hsa-CTC1_000001	hsa_circ_0008041	.	1	exon	ENSG00000178971.14_4,	30	55
chr17	57808781	57851305	circ_00490	30	+	.	hsa-VMP1_000003	hsa_circ_0107278	.	1	intron	ENSG00000062716.12_3,	30	80
chr15	25284857	25287662	circ_00491	30	+	.	hsa-RP11-701H24_000004	hsa_circ_0103182	.	1	intron	ENSG00000224078.13_3,	30	33
chr12	40422102	40442012	circ_00492	30	-	HSA_CIRCpedia_8386	hsa-SLC2A13_000003	hsa_circ_0007918	.	1	exon	ENSG00000151229.12_3,	30	221
chr1	21295966	21308901	circ_00493	30	-	.	hsa-EIF4G3_000006	.	.	1	exon	ENSG00000075151.20_3,	30	161
chr11	86778735	86802437	circ_00494	30	+	HSA_CIRCpedia_5930	hsa-TMEM135_000001	hsa_circ_0008359	.	1	exon	ENSG00000166575.16_3,	30	51
chr11	85718584	85742653	circ_00495	30	-	HSA_CIRCpedia_5905	hsa-PICALM_000002	hsa_circ_0023936	.	1	exon	ENSG00000073921.17_4,	30	272
chr11	120346048	120348235	circ_00496	30	+	HSA_CIRCpedia_3511	hsa-ARHGEF12_000007	hsa_circ_0002955	.	1	exon	ENSG00000196914.8_2,	30	159
chr11	112070421	112088612	circ_00497	30	+	HSA_CIRCpedia_3277	hsa-BCO2_000001	hsa_circ_0094996	.	1	exon	ENSG00000197580.11_4,	30	29
chr8	74585341	74601048	circ_00498	29	-	HSA_CIRCpedia_61667	hsa-STAU2_000086	hsa_circ_0001811	.	1	exon	ENSG00000040341.17_4,	29	119
chr8	31873763	31887001	circ_00499	29	+	.	hsa-NRG1_000014	hsa_circ_0136385	.	0	intron	ENSG00000157168.18_3,	29	19
chr8	141799572	141900868	circ_00500	29	-	HSA_CIRCpedia_60244	hsa-PTK2_000218	hsa_circ_0009071	.	0	exon	ENSG00000169398.19_4,	29	254
chr8	136533479	136569830	circ_00501	29	+	HSA_CIRCpedia_69486	hsa-KHDRBS3_000005	hsa_circ_0135838	.	1	exon	ENSG00000131773.13_3,	29	471
chr7	35050079	35058208	circ_00502	29	-	HSA_CIRCpedia_57959	hsa-DPY19L1_000002	hsa_circ_0134201	.	1	exon	ENSG00000173852.14_4,	29	31
chr7	33976900	34014396	circ_00503	29	+	HSA_CIRCpedia_57946	hsa-BMPER_000005	hsa_circ_0134194	.	1	exon	ENSG00000164619.9_3,	29	45
chr6	146240483	146254314	circ_00504	29	-	HSA_CIRCpedia_53814	hsa-SHPRH_000037	hsa_circ_0078143	.	1	exon	ENSG00000146414.15_4,	29	39
chr5	65284462	65310553	circ_00505	29	+	HSA_CIRCpedia_52228	hsa-ERBB2IP_000095	hsa_circ_0001493	.	1	exon	ENSG00000112851.14_5,	29	128
chr4	146744573	146770713	circ_00506	29	-	HSA_CIRCpedia_47567	hsa-ZNF827_000003	hsa_circ_0001447	.	1	exon	ENSG00000151612.15_4,	29	51
chr3	196846280	196869639	circ_00507	29	-	HSA_CIRCpedia_45091	hsa-DLG1_000002	hsa_circ_0068697	.	1	exon	ENSG00000075711.20_4,	29	418
chr2	72958135	72960247	circ_00508	29	-	HSA_CIRCpedia_42272	hsa-EXOC6B_000001	hsa_circ_0001030	.	0	exon	ENSG00000144036.15_3,	29	421
chr2	36623756	36669878	circ_00509	29	+	HSA_CIRCpedia_41042	hsa-CRIM1_000004	hsa_circ_0002346	.	1	exon	ENSG00000150938.9_2,	29	143
chr22	46085591	46114373	circ_00510	29	+	HSA_CIRCpedia_37031	hsa-ATXN10_000004	hsa_circ_0003054	.	1	exon	ENSG00000130638.16_3,	29	247
chr2	223765391	223773868	circ_00511	29	+	HSA_CIRCpedia_39818	hsa-ACSL3_000004	hsa_circ_0004821	.	1	exon	ENSG00000123983.13_2,	29	200
chr2	1926063	1927035	circ_00512	29	-	HSA_CIRCpedia_38953	hsa-MYT1L_000001	hsa_circ_0118427	.	1	exon	ENSG00000186487.19_5,	29	197
chr18	39607406	39629569	circ_00513	29	+	HSA_CIRCpedia_23807	hsa-PIK3C3_000002	hsa_circ_0007765	.	1	exon	ENSG00000078142.12_3,	29	98
chr17	26490568	26499644	circ_00514	29	+	HSA_CIRCpedia_19823	hsa-NLK_000038	hsa_circ_0003638	.	1	exon	ENSG00000087095.12_2,	29	221
chr1	66378927	66384518	circ_00515	29	+	HSA_CIRCpedia_32788	hsa-PDE4B_000001	hsa_circ_0008433	.	1	exon	ENSG00000184588.17_4,	29	16
chr16	53907697	53968021	circ_00516	29	+	HSA_CIRCpedia_17903	hsa-FTO_000002	hsa_circ_0039400	.	1	exon	ENSG00000140718.20_3,	29	341
chr1	45553552	45553909	circ_00517	29	-	HSA_CIRCpedia_32075	hsa-ZSWIM5_000002	hsa_circ_0113446	.	1	exon	ENSG00000162415.6_3,	29	12
chr14	39782543	39796226	circ_00518	29	+	HSA_CIRCpedia_12139	hsa-CTAGE5_000001	hsa_circ_0031749	.	1	exon	ENSG00000150527.17_5,	29	19
chr13	96409897	96416207	circ_00519	29	+	HSA_CIRCpedia_11256	hsa-DNAJC3_000020	hsa_circ_0101041	.	1	exon	ENSG00000102580.14_3,	29	23
chr13	42742575	42764661	circ_00520	29	+	HSA_CIRCpedia_10769	hsa-DGKH_000008	hsa_circ_0100496	.	1	exon	ENSG00000102780.16_3,	29	24
chr12	99192711	99225914	circ_00521	29	-	HSA_CIRCpedia_9932	hsa-ANKS1B_000021	hsa_circ_0099680	.	1	exon	ENSG00000185046.18_4,	29	380
chr1	200729966	200784772	circ_00522	29	+	HSA_CIRCpedia_29428	hsa-CAMSAP2_000012	hsa_circ_0015839	.	1	exon	ENSG00000118200.14_3,	29	188
chr1	155646338	155753880	circ_00523	29	-	.	hsa-intergenic_004079	.	DAP3,MSTO2P	0	intergenic_region	NA	29	224
chr1	115005725	115007010	circ_00524	29	-	HSA_CIRCpedia_27423	hsa-TRIM33_000001	hsa_circ_0004127	.	1	exon	ENSG00000197323.11_3,	29	107
chr11	13435076	13466728	circ_00525	29	-	HSA_CIRCpedia_3791	hsa-BTBD10_000020	hsa_circ_0003234	.	1	exon	ENSG00000148925.10_4,	29	49
chr11	107916996	107925682	circ_00526	29	+	HSA_CIRCpedia_3098	hsa-CUL5_000001	hsa_circ_0024169	.	1	exon	ENSG00000166266.13_2,	29	36
chr1	107866903	107867544	circ_00527	29	+	HSA_CIRCpedia_27144	hsa-NTNG1_000001	hsa_circ_0002286	.	1	exon	ENSG00000162631.18_2,	29	38
chr9	82227570	82268990	circ_00528	28	+	HSA_CIRCpedia_64485	hsa-TLE4_000001	hsa_circ_0087284	.	0	exon	ENSG00000106829.18_3,	28	37
chr8	28827559	28876430	circ_00529	28	+	HSA_CIRCpedia_60807	hsa-HMBOX1_000001	hsa_circ_0136274	.	1	exon	ENSG00000147421.17_4,	28	99
chr7	65705311	65751696	circ_00530	28	+	HSA_CIRCpedia_58525	hsa-TPST1_000002	hsa_circ_0006041	.	1	exon	ENSG00000169902.14_4,	28	65
chr5	88201025	88261732	circ_00531	28	+	HSA_CIRCpedia_101377	hsa-MEF2C-AS1_000007	hsa_circ_0129941	.	0	exon	ENSG00000248309.7_6,	28	46
chr4	3088665	3109150	circ_00532	28	+	HSA_CIRCpedia_48392	hsa-HTT_000065	hsa_circ_0001392	.	1	exon	ENSG00000197386.12_4,	28	66
chr4	108603170	108622441	circ_00533	28	-	HSA_CIRCpedia_47098	hsa-PAPSS1_000001	hsa_circ_0006935	.	1	exon	ENSG00000138801.8_2,	28	271
chr3	56626997	56628056	circ_00534	28	+	HSA_CIRCpedia_46448	hsa-CCDC66_000030	hsa_circ_0001313	.	1	exon	ENSG00000180376.16_4,	28	41
chr3	121097562	121100379	circ_00535	28	+	HSA_CIRCpedia_43119	hsa-STXBP5L_000006	hsa_circ_0121603	.	1	exon	ENSG00000145087.12_4,	28	97
chr2	236649606	236659132	circ_00536	28	+	HSA_CIRCpedia_40112	hsa-AGAP1_000049	hsa_circ_0005003	.	1	exon	ENSG00000157985.18_4,	28	139
chr2	203620260	203624076	circ_00537	28	+	HSA_CIRCpedia_39218	hsa-FAM117B_000014	hsa_circ_0118701	.	1	exon	ENSG00000138439.11_2,	28	28
chr2	190593385	190609514	circ_00538	28	+	HSA_CIRCpedia_38891	hsa-ANKAR_000001	hsa_circ_0005644	.	1	exon	ENSG00000151687.14_3,	28	18
chr20	41671681	41675650	circ_00539	28	-	.	hsa-PTPRT_000037	hsa_circ_0115243	.	1	intron	ENSG00000196090.12_3,	28	8
chr20	32207322	32211102	circ_00540	28	+	HSA_CIRCpedia_33738	hsa-CBFA2T2_000033	hsa_circ_0003426	.	1	exon	ENSG00000078699.21_3,	28	52
chr1	95609446	95639445	circ_00541	28	+	HSA_CIRCpedia_33268	hsa-RP11-57H12_000002	hsa_circ_0005720	LOC101928118	1	exon	ENSG00000271092.5_4,ENSG00000152078.9_3,	28	65
chr18	9583114	9595151	circ_00542	28	-	HSA_CIRCpedia_24494	hsa-PPP4R1_000002	hsa_circ_0007509	.	1	exon	ENSG00000154845.15_2,	28	28
chr1	8525984	8617582	circ_00543	28	-	HSA_CIRCpedia_33014	hsa-RERE_000104	hsa_circ_0009576	.	1	exon	ENSG00000142599.17_4,	28	228
chr15	83819966	83826793	circ_00544	28	-	HSA_CIRCpedia_15913	hsa-HDGFRP3_000012	hsa_circ_0104714	.	1	exon	ENSG00000166503.8_6,	28	217
chr15	76146726	76175765	circ_00545	28	+	HSA_CIRCpedia_15718	hsa-UBE2Q2_000036	hsa_circ_0036372	.	1	exon	ENSG00000140367.11_4,	28	32
chr15	33149215	33202736	circ_00546	28	-	HSA_CIRCpedia_13939	hsa-FMN1_000020	hsa_circ_0103282	.	1	exon	ENSG00000248905.8_5,	28	60
chr13	42335263	42407667	circ_00547	28	-	HSA_CIRCpedia_10735	hsa-VWA8_000007	hsa_circ_0030101	.	1	exon	ENSG00000102763.17_4,	28	49
chr1	243708811	243859018	circ_00548	28	-	HSA_CIRCpedia_30938	hsa-AKT3_000113	.	.	0	exon	ENSG00000117020.16_3,	28	701
chr11	130130750	130131824	circ_00549	28	-	HSA_CIRCpedia_3753	hsa-ZBTB44_000014	hsa_circ_0002484	.	1	exon	ENSG00000196323.13_5,	28	17
chr10	111883774	111890244	circ_00550	28	+	HSA_CIRCpedia_367	hsa-ADD3_000038	hsa_circ_0003357	.	1	exon	ENSG00000148700.14_3,	28	259
chr9	87325551	87367000	circ_00551	27	+	HSA_CIRCpedia_125584	hsa-NTRK2_000011	hsa_circ_0139146	.	1	exon	ENSG00000148053.15_2,	27	1235
chr8	68200189	68214701	circ_00552	27	-	HSA_CIRCpedia_61573	hsa-ARFGEF1_000138	hsa_circ_0137001	.	1	exon	ENSG00000066777.8_4,	27	95
chr8	17868745	17869336	circ_00553	27	+	HSA_CIRCpedia_60497	hsa-PCM1_000014	hsa_circ_0083465	.	1	exon	ENSG00000078674.17_3,	27	151
chr7	91924202	91981956	circ_00554	27	+	HSA_CIRCpedia_59278	hsa-ANKIB1_000075	hsa_circ_0002744	.	1	exon	ENSG00000001629.9_3,	27	128
chr7	43531673	43540921	circ_00555	27	+	HSA_CIRCpedia_58079	hsa-HECW1_000017	hsa_circ_0005017	.	1	exon	ENSG00000002746.14_3,	27	198
chr7	38050522	38053183	circ_00556	27	+	.	hsa-SFRP4_000002	hsa_circ_0134255	.	1	intron	ENSG00000106483.11_4,	27	5
chr7	102743497	102769239	circ_00557	27	-	HSA_CIRCpedia_56091	hsa-NAPEPLD_000008	hsa_circ_0132837	.	1	exon	ENSG00000161048.11_3,	27	142
chr6	57058639	57075243	circ_00558	27	-	HSA_CIRCpedia_55348	hsa-RAB23_000001	hsa_circ_0004119	.	1	exon	ENSG00000112210.11_2,	27	36
chr3	47079155	47088111	circ_00559	27	-	HSA_CIRCpedia_45808	hsa-SETD2_000072	hsa_circ_0005870	.	1	exon	ENSG00000181555.20_6,	27	83
chr2	36668400	36669878	circ_00560	27	+	HSA_CIRCpedia_41049	hsa-CRIM1_000052	hsa_circ_0007386	.	1	exon	ENSG00000150938.9_2,	27	161
chr2	32602655	32631625	circ_00561	27	+	HSA_CIRCpedia_40784	hsa-BIRC6_000414	hsa_circ_0000989	.	1	exon	ENSG00000115760.14_4,	27	94
chr2	240929490	240946787	circ_00562	27	-	HSA_CIRCpedia_40245	hsa-NDUFA10_000001	hsa_circ_0001118	.	1	exon	ENSG00000130414.11_3,	27	364
chr2	200245086	200298237	circ_00563	27	-	HSA_CIRCpedia_39070	hsa-SATB2_000002	hsa_circ_0002867	.	1	exon	ENSG00000119042.16_2,	27	204
chr2	180815238	180815653	circ_00564	27	-	HSA_CIRCpedia_122766	hsa-CWC22_000006	hsa_circ_0118236	.	1	exon	ENSG00000163510.13_2,	27	16
chr2	162804075	162821683	circ_00565	27	+	HSA_CIRCpedia_122681	hsa-SLC4A10_000027	hsa_circ_0117841	.	1	exon	ENSG00000144290.16_4,	27	244
chr19	47767859	47768203	circ_00566	27	+	HSA_CIRCpedia_26286	hsa-CCDC9_000003	hsa_circ_0000944	.	1	exon	ENSG00000105321.13_3,	27	42
chr16	81385187	81411307	circ_00567	27	+	.	hsa-GAN_000001	hsa_circ_0003857	.	1	exon	ENSG00000261609.6_4,	27	33
chr1	51868106	51874004	circ_00568	27	-	HSA_CIRCpedia_32260	hsa-EPS15_000006	hsa_circ_0005567	.	1	exon	ENSG00000085832.16_5,	27	259
chr14	76633005	76662315	circ_00569	27	+	HSA_CIRCpedia_13160	hsa-GPATCH2L_000019	hsa_circ_0005252	.	1	exon	ENSG00000089916.17_5,	27	88
chr1	243809194	244006584	circ_00570	27	-	HSA_CIRCpedia_110921	hsa-AKT3_000114	hsa_circ_0017254	.	0	exon	ENSG00000117020.16_3,	27	1163
chr1	243727021	243859018	circ_00571	27	-	HSA_CIRCpedia_30942	hsa-AKT3_000111	hsa_circ_0017243	.	0	exon	ENSG00000117020.16_3,	27	945
chr1	230798886	230807386	circ_00572	27	+	HSA_CIRCpedia_30487	hsa-COG2_000002	hsa_circ_0016867	.	1	exon	ENSG00000135775.13_3,	27	101
chr10	61844359	61845011	circ_00573	27	-	HSA_CIRCpedia_1905	hsa-ANK3_000001	hsa_circ_0093804	.	1	exon	ENSG00000151150.21_4,	27	312
chr9	33953282	33963789	circ_00574	26	-	HSA_CIRCpedia_63927	hsa-UBAP2_000075	hsa_circ_0001847	.	1	exon	ENSG00000137073.21_3,	26	74
chr8	109462051	109468159	circ_00575	26	+	HSA_CIRCpedia_59813	hsa-EMC2_000010	hsa_circ_0135459	.	1	exon	ENSG00000104412.7_3,	26	108
chr7	23015828	23030758	circ_00576	26	-	HSA_CIRCpedia_57633	hsa-FAM126A_000023	hsa_circ_0005251	.	1	exon	ENSG00000122591.11_3,	26	27
chr7	22259484	22306631	circ_00577	26	-	HSA_CIRCpedia_132432	hsa-RAPGEF5_000008	hsa_circ_0133949	.	1	exon	ENSG00000136237.18_3,	26	254
chr7	140494107	140508795	circ_00578	26	-	HSA_CIRCpedia_57089	hsa-BRAF_000007	hsa_circ_0006961	.	1	exon	ENSG00000157764.13_4,	26	65
chr6	159001971	159010814	circ_00579	26	+	HSA_CIRCpedia_54181	hsa-TMEM181_000002	hsa_circ_0001661	.	1	exon	ENSG00000146433.8_2,	26	122
chr6	136698892	136710655	circ_00580	26	-	HSA_CIRCpedia_53657	hsa-MAP7_000002	hsa_circ_0130788	.	1	exon	ENSG00000135525.18_3,	26	180
chr6	109175427	109197553	circ_00581	26	+	HSA_CIRCpedia_53254	hsa-ARMC2_000017	hsa_circ_0130236	.	1	exon	ENSG00000118690.12_4,	26	36
chr5	67522117	67522837	circ_00582	26	+	HSA_CIRCpedia_52280	hsa-PIK3R1_000001	hsa_circ_0006411	.	1	exon	ENSG00000145675.14_2,	26	111
chr4	170458959	170477246	circ_00583	26	-	HSA_CIRCpedia_47934	hsa-NEK1_000004	hsa_circ_0003196	.	1	exon	ENSG00000137601.16_5,	26	44
chr4	107092251	107133992	circ_00584	26	-	HSA_CIRCpedia_47069	hsa-TBCK_000001	hsa_circ_0007540	.	1	exon	ENSG00000145348.16_3,	26	72
chr3	183368083	183371877	circ_00585	26	+	.	hsa-KLHL24_000020	hsa_circ_0122952	.	1	intron	ENSG00000114796.15_3,	26	161
chr3	138289159	138291774	circ_00586	26	-	HSA_CIRCpedia_43786	hsa-CEP70_000029	hsa_circ_0004524	.	1	exon	ENSG00000114107.8_5,	26	35
chr22	34157357	34161940	circ_00587	26	-	.	hsa-LARGE_000004	hsa_circ_0116499	.	1	intron	ENSG00000133424.20_6,	26	157
chr2	171884848	171902872	circ_00588	26	-	HSA_CIRCpedia_38568	hsa-TLK1_000085	hsa_circ_0004442	.	1	exon	ENSG00000198586.13_3,	26	28
chr2	135624111	135626611	circ_00589	26	-	.	hsa-AC016725_000001	hsa_circ_0117333	ACMSD	1	intron	ENSG00000224043.7_5,ENSG00000153086.13_2,	26	22
chr15	43120125	43132631	circ_00590	26	-	HSA_CIRCpedia_14371	hsa-TTBK2_000082	hsa_circ_0008319	.	1	exon	ENSG00000128881.16_4,	26	151
chr15	101775286	101775782	circ_00591	26	-	HSA_CIRCpedia_13592	hsa-CHSY1_000004	hsa_circ_0005019	.	1	exon	ENSG00000131873.6_3,	26	105
chr14	61262934	61346553	circ_00592	26	+	HSA_CIRCpedia_12560	hsa-MNAT1_000026	hsa_circ_0032117	.	1	exon	ENSG00000020426.10_3,	26	80
chr1	26584087	26586293	circ_00593	26	+	HSA_CIRCpedia_31113	hsa-CEP85_000003	hsa_circ_0000033	.	1	exon	ENSG00000130695.15_4,	26	27
chr1	247319707	247323115	circ_00594	26	-	.	hsa-ZNF124_000004	hsa_circ_0112879	.	1	exon	ENSG00000196418.12_4,	26	10
chr12	1372199	1399178	circ_00595	26	+	HSA_CIRCpedia_7817	hsa-ERC1_000007	hsa_circ_0097961	.	1	exon	ENSG00000082805.19_4,	26	206
chr11	73418464	73429763	circ_00596	26	-	HSA_CIRCpedia_5543	hsa-RAB6A_000031	hsa_circ_0000339	.	1	exon	ENSG00000175582.19_2,	26	251
chr11	64453117	64453419	circ_00597	26	-	HSA_CIRCpedia_5011	hsa-NRXN2_000006	hsa_circ_0096106	.	1	exon	ENSG00000110076.18_3,	26	187
chr10	32854485	32873232	circ_00598	26	+	.	hsa-C10orf68_000001	hsa_circ_0008679	.	1	exon	ENSG00000216937.13_4,	26	79
chr9	138741982	138774924	circ_00599	25	-	HSA_CIRCpedia_63393	hsa-CAMSAP1_000008	hsa_circ_0004338	.	1	exon	ENSG00000130559.18_2,	25	130
chr9	123593608	123595734	circ_00600	25	-	HSA_CIRCpedia_62543	hsa-PSMD5_000001	hsa_circ_0088300	.	1	exon	ENSG00000095261.13_1,	25	41
chr8	141874410	141900868	circ_00601	25	-	HSA_CIRCpedia_60278	hsa-PTK2_000219	hsa_circ_0002483	.	1	exon	ENSG00000169398.19_4,	25	546
chr6	83667030	83754378	circ_00602	25	-	HSA_CIRCpedia_55633	hsa-UBE3D_000003	hsa_circ_0008236	.	1	exon	ENSG00000118420.16_3,	25	24
chr6	71442080	71508440	circ_00603	25	+	HSA_CIRCpedia_99710	hsa-SMAP1_000037	hsa_circ_0132187	.	1	exon	ENSG00000112305.14_3,	25	114
chr6	69640450	69666701	circ_00604	25	+	HSA_CIRCpedia_55392	hsa-BAI3_000012	hsa_circ_0076931	.	1	exon	ENSG00000135298.13_3,	25	263
chr5	94224583	94248681	circ_00605	25	-	HSA_CIRCpedia_53041	hsa-MCTP1_000004	hsa_circ_0001512	.	1	exon	ENSG00000175471.19_4,	25	121
chr4	42505466	42546003	circ_00606	25	-	HSA_CIRCpedia_48685	hsa-ATP8A1_000002	hsa_circ_0069613	.	1	exon	ENSG00000124406.16_4,	25	169
chr4	37633006	37640126	circ_00607	25	-	HSA_CIRCpedia_48457	hsa-RELL1_000007	hsa_circ_0001400	.	1	exon	ENSG00000181826.9_2,	25	75
chr2	24181170	24207701	circ_00608	25	+	HSA_CIRCpedia_40292	hsa-UBXN2A_000001	hsa_circ_0052967	.	1	exon	ENSG00000173960.13_3,	25	16
chr2	233651859	233660931	circ_00609	25	+	HSA_CIRCpedia_40051	hsa-GIGYF2_000087	hsa_circ_0058733	.	0	exon	ENSG00000204120.14_6,	25	97
chr2	10784445	10808849	circ_00610	25	-	HSA_CIRCpedia_37367	hsa-NOL10_000001	hsa_circ_0000977	.	1	exon	ENSG00000115761.15_2,	25	53
chr20	46252654	46262380	circ_00611	25	+	HSA_CIRCpedia_34474	hsa-NCOA3_000001	hsa_circ_0001165	.	1	exon	ENSG00000124151.18_3,	25	38
chr1	8716031	8716500	circ_00612	25	-	HSA_CIRCpedia_33067	hsa-RERE_000099	hsa_circ_0114356	.	1	exon	ENSG00000142599.17_4,	25	63
chr18	33606862	33613800	circ_00613	25	-	HSA_CIRCpedia_23713	hsa-RPRD1A_000009	hsa_circ_0000842	.	1	exon	ENSG00000141425.17_5,	25	262
chr17	42161922	42165064	circ_00614	25	-	HSA_CIRCpedia_20972	hsa-HDAC5_000004	hsa_circ_0006255	.	1	exon	ENSG00000108840.15_4,	25	256
chr15	42553155	42560230	circ_00615	25	-	HSA_CIRCpedia_14304	hsa-TMEM87A_000001	hsa_circ_0034803	.	1	exon	ENSG00000103978.15_3,	25	83
chr14	23378691	23380612	circ_00616	25	-	HSA_CIRCpedia_11721	hsa-RBM23_000001	hsa_circ_0000524	.	1	exon	ENSG00000100461.17_4,	25	165
chr1	41578954	41608784	circ_00617	25	-	HSA_CIRCpedia_31882	hsa-SCMH1_000005	hsa_circ_0000063	.	1	exon	ENSG00000010803.16_3,	25	73
chr1	41536266	41541123	circ_00618	25	-	HSA_CIRCpedia_31875	hsa-SCMH1_000004	hsa_circ_0000061	.	1	exon	ENSG00000010803.16_3,	25	40
chr12	121220457	121222396	circ_00619	25	-	HSA_CIRCpedia_7153	hsa-SPPL3_000011	hsa_circ_0003472	.	1	exon	ENSG00000157837.15_3,	25	47
chr1	178425855	178436556	circ_00620	25	+	HSA_CIRCpedia_28942	hsa-RASAL2_000001	hsa_circ_0111312	.	1	exon	ENSG00000075391.16_4,	25	58
chr11	36248634	36248980	circ_00621	25	+	HSA_CIRCpedia_4254	hsa-LDLRAD3_000002	hsa_circ_0006988	.	1	exon	ENSG00000179241.12_3,	25	25
chr10	103432671	103436193	circ_00622	25	-	HSA_CIRCpedia_119	hsa-FBXW4_000015	hsa_circ_0000255	.	1	exon	ENSG00000107829.13_2,	25	43
chr9	35546426	35548532	circ_00623	24	+	HSA_CIRCpedia_64008	hsa-RUSC2_000008	hsa_circ_0002702	.	1	exon	ENSG00000198853.11_3,	24	149
chr8	51351102	51449368	circ_00624	24	+	HSA_CIRCpedia_141435	hsa-SNTG1_000033	hsa_circ_0136695	.	1	exon	ENSG00000147481.15_4,	24	199
chr8	141889569	141900868	circ_00625	24	-	HSA_CIRCpedia_60281	hsa-PTK2_000217	hsa_circ_0006646	.	1	exon	ENSG00000169398.19_4,	24	375
chr7	37988441	37989994	circ_00626	24	+	.	hsa-EPDR1_000001	hsa_circ_0134252	.	1	exon	ENSG00000086289.11_4,	24	207
chr7	24663284	24708279	circ_00627	24	+	HSA_CIRCpedia_57717	hsa-MPP6_000001	hsa_circ_0001686	.	1	exon	ENSG00000105926.15_3,	24	66
chr6	16586010	16754322	circ_00628	24	-	HSA_CIRCpedia_54308	hsa-ATXN1_000002	.	.	0	exon	ENSG00000124788.18_4,	24	93
chr6	163876310	163956157	circ_00629	24	+	HSA_CIRCpedia_54288	hsa-QKI_000048	hsa_circ_0131264	.	1	exon	ENSG00000112531.16_3,	24	879
chr6	137015277	137019820	circ_00630	24	-	HSA_CIRCpedia_53682	hsa-MAP3K5_000001	hsa_circ_0006856	.	1	exon	ENSG00000197442.9_2,	24	199
chr5	79745409	79770649	circ_00631	24	+	HSA_CIRCpedia_52790	hsa-ZFYVE16_000001	hsa_circ_0129776	.	1	exon	ENSG00000039319.16_3,	24	47
chr3	62423778	62464091	circ_00632	24	-	HSA_CIRCpedia_46634	hsa-CADPS_000005	hsa_circ_0124412	.	1	exon	ENSG00000163618.17_5,	24	265
chr3	182923663	182925611	circ_00633	24	-	HSA_CIRCpedia_44603	hsa-MCF2L2_000001	hsa_circ_0122934	.	1	exon	ENSG00000053524.12_3,	24	110
chr3	179576849	179605572	circ_00634	24	-	HSA_CIRCpedia_44565	hsa-PEX5L_000002	hsa_circ_0068122	.	1	exon	ENSG00000114757.18_6,	24	467
chr2	85595808	85598685	circ_00635	24	+	HSA_CIRCpedia_42422	hsa-ELMOD3_000001	hsa_circ_0004726	.	1	exon	ENSG00000115459.17_2,	24	26
chr2	168986050	168997268	circ_00636	24	-	HSA_CIRCpedia_38443	hsa-STK39_000074	hsa_circ_0003296	.	1	exon	ENSG00000198648.10_3,	24	668
chr2	15629017	15674765	circ_00637	24	-	HSA_CIRCpedia_38232	hsa-NBAS_000005	hsa_circ_0007128	.	1	exon	ENSG00000151779.12_3,	24	92
chr20	30954186	30956926	circ_00638	24	+	HSA_CIRCpedia_33658	hsa-ASXL1_000024	hsa_circ_0001136	.	1	exon	ENSG00000171456.18_5,	24	35
chr19	23556543	23557566	circ_00639	24	-	HSA_CIRCpedia_25375	hsa-ZNF91_000004	hsa_circ_0109324	.	0	exon	ENSG00000167232.13_3,	24	70
chr18	54444012	54483375	circ_00640	24	+	HSA_CIRCpedia_121420	hsa-WDR7_000007	hsa_circ_0108683	.	1	exon	ENSG00000091157.13_4,	24	272
chr1	7837219	7838229	circ_00641	24	+	HSA_CIRCpedia_32961	hsa-VAMP3_000001	hsa_circ_0006354	.	1	exon	ENSG00000049245.12_3,	24	155
chr17	35310185	35311207	circ_00642	24	+	HSA_CIRCpedia_20311	hsa-AATF_000003	hsa_circ_0004751	.	1	exon	ENSG00000275700.4_3,	24	71
chr17	31415880	31439085	circ_00643	24	-	HSA_CIRCpedia_120179	hsa-ASIC2_000001	hsa_circ_0106633	.	1	exon	ENSG00000108684.14_5,	24	64
chr16	48311248	48337216	circ_00644	24	+	HSA_CIRCpedia_17747	hsa-LONP2_000007	hsa_circ_0008558	.	1	exon	ENSG00000102910.13_3,	24	256
chr15	91795048	91811835	circ_00645	24	+	HSA_CIRCpedia_120822	hsa-SV2B_000001	hsa_circ_0104891	.	1	exon	ENSG00000185518.11_2,	24	505
chr15	76566752	76588078	circ_00646	24	-	HSA_CIRCpedia_15745	hsa-ETFA_000028	hsa_circ_0000638	.	1	exon	ENSG00000140374.15_3,	24	62
chr15	59487659	59510286	circ_00647	24	-	HSA_CIRCpedia_14950	hsa-MYO1E_000004	hsa_circ_0004432	LDHAL6B	1	exon	ENSG00000157483.8_3,	24	68
chr1	50956259	51001129	circ_00648	24	-	HSA_CIRCpedia_32220	hsa-FAF1_000018	hsa_circ_0008981	.	1	exon	ENSG00000185104.19_3,	24	119
chr13	76134888	76143643	circ_00649	24	+	HSA_CIRCpedia_11076	hsa-UCHL3_000013	hsa_circ_0000494	.	1	exon	ENSG00000118939.17_3,ENSG00000261553.5_6,	24	33
chr12	95602618	95605043	circ_00650	24	-	HSA_CIRCpedia_9836	hsa-FGD6_000001	hsa_circ_0099549	.	1	exon	ENSG00000180263.13_3,	24	32
chr1	243846498	244006584	circ_00651	24	-	.	hsa-AKT3_000104	.	.	0	intron	ENSG00000117020.16_3,	24	703
chr12	116668337	116675510	circ_00652	24	-	.	hsa-MED13L_000076	hsa_circ_0000443	.	1	exon	ENSG00000123066.8_4,	24	33
chr10	70152894	70154208	circ_00653	24	-	HSA_CIRCpedia_2045	hsa-RUFY2_000077	hsa_circ_0000239	.	1	exon	ENSG00000204130.13_3,	24	93
chr10	4872866	4950612	circ_00654	24	+	.	hsa-intergenic_004096	hsa_circ_0093688	AKR1C6P	1	intergenic_region	NA	24	31
chr10	126097110	126100769	circ_00655	24	-	HSA_CIRCpedia_819	hsa-OAT_000011	hsa_circ_0008898	.	1	exon	ENSG00000065154.11_2,	24	509
chrX	6069035	6069812	circ_00656	23	-	HSA_CIRCpedia_66125	hsa-NLGN4X_000001	hsa_circ_0089842	.	1	exon	ENSG00000146938.15_4,	23	85
chrX	57862953	57877126	circ_00657	23	-	.	hsa-intergenic_004213	hsa_circ_0140440	.	0	intergenic_region	NA	23	9
chrX	13684435	13698717	circ_00658	23	+	HSA_CIRCpedia_49440	hsa-TCEANC_000002	hsa_circ_0007717	.	1	exon	ENSG00000176896.8_3,	23	6
chrX	120224252	120319697	circ_00659	23	+	.	hsa-intergenic_004223	hsa_circ_0139672	.	1	intergenic_region	NA	23	51
chr9	20715320	20740339	circ_00660	23	+	HSA_CIRCpedia_63707	hsa-FOCAD_000008	hsa_circ_0138455	.	1	exon	ENSG00000188352.12_4,	23	59
chr9	128103455	128109220	circ_00661	23	+	HSA_CIRCpedia_62821	hsa-GAPVD1_000038	hsa_circ_0005249	.	1	exon	ENSG00000165219.21_4,	23	106
chr9	115024714	115060196	circ_00662	23	-	HSA_CIRCpedia_62347	hsa-PTBP3_000053	hsa_circ_0008192	.	1	exon	ENSG00000119314.15_4,	23	53
chr8	61484604	61504528	circ_00663	23	+	HSA_CIRCpedia_61407	hsa-RAB2A_000010	hsa_circ_0007581	.	1	exon	ENSG00000104388.14_3,	23	374
chr8	113933855	113988377	circ_00664	23	-	HSA_CIRCpedia_126059	hsa-CSMD3_000164	hsa_circ_0135531	.	1	exon	ENSG00000164796.17_3,	23	54
chr7	91842508	91855996	circ_00665	23	-	HSA_CIRCpedia_59270	hsa-KRIT1_000047	hsa_circ_0081006	.	1	exon	ENSG00000001631.15_5,ENSG00000285953.1_1,	23	72
chr7	14712553	14741355	circ_00666	23	-	HSA_CIRCpedia_57146	hsa-DGKB_000016	hsa_circ_0079473	.	1	exon	ENSG00000136267.13_4,	23	532
chr7	140476711	140494267	circ_00667	23	-	HSA_CIRCpedia_57081	hsa-BRAF_000084	hsa_circ_0006460	.	1	exon	ENSG00000157764.13_4,	23	169
chr5	78692645	78752841	circ_00668	23	-	HSA_CIRCpedia_52726	hsa-HOMER1_000014	hsa_circ_0073128	.	1	exon	ENSG00000152413.14_2,	23	211
chr4	151023629	151023964	circ_00669	23	+	HSA_CIRCpedia_47630	hsa-DCLK2_000002	hsa_circ_0005480	.	1	exon	ENSG00000170390.15_3,	23	246
chr3	66286967	66313803	circ_00670	23	+	HSA_CIRCpedia_46686	hsa-SLC25A26_000012	hsa_circ_0003101	.	1	exon	ENSG00000144741.17_2,	23	33
chr3	119219541	119236162	circ_00671	23	+	HSA_CIRCpedia_43070	hsa-TIMMDC1_000003	hsa_circ_0066874	.	1	exon	ENSG00000113845.9_2,	23	158
chr3	110830876	110845182	circ_00672	23	+	HSA_CIRCpedia_42929	hsa-PVRL3_000025	hsa_circ_0066776	.	1	exon	ENSG00000177707.10_5,	23	75
chr2	61339656	61345251	circ_00673	23	+	.	hsa-KIAA1841_000079	hsa_circ_0001013	.	1	intron	ENSG00000162929.13_2,	23	40
chr2	223765391	223783920	circ_00674	23	+	HSA_CIRCpedia_39820	hsa-ACSL3_000032	hsa_circ_0058447	.	1	exon	ENSG00000123983.13_2,	23	327
chr2	169547543	169574488	circ_00675	23	+	HSA_CIRCpedia_38456	hsa-CERS6_000019	hsa_circ_0007024	.	1	exon	ENSG00000172292.14_3,	23	102
chr2	168869143	168931741	circ_00676	23	-	HSA_CIRCpedia_38433	hsa-STK39_000085	hsa_circ_0005280	.	1	exon	ENSG00000198648.10_3,	23	650
chr20	34300940	34313077	circ_00677	23	-	HSA_CIRCpedia_33954	hsa-RBM39_000002	hsa_circ_0008143	.	1	exon	ENSG00000131051.22_5,	23	35
chr18	9524591	9525849	circ_00678	23	+	HSA_CIRCpedia_24468	hsa-RALBP1_000001	hsa_circ_0005158	.	1	exon	ENSG00000017797.12_3,	23	20
chr18	74561481	74583781	circ_00679	23	+	HSA_CIRCpedia_24314	hsa-ZNF236_000003	hsa_circ_0001993	.	1	exon	ENSG00000130856.16_3,	23	79
chr18	10759479	10773627	circ_00680	23	-	HSA_CIRCpedia_357112	hsa-PIEZO2_000021	.	.	1	exon	ENSG00000154864.12_4,	23	11
chr17	57430575	57430887	circ_00681	23	+	HSA_CIRCpedia_21634	hsa-YPEL2_000001	hsa_circ_0005600	.	1	exon	ENSG00000175155.8_3,	23	36
chr15	25511577	25524031	circ_00682	23	+	HSA_CIRCpedia_120544	hsa-SNHG14_000007	hsa_circ_0103204	.	1	exon	ENSG00000224078.13_3,	23	103
chr1	40654726	40668286	circ_00683	23	+	HSA_CIRCpedia_31811	hsa-RLF_000002	hsa_circ_0006373	.	1	exon	ENSG00000117000.8_2,	23	37
chr13	78318417	78327493	circ_00684	23	+	HSA_CIRCpedia_11149	hsa-SLAIN1_000003	hsa_circ_0100935	.	1	exon	ENSG00000139737.21_5,	23	566
chr13	111857635	111885640	circ_00685	23	+	HSA_CIRCpedia_10085	hsa-ARHGEF7_000047	hsa_circ_0030914	.	1	exon	ENSG00000102606.18_4,	23	187
chr1	233270758	233372726	circ_00686	23	-	HSA_CIRCpedia_30572	hsa-PCNXL2_000073	hsa_circ_0016958	.	0	exon	ENSG00000135749.18_6,	23	159
chr1	230798886	230810870	circ_00687	23	+	HSA_CIRCpedia_30488	hsa-COG2_000001	hsa_circ_0016868	.	1	exon	ENSG00000135775.13_3,	23	57
chr1	22041881	22050588	circ_00688	23	-	HSA_CIRCpedia_30106	hsa-USP48_000001	hsa_circ_0112054	.	1	exon	ENSG00000090686.15_2,	23	45
chr12	1372199	1481143	circ_00689	23	+	HSA_CIRCpedia_7818	hsa-ERC1_000119	.	.	0	exon	ENSG00000082805.19_4,	23	217
chr12	130884223	130907106	circ_00690	23	-	HSA_CIRCpedia_7655	hsa-RIMBP2_000002	hsa_circ_0097878	.	1	exon	ENSG00000060709.15_4,	23	70
chr11	34093272	34098189	circ_00691	23	+	HSA_CIRCpedia_4152	hsa-CAPRIN1_000032	hsa_circ_0005974	.	1	exon	ENSG00000135387.20_3,	23	378
chr11	100168356	100179200	circ_00692	23	+	HSA_CIRCpedia_119655	hsa-CNTN5_000003	hsa_circ_0094705	.	1	exon	ENSG00000149972.10_4,	23	39
chr10	90661412	90682193	circ_00693	23	+	HSA_CIRCpedia_2667	hsa-STAMBPL1_000002	hsa_circ_0019061	.	1	exon	ENSG00000138134.11_3,	23	79
chr10	78704530	78729825	circ_00694	23	-	HSA_CIRCpedia_2487	hsa-KCNMA1_000101	hsa_circ_0006561	KCNMA1-AS1	1	exon	ENSG00000156113.22_5,	23	310
chr10	32832227	32873232	circ_00695	23	+	.	hsa-intergenic_000018	hsa_circ_0000233	.	1	exon	ENSG00000216937.13_4,	23	69
chr10	123629520	123683844	circ_00696	23	-	HSA_CIRCpedia_757	hsa-ATE1_000001	hsa_circ_0020249	.	0	exon	ENSG00000107669.17_6,	23	168
chr10	120445494	120489922	circ_00697	23	-	HSA_CIRCpedia_181490,HSA_CIRCpedia_548	hsa-CACUL1_000026	hsa_circ_0092846	.	1	exon	ENSG00000151893.14_3,	23	64
chrX	32305645	32366645	circ_00698	22	-	HSA_CIRCpedia_118487	hsa-DMD_000008	hsa_circ_0140203	.	1	exon	ENSG00000198947.15_4,	22	22
chr9	99271954	99327765	circ_00699	22	-	HSA_CIRCpedia_64843	hsa-CDC14B_000001	hsa_circ_0087636	.	1	exon	ENSG00000081377.16_3,	22	22
chr9	6849506	6893232	circ_00700	22	+	HSA_CIRCpedia_64303	hsa-KDM4C_000089	hsa_circ_0003124	.	1	exon	ENSG00000107077.18_4,	22	95
chr8	8849057	8851764	circ_00701	22	+	.	hsa-intergenic_004269	hsa_circ_0137239	.	1	intergenic_region	NA	22	4
chr8	51415337	51503477	circ_00702	22	+	HSA_CIRCpedia_149494	hsa-SNTG1_000002	hsa_circ_0136700	.	1	exon	ENSG00000147481.15_4,	22	97
chr7	81598202	81611943	circ_00703	22	-	HSA_CIRCpedia_121634	hsa-CACNA2D1_000005	hsa_circ_0134803	.	1	exon	ENSG00000153956.15_3,	22	67
chr7	156516805	156619438	circ_00704	22	-	HSA_CIRCpedia_57358	hsa-LMBR1_000006	hsa_circ_0004673	.	0	exon	ENSG00000105983.20_3,	22	127
chr6	143792097	143795993	circ_00705	22	+	HSA_CIRCpedia_53749	hsa-PEX3_000001	hsa_circ_0130887	.	1	exon	ENSG00000034693.14_3,	22	31
chr5	76745584	76760634	circ_00706	22	-	HSA_CIRCpedia_52661	hsa-WDR41_000001	hsa_circ_0008861	.	1	exon	ENSG00000164253.13_4,	22	128
chr5	36211945	36227667	circ_00707	22	-	HSA_CIRCpedia_51658	hsa-NADK2_000001	hsa_circ_0002292	.	1	exon	ENSG00000152620.12_2,	22	133
chr4	123111154	123122281	circ_00708	22	+	HSA_CIRCpedia_47320	hsa-KIAA1109_000001	hsa_circ_0125209	.	1	exon	ENSG00000138688.15_3,	22	158
chr4	103644027	103647840	circ_00709	22	-	HSA_CIRCpedia_47003	hsa-MANBA_000002	hsa_circ_0006007	.	1	exon	ENSG00000109323.9_5,	22	53
chr4	10099334	10105610	circ_00710	22	-	HSA_CIRCpedia_46969	hsa-WDR1_000005	hsa_circ_0003550	.	1	exon	ENSG00000071127.16_2,	22	169
chr3	62431439	62467544	circ_00711	22	-	HSA_CIRCpedia_138449	hsa-CADPS_000003	hsa_circ_0124419	.	1	exon	ENSG00000163618.17_5,	22	274
chr3	183368083	183382827	circ_00712	22	+	HSA_CIRCpedia_44620	hsa-KLHL24_000003	hsa_circ_0122953	.	1	exon	ENSG00000114796.15_3,	22	435
chr2	72945231	72968598	circ_00713	22	-	HSA_CIRCpedia_42271	hsa-EXOC6B_000084	hsa_circ_0002864	.	1	exon	ENSG00000144036.15_3,	22	117
chr22	22153300	22162135	circ_00714	22	-	HSA_CIRCpedia_36056	hsa-MAPK1_000030	hsa_circ_0004872	.	1	exon	ENSG00000100030.14_2,	22	461
chr2	153399252	153437563	circ_00715	22	+	HSA_CIRCpedia_38132	hsa-FMNL2_000046	hsa_circ_0117663	.	1	exon	ENSG00000157827.19_3,	22	343
chr2	152980279	153006743	circ_00716	22	-	HSA_CIRCpedia_38121	hsa-STAM2_000004	hsa_circ_0117646	.	1	exon	ENSG00000115145.9_2,	22	35
chr1	99753520	99767453	circ_00717	22	+	HSA_CIRCpedia_125083	hsa-LPPR4_000001	hsa_circ_0114651	.	1	exon	ENSG00000117600.12_3,	22	163
chr19	57967020	57967550	circ_00718	22	-	HSA_CIRCpedia_26690	hsa-AC004076_000001	hsa_circ_0000963	.	1	exon	ENSG00000268163.1_6,	22	23
chr18	12999419	13019205	circ_00719	22	+	HSA_CIRCpedia_23199	hsa-CEP192_000047	hsa_circ_0000831	.	1	exon	ENSG00000101639.18_4,	22	30
chr17	40650941	40653322	circ_00720	22	+	HSA_CIRCpedia_20781	hsa-ATP6V0A1_000004	hsa_circ_0043837	.	1	exon	ENSG00000033627.16_4,	22	575
chr16	68155889	68160513	circ_00721	22	+	HSA_CIRCpedia_18256	hsa-NFATC3_000048	hsa_circ_0000711	.	1	exon	ENSG00000072736.18_4,	22	26
chr16	17448955	17451907	circ_00722	22	-	.	hsa-XYLT1_000014	hsa_circ_0105096	.	1	exon	ENSG00000103489.11_3,	22	21
chr15	72338064	72338975	circ_00723	22	-	HSA_CIRCpedia_15518	hsa-MYO9A_000221	hsa_circ_0006509	.	1	exon	ENSG00000066933.15_4,	22	97
chr12	70193988	70195501	circ_00724	22	+	HSA_CIRCpedia_9499	hsa-RAB3IP_000020	hsa_circ_0000419	.	1	exon	ENSG00000127328.21_3,	22	52
chr12	50821544	50835426	circ_00725	22	+	HSA_CIRCpedia_8681	hsa-LARP4_000071	hsa_circ_0026228	.	0	exon	ENSG00000161813.21_5,	22	7
chr1	231930987	231954263	circ_00726	22	+	HSA_CIRCpedia_30528	hsa-DISC1_000001	hsa_circ_0007848	DISC2	1	exon	ENSG00000162946.22_5,ENSG00000270106.6_5,	22	20
chr11	85707868	85714494	circ_00727	22	-	HSA_CIRCpedia_5890	hsa-PICALM_000095	hsa_circ_0023919	.	1	exon	ENSG00000073921.17_4,	22	308
chr11	83770357	83784311	circ_00728	22	-	.	hsa-DLG2_000007	hsa_circ_0096599	.	1	intron	ENSG00000150672.17_6,	22	133
chr1	172100314	172222822	circ_00729	22	+	HSA_CIRCpedia_28737	hsa-DNM3_000006	.	DNM3OS	0	exon	ENSG00000197959.13_4,	22	254
chr1	12061457	12062160	circ_00730	22	+	HSA_CIRCpedia_27563	hsa-MFN2_000001	hsa_circ_0006470	.	1	exon	ENSG00000116688.16_4,	22	364
chrY	21088961	21095361	circ_00731	21	-	.	hsa-TTTY14_000007	hsa_circ_0140774	.	0	intron	ENSG00000176728.7_5,	21	32
chrX	19626055	19705809	circ_00732	21	-	.	hsa-SH3KBP1_000003	.	.	1	exon	ENSG00000147010.17_3,	21	120
chr9	95018961	95048121	circ_00733	21	-	HSA_CIRCpedia_64687	hsa-IARS_000002	hsa_circ_0087493	.	1	exon	ENSG00000196305.17_3,	21	183
chr9	88200377	88248289	circ_00734	21	-	HSA_CIRCpedia_64559	hsa-AGTPBP1_000001	hsa_circ_0087386	.	1	exon	ENSG00000135049.15_4,	21	225
chr9	87356806	87367000	circ_00735	21	+	HSA_CIRCpedia_64550	hsa-NTRK2_000002	hsa_circ_0087378	.	1	exon	ENSG00000148053.15_2,	21	1326
chr9	20881869	20916936	circ_00736	21	+	HSA_CIRCpedia_63747	hsa-FOCAD_000007	hsa_circ_0005426	.	1	exon	ENSG00000188352.12_4,	21	77
chr9	101124996	101168423	circ_00737	21	-	HSA_CIRCpedia_149218	hsa-GABBR2_000001	hsa_circ_0137505	.	1	exon	ENSG00000136928.6_3,	21	505
chr8	136533479	136594316	circ_00738	21	+	HSA_CIRCpedia_126100	hsa-KHDRBS3_000008	hsa_circ_0135839	.	1	exon	ENSG00000131773.13_3,	21	398
chr7	44684925	44687358	circ_00739	21	+	HSA_CIRCpedia_58127	hsa-OGDH_000001	hsa_circ_0003340	.	1	exon	ENSG00000105953.14_3,	21	302
chr7	22999874	23030758	circ_00740	21	-	HSA_CIRCpedia_57630	hsa-FAM126A_000022	hsa_circ_0008951	.	1	exon	ENSG00000122591.11_3,	21	23
chr7	156549086	156619438	circ_00741	21	-	HSA_CIRCpedia_57368	hsa-LMBR1_000054	hsa_circ_0003511	.	1	exon	ENSG00000105983.20_3,	21	184
chr7	136935976	136939721	circ_00742	21	-	HSA_CIRCpedia_56857	hsa-PTN_000007	hsa_circ_0003949	.	1	exon	ENSG00000105894.11_2,	21	620
chr6	69703659	69785930	circ_00743	21	+	HSA_CIRCpedia_55400	hsa-BAI3_000016	hsa_circ_0076943	.	1	exon	ENSG00000135298.13_3,	21	188
chr6	24578337	24583930	circ_00744	21	-	HSA_CIRCpedia_54648	hsa-KIAA0319_000001	.	.	0	exon	ENSG00000137261.13_3,	21	68
chr6	136990420	137019820	circ_00745	21	-	HSA_CIRCpedia_53679	hsa-MAP3K5_000004	hsa_circ_0009034	.	1	exon	ENSG00000197442.9_2,	21	149
chr5	156721791	156731374	circ_00746	21	+	HSA_CIRCpedia_50926	hsa-CYFIP2_000003	hsa_circ_0074763	.	1	exon	ENSG00000055163.19_4,	21	303
chr5	147928230	147929825	circ_00747	21	-	HSA_CIRCpedia_147327	hsa-HTR4_000002	hsa_circ_0128314	.	1	exon	ENSG00000164270.17_4,	21	9
chr5	146070690	146080705	circ_00748	21	-	HSA_CIRCpedia_50719	hsa-PPP2R2B_000026	hsa_circ_0128256	.	1	exon	ENSG00000156475.18_4,	21	475
chr5	142264862	142311690	circ_00749	21	+	HSA_CIRCpedia_50578	hsa-ARHGAP26_000079	hsa_circ_0074362	.	1	exon	ENSG00000145819.16_5,	21	237
chr5	137093555	137094709	circ_00750	21	-	.	hsa-intergenic_004094	hsa_circ_0005222	.	1	intergenic_region	NA	21	8
chr5	107684099	107703654	circ_00751	21	-	HSA_CIRCpedia_49763	hsa-FBXL17_000018	hsa_circ_0001518	.	1	exon	ENSG00000145743.15_3,	21	128
chr4	21757207	21764655	circ_00752	21	-	.	hsa-KCNIP4_000015	.	.	1	intron	ENSG00000185774.15_4,	21	60
chr4	154191486	154197282	circ_00753	21	+	HSA_CIRCpedia_47777	hsa-TRIM2_000003	hsa_circ_0005272	.	1	exon	ENSG00000109654.14_4,	21	415
chr3	71733722	71759635	circ_00754	21	-	.	hsa-EIF4E3_000002	hsa_circ_0001322	.	1	exon	ENSG00000163412.12_3,	21	91
chr3	63884074	63938159	circ_00755	21	+	HSA_CIRCpedia_46640	hsa-ATXN7_000005	hsa_circ_0002634	SCAANT1	1	exon	ENSG00000285258.1_2,ENSG00000163635.18_4,	21	27
chr22	40825609	40831558	circ_00756	21	-	HSA_CIRCpedia_36754	hsa-MKL1_000002	hsa_circ_0063452	.	1	exon	ENSG00000196588.15_5,	21	55
chr2	210742677	210761137	circ_00757	21	+	HSA_CIRCpedia_114165	hsa-UNC80_000003	hsa_circ_0118991	.	1	exon	ENSG00000144406.18_4,	21	153
chr18	9195548	9221997	circ_00758	21	+	HSA_CIRCpedia_24455	hsa-ANKRD12_000004	hsa_circ_0046843	.	1	exon	ENSG00000101745.16_3,	21	153
chr18	8076452	8088849	circ_00759	21	+	HSA_CIRCpedia_24425	hsa-PTPRM_000049	hsa_circ_0006114	.	1	exon	ENSG00000173482.16_4,	21	109
chr18	59157634	59174793	circ_00760	21	+	HSA_CIRCpedia_121434	hsa-CDH20_000005	hsa_circ_0108742	.	1	exon	ENSG00000101542.9_2,	21	43
chr18	56601664	56621031	circ_00761	21	+	HSA_CIRCpedia_24114	hsa-ZNF532_000031	hsa_circ_0003423	.	0	exon	ENSG00000074657.13_3,	21	32
chr1	84644859	84663507	circ_00762	21	+	HSA_CIRCpedia_33004	hsa-PRKACB_000009	hsa_circ_0114305	.	0	exon	ENSG00000142875.19_4,	21	542
chr17	30498061	30510291	circ_00763	21	+	HSA_CIRCpedia_20139	hsa-RHOT1_000055	hsa_circ_0106601	.	0	exon	ENSG00000126858.17_4,	21	122
chr17	11958205	12032604	circ_00764	21	+	HSA_CIRCpedia_19262	hsa-MAP2K4_000038	hsa_circ_0042094	.	0	exon	ENSG00000065559.14_3,	21	34
chr1	67423741	67428843	circ_00765	21	+	HSA_CIRCpedia_32825	hsa-MIER1_000033	hsa_circ_0113954	.	1	exon	ENSG00000198160.14_3,	21	54
chr16	47531309	47581459	circ_00766	21	+	HSA_CIRCpedia_17705	hsa-PHKB_000088	hsa_circ_0004791	.	1	exon	ENSG00000102893.15_5,	21	57
chr16	4382215	4383520	circ_00767	21	+	HSA_CIRCpedia_17588	hsa-GLIS2_000001	hsa_circ_0005692	.	1	exon	ENSG00000126603.8_2,	21	11
chr16	19627435	19659204	circ_00768	21	+	HSA_CIRCpedia_16825	hsa-C16orf62_000106	hsa_circ_0006797	.	1	exon	ENSG00000103544.14_5,	21	175
chr15	59323002	59323901	circ_00769	21	+	HSA_CIRCpedia_14912	hsa-RNF111_000055	hsa_circ_0001982	.	1	exon	ENSG00000157450.15_5,	21	42
chr14	88883054	88904247	circ_00770	21	+	HSA_CIRCpedia_67715	hsa-SPATA7_000001	hsa_circ_0102766	.	1	exon	ENSG00000042317.16_4,	21	41
chr14	32559707	32586493	circ_00771	21	+	HSA_CIRCpedia_11982	hsa-ARHGAP5_000026	hsa_circ_0031584	.	1	exon	ENSG00000100852.12_3,	21	66
chr13	36396865	36410278	circ_00772	21	-	HSA_CIRCpedia_117994	hsa-DCLK1_000008	hsa_circ_0100397	.	1	exon	ENSG00000133083.14_3,	21	551
chr13	20425494	20426330	circ_00773	21	-	HSA_CIRCpedia_10251	hsa-ZMYM5_000001	hsa_circ_0002673	.	1	exon	ENSG00000132950.18_3,	21	24
chr1	243736227	243859018	circ_00774	21	-	HSA_CIRCpedia_125427	hsa-AKT3_000005	hsa_circ_0017247	.	0	exon	ENSG00000117020.16_3,	21	1037
chr11	62905212	62934416	circ_00775	21	+	.	hsa-intergenic_004867	.	SLC22A24,SLC22A25	1	intergenic_region	NA	21	33
chr1	113196219	113202401	circ_00776	21	+	HSA_CIRCpedia_27340	hsa-CAPZA1_000002	hsa_circ_0000109	.	1	exon	ENSG00000116489.12_2,	21	4
chr11	107260799	107289013	circ_00777	21	-	HSA_CIRCpedia_3082	hsa-CWF19L2_000001	hsa_circ_0006868	.	1	exon	ENSG00000152404.15_3,	21	41
chr10	74468040	74475660	circ_00778	21	+	HSA_CIRCpedia_2306	hsa-MCU_000001	hsa_circ_0000246	.	1	exon	ENSG00000156026.14_4,	21	6
chr10	123596232	123683844	circ_00779	21	-	HSA_CIRCpedia_755	hsa-ATE1_000044	hsa_circ_0092994	.	1	exon	ENSG00000107669.17_6,	21	93
chr10	103916775	103917971	circ_00780	21	+	HSA_CIRCpedia_206	hsa-NOLC1_000003	hsa_circ_0000257	.	1	exon	ENSG00000166197.16_4,	21	91
chr8	39080558	39114862	circ_00781	20	+	HSA_CIRCpedia_125821	hsa-ADAM32_000042	hsa_circ_0084056	.	1	exon	ENSG00000197140.14_2,	20	10
chr7	99090662	99092254	circ_00782	20	-	.	hsa-ZNF789_000001	hsa_circ_0001726	.	1	intron	ENSG00000198556.13_2,ENSG00000160908.14_2,	20	13
chr7	91924202	91936970	circ_00783	20	+	HSA_CIRCpedia_59275	hsa-ANKIB1_000072	hsa_circ_0135061	.	1	exon	ENSG00000001629.9_3,	20	194
chr7	82763565	82764972	circ_00784	20	-	HSA_CIRCpedia_59127	hsa-PCLO_000005	hsa_circ_0080941	.	1	exon	ENSG00000186472.19_2,	20	42
chr7	14647058	14712652	circ_00785	20	-	HSA_CIRCpedia_57143	hsa-DGKB_000003	hsa_circ_0133628	.	1	exon	ENSG00000136267.13_4,	20	330
chr7	14517785	14712652	circ_00786	20	-	HSA_CIRCpedia_132393	hsa-DGKB_000030	.	.	0	exon	ENSG00000136267.13_4,	20	202
chr7	140034228	140037149	circ_00787	20	-	.	hsa-SLC37A3_000004	hsa_circ_0001757	.	1	exon	ENSG00000157800.17_3,	20	50
chr6	167435896	167447459	circ_00788	20	+	HSA_CIRCpedia_54335	hsa-RP11-517H2_000001	hsa_circ_0004558	.	1	exon	ENSG00000272980.4_6,ENSG00000213066.12_4,	20	40
chr6	159004985	159010814	circ_00789	20	+	HSA_CIRCpedia_54188	hsa-TMEM181_000003	hsa_circ_0001663	.	1	exon	ENSG00000146433.8_2,	20	111
chr6	13639794	13644961	circ_00790	20	-	HSA_CIRCpedia_53641	hsa-RANBP9_000044	hsa_circ_0001578	.	1	exon	ENSG00000010017.12_2,	20	122
chr6	131247744	131277639	circ_00791	20	-	HSA_CIRCpedia_53530	hsa-EPB41L2_000002	hsa_circ_0077837	.	1	exon	ENSG00000079819.18_5,	20	214
chr6	111208707	111211559	circ_00792	20	+	HSA_CIRCpedia_53313	hsa-AMD1_000001	hsa_circ_0005954	.	1	exon	ENSG00000123505.15_3,	20	108
chr5	80071512	80088663	circ_00793	20	+	HSA_CIRCpedia_52812	hsa-MSH3_000002	hsa_circ_0001508	.	1	exon	ENSG00000113318.9_2,	20	51
chr5	38991050	39021238	circ_00794	20	-	HSA_CIRCpedia_51817	hsa-RICTOR_000001	hsa_circ_0006308	.	1	exon	ENSG00000164327.12_4,	20	49
chr5	109103235	109159538	circ_00795	20	+	HSA_CIRCpedia_49810	hsa-MAN2A1_000023	hsa_circ_0127523	.	1	exon	ENSG00000112893.9_2,	20	154
chr3	195685882	195686957	circ_00796	20	-	.	hsa-intergenic_004087	hsa_circ_0008756	.	0	intergenic_region	NA	20	17
chr3	195415403	195416309	circ_00797	20	+	HSA_CIRCpedia_356672,HSA_CIRCpedia_44975	hsa-LINC00969_000005	hsa_circ_0008267	.	0	exon	ENSG00000242086.8_5,	20	39
chr3	18504971	18568818	circ_00798	20	+	HSA_CIRCpedia_344250	hsa-AC144521_000001	hsa_circ_0123034	.	1	exon	ENSG00000228956.8_5,	20	26
chr3	110830876	110866331	circ_00799	20	+	HSA_CIRCpedia_42931	hsa-PVRL3_000027	hsa_circ_0121449	.	1	exon	ENSG00000177707.10_5,	20	23
chr2	68717321	68772444	circ_00800	20	+	HSA_CIRCpedia_42100	hsa-APLF_000026	hsa_circ_0001023	.	1	exon	ENSG00000169621.9_4,	20	10
chr22	22160138	22162135	circ_00801	20	-	HSA_CIRCpedia_36057	hsa-MAPK1_000029	hsa_circ_0008870	.	1	exon	ENSG00000100030.14_2,	20	430
chr2	170871790	170917953	circ_00802	20	+	HSA_CIRCpedia_38527	hsa-UBR3_000214	hsa_circ_0003920	.	1	exon	ENSG00000144357.16_3,	20	106
chr2	15629017	15651474	circ_00803	20	-	HSA_CIRCpedia_38231	hsa-NBAS_000001	hsa_circ_0000978	.	1	exon	ENSG00000151779.12_3,	20	144
chr20	50290691	50307358	circ_00804	20	-	HSA_CIRCpedia_34752	hsa-ATP9A_000002	hsa_circ_0004770	.	1	exon	ENSG00000054793.13_4,	20	788
chr17	11984672	12016677	circ_00805	20	+	HSA_CIRCpedia_19264	hsa-MAP2K4_000036	hsa_circ_0007456	.	1	exon	ENSG00000065559.14_3,	20	74
chr15	52058569	52069215	circ_00806	20	+	HSA_CIRCpedia_14735	hsa-TMOD2_000004	hsa_circ_0035288	.	1	exon	ENSG00000128872.9_3,	20	495
chr15	43075616	43109295	circ_00807	20	-	HSA_CIRCpedia_82995	hsa-TTBK2_000083	hsa_circ_0103524	.	1	exon	ENSG00000128881.16_4,	20	197
chr15	41854745	41857339	circ_00808	20	+	HSA_CIRCpedia_14237	hsa-TYRO3_000001	hsa_circ_0005487	.	1	exon	ENSG00000092445.11_3,	20	79
chr14	91409421	91467503	circ_00809	20	-	HSA_CIRCpedia_13393	hsa-RPS6KA5_000055	hsa_circ_0032940	.	1	exon	ENSG00000100784.11_5,	20	42
chr14	71880664	71996087	circ_00810	20	+	HSA_CIRCpedia_12923	hsa-SIPA1L1_000005	.	.	0	exon	ENSG00000197555.9_4,	20	61
chr14	66082695	66096324	circ_00811	20	+	HSA_CIRCpedia_12704	hsa-FUT8_000044	hsa_circ_0102436	.	1	exon	ENSG00000033170.16_3,	20	193
chr1	38332130	38339760	circ_00812	20	-	.	hsa-INPP5B_000001	hsa_circ_0005807	.	1	exon	ENSG00000204084.12_3,	20	25
chr13	79915257	79918929	circ_00813	20	-	HSA_CIRCpedia_11154	hsa-RBM26_000060	hsa_circ_0030533	.	1	exon	ENSG00000139746.15_5,	20	77
chr13	35615069	35644989	circ_00814	20	+	HSA_CIRCpedia_10599	hsa-NBEA_000265	hsa_circ_0029976	.	1	exon	ENSG00000172915.18_4,	20	91
chr13	102029050	102051516	circ_00815	20	-	HSA_CIRCpedia_10012	hsa-NALCN_000069	hsa_circ_0099765	.	1	exon	ENSG00000102452.16_3,	20	248
chr12	72955944	72969322	circ_00816	20	+	HSA_CIRCpedia_9582	hsa-TRHDE_000034	hsa_circ_0099195	.	1	exon	ENSG00000072657.8_3,	20	47
chr12	52139686	52145377	circ_00817	20	+	HSA_CIRCpedia_8827	hsa-SCN8A_000002	hsa_circ_0006763	.	1	exon	ENSG00000196876.9,	20	185
chr12	32751430	32764217	circ_00818	20	+	HSA_CIRCpedia_8322	hsa-FGD4_000002	hsa_circ_0025843	.	1	exon	ENSG00000139132.14_5,	20	41
chr12	27867712	27890541	circ_00819	20	+	HSA_CIRCpedia_8148	hsa-MRPS35_000004	hsa_circ_0009017	.	1	exon	ENSG00000061794.12_3,	20	140
chr12	112371689	112381173	circ_00820	20	-	HSA_CIRCpedia_6765	hsa-TMEM116_000009	hsa_circ_0004206	.	1	exon	ENSG00000198270.12_5,	20	34
chr1	21083658	21100103	circ_00821	20	-	HSA_CIRCpedia_29768	hsa-HP1BP3_000004	hsa_circ_0000024	.	1	exon	ENSG00000127483.17_3,	20	335
chr1	16044387	16047883	circ_00822	20	+	HSA_CIRCpedia_28440	hsa-PLEKHM2_000001	hsa_circ_0000021	.	1	exon	ENSG00000116786.12_4,	20	133
chr11	33572585	33573787	circ_00823	20	+	HSA_CIRCpedia_4141	hsa-KIAA1549L_000001	hsa_circ_0021609	.	1	exon	ENSG00000110427.15_4,	20	150
chr10	52193235	52226692	circ_00824	20	-	HSA_CIRCpedia_1810	hsa-SGMS1_000004	hsa_circ_0093712	.	1	exon	ENSG00000198964.13_4,	20	189
chr10	112356155	112358048	circ_00825	20	+	HSA_CIRCpedia_375	hsa-SMC3_000043	hsa_circ_0000260	.	1	exon	ENSG00000108055.9_2,	20	31
chr10	105330628	105344982	circ_00826	20	+	HSA_CIRCpedia_116420	hsa-NEURL_000002	hsa_circ_0092529	.	1	exon	ENSG00000107954.10_3,	20	209
chrX	102094728	102160665	circ_00827	19	+	.	hsa-intergenic_000104	hsa_circ_0139494	.	1	intergenic_region	NA	19	32
chr9	86292641	86301070	circ_00828	19	-	HSA_CIRCpedia_64531	hsa-UBQLN1_000030	hsa_circ_0003715	.	1	exon	ENSG00000135018.13_3,	19	363
chr9	125827626	125839041	circ_00829	19	+	HSA_CIRCpedia_62641	hsa-RABGAP1_000003	hsa_circ_0137872	.	1	exon	ENSG00000011454.16_3,	19	205
chr9	103204187	103204638	circ_00830	19	+	HSA_CIRCpedia_62070	hsa-MSANTD3_000001	hsa_circ_0006388	.	1	exon	ENSG00000066697.14_3,	19	63
chr8	37623043	37623873	circ_00831	19	+	HSA_CIRCpedia_60919	hsa-PROSC_000001	hsa_circ_0001788	.	1	exon	ENSG00000147471.11_6,	19	80
chr8	141710989	141716304	circ_00832	19	-	HSA_CIRCpedia_60203	hsa-PTK2_000224	hsa_circ_0005273	.	1	exon	ENSG00000169398.19_4,	19	231
chr7	8257934	8275570	circ_00833	19	-	HSA_CIRCpedia_113565	hsa-ICA1_000004	hsa_circ_0134877	.	1	exon	ENSG00000003147.18_4,	19	146
chr7	156619298	156629579	circ_00834	19	-	HSA_CIRCpedia_57380	hsa-LMBR1_000053	hsa_circ_0005939	.	1	exon	ENSG00000105983.20_3,	19	79
chr6	6362415	6438965	circ_00835	19	-	.	hsa-LY86-AS1_000001	.	.	1	exon	ENSG00000216863.9_6,	19	33
chr6	56846508	56857353	circ_00836	19	+	HSA_CIRCpedia_123047	hsa-BEND6_000001	hsa_circ_0131980	.	1	exon	ENSG00000151917.17_3,	19	105
chr6	158922709	158925210	circ_00837	19	+	HSA_CIRCpedia_54170	hsa-TULP4_000016	hsa_circ_0002163	.	1	exon	ENSG00000130338.12_3,	19	89
chr6	152650864	152653025	circ_00838	19	-	HSA_CIRCpedia_53984	hsa-SYNE1_000209	hsa_circ_0078328	.	1	exon	ENSG00000131018.22_1,	19	99
chr6	147527106	147655358	circ_00839	19	+	HSA_CIRCpedia_53823	hsa-STXBP5_000108	hsa_circ_0078155	.	0	exon	ENSG00000164506.14_3,	19	149
chr6	136472297	136476896	circ_00840	19	+	HSA_CIRCpedia_53646	hsa-PDE7B_000001	hsa_circ_0002198	.	1	exon	ENSG00000171408.13_4,	19	67
chr6	111708967	111795679	circ_00841	19	-	.	hsa-REV3L_000132	hsa_circ_0130362	.	1	intron	ENSG00000009413.15_4,	19	44
chr5	92889466	92899169	circ_00842	19	-	HSA_CIRCpedia_52983	hsa-NR2F1-AS1_000009	hsa_circ_0007747	.	1	exon	ENSG00000237187.8_5,	19	86
chr5	50045984	50059076	circ_00843	19	+	HSA_CIRCpedia_51899	hsa-PARP8_000002	hsa_circ_0005809	.	1	exon	ENSG00000151883.17_3,	19	33
chr5	31995681	32010588	circ_00844	19	+	HSA_CIRCpedia_51553	hsa-PDZD2_000006	hsa_circ_0128825	.	1	exon	ENSG00000133401.15_3,	19	111
chr5	167995650	167996003	circ_00845	19	-	HSA_CIRCpedia_51071	hsa-PANK3_000002	hsa_circ_0006894	.	1	exon	ENSG00000120137.6_3,	19	30
chr5	125939261	125939875	circ_00846	19	+	HSA_CIRCpedia_50004	hsa-PHAX_000001	hsa_circ_0127796	.	1	exon	ENSG00000164902.13_2,	19	98
chr4	56319220	56322467	circ_00847	19	-	HSA_CIRCpedia_48869	hsa-CLOCK_000049	hsa_circ_0069789	.	1	exon	ENSG00000134852.14_3,	19	32
chr4	151656409	151729550	circ_00848	19	-	HSA_CIRCpedia_47674	hsa-LRBA_000030	hsa_circ_0071174	.	1	exon	ENSG00000198589.11_5,	19	71
chr4	133996498	134018038	circ_00849	19	-	.	hsa-RP11-9G1_000001	.	.	0	exon	ENSG00000250241.5_5,	19	18
chr4	110412482	110416012	circ_00850	19	+	HSA_CIRCpedia_47127	hsa-SEC24B_000001	hsa_circ_0001436	.	1	exon	ENSG00000138802.11_2,	19	32
chr3	52771601	52775515	circ_00851	19	-	HSA_CIRCpedia_46368	hsa-NEK4_000020	hsa_circ_0001309	.	1	exon	ENSG00000114904.12_2,	19	46
chr3	32582528	32587457	circ_00852	19	-	HSA_CIRCpedia_45327	hsa-DYNC1LI1_000001	hsa_circ_0123512	.	1	exon	ENSG00000144635.8_2,	19	66
chr3	196812450	196846401	circ_00853	19	-	HSA_CIRCpedia_45077	hsa-DLG1_000136	hsa_circ_0007345	.	1	exon	ENSG00000075711.20_4,	19	352
chr3	133907680	133914026	circ_00854	19	-	HSA_CIRCpedia_43647	hsa-RYK_000001	hsa_circ_0005768	.	1	exon	ENSG00000163785.12_3,	19	32
chr3	132322072	132350323	circ_00855	19	-	HSA_CIRCpedia_43588	hsa-NPHP3_000001	hsa_circ_0007818	.	1	exon	ENSG00000240303.7_3,ENSG00000274810.4_3,	19	40
chr2	86479079	86509365	circ_00856	19	-	HSA_CIRCpedia_116094	hsa-REEP1_000003	hsa_circ_0121117	.	1	exon	ENSG00000068615.18_4,	19	97
chr2	50699435	50847321	circ_00857	19	-	HSA_CIRCpedia_122348	hsa-NRXN1_000001	.	.	0	exon	ENSG00000179915.22_4,	19	520
chr22	33376629	33402809	circ_00858	19	-	HSA_CIRCpedia_36512	hsa-SYN3_000003	hsa_circ_0062997	.	1	exon	ENSG00000185666.14_4,	19	105
chr2	230723487	230725247	circ_00859	19	-	HSA_CIRCpedia_39960	hsa-TRIP12_000128	hsa_circ_0005689	.	1	exon	ENSG00000153827.13_4,	19	198
chr2	227729319	227732034	circ_00860	19	+	HSA_CIRCpedia_39877	hsa-RHBDD1_000002	hsa_circ_0058493	.	1	exon	ENSG00000144468.16_4,	19	80
chr22	26059596	26070495	circ_00861	19	+	HSA_CIRCpedia_36184	hsa-ADRBK2_000065	hsa_circ_0062649	.	1	exon	ENSG00000100077.14_5,	19	189
chr2	162728802	162757521	circ_00862	19	+	HSA_CIRCpedia_134957	hsa-SLC4A10_000016	.	.	1	exon	ENSG00000144290.16_4,	19	261
chr21	46548316	46554747	circ_00863	19	+	HSA_CIRCpedia_35710	hsa-ADARB1_000005	hsa_circ_0005037	.	1	exon	ENSG00000197381.15_3,	19	35
chr2	141200072	141232906	circ_00864	19	-	HSA_CIRCpedia_92865	hsa-LRP1B_000057	hsa_circ_0117442	.	1	exon	ENSG00000168702.17_3,	19	61
chr21	40578033	40601362	circ_00865	19	-	HSA_CIRCpedia_35509	hsa-BRWD1_000151	hsa_circ_0001192	.	1	exon	ENSG00000185658.13_4,	19	55
chr20	50273476	50307358	circ_00866	19	-	HSA_CIRCpedia_34743	hsa-ATP9A_000043	hsa_circ_0006341	.	1	exon	ENSG00000054793.13_4,	19	705
chr1	84644859	84650865	circ_00867	19	+	HSA_CIRCpedia_33003	hsa-PRKACB_000002	hsa_circ_0114304	.	1	exon	ENSG00000142875.19_4,	19	466
chr17	77073511	77073946	circ_00868	19	+	HSA_CIRCpedia_22605	hsa-ENGASE_000001	hsa_circ_0008114	.	1	exon	ENSG00000167280.16_3,	19	39
chr17	62248459	62265775	circ_00869	19	-	HSA_CIRCpedia_22007	hsa-TEX2_000004	hsa_circ_0004913	.	1	exon	ENSG00000136478.7_4,	19	142
chr16	53175090	53191453	circ_00870	19	+	.	hsa-CHD9_000005	hsa_circ_0105527	.	1	intron	ENSG00000177200.17_5,	19	25
chr16	47252778	47347734	circ_00871	19	-	HSA_CIRCpedia_17668	hsa-ITFG1_000003	hsa_circ_0039242	.	1	exon	ENSG00000129636.12_3,	19	296
chr16	18852886	18856973	circ_00872	19	-	HSA_CIRCpedia_16761	hsa-SMG1_000102	hsa_circ_0006434	.	1	exon	ENSG00000157106.12,	19	93
chr14	93934016	93954101	circ_00873	19	+	HSA_CIRCpedia_13511	hsa-UNC79_000002	hsa_circ_0102953	.	1	exon	ENSG00000133958.13_4,	19	92
chr14	93933043	93954101	circ_00874	19	+	.	hsa-UNC79_000042	hsa_circ_0102950	.	1	intron	ENSG00000133958.13_4,	19	66
chr1	42948333	42964587	circ_00875	19	+	HSA_CIRCpedia_113867	hsa-CCDC30_000001	hsa_circ_0113389	.	1	exon	ENSG00000186409.15_4,	19	58
chr14	21698477	21702388	circ_00876	19	-	HSA_CIRCpedia_11667	hsa-HNRNPC_000020	hsa_circ_0003643	.	0	exon	ENSG00000092199.17_6,	19	410
chr13	101997616	102031004	circ_00877	19	-	HSA_CIRCpedia_118932	hsa-NALCN_000004	hsa_circ_0030788	.	1	exon	ENSG00000102452.16_3,	19	248
chr12	459786	465703	circ_00878	19	-	HSA_CIRCpedia_8457	hsa-KDM5A_000080	hsa_circ_0024946	.	1	exon	ENSG00000073614.12_3,	19	48
chr12	42604156	42604482	circ_00879	19	-	HSA_CIRCpedia_8400	hsa-YAF2_000019	hsa_circ_0000392	.	1	exon	ENSG00000015153.14_3,	19	15
chr1	233334684	233388534	circ_00880	19	-	HSA_CIRCpedia_30594	hsa-PCNXL2_000022	hsa_circ_0006881	.	1	exon	ENSG00000135749.18_6,	19	198
chr1	233296028	233372726	circ_00881	19	-	HSA_CIRCpedia_30579	hsa-PCNXL2_000015	hsa_circ_0016962	.	1	exon	ENSG00000135749.18_6,	19	197
chr1	233270758	233344435	circ_00882	19	-	HSA_CIRCpedia_30569	hsa-PCNXL2_000007	.	.	0	exon	ENSG00000135749.18_6,	19	265
chr12	31595708	31600703	circ_00883	19	-	HSA_CIRCpedia_8284	hsa-DENND5B_000118	hsa_circ_0008445	.	1	exon	ENSG00000170456.15_3,	19	173
chr12	112939947	112944226	circ_00884	19	+	.	hsa-PTPN11_000010	hsa_circ_0097440	.	0	exon	ENSG00000179295.17_3,	19	73
chr11	72695132	72700142	circ_00885	19	-	HSA_CIRCpedia_5524	hsa-FCHSD2_000050	hsa_circ_0005918	.	1	exon	ENSG00000137478.14_4,	19	56
chr11	59426338	59426942	circ_00886	19	-	HSA_CIRCpedia_4765	hsa-PATL1_000003	hsa_circ_0004162	.	0	exon	ENSG00000166889.13_2,	19	16
chr11	34111725	34113603	circ_00887	19	+	HSA_CIRCpedia_4174	hsa-CAPRIN1_000009	hsa_circ_0004851	.	1	exon	ENSG00000135387.20_3,	19	479
chr11	22696395	22777499	circ_00888	19	+	HSA_CIRCpedia_4014	hsa-GAS2_000001	hsa_circ_0095626	.	1	exon	ENSG00000148935.11_4,	19	11
chr11	103173821	103194718	circ_00889	19	+	HSA_CIRCpedia_3062	hsa-DYNC2H1_000001	hsa_circ_0024143	.	1	exon	ENSG00000187240.14_4,	19	28
chr10	75576780	75583842	circ_00890	19	-	HSA_CIRCpedia_2411	hsa-CAMK2G_000001	hsa_circ_0094177	.	1	exon	ENSG00000148660.20_3,	19	798
chr10	128768965	128788867	circ_00891	19	+	HSA_CIRCpedia_896	hsa-DOCK1_000115	hsa_circ_0007142	.	1	exon	ENSG00000150760.12_3,	19	186
chr10	108458971	108469099	circ_00892	19	-	HSA_CIRCpedia_339	hsa-SORCS1_000004	hsa_circ_0019985	.	1	exon	ENSG00000108018.15_3,	19	107
chr9	87635120	87637632	circ_00893	18	+	.	hsa-NTRK2_000007	hsa_circ_0139160	.	1	exon	ENSG00000148053.15_2,	18	510
chr9	79996891	80022523	circ_00894	18	+	HSA_CIRCpedia_64469	hsa-VPS13A_000005	hsa_circ_0008075	.	1	exon	ENSG00000197969.12_4,	18	45
chr9	23762003	23765097	circ_00895	18	-	HSA_CIRCpedia_63779	hsa-ELAVL2_000002	hsa_circ_0138518	.	1	exon	ENSG00000107105.14_5,	18	154
chr8	42211942	42229180	circ_00896	18	+	.	hsa-POLB_000016	hsa_circ_0136560	.	1	exon	ENSG00000070501.11_2,	18	64
chr8	136554896	136619280	circ_00897	18	+	HSA_CIRCpedia_60152	hsa-KHDRBS3_000002	hsa_circ_0135843	.	1	exon	ENSG00000131773.13_3,	18	339
chr8	128902834	128903244	circ_00898	18	+	HSA_CIRCpedia_60029	hsa-PVT1_000001	hsa_circ_0001821	.	1	exon	ENSG00000249859.9_3,	18	11
chr7	45688268	45701813	circ_00899	18	+	HSA_CIRCpedia_58160	hsa-ADCY1_000001	hsa_circ_0080121	.	1	exon	ENSG00000164742.15_3,	18	558
chr7	35029495	35058208	circ_00900	18	-	HSA_CIRCpedia_57958	hsa-DPY19L1_000004	.	.	0	exon	ENSG00000173852.14_4,	18	92
chr7	14647058	14758310	circ_00901	18	-	HSA_CIRCpedia_57144	hsa-DGKB_000026	.	.	0	exon	ENSG00000136267.13_4,	18	344
chr6	55378845	55406938	circ_00902	18	-	HSA_CIRCpedia_123036	hsa-HMGCLL1_000002	hsa_circ_0131947	.	1	exon	ENSG00000146151.13_3,	18	118
chr6	54025164	54067031	circ_00903	18	+	HSA_CIRCpedia_135665	hsa-MLIP_000010	hsa_circ_0131935	.	1	exon	ENSG00000146147.14_4,	18	297
chr6	54013853	54034370	circ_00904	18	+	HSA_CIRCpedia_135663	hsa-MLIP_000007	hsa_circ_0131931	.	1	exon	ENSG00000146147.14_4,	18	323
chr6	42559888	42562042	circ_00905	18	+	HSA_CIRCpedia_54978	hsa-UBR2_000189	hsa_circ_0001603	.	1	exon	ENSG00000024048.10_2,	18	45
chr6	131276244	131277639	circ_00906	18	-	HSA_CIRCpedia_53531	hsa-EPB41L2_000003	hsa_circ_0001640	.	1	exon	ENSG00000079819.18_5,	18	216
chr5	43161350	43162033	circ_00907	18	+	HSA_CIRCpedia_51855	hsa-ZNF131_000022	hsa_circ_0072380	.	1	exon	ENSG00000172262.11_3,	18	14
chr5	109049220	109091157	circ_00908	18	+	HSA_CIRCpedia_49798	hsa-MAN2A1_000091	hsa_circ_0127512	.	1	exon	ENSG00000112893.9_2,	18	133
chr4	40936472	40947087	circ_00909	18	-	HSA_CIRCpedia_48633	hsa-APBB2_000041	hsa_circ_0008453	.	1	exon	ENSG00000163697.16_4,	18	84
chr4	160107793	160164943	circ_00910	18	+	.	hsa-RAPGEF2_000002	.	.	0	exon	ENSG00000109756.9_5,	18	58
chr3	24231564	24378862	circ_00911	18	-	HSA_CIRCpedia_45198	hsa-THRB_000003	hsa_circ_0064581	.	0	exon	ENSG00000151090.18_5,	18	112
chr3	183361267	183382827	circ_00912	18	+	HSA_CIRCpedia_44616	hsa-KLHL24_000002	hsa_circ_0122951	.	1	exon	ENSG00000114796.15_3,	18	336
chr3	153935657	153958368	circ_00913	18	+	HSA_CIRCpedia_44099	hsa-ARHGEF26_000003	hsa_circ_0067745	.	1	exon	ENSG00000114790.12_2,	18	61
chr3	120871323	120959354	circ_00914	18	+	HSA_CIRCpedia_43117	hsa-STXBP5L_000012	hsa_circ_0121595	.	1	exon	ENSG00000145087.12_4,	18	107
chr2	230701563	230744844	circ_00915	18	-	HSA_CIRCpedia_39958	hsa-TRIP12_000129	hsa_circ_0007381	.	1	exon	ENSG00000153827.13_4,	18	168
chr2	230638812	230653656	circ_00916	18	-	HSA_CIRCpedia_69757	hsa-TRIP12_000009	.	.	1	exon	ENSG00000153827.13_4,	18	118
chr22	24698162	24709434	circ_00917	18	+	HSA_CIRCpedia_36134	hsa-SPECC1L_000061	hsa_circ_0007312	.	1	exon	ENSG00000100014.19_5,ENSG00000258555.6_3,	18	83
chr2	207705830	207744164	circ_00918	18	+	.	hsa-intergenic_004425	hsa_circ_0118919	.	1	intergenic_region	NA	18	17
chr2	200188525	200298237	circ_00919	18	-	HSA_CIRCpedia_39064	hsa-SATB2_000006	hsa_circ_0008265	.	0	exon	ENSG00000119042.16_2,	18	114
chr21	38126480	38139586	circ_00920	18	-	.	hsa-HLCS_000007	hsa_circ_0006841	.	1	exon	ENSG00000159267.14_3,	18	27
chr2	136467002	136467801	circ_00921	18	+	HSA_CIRCpedia_37979	hsa-R3HDM1_000001	hsa_circ_0056586	.	1	exon	ENSG00000048991.16_3,	18	143
chr21	22652897	22664561	circ_00922	18	+	HSA_CIRCpedia_35091	hsa-NCAM2_000031	hsa_circ_0061307	.	1	exon	ENSG00000154654.14_3,	18	208
chr2	106774513	106782539	circ_00923	18	-	HSA_CIRCpedia_37350	hsa-UXS1_000001	hsa_circ_0001060	.	0	exon	ENSG00000115652.14_2,	18	103
chr20	34309661	34313077	circ_00924	18	-	HSA_CIRCpedia_33962	hsa-RBM39_000069	hsa_circ_0001148	.	1	exon	ENSG00000131051.22_5,	18	128
chr20	33057852	33069011	circ_00925	18	+	HSA_CIRCpedia_33813	hsa-ITCH_000009	hsa_circ_0005868	.	1	exon	ENSG00000078747.14_3,	18	159
chr20	2944917	2955887	circ_00926	18	+	HSA_CIRCpedia_33589	hsa-PTPRA_000001	hsa_circ_0059244	.	1	exon	ENSG00000132670.20_4,	18	207
chr19	8520288	8528570	circ_00927	18	+	HSA_CIRCpedia_26878	hsa-HNRNPM_000001	hsa_circ_0006382	.	1	exon	ENSG00000099783.11_5,	18	76
chr18	76856475	76886375	circ_00928	18	+	HSA_CIRCpedia_24347	hsa-ATP9B_000082	hsa_circ_0002485	.	1	exon	ENSG00000166377.20_5,	18	91
chr18	54423813	54426184	circ_00929	18	+	HSA_CIRCpedia_24031	hsa-WDR7_000080	hsa_circ_0000852	.	1	exon	ENSG00000091157.13_4,	18	210
chr18	3534191	3582246	circ_00930	18	-	HSA_CIRCpedia_131995	hsa-DLGAP1_000003	hsa_circ_0108380	.	1	exon	ENSG00000170579.16_5,	18	363
chr18	31673428	31692661	circ_00931	18	-	.	hsa-NOL4_000012	hsa_circ_0108290	.	1	intron	ENSG00000101746.15_3,	18	29
chr18	19345732	19399607	circ_00932	18	+	HSA_CIRCpedia_23336	hsa-MIB1_000081	hsa_circ_0000836	.	1	exon	ENSG00000101752.11_2,	18	60
chr18	12999419	13030607	circ_00933	18	+	HSA_CIRCpedia_23200	hsa-CEP192_000046	hsa_circ_0107922	.	1	exon	ENSG00000101639.18_4,	18	23
chr17	64683228	64685165	circ_00934	18	+	HSA_CIRCpedia_22106	hsa-PRKCA_000002	hsa_circ_0004576	.	1	exon	ENSG00000154229.11_3,	18	347
chr15	52161413	52194233	circ_00935	18	+	HSA_CIRCpedia_14742	hsa-TMOD3_000003	hsa_circ_0035292	.	1	exon	ENSG00000138594.13_3,	18	71
chr15	44620882	44673174	circ_00936	18	+	HSA_CIRCpedia_14512	hsa-CASC4_000025	hsa_circ_0035052	.	1	exon	ENSG00000166734.19_4,	18	142
chr14	70633355	70635201	circ_00937	18	-	HSA_CIRCpedia_12836	hsa-SLC8A3_000001	hsa_circ_0000551	.	1	exon	ENSG00000100678.18_3,	18	28
chr14	33684387	33836474	circ_00938	18	+	HSA_CIRCpedia_120878	hsa-NPAS3_000054	.	.	0	exon	ENSG00000151322.18_5,	18	157
chr13	51501542	51523641	circ_00939	18	+	HSA_CIRCpedia_10912	hsa-RNASEH2B_000001	hsa_circ_0000489	.	1	exon	ENSG00000136104.20_4,	18	51
chr13	46090277	46099186	circ_00940	18	+	HSA_CIRCpedia_10815	hsa-COG3_000039	hsa_circ_0008937	.	1	exon	ENSG00000136152.14_2,	18	46
chr13	36379835	36410278	circ_00941	18	-	HSA_CIRCpedia_10620	hsa-DCLK1_000012	hsa_circ_0029995	.	1	exon	ENSG00000133083.14_3,	18	367
chr13	28830428	28835595	circ_00942	18	+	HSA_CIRCpedia_10482	hsa-PAN3_000099	hsa_circ_0008902	.	1	exon	ENSG00000152520.13_3,	18	61
chr13	100953713	101101559	circ_00943	18	+	HSA_CIRCpedia_9976	hsa-PCCA_000127	hsa_circ_0030764	.	0	exon	ENSG00000175198.16_4,	18	28
chr12	459786	463400	circ_00944	18	-	HSA_CIRCpedia_8456	hsa-KDM5A_000001	hsa_circ_0002881	.	1	exon	ENSG00000073614.12_3,	18	60
chr1	21076215	21100103	circ_00945	18	-	HSA_CIRCpedia_29765	hsa-HP1BP3_000006	hsa_circ_0000023	.	1	exon	ENSG00000127483.17_3,	18	321
chr1	185183638	185200840	circ_00946	18	+	HSA_CIRCpedia_29192	hsa-SWT1_000001	hsa_circ_0004689	.	1	exon	ENSG00000116668.12_5,	18	7
chr11	82935896	82959129	circ_00947	18	+	HSA_CIRCpedia_5827	hsa-ANKRD42_000006	hsa_circ_0023861	.	1	exon	ENSG00000137494.13_4,	18	33
chr11	77336007	77336863	circ_00948	18	-	HSA_CIRCpedia_5709	hsa-CLNS1A_000014	hsa_circ_0000343	.	1	exon	ENSG00000074201.8_3,	18	314
chr11	77069942	77091039	circ_00949	18	-	HSA_CIRCpedia_5696	hsa-PAK1_000011	hsa_circ_0023683	.	1	exon	ENSG00000149269.9_5,	18	744
chr1	151288048	151288985	circ_00950	18	-	HSA_CIRCpedia_27959	hsa-PI4KB_000001	hsa_circ_0006892	.	1	exon	ENSG00000143393.16_6,	18	169
chr11	46515157	46534363	circ_00951	18	-	HSA_CIRCpedia_4450	hsa-AMBRA1_000020	hsa_circ_0007061	.	1	exon	ENSG00000110497.14_5,	18	61
chr11	20959331	20982106	circ_00952	18	+	HSA_CIRCpedia_113117	hsa-NELL1_000001	hsa_circ_0095602	.	1	exon	ENSG00000165973.18_5,	18	80
chr1	10155518	10165802	circ_00953	18	+	HSA_CIRCpedia_27044	hsa-UBE4B_000104	hsa_circ_0005199	.	1	exon	ENSG00000130939.18_3,	18	103
chr10	13169744	13178897	circ_00954	18	+	.	hsa-OPTN_000001	hsa_circ_0007242	.	1	exon	ENSG00000123240.16_4,	18	81
chr10	126370175	126384781	circ_00955	18	-	HSA_CIRCpedia_827	hsa-RP11-12J10_000021	hsa_circ_0003570	.	1	exon	ENSG00000189319.13_3,ENSG00000258539.1_6,	18	109
chrX	44383247	44386611	circ_00956	17	-	.	hsa-FUNDC1_000001	hsa_circ_0007290	.	1	exon	ENSG00000069509.5_2,	17	46
chr9	20923658	20933102	circ_00957	17	+	HSA_CIRCpedia_63757	hsa-FOCAD_000120	hsa_circ_0008678	.	1	exon	ENSG00000188352.12_4,	17	117
chr8	97318671	97343323	circ_00958	17	+	HSA_CIRCpedia_61908	hsa-PTDSS1_000002	hsa_circ_0008303	.	1	exon	ENSG00000156471.12_2,	17	255
chr8	61707544	61714152	circ_00959	17	+	HSA_CIRCpedia_114011	hsa-CHD7_000070	hsa_circ_0136828	.	1	exon	ENSG00000171316.11_3,	17	18
chr8	52773404	52773806	circ_00960	17	-	HSA_CIRCpedia_61337	hsa-PCMTD1_000035	hsa_circ_0001801	.	1	exon	ENSG00000168300.13_3,	17	32
chr8	51306771	51363289	circ_00961	17	+	HSA_CIRCpedia_160546	hsa-SNTG1_000015	.	.	0	exon	ENSG00000147481.15_4,	17	95
chr8	42812236	42819617	circ_00962	17	+	HSA_CIRCpedia_61163	hsa-HOOK3_000116	hsa_circ_0006376	.	1	exon	ENSG00000168172.8_4,	17	162
chr8	42761315	42873637	circ_00963	17	+	.	hsa-HOOK3_000006	.	.	0	exon	ENSG00000168172.8_4,	17	76
chr8	19249092	19260648	circ_00964	17	-	.	hsa-intergenic_004196	hsa_circ_0136102	SH2D4A	1	intergenic_region	NA	17	6
chr8	141828375	141874498	circ_00965	17	-	HSA_CIRCpedia_60262	hsa-PTK2_000234	hsa_circ_0008345	.	1	exon	ENSG00000169398.19_4,	17	567
chr7	40027197	40102699	circ_00966	17	+	HSA_CIRCpedia_58028	hsa-CDK13_000039	hsa_circ_0079933	.	1	exon	ENSG00000065883.15_3,	17	73
chr7	33397466	33427756	circ_00967	17	+	HSA_CIRCpedia_57936	hsa-BBS9_000002	hsa_circ_0008336	.	1	exon	ENSG00000122507.20_4,	17	57
chr7	152480271	152522207	circ_00968	17	+	HSA_CIRCpedia_57305	hsa-ACTR3B_000018	hsa_circ_0005181	.	0	exon	ENSG00000133627.17_2,	17	46
chr6	90461149	90472249	circ_00969	17	-	HSA_CIRCpedia_55816	hsa-MDN1_000002	hsa_circ_0003814	.	1	exon	ENSG00000112159.11_2,	17	84
chr6	84573893	84634311	circ_00970	17	+	HSA_CIRCpedia_146708	hsa-CYB5R4_000001	hsa_circ_0132451	.	1	exon	ENSG00000065615.13_2,	17	34
chr6	62362159	62417308	circ_00971	17	-	.	hsa-intergenic_004650	hsa_circ_0132024	.	1	intergenic_region	NA	17	105
chr6	3076997	3078169	circ_00972	17	+	HSA_CIRCpedia_54727	hsa-RIPK1_000001	hsa_circ_0001571	.	1	exon	ENSG00000137275.13_2,	17	14
chr6	24405395	24418806	circ_00973	17	+	HSA_CIRCpedia_54622	hsa-MRS2_000004	hsa_circ_0075834	.	1	exon	ENSG00000124532.14_4,	17	80
chr6	13228047	13230425	circ_00974	17	+	HSA_CIRCpedia_53562	hsa-PHACTR1_000027	hsa_circ_0002268	.	1	exon	ENSG00000112137.17_3,	17	515
chr5	94114814	94248681	circ_00975	17	-	HSA_CIRCpedia_53028	hsa-MCTP1_000005	hsa_circ_0073379	.	0	exon	ENSG00000175471.19_4,	17	102
chr5	63496634	63513223	circ_00976	17	+	HSA_CIRCpedia_136454	hsa-RNF180_000001	hsa_circ_0129321	.	0	exon	ENSG00000164197.11_3,	17	14
chr5	145144493	145202697	circ_00977	17	-	HSA_CIRCpedia_50675	hsa-PRELID2_000002	hsa_circ_0128224	.	1	exon	ENSG00000186314.11_4,	17	38
chr5	142434003	142513670	circ_00978	17	+	HSA_CIRCpedia_50595	hsa-ARHGAP26_000005	hsa_circ_0074372	.	1	exon	ENSG00000145819.16_5,	17	215
chr5	132227855	132228810	circ_00979	17	-	HSA_CIRCpedia_50156	hsa-AFF4_000070	hsa_circ_0001529	.	1	exon	ENSG00000072364.12_2,	17	234
chr4	87614739	87622954	circ_00980	17	+	HSA_CIRCpedia_49463	hsa-PTPN13_000001	hsa_circ_0007263	.	1	exon	ENSG00000163629.12_3,	17	73
chr4	54280781	54294350	circ_00981	17	+	HSA_CIRCpedia_48829	hsa-FIP1L1_000069	hsa_circ_0007476	.	1	exon	ENSG00000145216.15_5,	17	149
chr4	54249939	54319300	circ_00982	17	+	HSA_CIRCpedia_48825	hsa-FIP1L1_000035	hsa_circ_0069741	.	1	exon	ENSG00000145216.15_5,	17	122
chr4	4650703	4651269	circ_00983	17	+	HSA_CIRCpedia_48714	hsa-STX18-AS1_000001	hsa_circ_0009031	.	1	exon	ENSG00000247708.7_5,	17	17
chr4	26622234	26721747	circ_00984	17	+	HSA_CIRCpedia_48337	hsa-TBC1D19_000005	hsa_circ_0069383	.	1	exon	ENSG00000109680.10_3,	17	39
chr4	1902352	1906105	circ_00985	17	+	HSA_CIRCpedia_48160	hsa-WHSC1_000002	hsa_circ_0008460	.	1	exon	ENSG00000109685.17_3,	17	138
chr4	144780168	144833791	circ_00986	17	+	.	hsa-intergenic_004562	hsa_circ_0125436	GYPE	1	exon	ENSG00000251600.6_6,	17	42
chr4	140046317	140060651	circ_00987	17	-	HSA_CIRCpedia_47473	hsa-ELF2_000007	hsa_circ_0001441	.	1	exon	ENSG00000109381.19_4,	17	39
chr4	118974910	119036115	circ_00988	17	+	HSA_CIRCpedia_124109	hsa-NDST3_000004	hsa_circ_0125141	.	1	exon	ENSG00000164100.8_2,	17	145
chr4	114095571	114120265	circ_00989	17	+	HSA_CIRCpedia_47185	hsa-ANK2_000012	hsa_circ_0070700	.	1	exon	ENSG00000145362.17_4,	17	800
chr4	108866125	108868693	circ_00990	17	+	HSA_CIRCpedia_47103	hsa-CYP2U1_000002	hsa_circ_0070618	.	0	exon	ENSG00000155016.17_2,	17	31
chr3	57276883	57301820	circ_00991	17	+	HSA_CIRCpedia_46489	hsa-APPL1_000036	hsa_circ_0066251	.	1	exon	ENSG00000157500.11_4,	17	71
chr3	149613259	149639014	circ_00992	17	+	HSA_CIRCpedia_43998	hsa-RNF13_000023	hsa_circ_0006801	.	1	exon	ENSG00000082996.19_4,	17	40
chr3	133894452	133914026	circ_00993	17	-	HSA_CIRCpedia_43640	hsa-RYK_000002	hsa_circ_0003633	.	1	exon	ENSG00000163785.12_3,	17	70
chr2	63206322	63223901	circ_00994	17	+	HSA_CIRCpedia_41992	hsa-EHBP1_000092	hsa_circ_0005552	.	1	exon	ENSG00000115504.14_4,	17	62
chr2	61597455	61622368	circ_00995	17	-	HSA_CIRCpedia_41886	hsa-USP34_000005	hsa_circ_0005738	.	1	exon	ENSG00000115464.14_3,	17	36
chr2	58449076	58459247	circ_00996	17	-	HSA_CIRCpedia_41770	hsa-FANCL_000026	hsa_circ_0001009	.	1	exon	ENSG00000115392.11_4,	17	55
chr22	26068262	26091181	circ_00997	17	+	HSA_CIRCpedia_36190	hsa-ADRBK2_000002	hsa_circ_0062654	.	1	exon	ENSG00000100077.14_5,	17	112
chr2	210742677	210769689	circ_00998	17	+	HSA_CIRCpedia_118405	hsa-UNC80_000002	hsa_circ_0118992	.	1	exon	ENSG00000144406.18_4,	17	173
chr2	206992520	206994966	circ_00999	17	-	HSA_CIRCpedia_39383	hsa-NDUFS1_000072	hsa_circ_0002431	.	1	exon	ENSG00000023228.13_3,	17	256
chr2	197135916	197143386	circ_01000	17	-	HSA_CIRCpedia_38975	hsa-HECW2_000004	hsa_circ_0002150	.	1	exon	ENSG00000138411.12_4,	17	140
chr2	170728745	170735084	circ_01001	17	+	HSA_CIRCpedia_38496	hsa-UBR3_000212	hsa_circ_0002603	.	1	exon	ENSG00000144357.16_3,	17	188
chr2	168920009	168931741	circ_01002	17	-	HSA_CIRCpedia_38436	hsa-STK39_000002	hsa_circ_0003279	.	1	exon	ENSG00000198648.10_3,	17	709
chr2	168869143	168873605	circ_01003	17	-	HSA_CIRCpedia_38431	hsa-STK39_000075	hsa_circ_0117963	.	1	exon	ENSG00000198648.10_3,	17	90
chr2	163360952	163374668	circ_01004	17	-	HSA_CIRCpedia_122689	hsa-KCNH7_000004	hsa_circ_0117881	.	1	exon	ENSG00000184611.11_2,	17	57
chr2	160193972	160252345	circ_01005	17	-	.	hsa-BAZ2B_000158	hsa_circ_0117770	.	1	exon	ENSG00000123636.17_3,	17	33
chr2	153399252	153417549	circ_01006	17	+	HSA_CIRCpedia_38131	hsa-FMNL2_000003	hsa_circ_0056734	.	1	exon	ENSG00000157827.19_3,	17	280
chr21	38480691	38501363	circ_01007	17	+	HSA_CIRCpedia_35443	hsa-TTC3_000001	hsa_circ_0007355	.	0	exon	ENSG00000182670.13_3,	17	47
chr21	37619814	37620866	circ_01008	17	+	HSA_CIRCpedia_35373	hsa-DOPEY2_000018	hsa_circ_0001187	.	1	exon	ENSG00000142197.12_4,	17	51
chr2	107446521	107450602	circ_01009	17	-	HSA_CIRCpedia_37359	hsa-ST6GAL2_000001	hsa_circ_0055953	.	1	exon	ENSG00000144057.15_3,	17	88
chr2	101898320	101911643	circ_01010	17	-	HSA_CIRCpedia_37278	hsa-RNF149_000001	hsa_circ_0055904	.	1	exon	ENSG00000163162.8_2,	17	105
chr19	34922765	34929671	circ_01011	17	+	HSA_CIRCpedia_25591	hsa-UBA2_000007	hsa_circ_0004956	.	1	exon	ENSG00000126261.12_4,	17	148
chr18	8076452	8143777	circ_01012	17	+	HSA_CIRCpedia_24427	hsa-PTPRM_000051	hsa_circ_0007144	.	1	exon	ENSG00000173482.16_4,	17	91
chr17	3969740	3976050	circ_01013	17	-	HSA_CIRCpedia_20639	hsa-ZZEF1_000003	hsa_circ_0004767	.	1	exon	ENSG00000074755.14_4,	17	52
chr16	68155889	68157024	circ_01014	17	+	HSA_CIRCpedia_18255	hsa-NFATC3_000049	hsa_circ_0005615	.	1	exon	ENSG00000072736.18_4,	17	34
chr16	53878066	53922863	circ_01015	17	+	HSA_CIRCpedia_17900	hsa-FTO_000003	hsa_circ_0039398	.	1	exon	ENSG00000140718.20_3,	17	323
chr16	23113639	23119504	circ_01016	17	-	HSA_CIRCpedia_16999	hsa-USP31_000020	hsa_circ_0008498	.	1	exon	ENSG00000103404.14_3,	17	88
chr15	80750269	80767564	circ_01017	17	+	HSA_CIRCpedia_15855	hsa-ARNT2_000004	hsa_circ_0007978	.	1	exon	ENSG00000172379.20_4,	17	417
chr1	52959282	52975384	circ_01018	17	-	HSA_CIRCpedia_32362	hsa-ZCCHC11_000004	hsa_circ_0003632	.	1	exon	ENSG00000134744.13_4,	17	35
chr14	89220855	89233211	circ_01019	17	-	.	hsa-EML5_000171	.	.	0	intron	ENSG00000165521.15_5,	17	40
chr14	76633005	76647192	circ_01020	17	+	HSA_CIRCpedia_13159	hsa-GPATCH2L_000017	hsa_circ_0005267	.	1	exon	ENSG00000089916.17_5,	17	90
chr1	40980186	40981590	circ_01021	17	+	.	hsa-EXO5_000001	hsa_circ_0113347	.	1	exon	ENSG00000164002.11_5,	17	7
chr13	31789187	31803431	circ_01022	17	+	HSA_CIRCpedia_10528	hsa-B3GALTL_000023	hsa_circ_0002635	.	1	exon	ENSG00000187676.7_3,	17	25
chr12	72956632	72969322	circ_01023	17	+	HSA_CIRCpedia_9584	hsa-TRHDE_000011	hsa_circ_0027586	.	1	exon	ENSG00000072657.8_3,	17	70
chr12	31604873	31648853	circ_01024	17	-	HSA_CIRCpedia_8294	hsa-DENND5B_000002	hsa_circ_0025830	.	1	exon	ENSG00000170456.15_3,	17	148
chr1	21231375	21268823	circ_01025	17	-	HSA_CIRCpedia_29863	hsa-EIF4G3_000020	hsa_circ_0111887	.	1	exon	ENSG00000075151.20_3,	17	236
chr12	122861935	122865105	circ_01026	17	-	HSA_CIRCpedia_7307	hsa-CLIP1_000011	hsa_circ_0005465	.	1	exon	ENSG00000130779.20_5,	17	44
chr12	113087218	113089632	circ_01027	17	+	HSA_CIRCpedia_6880	hsa-RPH3A_000006	hsa_circ_0097443	.	1	exon	ENSG00000089169.14_3,	17	15
chr1	21083658	21103243	circ_01028	17	-	HSA_CIRCpedia_29769	hsa-HP1BP3_000001	hsa_circ_0004493	.	1	exon	ENSG00000127483.17_3,	17	373
chr1	176050287	176105683	circ_01029	17	-	HSA_CIRCpedia_28894	hsa-RFWD2_000010	hsa_circ_0003572	.	1	exon	ENSG00000143207.20_5,	17	42
chr1	174244970	174363283	circ_01030	17	+	HSA_CIRCpedia_28851	hsa-RABGAP1L_000007	hsa_circ_0006029	.	0	exon	ENSG00000152061.23_4,	17	50
chr1	117944807	118009049	circ_01031	17	+	HSA_CIRCpedia_27488	hsa-MAN1A2_000003	hsa_circ_0000120	.	1	exon	ENSG00000198162.12_3,	17	188
chr10	94291504	94297307	circ_01032	17	-	HSA_CIRCpedia_2783	hsa-IDE_000075	hsa_circ_0000251	.	1	exon	ENSG00000119912.16_3,	17	39
chr10	5836847	5842668	circ_01033	17	-	HSA_CIRCpedia_1864	hsa-GDI2_000002	hsa_circ_0002665	.	1	exon	ENSG00000057608.16_3,	17	141
chr10	5827104	5842668	circ_01034	17	-	HSA_CIRCpedia_1858	hsa-GDI2_000001	hsa_circ_0005379	.	1	exon	ENSG00000057608.16_3,	17	113
chr10	21169722	21188379	circ_01035	17	-	.	hsa-NEBL_000021	hsa_circ_0093300	.	1	exon	ENSG00000078114.18_3,	17	43
chrX	133607388	133632466	circ_01036	16	+	HSA_CIRCpedia_65258	hsa-HPRT1_000006	hsa_circ_0139790	.	1	exon	ENSG00000165704.14_2,	16	53
chrX	120224252	120285578	circ_01037	16	+	.	hsa-intergenic_004479	hsa_circ_0139670	.	1	intergenic_region	NA	16	82
chr9	96233422	96238620	circ_01038	16	+	HSA_CIRCpedia_64723	hsa-FAM120A_000038	hsa_circ_0008193	.	1	exon	ENSG00000048828.16_3,	16	202
chr9	86294689	86301070	circ_01039	16	-	HSA_CIRCpedia_64536	hsa-UBQLN1_000001	hsa_circ_0008207	.	1	exon	ENSG00000135018.13_3,	16	502
chr9	79244107	79259828	circ_01040	16	-	HSA_CIRCpedia_125556	hsa-PRUNE2_000016	hsa_circ_0138996	.	1	exon	ENSG00000106772.17_3,	16	264
chr9	14639893	14674383	circ_01041	16	-	HSA_CIRCpedia_63575	hsa-ZDHHC21_000002	hsa_circ_0002654	.	1	exon	ENSG00000175893.11_2,	16	61
chr8	89068355	89180202	circ_01042	16	-	.	hsa-MMP16_000024	.	.	0	exon	ENSG00000156103.15_3,	16	54
chr8	68018139	68028357	circ_01043	16	+	HSA_CIRCpedia_61531	hsa-CSPP1_000004	hsa_circ_0001806	.	1	exon	ENSG00000104218.14_5,	16	50
chr7	91924202	91991587	circ_01044	16	+	HSA_CIRCpedia_59279	hsa-ANKIB1_000001	hsa_circ_0081011	.	1	exon	ENSG00000001629.9_3,	16	105
chr7	137206611	137308300	circ_01045	16	-	HSA_CIRCpedia_56862	hsa-DGKI_000019	.	.	0	exon	ENSG00000157680.15_6,	16	187
chr7	131113791	131130662	circ_01046	16	+	HSA_CIRCpedia_56734	hsa-MKLN1_000078	hsa_circ_0082415	.	1	exon	ENSG00000128585.17_3,	16	202
chr6	62362159	62442669	circ_01047	16	-	.	hsa-intergenic_000130	hsa_circ_0132027	.	1	intergenic_region	NA	16	105
chr6	161455290	161471011	circ_01048	16	+	HSA_CIRCpedia_54260	hsa-MAP3K4_000001	hsa_circ_0078617	.	1	exon	ENSG00000085511.19_3,	16	27
chr6	136468488	136476896	circ_01049	16	+	HSA_CIRCpedia_53645	hsa-PDE7B_000002	hsa_circ_0004712	.	1	exon	ENSG00000171408.13_4,	16	31
chr5	82832825	82838087	circ_01050	16	+	HSA_CIRCpedia_52870	hsa-VCAN_000020	hsa_circ_0073237	VCAN-AS1	1	exon	ENSG00000038427.15_4,	16	6
chr5	58476420	58511794	circ_01051	16	-	HSA_CIRCpedia_52037	hsa-PDE4D_000002	hsa_circ_0072568	.	1	exon	ENSG00000113448.18_4,	16	83
chr5	38991050	39003724	circ_01052	16	-	HSA_CIRCpedia_51816	hsa-RICTOR_000002	hsa_circ_0006157	.	1	exon	ENSG00000164327.12_4,	16	69
chr5	142675024	142693733	circ_01053	16	-	HSA_CIRCpedia_50604	hsa-NR3C1_000014	hsa_circ_0002739	.	1	exon	ENSG00000113580.14_4,	16	146
chr5	112102022	112137080	circ_01054	16	+	HSA_CIRCpedia_49842	hsa-APC_000054	hsa_circ_0073587	.	1	exon	ENSG00000134982.16_3,	16	170
chr4	88959402	88987031	circ_01055	16	+	HSA_CIRCpedia_49537	hsa-PKD2_000016	hsa_circ_0004050	.	1	exon	ENSG00000118762.7_2,	16	61
chr4	75040222	75091111	circ_01056	16	+	HSA_CIRCpedia_49090	hsa-MTHFD2L_000001	hsa_circ_0069982	.	1	exon	ENSG00000163738.18_4,	16	15
chr4	148860975	148887990	circ_01057	16	+	HSA_CIRCpedia_47615	hsa-ARHGAP10_000110	hsa_circ_0007265	.	1	exon	ENSG00000071205.11_2,	16	91
chr4	146767107	146770713	circ_01058	16	-	HSA_CIRCpedia_47571	hsa-ZNF827_000002	hsa_circ_0003187	.	1	exon	ENSG00000151612.15_4,	16	89
chr4	106367539	106377902	circ_01059	16	-	HSA_CIRCpedia_47051	hsa-PPA2_000001	hsa_circ_0007477	.	1	exon	ENSG00000138777.19_3,	16	121
chr3	47139444	47147610	circ_01060	16	-	HSA_CIRCpedia_45834	hsa-SETD2_000003	hsa_circ_0001290	.	1	exon	ENSG00000181555.20_6,	16	47
chr3	197541778	197547301	circ_01061	16	+	HSA_CIRCpedia_45119	hsa-LRCH3_000085	hsa_circ_0002266	.	1	exon	ENSG00000186001.13_4,	16	74
chr3	196817782	196846401	circ_01062	16	-	HSA_CIRCpedia_45078	hsa-DLG1_000011	hsa_circ_0008583	.	1	exon	ENSG00000075711.20_4,	16	281
chr3	195415403	195435712	circ_01063	16	+	.	hsa-LINC00969_000007	hsa_circ_0123190	.	0	exon	ENSG00000242086.8_5,	16	48
chr3	179310431	179319578	circ_01064	16	-	HSA_CIRCpedia_44530	hsa-MRPL47_000001	hsa_circ_0005292	.	1	exon	ENSG00000136522.13_2,	16	63
chr3	172363412	172365904	circ_01065	16	-	HSA_CIRCpedia_44448	hsa-NCEH1_000001	hsa_circ_0007042	.	1	exon	ENSG00000144959.9_4,	16	165
chr3	107429298	107435696	circ_01066	16	+	HSA_CIRCpedia_42907	hsa-BBX_000030	hsa_circ_0001324	.	1	exon	ENSG00000114439.18_4,	16	137
chr2	9083315	9114564	circ_01067	16	-	HSA_CIRCpedia_42590	hsa-MBOAT2_000005	hsa_circ_0121178	.	1	exon	ENSG00000143797.11_3,	16	59
chr2	65228581	65237897	circ_01068	16	+	HSA_CIRCpedia_42061	hsa-SLC1A4_000001	hsa_circ_0054971	.	1	exon	ENSG00000115902.10_2,	16	255
chr2	242346951	242373736	circ_01069	16	+	HSA_CIRCpedia_40358	hsa-FARP2_000005	hsa_circ_0119504	.	1	exon	ENSG00000006607.13_4,	16	78
chr2	124979281	124999970	circ_01070	16	+	HSA_CIRCpedia_37751	hsa-CNTNAP5_000002	hsa_circ_0117236	.	1	exon	ENSG00000155052.14_2,	16	84
chr2	110321942	110350696	circ_01071	16	-	HSA_CIRCpedia_37438	hsa-SEPT10_000002	hsa_circ_0002076	.	0	exon	ENSG00000186522.14_4,	16	7
chr19	22157530	22171711	circ_01072	16	-	HSA_CIRCpedia_121210	hsa-ZNF208_000001	hsa_circ_0109301	.	0	exon	ENSG00000160321.14_4,	16	4
chr17	15905228	15909882	circ_01073	16	+	HSA_CIRCpedia_19373	hsa-TTC19_000001	hsa_circ_0106234	.	1	exon	ENSG00000011295.15_5,	16	152
chr1	70758070	70781249	circ_01074	16	-	HSA_CIRCpedia_32867	hsa-ANKRD13C_000004	hsa_circ_0000085	.	1	exon	ENSG00000118454.12_2,	16	113
chr16	57197912	57207781	circ_01075	16	-	HSA_CIRCpedia_17989	hsa-FAM192A_000003	hsa_circ_0006886	.	0	exon	ENSG00000172775.16_5,	16	131
chr16	11988810	11991892	circ_01076	16	-	HSA_CIRCpedia_16360	hsa-GSPT1_000009	hsa_circ_0037911	.	0	exon	ENSG00000103342.12_4,	16	88
chr15	85656607	85669605	circ_01077	16	+	HSA_CIRCpedia_15959	hsa-PDE8A_000007	hsa_circ_0036627	.	1	exon	ENSG00000073417.14_4,	16	64
chr15	77020749	77021078	circ_01078	16	-	.	hsa-SCAPER_000128	hsa_circ_0104588	.	1	intron	ENSG00000140386.12_3,	16	59
chr15	67956934	67995746	circ_01079	16	+	HSA_CIRCpedia_15405	hsa-MAP2K5_000078	hsa_circ_0003440	.	1	exon	ENSG00000137764.19_4,	16	86
chr15	30053341	30092905	circ_01080	16	-	HSA_CIRCpedia_13896	hsa-TJP1_000080	hsa_circ_0034294	.	1	exon	ENSG00000104067.16_4,	16	217
chr14	67736417	67770316	circ_01081	16	+	HSA_CIRCpedia_12732	hsa-MPP5_000003	hsa_circ_0032261	.	1	exon	ENSG00000072415.8_4,	16	25
chr14	53003436	53011089	circ_01082	16	-	HSA_CIRCpedia_12368	hsa-TXNDC16_000001	hsa_circ_0031940	.	1	exon	ENSG00000087301.8_3,	16	27
chr14	50616725	50616948	circ_01083	16	-	HSA_CIRCpedia_12254	hsa-SOS2_000004	hsa_circ_0007695	.	1	exon	ENSG00000100485.11_2,	16	79
chr13	73428194	73514072	circ_01084	16	+	.	hsa-PIBF1_000034	hsa_circ_0100835	.	1	intron	ENSG00000083535.15_3,	16	35
chr1	31810021	31821821	circ_01085	16	+	HSA_CIRCpedia_31358	hsa-ZCCHC17_000016	hsa_circ_0007249	.	1	exon	ENSG00000121766.15_4,	16	134
chr13	113170753	113181798	circ_01086	16	-	HSA_CIRCpedia_10108	hsa-TUBGCP3_000001	hsa_circ_0000504	.	1	exon	ENSG00000126216.14_4,	16	21
chr13	101910793	101944717	circ_01087	16	-	HSA_CIRCpedia_10007	hsa-NALCN_000024	hsa_circ_0099758	.	1	exon	ENSG00000102452.16_3,	16	204
chr12	90013775	90029028	circ_01088	16	-	HSA_CIRCpedia_66634	hsa-ATP2B1_000001	hsa_circ_0099456	.	1	exon	ENSG00000070961.15_2,	16	317
chr1	220752695	220792097	circ_01089	16	+	HSA_CIRCpedia_30122	hsa-MARK1_000003	hsa_circ_0016521	.	1	exon	ENSG00000116141.15_3,	16	114
chr12	20076131	20097478	circ_01090	16	+	HSA_CIRCpedia_127209	hsa-RP11-405A12_000002	hsa_circ_0098123	.	1	exon	ENSG00000255910.1_6,	16	31
chr1	219366423	219414650	circ_01091	16	+	.	hsa-intergenic_004081	hsa_circ_0004417	.	1	intergenic_region	NA	16	41
chr12	107236366	107237725	circ_01092	16	+	HSA_CIRCpedia_6440	hsa-RIC8B_000006	hsa_circ_0002154	.	1	exon	ENSG00000111785.19_4,	16	67
chr1	180953812	180974599	circ_01093	16	-	HSA_CIRCpedia_29091	hsa-STX6_000001	hsa_circ_0006796	.	1	exon	ENSG00000135823.13_3,	16	58
chr1	118413068	118463047	circ_01094	16	-	.	hsa-GDAP2_000006	hsa_circ_0110608	.	1	exon	ENSG00000196505.10_2,	16	35
chr11	13424714	13443385	circ_01095	16	-	HSA_CIRCpedia_113114	hsa-BTBD10_000002	hsa_circ_0095385	.	0	exon	ENSG00000148925.10_4,	16	220
chr10	83670598	83672120	circ_01096	16	+	.	hsa-NRG3_000019	.	.	0	intron	ENSG00000185737.12_2,	16	13
chr10	35805450	35819171	circ_01097	16	+	HSA_CIRCpedia_1624	hsa-CCNY_000004	hsa_circ_0000235	.	1	exon	ENSG00000108100.17_2,	16	319
chrX	120224252	120298011	circ_01098	15	+	.	hsa-intergenic_004177	hsa_circ_0139671	.	1	intergenic_region	NA	15	106
chrX	110406142	110416309	circ_01099	15	+	HSA_CIRCpedia_118604	hsa-PAK3_000051	hsa_circ_0139573	.	1	exon	ENSG00000077264.14_4,	15	250
chr9	87317073	87367000	circ_01100	15	+	HSA_CIRCpedia_64546	hsa-NTRK2_000019	hsa_circ_0087374	.	1	exon	ENSG00000148053.15_2,	15	1468
chr9	14120438	14179779	circ_01101	15	-	HSA_CIRCpedia_63568	hsa-NFIB_000048	hsa_circ_0138300	.	1	exon	ENSG00000147862.16_2,	15	78
chr8	90600119	90608741	circ_01102	15	-	.	hsa-intergenic_004133	hsa_circ_0002915	.	0	intergenic_region	NA	15	14
chr8	51351102	51370512	circ_01103	15	+	.	hsa-SNTG1_000014	.	.	1	exon	ENSG00000147481.15_4,	15	148
chr8	28570973	28575724	circ_01104	15	+	HSA_CIRCpedia_60779	hsa-EXTL3_000001	hsa_circ_0003885	.	1	exon	ENSG00000012232.8_2,	15	99
chr8	17125766	17143936	circ_01105	15	+	HSA_CIRCpedia_60444	hsa-VPS37A_000001	hsa_circ_0008555	.	1	exon	ENSG00000155975.9_4,	15	25
chr8	124089350	124121860	circ_01106	15	+	HSA_CIRCpedia_59949	hsa-TBC1D31_000001	hsa_circ_0085440	.	1	exon	ENSG00000156787.16_4,	15	10
chr8	106431371	106456609	circ_01107	15	+	HSA_CIRCpedia_59789	hsa-ZFPM2_000003	hsa_circ_0003380	.	1	exon	ENSG00000169946.13_3,	15	59
chr8	101271334	101300495	circ_01108	15	-	.	hsa-RNF19A_000003	hsa_circ_0135307	.	1	exon	ENSG00000034677.12_3,	15	148
chr7	92086865	92121600	circ_01109	15	+	.	hsa-intergenic_004104	.	PEX1	0	intergenic_region	NA	15	30
chr7	76713203	76728268	circ_01110	15	-	.	hsa-FAM185BP_000004	hsa_circ_0003169	.	0	exon	ENSG00000214439.4_4,	15	5
chr7	27668989	27689252	circ_01111	15	-	HSA_CIRCpedia_57775	hsa-HIBADH_000026	hsa_circ_0006773	.	1	exon	ENSG00000106049.8_2,	15	45
chr7	139415730	139416814	circ_01112	15	-	HSA_CIRCpedia_56991	hsa-HIPK2_000022	hsa_circ_0001756	.	1	exon	ENSG00000064393.15_3,	15	140
chr7	137237114	137294355	circ_01113	15	-	HSA_CIRCpedia_133050	hsa-DGKI_000001	hsa_circ_0133463	.	1	exon	ENSG00000157680.15_6,	15	251
chr6	71442080	71483128	circ_01114	15	+	HSA_CIRCpedia_55433	hsa-SMAP1_000005	hsa_circ_0132185	.	1	exon	ENSG00000112305.14_3,	15	70
chr6	54013853	54054712	circ_01115	15	+	HSA_CIRCpedia_135664	hsa-MLIP_000006	hsa_circ_0131932	.	1	exon	ENSG00000146147.14_4,	15	303
chr6	138655106	138656325	circ_01116	15	+	HSA_CIRCpedia_100257	hsa-KIAA1244_000028	hsa_circ_0130824	.	1	exon	ENSG00000112379.8_2,	15	135
chr5	81605975	81608670	circ_01117	15	+	HSA_CIRCpedia_52858	hsa-ATP6AP1L_000001	hsa_circ_0073230	.	1	exon	ENSG00000205464.12_3,	15	22
chr5	72370568	72373320	circ_01118	15	+	HSA_CIRCpedia_52515	hsa-FCHO2_000002	hsa_circ_0002490	.	1	exon	ENSG00000157107.13_3,	15	13
chr5	32268806	32276848	circ_01119	15	-	HSA_CIRCpedia_51566	hsa-MTMR12_000001	hsa_circ_0072081	.	1	exon	ENSG00000150712.10_2,	15	97
chr5	170818308	170819982	circ_01120	15	+	HSA_CIRCpedia_102249	hsa-NPM1_000005	hsa_circ_0002358	.	0	exon	ENSG00000181163.13_3,	15	11
chr5	142434003	142437312	circ_01121	15	+	HSA_CIRCpedia_50593	hsa-ARHGAP26_000077	hsa_circ_0074371	.	1	exon	ENSG00000145819.16_5,	15	298
chr5	138699447	138700432	circ_01122	15	+	HSA_CIRCpedia_50476	hsa-PAIP2_000007	hsa_circ_0001538	.	1	exon	ENSG00000120727.12_3,	15	400
chr5	109152973	109159538	circ_01123	15	+	HSA_CIRCpedia_49815	hsa-MAN2A1_000009	hsa_circ_0127534	.	1	exon	ENSG00000112893.9_2,	15	118
chr4	73950965	73958017	circ_01124	15	-	HSA_CIRCpedia_49056	hsa-ANKRD17_000107	hsa_circ_0001417	.	1	exon	ENSG00000132466.18_5,	15	94
chr4	52729602	52765544	circ_01125	15	+	HSA_CIRCpedia_48801	hsa-DCUN1D4_000036	hsa_circ_0069718	.	1	exon	ENSG00000109184.14_2,	15	62
chr4	41663436	41673611	circ_01126	15	+	HSA_CIRCpedia_48653	hsa-LIMCH1_000007	hsa_circ_0004124	.	0	exon	ENSG00000064042.17_3,	15	266
chr4	38091552	38104778	circ_01127	15	+	HSA_CIRCpedia_48479	hsa-TBC1D1_000003	hsa_circ_0001402	.	1	exon	ENSG00000065882.15_3,	15	72
chr4	2986239	3031136	circ_01128	15	+	HSA_CIRCpedia_116840	hsa-GRK4_000004	hsa_circ_0126142	.	1	exon	ENSG00000125388.19_5,	15	16
chr3	71090478	71102924	circ_01129	15	-	HSA_CIRCpedia_46750	hsa-FOXP1_000058	hsa_circ_0008234	.	1	exon	ENSG00000114861.20_5,ENSG00000285708.1_1,	15	60
chr3	47651555	47680270	circ_01130	15	-	HSA_CIRCpedia_45898	hsa-SMARCC1_000010	hsa_circ_0065243	.	1	exon	ENSG00000173473.10_3,	15	62
chr3	47466974	47470160	circ_01131	15	-	HSA_CIRCpedia_45871	hsa-SCAP_000001	hsa_circ_0007291	.	1	exon	ENSG00000114650.19_3,	15	117
chr3	24270428	24378862	circ_01132	15	-	HSA_CIRCpedia_138076	hsa-THRB_000008	.	.	0	exon	ENSG00000151090.18_5,	15	124
chr3	169863210	169867032	circ_01133	15	-	HSA_CIRCpedia_44334	hsa-PHC3_000081	hsa_circ_0001360	.	1	exon	ENSG00000173889.15_4,	15	90
chr3	124456414	124463050	circ_01134	15	+	.	hsa-UMPS_000001	hsa_circ_0006118	.	1	exon	ENSG00000114491.13_2,	15	27
chr3	112968568	112969680	circ_01135	15	+	HSA_CIRCpedia_42955	hsa-BOC_000001	hsa_circ_0007897	.	1	exon	ENSG00000144857.14_4,	15	25
chr2	56813055	56820808	circ_01136	15	+	.	hsa-intergenic_004273	hsa_circ_0120475	.	1	intergenic_region	NA	15	3
chr2	51149006	51153093	circ_01137	15	-	HSA_CIRCpedia_41607	hsa-NRXN1_000107	hsa_circ_0001004	.	0	exon	ENSG00000179915.22_4,	15	66
chr2	32399131	32409407	circ_01138	15	+	HSA_CIRCpedia_40759	hsa-SLC30A6_000001	hsa_circ_0005695	.	1	exon	ENSG00000152683.14_3,	15	18
chr22	42415314	42416100	circ_01139	15	+	HSA_CIRCpedia_133304	hsa-WBP2NL_000001	hsa_circ_0001239	.	1	exon	ENSG00000183066.14_5,	15	7
chr2	200213423	200246543	circ_01140	15	-	HSA_CIRCpedia_39065	hsa-SATB2_000003	hsa_circ_0057690	.	1	exon	ENSG00000119042.16_2,	15	321
chr2	168920009	168997268	circ_01141	15	-	HSA_CIRCpedia_38439	hsa-STK39_000014	hsa_circ_0007424	.	1	exon	ENSG00000198648.10_3,	15	185
chr2	153431649	153437563	circ_01142	15	+	HSA_CIRCpedia_38138	hsa-FMNL2_000045	hsa_circ_0117669	.	1	exon	ENSG00000157827.19_3,	15	300
chr21	47768925	47769734	circ_01143	15	+	HSA_CIRCpedia_35773	hsa-PCNT_000005	hsa_circ_0002903	.	1	exon	ENSG00000160299.16_3,	15	34
chr21	40578033	40584633	circ_01144	15	-	HSA_CIRCpedia_35507	hsa-BRWD1_000171	hsa_circ_0116009	.	1	exon	ENSG00000185658.13_4,	15	51
chr21	22782593	22804601	circ_01145	15	+	HSA_CIRCpedia_117130	hsa-NCAM2_000001	hsa_circ_0115703	.	1	exon	ENSG00000154654.14_3,	15	286
chr2	122514815	122519100	circ_01146	15	+	HSA_CIRCpedia_37746	hsa-TSN_000010	hsa_circ_0002847	.	1	exon	ENSG00000211460.11_3,	15	140
chr2	122363276	122363756	circ_01147	15	-	HSA_CIRCpedia_37744	hsa-CLASP1_000037	hsa_circ_0007052	.	1	exon	ENSG00000074054.18_4,	15	62
chr2	109388156	109389502	circ_01148	15	+	HSA_CIRCpedia_37414	hsa-RANBP2_000001	hsa_circ_0006965	.	1	exon	ENSG00000153201.15_2,	15	150
chr20	50255881	50307358	circ_01149	15	-	HSA_CIRCpedia_34739	hsa-ATP9A_000045	hsa_circ_0002991	.	1	exon	ENSG00000054793.13_4,	15	754
chr1	95609446	95616975	circ_01150	15	+	HSA_CIRCpedia_33267	hsa-RP11-57H12_000001	hsa_circ_0000095	.	1	exon	ENSG00000271092.5_4,ENSG00000152078.9_3,	15	67
chr19	5604593	5604947	circ_01151	15	-	HSA_CIRCpedia_26645	hsa-SAFB2_000001	hsa_circ_0000880	.	1	exon	ENSG00000130254.11_3,	15	66
chr19	34942885	34955036	circ_01152	15	+	HSA_CIRCpedia_25623	hsa-UBA2_000061	hsa_circ_0008813	.	0	exon	ENSG00000126261.12_4,	15	19
chr18	8113483	8143777	circ_01153	15	+	HSA_CIRCpedia_24431	hsa-PTPRM_000002	hsa_circ_0002872	.	1	exon	ENSG00000173482.16_4,	15	118
chr18	76953182	76974038	circ_01154	15	+	HSA_CIRCpedia_24369	hsa-ATP9B_000010	hsa_circ_0003275	.	1	exon	ENSG00000166377.20_5,	15	120
chr18	74561481	74563895	circ_01155	15	+	HSA_CIRCpedia_24312	hsa-ZNF236_000001	hsa_circ_0004979	.	1	exon	ENSG00000130856.16_3,	15	41
chr18	59167615	59174793	circ_01156	15	+	HSA_CIRCpedia_24127	hsa-CDH20_000013	hsa_circ_0047837	.	1	exon	ENSG00000101542.9_2,	15	111
chr17	40652724	40653322	circ_01157	15	+	HSA_CIRCpedia_20782	hsa-ATP6V0A1_000003	hsa_circ_0008179	.	1	exon	ENSG00000033627.16_4,	15	386
chr17	29550461	29554624	circ_01158	15	+	HSA_CIRCpedia_20078	hsa-NF1_000003	hsa_circ_0003586	.	0	exon	ENSG00000196712.17_5,	15	88
chr17	19921299	20013875	circ_01159	15	+	HSA_CIRCpedia_19687	hsa-SPECC1_000026	hsa_circ_0106383	.	1	exon	ENSG00000128487.16_4,	15	79
chr1	70541759	70573509	circ_01160	15	+	HSA_CIRCpedia_125007	hsa-LRRC7_000013	hsa_circ_0114019	.	1	exon	ENSG00000033122.18_3,	15	196
chr16	47531309	47644831	circ_01161	15	+	HSA_CIRCpedia_17708	hsa-PHKB_000089	hsa_circ_0002820	.	0	exon	ENSG00000102893.15_5,	15	52
chr16	3586121	3586994	circ_01162	15	+	.	hsa-CLUAP1_000008	hsa_circ_0005410	.	1	exon	ENSG00000103351.12_4,	15	71
chr15	85657103	85661070	circ_01163	15	+	HSA_CIRCpedia_15961	hsa-PDE8A_000006	hsa_circ_0005889	.	1	exon	ENSG00000073417.14_4,	15	128
chr15	59204761	59205895	circ_01164	15	-	HSA_CIRCpedia_14910	hsa-SLTM_000059	hsa_circ_0003713	.	1	exon	ENSG00000137776.16_3,	15	176
chr15	54586092	54630687	circ_01165	15	+	HSA_CIRCpedia_118114	hsa-UNC13C_000010	hsa_circ_0103908	.	1	exon	ENSG00000137766.17_4,	15	46
chr15	30058468	30092905	circ_01166	15	-	HSA_CIRCpedia_13899	hsa-TJP1_000081	hsa_circ_0034296	.	1	exon	ENSG00000104067.16_4,	15	200
chr14	89192884	89221015	circ_01167	15	-	HSA_CIRCpedia_13316	hsa-EML5_000003	hsa_circ_0032877	.	1	exon	ENSG00000165521.15_5,	15	39
chr14	57051718	57103316	circ_01168	15	+	HSA_CIRCpedia_12472	hsa-TMEM260_000004	hsa_circ_0032040	.	1	exon	ENSG00000070269.13_3,	15	26
chr14	47389214	47504507	circ_01169	15	-	HSA_CIRCpedia_120939	hsa-MDGA2_000105	.	.	0	exon	ENSG00000139915.19_5,	15	89
chr1	38820191	38820768	circ_01170	15	+	.	hsa-intergenic_001176	hsa_circ_0113257	.	1	intergenic_region	NA	15	0
chr13	26402255	26436546	circ_01171	15	+	HSA_CIRCpedia_118709	hsa-ATP8A2_000002	hsa_circ_0100144	.	1	exon	ENSG00000132932.16_2,	15	75
chr12	71077906	71095103	circ_01172	15	-	HSA_CIRCpedia_9547	hsa-PTPRR_000003	hsa_circ_0099155	.	1	exon	ENSG00000153233.12_4,	15	64
chr12	51173922	51203372	circ_01173	15	+	HSA_CIRCpedia_8750	hsa-ATF1_000001	hsa_circ_0098746	.	1	exon	ENSG00000123268.8_4,	15	23
chr1	248023918	248031365	circ_01174	15	+	HSA_CIRCpedia_140572	hsa-TRIM58_000001	hsa_circ_0112887	.	1	exon	ENSG00000162722.8_2,	15	15
chr12	42592937	42604421	circ_01175	15	-	HSA_CIRCpedia_70980	hsa-YAF2_000002	hsa_circ_0098551	.	1	exon	ENSG00000015153.14_3,	15	29
chr12	121220457	121229360	circ_01176	15	-	HSA_CIRCpedia_7154	hsa-SPPL3_000012	hsa_circ_0004479	.	1	exon	ENSG00000157837.15_3,	15	55
chr12	102116945	102124414	circ_01177	15	+	.	hsa-CHPT1_000002	.	SYCP3	0	exon	ENSG00000111666.10_5,	15	97
chr11	85722072	85742653	circ_01178	15	-	HSA_CIRCpedia_5907	hsa-PICALM_000006	hsa_circ_0000347	.	1	exon	ENSG00000073921.17_4,	15	333
chr11	61133516	61135470	circ_01179	15	+	HSA_CIRCpedia_4826	hsa-TMEM138_000005	hsa_circ_0002058	.	1	exon	ENSG00000149483.11_2,	15	23
chr1	155640110	155753880	circ_01180	15	-	.	hsa-intergenic_004103	.	DAP3,MSTO2P	0	intergenic_region	NA	15	95
chr11	22225349	22261230	circ_01181	15	+	HSA_CIRCpedia_4003	hsa-ANO5_000032	hsa_circ_0021507	.	1	exon	ENSG00000171714.11_3,	15	41
chr1	117944807	117948267	circ_01182	15	+	HSA_CIRCpedia_69178	hsa-MAN1A2_000054	hsa_circ_0000116	.	1	exon	ENSG00000198162.12_3,	15	888
chr11	115085327	115111140	circ_01183	15	-	HSA_CIRCpedia_113163	hsa-CADM1_000005	hsa_circ_0095062	.	1	exon	ENSG00000182985.17_4,	15	124
chr10	97098889	97106209	circ_01184	15	-	HSA_CIRCpedia_119993	hsa-SORBS1_000099	hsa_circ_0094606	.	1	exon	ENSG00000095637.22_5,	15	356
chr10	49609654	49618211	circ_01185	15	+	HSA_CIRCpedia_1733	hsa-MAPK8_000042	hsa_circ_0002968	.	1	exon	ENSG00000107643.16_6,	15	87
chr10	15863654	15885271	circ_01186	15	-	HSA_CIRCpedia_1118	hsa-FAM188A_000007	hsa_circ_0008178	.	1	exon	ENSG00000148481.13_4,	15	148
chr10	125798030	125806240	circ_01187	15	-	HSA_CIRCpedia_813	hsa-CHST15_000002	hsa_circ_0000264	.	1	exon	ENSG00000182022.17_3,	15	64
chr10	123298105	123325218	circ_01188	15	-	HSA_CIRCpedia_746	hsa-FGFR2_000043	hsa_circ_0092984	.	1	exon	ENSG00000066468.22_5,	15	215
chr10	102683731	102685776	circ_01189	15	+	HSA_CIRCpedia_84	hsa-FAM178A_000066	hsa_circ_0006654	.	1	exon	ENSG00000119906.12_4,	15	51
chrX	7432922	7434331	circ_01190	14	+	.	hsa-intergenic_000593	hsa_circ_0140572	.	1	intergenic_region	NA	14	0
chrX	19649981	19705809	circ_01191	14	-	.	hsa-SH3KBP1_000001	.	.	1	exon	ENSG00000147010.17_3,	14	108
chrX	17151946	17157084	circ_01192	14	+	HSA_CIRCpedia_65534	hsa-REPS2_000001	hsa_circ_0089973	.	1	exon	ENSG00000169891.17_2,	14	233
chrX	17121840	17165626	circ_01193	14	+	.	hsa-REPS2_000008	hsa_circ_0139996	.	1	exon	ENSG00000169891.17_2,	14	176
chr9	99277930	99327765	circ_01194	14	-	HSA_CIRCpedia_64845	hsa-CDC14B_000007	hsa_circ_0087640	.	0	exon	ENSG00000081377.16_3,	14	48
chr9	23731019	23765097	circ_01195	14	-	HSA_CIRCpedia_118182	hsa-ELAVL2_000003	hsa_circ_0138515	.	1	exon	ENSG00000107105.14_5,	14	126
chr9	20715320	20770237	circ_01196	14	+	HSA_CIRCpedia_63710	hsa-FOCAD_000016	hsa_circ_0138458	.	1	exon	ENSG00000188352.12_4,	14	42
chr9	103261046	103271416	circ_01197	14	+	HSA_CIRCpedia_62072	hsa-TMEFF1_000009	hsa_circ_0087775	.	1	exon	ENSG00000251349.3_3,ENSG00000241697.4_3,	14	300
chr9	100132203	100133988	circ_01198	14	+	HSA_CIRCpedia_68146	hsa-CCDC180_000005	hsa_circ_0002796	.	1	exon	ENSG00000255036.6_6,ENSG00000197816.13_3,	14	27
chr8	62531536	62557191	circ_01199	14	-	HSA_CIRCpedia_61432	hsa-ASPH_000004	.	.	0	exon	ENSG00000198363.17_3,	14	247
chr8	51351102	51465739	circ_01200	14	+	HSA_CIRCpedia_149492	hsa-SNTG1_000024	.	.	0	exon	ENSG00000147481.15_4,	14	174
chr8	38677039	38678153	circ_01201	14	+	HSA_CIRCpedia_60998	hsa-TACC1_000002	hsa_circ_0003316	.	1	exon	ENSG00000147526.19_4,	14	220
chr8	17123415	17143936	circ_01202	14	+	HSA_CIRCpedia_60443	hsa-VPS37A_000028	hsa_circ_0136018	.	0	exon	ENSG00000155975.9_4,	14	25
chr8	136554896	136569830	circ_01203	14	+	HSA_CIRCpedia_60151	hsa-KHDRBS3_000004	hsa_circ_0002125	.	1	exon	ENSG00000131773.13_3,	14	491
chr8	10102613	10177499	circ_01204	14	+	HSA_CIRCpedia_88702	hsa-MSRA_000010	hsa_circ_0135286	.	1	exon	ENSG00000175806.14_4,	14	191
chr7	87593948	87607727	circ_01205	14	+	HSA_CIRCpedia_59191	hsa-ADAM22_000051	hsa_circ_0004674	.	1	exon	ENSG00000008277.14_2,	14	111
chr7	7826418	7841374	circ_01206	14	+	.	hsa-RPA3-AS1_000006	hsa_circ_0001676	.	1	intron	ENSG00000219545.11_3,ENSG00000283549.1_5,	14	23
chr7	158580694	158591763	circ_01207	14	-	HSA_CIRCpedia_57474	hsa-ESYT2_000002	hsa_circ_0001777	.	1	exon	ENSG00000117868.15_4,	14	120
chr7	139083344	139094400	circ_01208	14	+	HSA_CIRCpedia_56976	hsa-LUC7L2_000036	hsa_circ_0133534	.	1	exon	ENSG00000146963.17_3,ENSG00000269955.2_3,	14	152
chr6	89554075	89614674	circ_01209	14	-	HSA_CIRCpedia_113694	hsa-RNGTT_000058	hsa_circ_0132611	.	1	exon	ENSG00000111880.15_2,	14	70
chr6	76344422	76373234	circ_01210	14	+	HSA_CIRCpedia_55538	hsa-SENP6_000008	hsa_circ_0077083	.	1	exon	ENSG00000112701.17_3,	14	129
chr6	69653721	69685232	circ_01211	14	+	HSA_CIRCpedia_123062	hsa-BAI3_000024	hsa_circ_0076938	.	1	exon	ENSG00000135298.13_3,	14	179
chr6	25605039	25606501	circ_01212	14	+	HSA_CIRCpedia_54688	hsa-LRRC16A_000008	hsa_circ_0075881	.	1	exon	ENSG00000079691.17_5,	14	62
chr6	170626457	170639638	circ_01213	14	+	HSA_CIRCpedia_54433	hsa-FAM120B_000001	hsa_circ_0001666	.	1	exon	ENSG00000112584.13_3,	14	39
chr6	128385902	128411137	circ_01214	14	-	HSA_CIRCpedia_100140	hsa-PTPRK_000006	hsa_circ_0130631	LOC101928140	1	exon	ENSG00000152894.14_5,	14	199
chr5	90059121	90074914	circ_01215	14	+	HSA_CIRCpedia_52935	hsa-GPR98_000133	hsa_circ_0073329	.	1	exon	ENSG00000164199.17_6,	14	37
chr5	11082807	11098860	circ_01216	14	-	HSA_CIRCpedia_123346	hsa-CTNND2_000034	hsa_circ_0127571	.	1	exon	ENSG00000169862.18_4,	14	491
chr5	109117096	109159538	circ_01217	14	+	HSA_CIRCpedia_49813	hsa-MAN2A1_000022	hsa_circ_0127528	.	1	exon	ENSG00000112893.9_2,	14	160
chr4	30921774	30951837	circ_01218	14	+	HSA_CIRCpedia_48403	hsa-PCDH7_000001	hsa_circ_0126176	.	1	exon	ENSG00000169851.15_4,	14	68
chr4	170428187	170477246	circ_01219	14	-	HSA_CIRCpedia_47933	hsa-NEK1_000014	hsa_circ_0125760	.	1	exon	ENSG00000137601.16_5,	14	31
chr4	151124946	151161027	circ_01220	14	+	HSA_CIRCpedia_159123	hsa-DCLK2_000014	hsa_circ_0125503	.	1	exon	ENSG00000170390.15_3,	14	204
chr4	148827788	148876525	circ_01221	14	+	HSA_CIRCpedia_47609	hsa-ARHGAP10_000003	hsa_circ_0002177	.	1	exon	ENSG00000071205.11_2,	14	56
chr4	144359151	144361535	circ_01222	14	+	HSA_CIRCpedia_47535	hsa-GAB1_000001	hsa_circ_0071041	.	1	exon	ENSG00000109458.8_5,	14	115
chr4	128995614	128999117	circ_01223	14	+	HSA_CIRCpedia_47403	hsa-LARP1B_000002	hsa_circ_0001438	.	1	exon	ENSG00000138709.18_4,	14	35
chr4	1219147	1235307	circ_01224	14	-	HSA_CIRCpedia_47302	hsa-CTBP1_000001	hsa_circ_0001386	.	1	exon	ENSG00000159692.15_4,	14	246
chr4	103635594	103647840	circ_01225	14	-	HSA_CIRCpedia_47002	hsa-MANBA_000001	hsa_circ_0001432	.	1	exon	ENSG00000109323.9_5,	14	36
chr3	62451041	62467544	circ_01226	14	-	HSA_CIRCpedia_124453	hsa-CADPS_000021	hsa_circ_0124422	.	1	exon	ENSG00000163618.17_5,	14	287
chr3	47663696	47719801	circ_01227	14	-	HSA_CIRCpedia_45904	hsa-SMARCC1_000098	hsa_circ_0065249	.	1	exon	ENSG00000173473.10_3,	14	59
chr3	47079155	47108608	circ_01228	14	-	HSA_CIRCpedia_45811	hsa-SETD2_000001	hsa_circ_0004692	.	1	exon	ENSG00000181555.20_6,	14	82
chr3	196802707	196846401	circ_01229	14	-	HSA_CIRCpedia_45071	hsa-DLG1_000015	hsa_circ_0123239	.	1	exon	ENSG00000075711.20_4,	14	229
chr3	17051165	17056403	circ_01230	14	+	HSA_CIRCpedia_44378	hsa-PLCL2_000012	hsa_circ_0001274	.	1	exon	ENSG00000154822.17_3,	14	43
chr2	99786012	99787892	circ_01231	14	-	HSA_CIRCpedia_42776	hsa-MITD1_000001	hsa_circ_0001050	.	1	exon	ENSG00000158411.11_3,	14	10
chr2	71653589	71654544	circ_01232	14	+	HSA_CIRCpedia_42249	hsa-ZNF638_000122	hsa_circ_0120910	.	1	exon	ENSG00000075292.18_3,	14	67
chr2	71590282	71597135	circ_01233	14	+	HSA_CIRCpedia_42241	hsa-ZNF638_000119	hsa_circ_0001028	.	1	exon	ENSG00000075292.18_3,	14	82
chr2	58425713	58459247	circ_01234	14	-	HSA_CIRCpedia_41764	hsa-FANCL_000003	hsa_circ_0003165	.	1	exon	ENSG00000115392.11_4,	14	17
chr2	50692579	50733755	circ_01235	14	-	HSA_CIRCpedia_116079	hsa-NRXN1_000106	hsa_circ_0120250	.	1	exon	ENSG00000179915.22_4,	14	469
chr2	44436348	44445676	circ_01236	14	+	HSA_CIRCpedia_41451	hsa-PPM1B_000025	hsa_circ_0009062	.	1	exon	ENSG00000285542.1_1,ENSG00000138032.20_5,	14	134
chr2	42946127	42950175	circ_01237	14	+	HSA_CIRCpedia_41328	hsa-MTA3_000061	hsa_circ_0003990	.	1	exon	ENSG00000057935.13_3,	14	106
chr2	29356520	29368233	circ_01238	14	+	HSA_CIRCpedia_40699	hsa-CLIP4_000011	hsa_circ_0006908	.	1	exon	ENSG00000115295.19_3,	14	117
chr2	214174782	214228869	circ_01239	14	+	HSA_CIRCpedia_39546	hsa-SPAG16_000003	hsa_circ_0004664	.	1	exon	ENSG00000144451.18_2,	14	90
chr2	197084762	197085665	circ_01240	14	-	HSA_CIRCpedia_93228	hsa-HECW2_000008	hsa_circ_0118464	.	1	exon	ENSG00000138411.12_4,	14	97
chr2	173433468	173460751	circ_01241	14	+	HSA_CIRCpedia_38651	hsa-PDK1_000007	hsa_circ_0057105	.	1	exon	ENSG00000152256.13_4,	14	17
chr21	32554737	32575328	circ_01242	14	-	HSA_CIRCpedia_35176	hsa-TIAM1_000002	hsa_circ_0061407	.	1	exon	ENSG00000156299.13_3,	14	69
chr21	32537278	32567621	circ_01243	14	-	HSA_CIRCpedia_35172	hsa-TIAM1_000001	hsa_circ_0061404	.	1	exon	ENSG00000156299.13_3,	14	89
chr21	17135209	17138460	circ_01244	14	+	HSA_CIRCpedia_35061	hsa-USP25_000095	hsa_circ_0001178	.	1	exon	ENSG00000155313.15_3,	14	38
chr20	7976672	7990962	circ_01245	14	-	HSA_CIRCpedia_35004	hsa-TMX4_000001	hsa_circ_0001130	.	1	exon	ENSG00000125827.8_2,	14	312
chr20	47570092	47580435	circ_01246	14	+	HSA_CIRCpedia_34530	hsa-ARFGEF2_000001	hsa_circ_0003998	.	1	exon	ENSG00000124198.8_2,	14	161
chr20	47307484	47309328	circ_01247	14	-	HSA_CIRCpedia_34510	hsa-PREX1_000039	hsa_circ_0115335	.	1	exon	ENSG00000124126.13_4,	14	381
chr20	40141484	40162209	circ_01248	14	-	HSA_CIRCpedia_34256	hsa-CHD6_000069	hsa_circ_0004359	.	1	exon	ENSG00000124177.14_3,	14	48
chr20	2967410	2969120	circ_01249	14	+	HSA_CIRCpedia_33596	hsa-PTPRA_000058	hsa_circ_0001127	.	1	exon	ENSG00000132670.20_4,	14	373
chr19	9763628	9771550	circ_01250	14	-	.	hsa-ZNF562_000001	hsa_circ_0110104	.	0	exon	ENSG00000171466.9_3,	14	45
chr1	94924162	94946162	circ_01251	14	+	HSA_CIRCpedia_113897	hsa-ABCD3_000003	hsa_circ_0013232	.	1	exon	ENSG00000117528.12_3,	14	70
chr1	93029198	93101893	circ_01252	14	-	HSA_CIRCpedia_33168	hsa-EVI5_000003	hsa_circ_0013163	.	1	exon	ENSG00000067208.14_3,	14	39
chr19	13443682	13445307	circ_01253	14	-	HSA_CIRCpedia_24882	hsa-CACNA1A_000003	hsa_circ_0003935	.	1	exon	ENSG00000141837.19_3,	14	166
chr18	76953182	77014467	circ_01254	14	+	.	hsa-ATP9B_000080	.	.	1	exon	ENSG00000166377.20_5,	14	72
chr1	8525984	8568734	circ_01255	14	-	HSA_CIRCpedia_33012	hsa-RERE_000004	hsa_circ_0009574	.	1	exon	ENSG00000142599.17_4,	14	405
chr18	48189276	48190874	circ_01256	14	+	.	hsa-MAPK4_000001	hsa_circ_0108580	.	1	intron	ENSG00000141639.11_3,	14	119
chr18	42281139	42281797	circ_01257	14	+	HSA_CIRCpedia_23822	hsa-SETBP1_000017	hsa_circ_0006491	.	1	exon	ENSG00000152217.18_5,	14	59
chr18	3567487	3582246	circ_01258	14	-	HSA_CIRCpedia_121262	hsa-DLGAP1_000001	hsa_circ_0108383	.	1	exon	ENSG00000170579.16_5,	14	344
chr17	8409635	8413267	circ_01259	14	-	HSA_CIRCpedia_23008	hsa-MYH10_000010	hsa_circ_0107814	.	1	exon	ENSG00000133026.12_6,	14	152
chr1	77752625	77763632	circ_01260	14	+	HSA_CIRCpedia_32907	hsa-AK5_000001	hsa_circ_0114154	.	1	exon	ENSG00000154027.18_3,	14	680
chr1	76205664	76216231	circ_01261	14	+	HSA_CIRCpedia_32891	hsa-ACADM_000001	hsa_circ_0008129	DLSTP1	1	exon	ENSG00000117054.13_4,	14	76
chr17	58342772	58372162	circ_01262	14	-	HSA_CIRCpedia_21724	hsa-USP32_000019	hsa_circ_0044949	.	1	exon	ENSG00000170832.12_3,	14	94
chr17	40762125	40811570	circ_01263	14	+	.	hsa-intergenic_004212	hsa_circ_0106878	.	1	intergenic_region	NA	14	63
chr16	81388009	81411307	circ_01264	14	+	.	hsa-GAN_000012	hsa_circ_0106041	.	1	exon	ENSG00000261609.6_4,	14	60
chr16	69317950	69318147	circ_01265	14	+	HSA_CIRCpedia_18377	hsa-SNTB2_000002	hsa_circ_0004354	.	1	exon	ENSG00000168807.16_3,	14	36
chr16	48290520	48311390	circ_01266	14	+	HSA_CIRCpedia_17744	hsa-LONP2_000001	hsa_circ_0105461	.	1	exon	ENSG00000102910.13_3,	14	185
chr16	47531309	47630442	circ_01267	14	+	HSA_CIRCpedia_17707	hsa-PHKB_000090	hsa_circ_0039264	.	1	exon	ENSG00000102893.15_5,	14	67
chr16	4029116	4033441	circ_01268	14	-	HSA_CIRCpedia_17576	hsa-ADCY9_000001	hsa_circ_0007586	.	1	exon	ENSG00000162104.9_2,	14	67
chr16	3900297	3901010	circ_01269	14	-	HSA_CIRCpedia_17571	hsa-CREBBP_000051	hsa_circ_0007637	.	1	exon	ENSG00000005339.14_4,	14	109
chr16	24104111	24135302	circ_01270	14	+	HSA_CIRCpedia_17074	hsa-PRKCB_000003	.	.	1	exon	ENSG00000166501.13_4,	14	786
chr16	21979948	21987564	circ_01271	14	+	HSA_CIRCpedia_16948	hsa-UQCRC2_000002	hsa_circ_0006485	.	1	exon	ENSG00000140740.10_2,	14	414
chr16	17352844	17353355	circ_01272	14	-	HSA_CIRCpedia_16693	hsa-XYLT1_000001	hsa_circ_0003559	.	1	exon	ENSG00000103489.11_3,	14	92
chr15	85657103	85658718	circ_01273	14	+	HSA_CIRCpedia_15960	hsa-PDE8A_000010	hsa_circ_0003856	.	1	exon	ENSG00000073417.14_4,	14	199
chr15	83819966	83832827	circ_01274	14	-	HSA_CIRCpedia_15914	hsa-HDGFRP3_000011	hsa_circ_0000646	.	1	exon	ENSG00000166503.8_6,	14	230
chr15	80750269	80806746	circ_01275	14	+	HSA_CIRCpedia_15856	hsa-ARNT2_000006	hsa_circ_0036517	.	1	exon	ENSG00000172379.20_4,	14	466
chr15	67956934	68065090	circ_01276	14	+	.	hsa-MAP2K5_000021	.	.	0	exon	ENSG00000137764.19_4,	14	32
chr15	65756098	65772737	circ_01277	14	-	HSA_CIRCpedia_15242	hsa-DPP8_000006	hsa_circ_0035897	.	1	exon	ENSG00000074603.18_4,	14	171
chr1	53407467	53427301	circ_01278	14	+	HSA_CIRCpedia_108486	hsa-SCP2_000013	hsa_circ_0113620	.	1	exon	ENSG00000116171.17_4,	14	44
chr15	27571955	27574035	circ_01279	14	+	HSA_CIRCpedia_13801	hsa-GABRG3_000001	hsa_circ_0034186	.	1	exon	ENSG00000182256.12_3,	14	24
chr14	89192884	89212627	circ_01280	14	-	HSA_CIRCpedia_13315	hsa-EML5_000172	hsa_circ_0032876	.	1	exon	ENSG00000165521.15_5,	14	61
chr14	67768105	67770316	circ_01281	14	+	HSA_CIRCpedia_12735	hsa-MPP5_000035	hsa_circ_0005429	.	1	exon	ENSG00000072415.8_4,	14	85
chr14	65922338	66028484	circ_01282	14	+	HSA_CIRCpedia_12699	hsa-FUT8_000042	hsa_circ_0001998	.	0	exon	ENSG00000033170.16_3,	14	173
chr14	50292584	50298079	circ_01283	14	-	HSA_CIRCpedia_12231	hsa-NEMF_000001	hsa_circ_0101960	.	1	exon	ENSG00000165525.17_2,	14	24
chr14	39648294	39648666	circ_01284	14	+	HSA_CIRCpedia_12131	hsa-PNN_000016	hsa_circ_0101802	.	1	exon	ENSG00000100941.8_2,	14	76
chr14	102661274	102676199	circ_01285	14	+	HSA_CIRCpedia_11451	hsa-WDR20_000015	hsa_circ_0002553	.	1	exon	ENSG00000140153.17_4,	14	38
chr13	40268770	40325281	circ_01286	14	+	.	hsa-COG6_000004	hsa_circ_0100439	.	1	exon	ENSG00000133103.16_2,	14	12
chr13	26343183	26349097	circ_01287	14	+	HSA_CIRCpedia_10442	hsa-ATP8A2_000016	hsa_circ_0100141	.	1	exon	ENSG00000132932.16_2,	14	113
chr12	99145132	99225914	circ_01288	14	-	HSA_CIRCpedia_119259	hsa-ANKS1B_000023	hsa_circ_0099665	.	1	exon	ENSG00000185046.18_4,	14	359
chr1	28362054	28384605	circ_01289	14	-	HSA_CIRCpedia_31200	hsa-EYA3_000003	hsa_circ_0007895	.	1	exon	ENSG00000158161.15_4,	14	36
chr12	70671911	70704797	circ_01290	14	+	HSA_CIRCpedia_9505	hsa-CNOT2_000055	hsa_circ_0007127	.	1	exon	ENSG00000111596.12_3,	14	101
chr12	57682639	57690334	circ_01291	14	-	HSA_CIRCpedia_71749	hsa-R3HDM2_000005	hsa_circ_0098869	.	1	exon	ENSG00000179912.20_5,	14	210
chr1	243776972	243828185	circ_01292	14	-	HSA_CIRCpedia_30948	hsa-AKT3_000112	hsa_circ_0017250	.	1	exon	ENSG00000117020.16_3,	14	1318
chr1	241031886	241100006	circ_01293	14	-	HSA_CIRCpedia_69341	hsa-RGS7_000004	hsa_circ_0005091	.	1	exon	ENSG00000182901.16_4,	14	163
chr1	237729866	237732619	circ_01294	14	+	HSA_CIRCpedia_30854	hsa-RYR2_000063	hsa_circ_0112651	.	1	exon	ENSG00000198626.15_2,	14	143
chr1	233296028	233344435	circ_01295	14	-	HSA_CIRCpedia_30577	hsa-PCNXL2_000010	hsa_circ_0006635	.	1	exon	ENSG00000135749.18_6,	14	303
chr1	215342541	215345526	circ_01296	14	+	HSA_CIRCpedia_29995	hsa-KCNK2_000001	hsa_circ_0008788	.	1	exon	ENSG00000082482.13_5,	14	19
chr12	111951160	111993723	circ_01297	14	-	HSA_CIRCpedia_6691	hsa-ATXN2_000053	hsa_circ_0028269	.	1	exon	ENSG00000204842.15_6,	14	93
chr12	100200181	100219167	circ_01298	14	-	HSA_CIRCpedia_6219	hsa-ANKS1B_000013	hsa_circ_0027842	.	1	exon	ENSG00000185046.18_4,	14	97
chr11	82984689	82991303	circ_01299	14	-	HSA_CIRCpedia_5829	hsa-CCDC90B_000003	hsa_circ_0023863	.	0	exon	ENSG00000137500.9_4,	14	42
chr1	155644800	155650247	circ_01300	14	-	HSA_CIRCpedia_28205	hsa-YY1AP1_000015	hsa_circ_0110888	.	0	exon	ENSG00000163374.19_4,	14	108
chr11	128932174	128936763	circ_01301	14	-	HSA_CIRCpedia_3706	hsa-ARHGAP32_000003	hsa_circ_0024840	.	1	exon	ENSG00000134909.18_3,	14	124
chr1	104108056	104258640	circ_01302	14	+	.	hsa-intergenic_004085	.	AMY1C	0	intergenic_region	NA	14	21
chr10	96201652	96234540	circ_01303	14	+	HSA_CIRCpedia_2852	hsa-TBC1D12_000101	hsa_circ_0008874	.	1	exon	ENSG00000108239.8_2,	14	144
chr10	75331178	75336119	circ_01304	14	-	HSA_CIRCpedia_2392	hsa-USP54_000001	hsa_circ_0007221	.	1	exon	ENSG00000166348.18_3,	14	155
chr10	518378	532470	circ_01305	14	-	HSA_CIRCpedia_1804	hsa-DIP2C_000001	hsa_circ_0008655	.	1	exon	ENSG00000151240.16_2,	14	71
chr10	43650344	43654379	circ_01306	14	+	HSA_CIRCpedia_1661	hsa-CSGALNACT2_000001	hsa_circ_0000236	.	1	exon	ENSG00000169826.7_2,	14	4
chr10	34558584	34573173	circ_01307	14	-	HSA_CIRCpedia_1534	hsa-PARD3_000102	hsa_circ_0018168	.	1	exon	ENSG00000148498.15_5,	14	20
chr10	32751610	32873232	circ_01308	14	+	.	hsa-intergenic_000337	.	.	0	exon	ENSG00000216937.13_4,	14	75
chr10	22171210	22209892	circ_01309	14	-	HSA_CIRCpedia_1227	hsa-DNAJC1_000028	hsa_circ_0002618	.	1	exon	ENSG00000136770.10_4,	14	42
chr10	15863654	15889942	circ_01310	14	-	HSA_CIRCpedia_1119	hsa-FAM188A_000037	hsa_circ_0000220	.	1	exon	ENSG00000148481.13_4,	14	70
chr10	123658355	123683844	circ_01311	14	-	HSA_CIRCpedia_761	hsa-ATE1_000048	hsa_circ_0008742	.	1	exon	ENSG00000107669.17_6,	14	105
chr10	122273422	122280607	circ_01312	14	+	HSA_CIRCpedia_701	hsa-PPAPDC1A_000011	hsa_circ_0008896	.	1	exon	ENSG00000203805.10_2,	14	27
chr10	114286845	114298089	circ_01313	14	+	HSA_CIRCpedia_424	hsa-VTI1A_000017	hsa_circ_0002533	.	1	exon	ENSG00000151532.13_2,	14	143
chrY	15024874	15026561	circ_01314	13	+	HSA_CIRCpedia_66462	hsa-DDX3Y_000003	hsa_circ_0005757	.	1	exon	ENSG00000067048.16_4,	13	156
chrY	14798441	14821476	circ_01315	13	+	.	hsa-intergenic_004231	hsa_circ_0007873	.	1	intergenic_region	NA	13	85
chrX	38525374	38546928	circ_01316	13	+	HSA_CIRCpedia_118528	hsa-TSPAN7_000002	hsa_circ_0140264	.	1	exon	ENSG00000250349.3_6,ENSG00000156298.12_3,	13	1817
chrX	29301054	29417425	circ_01317	13	+	HSA_CIRCpedia_141983	hsa-IL1RAPL1_000001	.	.	0	exon	ENSG00000169306.9_3,	13	59
chrX	133607388	133627620	circ_01318	13	+	HSA_CIRCpedia_65257	hsa-HPRT1_000018	hsa_circ_0004549	.	1	exon	ENSG00000165704.14_2,	13	63
chrX	128250586	128256170	circ_01319	13	-	.	hsa-intergenic_004248	hsa_circ_0139742	.	1	intergenic_region	NA	13	100
chr9	86279944	86293514	circ_01320	13	-	HSA_CIRCpedia_64524	hsa-UBQLN1_000029	hsa_circ_0004725	.	1	exon	ENSG00000135018.13_3,	13	605
chr9	20819794	20874806	circ_01321	13	+	HSA_CIRCpedia_63733	hsa-FOCAD_000002	hsa_circ_0003782	.	1	exon	ENSG00000188352.12_4,	13	62
chr9	14639893	14680160	circ_01322	13	-	HSA_CIRCpedia_63576	hsa-ZDHHC21_000001	hsa_circ_0008952	.	1	exon	ENSG00000175893.11_2,	13	23
chr9	138754312	138774924	circ_01323	13	-	HSA_CIRCpedia_63395	hsa-CAMSAP1_000002	hsa_circ_0089494	.	1	exon	ENSG00000130559.18_2,	13	88
chr9	129102786	129184227	circ_01324	13	+	HSA_CIRCpedia_62856	hsa-MVB12B_000003	hsa_circ_0001891	NRON	1	exon	ENSG00000196814.14_2,	13	87
chr8	53124638	53142637	circ_01325	13	-	.	hsa-ST18_000028	.	.	0	exon	ENSG00000147488.11_3,	13	45
chr8	51415337	51465739	circ_01326	13	+	HSA_CIRCpedia_89259	hsa-SNTG1_000013	hsa_circ_0136699	.	1	exon	ENSG00000147481.15_4,	13	102
chr8	51314769	51363289	circ_01327	13	+	HSA_CIRCpedia_141433	hsa-SNTG1_000017	hsa_circ_0136692	.	1	exon	ENSG00000147481.15_4,	13	111
chr8	141810557	141900868	circ_01328	13	-	HSA_CIRCpedia_60255	hsa-PTK2_000225	hsa_circ_0007521	.	1	exon	ENSG00000169398.19_4,	13	323
chr8	141803452	141900868	circ_01329	13	-	HSA_CIRCpedia_60248	hsa-PTK2_000050	hsa_circ_0135919	.	1	exon	ENSG00000169398.19_4,	13	310
chr8	141799572	141829119	circ_01330	13	-	HSA_CIRCpedia_60239	hsa-PTK2_000229	hsa_circ_0085756	.	1	exon	ENSG00000169398.19_4,	13	188
chr8	136533479	136619280	circ_01331	13	+	HSA_CIRCpedia_141866	hsa-KHDRBS3_000001	hsa_circ_0135840	.	1	exon	ENSG00000131773.13_3,	13	319
chr8	133595940	133673873	circ_01332	13	-	HSA_CIRCpedia_60119	hsa-LRRC6_000002	hsa_circ_0135786	.	1	exon	ENSG00000129295.8_3,	13	25
chr8	104943490	105010478	circ_01333	13	+	HSA_CIRCpedia_141723	hsa-RIMS2_000073	hsa_circ_0135424	.	1	exon	ENSG00000176406.22_4,	13	116
chr7	5751391	5770448	circ_01334	13	-	HSA_CIRCpedia_58341	hsa-RNF216_000002	hsa_circ_0079288	.	1	exon	ENSG00000011275.18_3,	13	36
chr7	31904555	31920473	circ_01335	13	-	HSA_CIRCpedia_57852	hsa-PDE1C_000009	hsa_circ_0079751	.	1	exon	ENSG00000154678.16_4,	13	127
chr7	24663281	24708279	circ_01336	13	+	.	hsa-MPP6_000003	hsa_circ_0133996	.	1	exon	ENSG00000105926.15_3,	13	66
chr7	18705835	18706099	circ_01337	13	+	HSA_CIRCpedia_57557	hsa-HDAC9_000077	hsa_circ_0007904	.	1	exon	ENSG00000048052.21_4,	13	113
chr7	137206611	137294355	circ_01338	13	-	HSA_CIRCpedia_121833	hsa-DGKI_000005	hsa_circ_0133458	.	1	exon	ENSG00000157680.15_6,	13	275
chr7	104782454	104787105	circ_01339	13	-	HSA_CIRCpedia_56163	hsa-SRPK2_000003	hsa_circ_0081829	.	1	exon	ENSG00000135250.16_5,	13	245
chr7	104702610	104722244	circ_01340	13	+	HSA_CIRCpedia_56152	hsa-KMT2E_000094	hsa_circ_0132875	.	1	exon	ENSG00000005483.20_4,	13	115
chr6	99887644	99913012	circ_01341	13	-	HSA_CIRCpedia_55897	hsa-USP45_000044	hsa_circ_0077425	.	1	exon	ENSG00000123552.17_3,	13	18
chr6	82933784	82941559	circ_01342	13	-	HSA_CIRCpedia_55628	hsa-IBTK_000013	hsa_circ_0077183	.	1	exon	ENSG00000005700.14_3,	13	27
chr6	80198800	80203467	circ_01343	13	-	HSA_CIRCpedia_116770	hsa-LCA5_000001	hsa_circ_0132366	.	1	exon	ENSG00000135338.13_3,	13	17
chr6	76344422	76388643	circ_01344	13	+	HSA_CIRCpedia_55540	hsa-SENP6_000006	hsa_circ_0001613	.	1	exon	ENSG00000112701.17_3,	13	49
chr6	74175931	74176329	circ_01345	13	+	HSA_CIRCpedia_55478	hsa-MTO1_000028	hsa_circ_0007874	.	1	exon	ENSG00000135297.15_3,	13	65
chr6	168307850	168319780	circ_01346	13	+	.	hsa-MLLT4_000100	.	.	1	intron	ENSG00000130396.20_5,	13	80
chr6	155129203	155139726	circ_01347	13	+	HSA_CIRCpedia_54055	hsa-SCAF8_000011	hsa_circ_0131129	.	1	exon	ENSG00000213079.9_4,	13	108
chr6	13579682	13601181	circ_01348	13	+	HSA_CIRCpedia_53628	hsa-SIRT5_000011	hsa_circ_0075648	.	1	exon	ENSG00000124523.15_3,	13	64
chr6	117013217	117047785	circ_01349	13	+	HSA_CIRCpedia_53380	hsa-KPNA5_000025	hsa_circ_0006146	.	1	exon	ENSG00000196911.10_3,	13	39
chr6	106696024	106756366	circ_01350	13	-	HSA_CIRCpedia_53195	hsa-ATG5_000003	hsa_circ_0130174	.	1	exon	ENSG00000057663.15_4,	13	41
chr5	80911291	80946158	circ_01351	13	-	HSA_CIRCpedia_52848	hsa-SSBP2_000002	hsa_circ_0073222	.	1	exon	ENSG00000145687.16_4,	13	161
chr5	76394479	76414346	circ_01352	13	+	HSA_CIRCpedia_101300	hsa-ZBED3-AS1_000005	hsa_circ_0129669	.	1	exon	ENSG00000250802.7_5,	13	11
chr5	73930508	73932323	circ_01353	13	-	HSA_CIRCpedia_52552	hsa-ENC1_000001	hsa_circ_0006859	.	1	exon	ENSG00000171617.13_4,	13	1253
chr5	72157634	72161556	circ_01354	13	+	HSA_CIRCpedia_52479	hsa-TNPO1_000001	hsa_circ_0002692	.	1	exon	ENSG00000083312.17_2,	13	16
chr5	54941616	54960691	circ_01355	13	-	HSA_CIRCpedia_51979	hsa-SLC38A9_000001	hsa_circ_0008731	.	1	exon	ENSG00000177058.11_4,	13	23
chr5	153143993	153149975	circ_01356	13	+	HSA_CIRCpedia_123728	hsa-GRIA1_000001	hsa_circ_0128375	.	1	exon	ENSG00000155511.17_2,	13	191
chr5	142434003	142526946	circ_01357	13	+	HSA_CIRCpedia_50596	hsa-ARHGAP26_000020	hsa_circ_0074373	.	1	exon	ENSG00000145819.16_5,	13	185
chr5	136969725	136975666	circ_01358	13	-	HSA_CIRCpedia_50319	hsa-KLHL3_000003	hsa_circ_0074063	.	1	exon	ENSG00000146021.14_4,	13	41
chr5	133534776	133541822	circ_01359	13	-	HSA_CIRCpedia_50199	hsa-PPP2CA_000001	hsa_circ_0002602	.	1	exon	ENSG00000113575.9_3,	13	351
chr5	124036706	124036962	circ_01360	13	-	HSA_CIRCpedia_49976	hsa-ZNF608_000029	hsa_circ_0001523	.	1	exon	ENSG00000168916.15_3,	13	37
chr4	87693930	87696805	circ_01361	13	+	HSA_CIRCpedia_49479	hsa-PTPN13_000005	hsa_circ_0007324	.	1	exon	ENSG00000163629.12_3,	13	43
chr4	54292038	54310270	circ_01362	13	+	HSA_CIRCpedia_48833	hsa-FIP1L1_000005	hsa_circ_0001413	.	1	exon	ENSG00000145216.15_5,	13	180
chr4	52729602	52752804	circ_01363	13	+	HSA_CIRCpedia_48799	hsa-DCUN1D4_000037	hsa_circ_0007928	.	1	exon	ENSG00000109184.14_2,	13	193
chr4	144780168	144787229	circ_01364	13	+	.	hsa-intergenic_004548	hsa_circ_0125434	.	1	exon	ENSG00000251600.6_6,	13	45
chr4	108603170	108615162	circ_01365	13	-	HSA_CIRCpedia_47097	hsa-PAPSS1_000002	hsa_circ_0005965	.	1	exon	ENSG00000138801.8_2,	13	220
chr4	103501691	103504114	circ_01366	13	+	HSA_CIRCpedia_46996	hsa-NFKB1_000002	hsa_circ_0124885	.	1	exon	ENSG00000109320.11_5,	13	14
chr4	103446668	103459113	circ_01367	13	+	HSA_CIRCpedia_46991	hsa-NFKB1_000001	hsa_circ_0008012	.	1	exon	ENSG00000109320.11_5,	13	32
chr3	55984452	56026278	circ_01368	13	-	HSA_CIRCpedia_46440	hsa-ERC2_000039	hsa_circ_0124267	.	1	exon	ENSG00000187672.12_2,	13	432
chr3	47770514	47814426	circ_01369	13	-	HSA_CIRCpedia_45966	hsa-SMARCC1_000001	hsa_circ_0005435	.	1	exon	ENSG00000173473.10_3,	13	44
chr3	39554873	39559276	circ_01370	13	+	.	hsa-MOBP_000002	.	.	1	exon	ENSG00000168314.17_5,	13	476
chr3	179576849	179616034	circ_01371	13	-	HSA_CIRCpedia_44566	hsa-PEX5L_000003	hsa_circ_0122854	PEX5L-AS2	1	exon	ENSG00000114757.18_6,	13	357
chr3	169831147	169840532	circ_01372	13	-	HSA_CIRCpedia_44319	hsa-PHC3_000004	hsa_circ_0006893	.	1	exon	ENSG00000173889.15_4,	13	68
chr3	16327848	16345099	circ_01373	13	+	HSA_CIRCpedia_44284	hsa-OXNAD1_000001	hsa_circ_0001273	.	1	exon	ENSG00000154814.13_3,	13	35
chr3	157839891	157921034	circ_01374	13	+	HSA_CIRCpedia_39358	hsa-RSRC1_000026	hsa_circ_0067808	.	1	exon	ENSG00000174891.12_3,	13	58
chr3	133876964	133914026	circ_01375	13	-	.	hsa-RYK_000006	hsa_circ_0003113	.	1	exon	ENSG00000163785.12_3,	13	39
chr3	119219541	119232566	circ_01376	13	+	HSA_CIRCpedia_43069	hsa-TIMMDC1_000004	hsa_circ_0006884	.	1	exon	ENSG00000113845.9_2,	13	179
chr3	119219541	119222868	circ_01377	13	+	HSA_CIRCpedia_43068	hsa-TIMMDC1_000001	hsa_circ_0001329	.	1	exon	ENSG00000113845.9_2,	13	167
chr2	70486491	70505006	circ_01378	13	+	.	hsa-PCYOX1_000005	hsa_circ_0120864	.	1	exon	ENSG00000116005.11_3,	13	117
chr2	61749745	61753656	circ_01379	13	-	HSA_CIRCpedia_41958	hsa-XPO1_000116	hsa_circ_0001016	.	1	exon	ENSG00000082898.16_2,	13	150
chr2	44021595	44032385	circ_01380	13	+	HSA_CIRCpedia_41384	hsa-DYNC2LI1_000002	hsa_circ_0120108	.	1	exon	ENSG00000138036.18_2,	13	75
chr2	30682417	30791042	circ_01381	13	+	HSA_CIRCpedia_40711	hsa-LCLAT1_000005	.	.	0	exon	ENSG00000172954.13_4,	13	20
chr2	2837024	2839371	circ_01382	13	-	.	hsa-intergenic_006167	.	.	0	intergenic_region	NA	13	35
chr2	26486247	26500028	circ_01383	13	+	HSA_CIRCpedia_40525	hsa-HADHB_000001	hsa_circ_0008257	.	1	exon	ENSG00000138029.13_3,	13	107
chr22	39534640	39537441	circ_01384	13	-	HSA_CIRCpedia_90802	hsa-CBX7_000001	hsa_circ_0116570	.	1	exon	ENSG00000100307.12_4,	13	183
chr2	221495099	221498849	circ_01385	13	+	HSA_CIRCpedia_122907	hsa-AC067956_000001	hsa_circ_0119190	.	1	exon	ENSG00000236451.2_3,	13	32
chr2	215632205	215657169	circ_01386	13	-	HSA_CIRCpedia_39564	hsa-BARD1_000004	hsa_circ_0058050	.	1	exon	ENSG00000138376.10_3,	13	28
chr2	212483901	212495319	circ_01387	13	-	HSA_CIRCpedia_116143	hsa-ERBB4_000003	hsa_circ_0119030	.	1	exon	ENSG00000178568.14_4,	13	112
chr2	20478343	20527139	circ_01388	13	-	HSA_CIRCpedia_39344	hsa-PUM2_000013	hsa_circ_0052852	.	1	exon	ENSG00000055917.15_4,	13	66
chr2	170885855	170917953	circ_01389	13	+	HSA_CIRCpedia_38529	hsa-UBR3_000020	hsa_circ_0057000	.	1	exon	ENSG00000144357.16_3,	13	147
chr2	148730307	148739650	circ_01390	13	-	HSA_CIRCpedia_38064	hsa-ORC4_000026	hsa_circ_0004491	.	1	exon	ENSG00000115947.13_3,	13	30
chr21	38792600	38802702	circ_01391	13	+	.	hsa-DYRK1A_000058	hsa_circ_0006062	.	1	exon	ENSG00000157540.20_4,	13	60
chr2	136505836	136530117	circ_01392	13	+	HSA_CIRCpedia_37986	hsa-UBXN4_000007	hsa_circ_0117392	.	1	exon	ENSG00000144224.16_2,	13	27
chr2	120830753	120836157	circ_01393	13	+	HSA_CIRCpedia_37687	hsa-EPB41L5_000001	hsa_circ_0001064	.	0	exon	ENSG00000115109.13_2,	13	39
chr2	116520147	116539975	circ_01394	13	+	.	hsa-DPP10_000017	.	.	0	exon	ENSG00000175497.16_4,	13	113
chr20	39896102	39897723	circ_01395	13	-	HSA_CIRCpedia_68042	hsa-ZHX3_000002	hsa_circ_0006192	.	1	exon	ENSG00000174306.21_4,	13	20
chr20	36685933	36694658	circ_01396	13	+	HSA_CIRCpedia_34138	hsa-RPRD1B_000001	hsa_circ_0007365	.	1	exon	ENSG00000101413.11_2,	13	60
chr20	34304661	34313077	circ_01397	13	-	HSA_CIRCpedia_33961	hsa-RBM39_000070	hsa_circ_0001147	.	1	exon	ENSG00000131051.22_5,	13	20
chr19	13039155	13039661	circ_01398	13	-	HSA_CIRCpedia_24858	hsa-FARSA_000001	hsa_circ_0000896	.	1	exon	ENSG00000179115.10_2,	13	136
chr18	76914503	76974038	circ_01399	13	+	HSA_CIRCpedia_88619	hsa-ATP9B_000014	hsa_circ_0108911	.	1	exon	ENSG00000166377.20_5,	13	149
chr18	76886266	77037196	circ_01400	13	+	HSA_CIRCpedia_24362	hsa-ATP9B_000006	hsa_circ_0048008	.	0	exon	ENSG00000166377.20_5,	13	190
chr18	51686134	51731527	circ_01401	13	-	HSA_CIRCpedia_23987	hsa-MBD2_000001	hsa_circ_0005584	.	1	exon	ENSG00000134046.11_2,	13	58
chr18	48444479	48458730	circ_01402	13	+	HSA_CIRCpedia_23969	hsa-ME2_000003	hsa_circ_0047700	.	1	exon	ENSG00000082212.12_4,	13	36
chr18	29691716	29706763	circ_01403	13	+	HSA_CIRCpedia_23680	hsa-RNF138_000001	hsa_circ_0005122	.	0	exon	ENSG00000134758.13_3,	13	6
chr18	18945987	18983955	circ_01404	13	+	HSA_CIRCpedia_23288	hsa-GREB1L_000002	hsa_circ_0003653	.	1	exon	ENSG00000141449.14_3,	13	16
chr1	78098799	78107340	circ_01405	13	-	.	hsa-ZZZ3_000005	hsa_circ_0006395	.	1	exon	ENSG00000036549.12_4,	13	108
chr17	60061531	60062451	circ_01406	13	-	HSA_CIRCpedia_21867	hsa-MED13_000002	hsa_circ_0002220	.	1	exon	ENSG00000108510.9_3,	13	39
chr17	30498061	30503232	circ_01407	13	+	HSA_CIRCpedia_20138	hsa-RHOT1_000056	hsa_circ_0008604	.	0	exon	ENSG00000126858.17_4,	13	1
chr17	26918715	26926848	circ_01408	13	-	.	hsa-RP11-192H23_000004	hsa_circ_0106446	SPAG5-AS1	1	intron	ENSG00000258472.8_6,	13	5
chr1	70541759	70587553	circ_01409	13	+	.	hsa-LRRC7_000055	hsa_circ_0114020	.	1	exon	ENSG00000033122.18_3,	13	142
chr16	9009110	9011013	circ_01410	13	-	HSA_CIRCpedia_19229	hsa-USP7_000001	hsa_circ_0005152	.	1	exon	ENSG00000187555.14_3,	13	84
chr16	58709843	58710250	circ_01411	13	-	HSA_CIRCpedia_18084	hsa-SLC38A7_000001	hsa_circ_0004541	.	1	exon	ENSG00000103042.8_3,	13	23
chr16	49764681	49823457	circ_01412	13	-	HSA_CIRCpedia_17782	hsa-ZNF423_000001	hsa_circ_0105488	.	1	exon	ENSG00000102935.11_5,	13	39
chr16	24043456	24046868	circ_01413	13	+	HSA_CIRCpedia_17068	hsa-PRKCB_000028	hsa_circ_0000682	.	1	exon	ENSG00000166501.13_4,	13	754
chr1	60366636	60381772	circ_01414	13	-	HSA_CIRCpedia_32587	hsa-CYP2J2_000001	hsa_circ_0113730	.	1	exon	ENSG00000134716.10_3,	13	36
chr15	93540186	93545547	circ_01415	13	+	HSA_CIRCpedia_16214	hsa-CHD2_000016	hsa_circ_0036997	.	1	exon	ENSG00000173575.20_3,	13	53
chr15	91795048	91827451	circ_01416	13	+	HSA_CIRCpedia_120823	hsa-SV2B_000006	hsa_circ_0104892	.	1	exon	ENSG00000185518.11_2,	13	431
chr15	85607600	85626875	circ_01417	13	+	HSA_CIRCpedia_15944	hsa-PDE8A_000061	hsa_circ_0005053	.	1	exon	ENSG00000073417.14_4,	13	81
chr15	85223943	85234875	circ_01418	13	-	HSA_CIRCpedia_15932	hsa-SEC11A_000010	hsa_circ_0000647	.	1	exon	ENSG00000140612.13_2,	13	66
chr15	84228004	84245493	circ_01419	13	+	HSA_CIRCpedia_120800	hsa-SH3GL3_000001	hsa_circ_0104726	.	1	exon	ENSG00000140600.16_3,	13	136
chr15	77544708	77578846	circ_01420	13	-	HSA_CIRCpedia_15777	hsa-PEAK1_000004	hsa_circ_0007284	.	1	exon	ENSG00000173517.10_3,	13	48
chr15	62221699	62223458	circ_01421	13	-	HSA_CIRCpedia_15000	hsa-VPS13C_000004	hsa_circ_0004456	.	1	exon	ENSG00000129003.17_5,	13	73
chr15	54304844	54308083	circ_01422	13	+	.	hsa-intergenic_000035	hsa_circ_0103896	.	1	exon	ENSG00000137766.17_4,	13	52
chr15	34111956	34117877	circ_01423	13	+	HSA_CIRCpedia_120569	hsa-RYR3_000003	hsa_circ_0103301	.	0	exon	ENSG00000198838.13_3,	13	43
chr14	97299803	97327072	circ_01424	13	+	HSA_CIRCpedia_13554	hsa-VRK1_000018	hsa_circ_0000566	.	1	exon	ENSG00000100749.7_3,	13	36
chr14	50615002	50616948	circ_01425	13	-	.	hsa-SOS2_000100	.	.	0	intron	ENSG00000100485.11_2,	13	56
chr14	37754522	37838829	circ_01426	13	+	HSA_CIRCpedia_12082	hsa-MIPOL1_000058	hsa_circ_0004204	.	1	exon	ENSG00000151338.18_5,	13	26
chr13	77791974	77818086	circ_01427	13	-	HSA_CIRCpedia_11134	hsa-MYCBP2_000290	hsa_circ_0004217	.	1	exon	ENSG00000005810.17_1,	13	213
chr13	49771012	49772710	circ_01428	13	+	HSA_CIRCpedia_10871	hsa-FNDC3A_000011	hsa_circ_0005263	.	1	exon	ENSG00000102531.16_4,	13	80
chr1	33760537	33760906	circ_01429	13	+	HSA_CIRCpedia_31485	hsa-ZNF362_000002	hsa_circ_0009027	.	1	exon	ENSG00000160094.14_4,	13	37
chr13	26911703	26928017	circ_01430	13	+	HSA_CIRCpedia_10446	hsa-CDK8_000028	hsa_circ_0029803	.	1	exon	ENSG00000132964.11_3,	13	40
chr1	31465236	31479949	circ_01431	13	-	HSA_CIRCpedia_31330	hsa-PUM1_000003	hsa_circ_0000044	.	1	exon	ENSG00000134644.15_3,	13	102
chr13	114806475	114839312	circ_01432	13	-	HSA_CIRCpedia_10213	hsa-RASA3_000001	hsa_circ_0004096	.	1	exon	ENSG00000185989.10_3,	13	83
chr13	101997651	102031004	circ_01433	13	-	HSA_CIRCpedia_118933	hsa-NALCN_000022	.	.	0	exon	ENSG00000102452.16_3,	13	391
chr13	101881743	102051516	circ_01434	13	-	HSA_CIRCpedia_118930	hsa-NALCN_000008	.	.	0	exon	ENSG00000102452.16_3,	13	79
chr1	25666964	25678184	circ_01435	13	+	HSA_CIRCpedia_31072	hsa-TMEM50A_000009	hsa_circ_0007054	.	1	exon	ENSG00000183726.10_2,	13	92
chr12	46633461	46637097	circ_01436	13	-	HSA_CIRCpedia_8497	hsa-SLC38A1_000002	hsa_circ_0000398	.	1	exon	ENSG00000111371.15_3,	13	110
chr12	46230371	46233279	circ_01437	13	+	HSA_CIRCpedia_8467	hsa-ARID2_000047	hsa_circ_0025951	.	1	exon	ENSG00000189079.15_3,	13	28
chr1	246078831	246093239	circ_01438	13	-	HSA_CIRCpedia_30996	hsa-SMYD3_000020	hsa_circ_0005090	.	1	exon	ENSG00000185420.18_3,	13	68
chr1	233353644	233372726	circ_01439	13	-	HSA_CIRCpedia_30602	hsa-PCNXL2_000009	hsa_circ_0016979	.	1	exon	ENSG00000135749.18_6,	13	395
chr12	124904502	124915333	circ_01440	13	-	HSA_CIRCpedia_7560	hsa-NCOR2_000001	hsa_circ_0029308	.	1	exon	ENSG00000196498.13_5,	13	84
chr12	123270265	123276668	circ_01441	13	+	HSA_CIRCpedia_72794	hsa-CCDC62_000012	hsa_circ_0097666	.	1	exon	ENSG00000130783.13_4,	13	15
chr12	1136913	1137738	circ_01442	13	+	HSA_CIRCpedia_6893	hsa-ERC1_000001	hsa_circ_0000373	.	1	exon	ENSG00000082805.19_4,	13	34
chr12	112513481	112516545	circ_01443	13	-	HSA_CIRCpedia_6792	hsa-NAA25_000002	hsa_circ_0097378	.	1	exon	ENSG00000111300.9_3,	13	54
chr11	8158924	8161740	circ_01444	13	-	HSA_CIRCpedia_5807	hsa-RIC3_000001	hsa_circ_0096554	.	1	exon	ENSG00000166405.14_4,	13	54
chr1	1747194	1770677	circ_01445	13	-	HSA_CIRCpedia_28866	hsa-GNB1_000005	hsa_circ_0008702	.	1	exon	ENSG00000078369.17_2,	13	517
chr11	68363564	68370960	circ_01446	13	+	HSA_CIRCpedia_5343	hsa-PPP6R3_000010	hsa_circ_0008391	.	1	exon	ENSG00000110075.14_5,	13	175
chr11	46515157	46529920	circ_01447	13	-	HSA_CIRCpedia_4449	hsa-AMBRA1_000021	hsa_circ_0007001	.	1	exon	ENSG00000110497.14_5,	13	99
chr1	118003110	118065559	circ_01448	13	+	.	hsa-MAN1A2_000006	hsa_circ_0110603	.	1	exon	ENSG00000198162.12_3,	13	165
chr1	113098489	113159517	circ_01449	13	-	HSA_CIRCpedia_27319	hsa-ST7L_000003	hsa_circ_0000107	.	1	exon	ENSG00000007341.18_3,	13	32
chr1	104108056	104164515	circ_01450	13	+	.	hsa-intergenic_004086	.	.	1	intergenic_region	NA	13	21
chr10	64148154	64159552	circ_01451	13	+	.	hsa-ZNF365_000001	hsa_circ_0003658	.	1	exon	ENSG00000138311.16_4,	13	285
chr10	43654162	43671480	circ_01452	13	+	HSA_CIRCpedia_1666	hsa-CSGALNACT2_000003	hsa_circ_0009002	.	1	exon	ENSG00000169826.7_2,	13	105
chr10	27047990	27059274	circ_01453	13	-	HSA_CIRCpedia_1313	hsa-ABI1_000012	hsa_circ_0093401	.	1	exon	ENSG00000136754.17_5,	13	173
chr10	115636279	115644139	circ_01454	13	+	HSA_CIRCpedia_444	hsa-NHLRC2_000018	hsa_circ_0092728	.	1	exon	ENSG00000196865.4_2,	13	37
chrY	21749095	21749393	circ_01455	12	+	HSA_CIRCpedia_66496	hsa-TXLNG2P_000002	hsa_circ_0009024	.	1	exon	ENSG00000131002.11_4,	12	24
chrY	16733888	16835149	circ_01456	12	+	HSA_CIRCpedia_66488	hsa-NLGN4Y_000006	hsa_circ_0092265	.	0	exon	ENSG00000165246.14_4,	12	36
chrX	69716701	69717071	circ_01457	12	+	.	hsa-DLG3_000005	hsa_circ_0140518	.	1	intron	ENSG00000082458.11_3,	12	53
chrX	128206883	128256170	circ_01458	12	-	.	hsa-intergenic_004187	hsa_circ_0139739	.	1	intergenic_region	NA	12	39
chrX	110385323	110439868	circ_01459	12	+	HSA_CIRCpedia_126408	hsa-PAK3_000001	hsa_circ_0139568	.	1	exon	ENSG00000077264.14_4,	12	245
chr9	88200377	88211364	circ_01460	12	-	HSA_CIRCpedia_64558	hsa-AGTPBP1_000015	hsa_circ_0087385	.	1	exon	ENSG00000135049.15_4,	12	272
chr9	134305476	134308181	circ_01461	12	+	HSA_CIRCpedia_63221	hsa-PRRC2B_000050	hsa_circ_0001895	.	1	exon	ENSG00000130723.19_5,	12	186
chr9	130106513	130107756	circ_01462	12	+	HSA_CIRCpedia_62879	hsa-GARNL3_000025	hsa_circ_0088635	.	1	exon	ENSG00000136895.18_5,	12	93
chr9	125827626	125865665	circ_01463	12	+	.	hsa-RABGAP1_000059	hsa_circ_0137876	.	1	exon	ENSG00000011454.16_3,	12	224
chr9	101147921	101168423	circ_01464	12	-	HSA_CIRCpedia_125625	hsa-GABBR2_000002	hsa_circ_0137508	.	1	exon	ENSG00000136928.6_3,	12	428
chr8	98109961	98178206	circ_01465	12	-	.	hsa-intergenic_004460	hsa_circ_0137433	CPQ	1	intergenic_region	NA	12	8
chr8	68163533	68172161	circ_01466	12	-	HSA_CIRCpedia_61566	hsa-ARFGEF1_000139	hsa_circ_0001807	.	1	exon	ENSG00000066777.8_4,	12	44
chr8	38194822	38205733	circ_01467	12	-	HSA_CIRCpedia_60978	hsa-WHSC1L1_000049	hsa_circ_0083995	.	1	exon	ENSG00000147548.16_4,	12	53
chr8	37734626	37735069	circ_01468	12	-	HSA_CIRCpedia_60932	hsa-RAB11FIP1_000001	hsa_circ_0001789	.	1	exon	ENSG00000156675.15_3,	12	16
chr8	30643726	30657271	circ_01469	12	-	.	hsa-PPP2CB_000001	hsa_circ_0005060	.	0	exon	ENSG00000104695.12_2,	12	277
chr8	141799572	141889736	circ_01470	12	-	HSA_CIRCpedia_60243	hsa-PTK2_000005	hsa_circ_0135915	.	1	exon	ENSG00000169398.19_4,	12	400
chr8	117668094	117671219	circ_01471	12	-	HSA_CIRCpedia_59870	hsa-EIF3H_000013	hsa_circ_0005231	.	1	exon	ENSG00000147677.10_4,	12	261
chr7	51258546	51261286	circ_01472	12	-	HSA_CIRCpedia_58264	hsa-COBL_000001	hsa_circ_0080217	.	1	exon	ENSG00000106078.18_4,	12	95
chr7	24663284	24720139	circ_01473	12	+	HSA_CIRCpedia_57718	hsa-MPP6_000037	hsa_circ_0001687	.	1	exon	ENSG00000105926.15_3,	12	45
chr7	20406634	20420454	circ_01474	12	+	HSA_CIRCpedia_57584	hsa-ITGB8_000001	hsa_circ_0079540	.	1	exon	ENSG00000105855.9_2,	12	123
chr7	14647058	14669893	circ_01475	12	-	.	hsa-DGKB_000002	.	.	0	exon	ENSG00000136267.13_4,	12	463
chr7	137148234	137304686	circ_01476	12	-	HSA_CIRCpedia_133042	hsa-DGKI_000010	.	.	0	exon	ENSG00000157680.15_6,	12	76
chr7	129760588	129762042	circ_01477	12	+	HSA_CIRCpedia_56682	hsa-KLHDC10_000004	hsa_circ_0002190	.	1	exon	ENSG00000128607.13_3,	12	138
chr7	102755506	102769239	circ_01478	12	-	HSA_CIRCpedia_56092	hsa-NAPEPLD_000001	hsa_circ_0132838	.	1	exon	ENSG00000161048.11_3,	12	152
chr6	99347143	99375698	circ_01479	12	-	HSA_CIRCpedia_55885	hsa-FBXL4_000003	hsa_circ_0077417	.	1	exon	ENSG00000112234.8_2,	12	35
chr6	90082155	90097309	circ_01480	12	-	HSA_CIRCpedia_113695	hsa-RRAGD_000001	hsa_circ_0132637	.	1	exon	ENSG00000025039.14_2,	12	75
chr6	62687970	62757899	circ_01481	12	-	HSA_CIRCpedia_123055	hsa-KHDRBS2_000007	hsa_circ_0132047	.	1	exon	ENSG00000112232.8_3,	12	88
chr6	18160113	18166609	circ_01482	12	+	HSA_CIRCpedia_54535	hsa-KDM1B_000001	hsa_circ_0001580	.	1	exon	ENSG00000165097.14_3,	12	43
chr6	161567555	161575342	circ_01483	12	-	HSA_CIRCpedia_54276	hsa-AGPAT4_000001	hsa_circ_0131248	.	1	exon	ENSG00000026652.13_3,	12	130
chr6	155095122	155154543	circ_01484	12	+	.	hsa-SCAF8_000069	hsa_circ_0131121	.	1	exon	ENSG00000213079.9_4,	12	28
chr6	147385645	147440613	circ_01485	12	-	.	hsa-STXBP5-AS1_000007	.	.	0	intron	ENSG00000233452.6_6,	12	18
chr6	118832460	118887479	circ_01486	12	-	HSA_CIRCpedia_53406	hsa-CEP85L_000001	hsa_circ_0077736	PLN	1	exon	ENSG00000111860.13_5,	12	27
chr5	179393805	179407200	circ_01487	12	-	HSA_CIRCpedia_51426	hsa-RNF130_000011	hsa_circ_0075338	.	1	exon	ENSG00000113269.13_4,	12	188
chr5	142281499	142311690	circ_01488	12	+	HSA_CIRCpedia_50582	hsa-ARHGAP26_000015	hsa_circ_0128193	.	1	exon	ENSG00000145819.16_5,	12	348
chr5	141843534	141847396	circ_01489	12	+	.	hsa-AC005592_000012	hsa_circ_0007558	.	1	intron	ENSG00000231185.6_6,	12	15
chr5	134076752	134079742	circ_01490	12	+	HSA_CIRCpedia_50267	hsa-CAMLG_000001	hsa_circ_0003154	.	1	exon	ENSG00000164615.4_2,	12	110
chr4	85660162	85661569	circ_01491	12	-	HSA_CIRCpedia_49402	hsa-WDFY3_000006	hsa_circ_0070323	.	1	exon	ENSG00000163625.15_3,	12	117
chr4	77917577	77952123	circ_01492	12	+	HSA_CIRCpedia_49162	hsa-SEPT11_000001	hsa_circ_0070057	.	1	exon	ENSG00000138758.11_5,	12	160
chr4	62775277	62813994	circ_01493	12	+	HSA_CIRCpedia_123942	hsa-LPHN3_000005	hsa_circ_0069862	.	1	exon	ENSG00000150471.16_4,	12	90
chr4	53492184	53497311	circ_01494	12	-	HSA_CIRCpedia_48809	hsa-USP46_000013	hsa_circ_0069725	.	1	exon	ENSG00000109189.12_3,	12	109
chr4	42505466	42526864	circ_01495	12	-	HSA_CIRCpedia_48684	hsa-ATP8A1_000003	hsa_circ_0069612	.	1	exon	ENSG00000124406.16_4,	12	222
chr4	39734978	39747430	circ_01496	12	+	.	hsa-UBE2K_000021	.	.	0	intron	ENSG00000078140.13_3,	12	98
chr4	156617907	156643344	circ_01497	12	+	HSA_CIRCpedia_47820	hsa-GUCY1A3_000007	hsa_circ_0125604	.	1	exon	ENSG00000164116.16_4,	12	75
chr4	148860975	148876525	circ_01498	12	+	HSA_CIRCpedia_47614	hsa-ARHGAP10_000113	hsa_circ_0001449	.	1	exon	ENSG00000071205.11_2,	12	109
chr3	72881519	72893574	circ_01499	12	-	HSA_CIRCpedia_46773	hsa-SHQ1_000003	hsa_circ_0002006	.	1	exon	ENSG00000144736.13_2,	12	13
chr3	62423778	62467544	circ_01500	12	-	HSA_CIRCpedia_124451	hsa-CADPS_000007	hsa_circ_0124413	.	1	exon	ENSG00000163618.17_5,	12	299
chr3	2924828	2944689	circ_01501	12	+	HSA_CIRCpedia_115027	hsa-CNTN4_000011	hsa_circ_0123465	.	1	exon	ENSG00000144619.14_3,	12	54
chr3	24338716	24378862	circ_01502	12	-	HSA_CIRCpedia_45199	hsa-THRB_000006	hsa_circ_0123348	.	1	exon	ENSG00000151090.18_5,	12	76
chr3	195686053	195686957	circ_01503	12	-	.	hsa-intergenic_004114	hsa_circ_0002174	.	0	intergenic_region	NA	12	15
chr3	141692889	141811969	circ_01504	12	-	HSA_CIRCpedia_124615	hsa-TFDP2_000003	.	.	0	exon	ENSG00000114126.17_5,	12	63
chr3	138289159	138290198	circ_01505	12	-	HSA_CIRCpedia_43785	hsa-CEP70_000004	hsa_circ_0002468	.	1	exon	ENSG00000114107.8_5,	12	43
chr2	63711737	63798760	circ_01506	12	-	HSA_CIRCpedia_42018	hsa-WDPCP_000046	hsa_circ_0006759	.	1	exon	ENSG00000143951.15_3,	12	46
chr2	32323864	32341281	circ_01507	12	+	HSA_CIRCpedia_40747	hsa-SPAST_000077	hsa_circ_0119759	.	1	exon	ENSG00000021574.12_3,	12	43
chr22	40513058	40552186	circ_01508	12	+	HSA_CIRCpedia_36720	hsa-TNRC6B_000006	hsa_circ_0116579	.	1	exon	ENSG00000100354.20_5,	12	52
chr2	234296902	234299129	circ_01509	12	+	HSA_CIRCpedia_40076	hsa-DGKD_000023	hsa_circ_0001112	.	1	exon	ENSG00000077044.10_3,	12	35
chr2	234164747	234173789	circ_01510	12	+	HSA_CIRCpedia_40066	hsa-ATG16L1_000001	hsa_circ_0003585	.	1	exon	ENSG00000085978.21_3,	12	87
chr22	30374430	30394846	circ_01511	12	+	HSA_CIRCpedia_36346	hsa-MTMR3_000003	hsa_circ_0009055	.	1	exon	ENSG00000100330.15_4,	12	64
chr2	204267298	204291992	circ_01512	12	+	HSA_CIRCpedia_39320	hsa-ABI2_000051	hsa_circ_0007951	.	1	exon	ENSG00000138443.15_4,	12	416
chr2	183998293	184024380	circ_01513	12	+	HSA_CIRCpedia_38842	hsa-NUP35_000001	hsa_circ_0057301	.	1	exon	ENSG00000163002.12_5,	12	19
chr2	179462322	179465394	circ_01514	12	+	HSA_CIRCpedia_122761	hsa-TTN-AS1_000024	hsa_circ_0118207	TTN	1	exon	ENSG00000237298.9_6,	12	18
chr2	175779785	175816930	circ_01515	12	-	HSA_CIRCpedia_38686	hsa-CHN1_000041	hsa_circ_0007941	.	1	exon	ENSG00000128656.13_3,	12	76
chr2	172782046	172844276	circ_01516	12	+	HSA_CIRCpedia_181245,HSA_CIRCpedia_38623	hsa-HAT1_000005	hsa_circ_0057073	.	1	exon	ENSG00000128708.12_2,	12	39
chr2	168931491	168986268	circ_01517	12	-	.	hsa-STK39_000084	.	.	0	exon	ENSG00000198648.10_3,	12	608
chr2	144966169	144969146	circ_01518	12	-	HSA_CIRCpedia_38052	hsa-GTDC1_000004	hsa_circ_0001072	.	1	exon	ENSG00000121964.14_3,	12	159
chr2	135075099	135076310	circ_01519	12	+	HSA_CIRCpedia_37910	hsa-MGAT5_000064	hsa_circ_0008155	.	1	exon	ENSG00000152127.8_2,	12	96
chr2	128747137	128754065	circ_01520	12	-	HSA_CIRCpedia_37808	hsa-SAP130_000009	hsa_circ_0004645	.	1	exon	ENSG00000136715.18_4,	12	22
chr21	27269884	27284274	circ_01521	12	-	HSA_CIRCpedia_35113	hsa-APP_000039	hsa_circ_0115726	.	1	exon	ENSG00000142192.20_5,	12	1854
chr2	120684173	120702816	circ_01522	12	+	HSA_CIRCpedia_37672	hsa-PTPN4_000079	hsa_circ_0056248	.	1	exon	ENSG00000088179.8_5,	12	53
chr20	45891031	45905539	circ_01523	12	-	HSA_CIRCpedia_34427	hsa-ZMYND8_000099	hsa_circ_0007026	.	1	exon	ENSG00000101040.19_4,	12	137
chr20	3925823	3955047	circ_01524	12	-	HSA_CIRCpedia_34211	hsa-RNF24_000011	hsa_circ_0005736	.	1	exon	ENSG00000101236.16_2,	12	23
chr20	34309661	34320057	circ_01525	12	-	HSA_CIRCpedia_33963	hsa-RBM39_000001	hsa_circ_0005848	.	1	exon	ENSG00000131051.22_5,	12	166
chr20	2928627	2955887	circ_01526	12	+	HSA_CIRCpedia_347365	hsa-PTPRA_000014	.	.	0	exon	ENSG00000132670.20_4,	12	135
chr20	2928627	2945848	circ_01527	12	+	HSA_CIRCpedia_33587	hsa-PTPRA_000003	hsa_circ_0005265	.	1	exon	ENSG00000132670.20_4,	12	251
chr20	24523655	24524213	circ_01528	12	+	HSA_CIRCpedia_33519	hsa-SYNDIG1_000005	hsa_circ_0114844	.	1	exon	ENSG00000101463.5_2,	12	183
chr20	13539654	13568017	circ_01529	12	-	HSA_CIRCpedia_33374	hsa-TASP1_000070	hsa_circ_0004580	.	1	exon	ENSG00000089123.15_3,	12	48
chr1	9991948	9994918	circ_01530	12	-	HSA_CIRCpedia_33327	hsa-LZIC_000002	hsa_circ_0000014	.	1	exon	ENSG00000162441.11_2,	12	41
chr1	97981281	98060722	circ_01531	12	-	HSA_CIRCpedia_33298	hsa-DPYD_000010	hsa_circ_0114588	.	1	exon	ENSG00000188641.13_4,	12	45
chr1	97981281	98015300	circ_01532	12	-	HSA_CIRCpedia_33296	hsa-DPYD_000002	hsa_circ_0006323	.	1	exon	ENSG00000188641.13_4,	12	44
chr19	41242890	41243674	circ_01533	12	+	HSA_CIRCpedia_25963	hsa-ITPKC_000002	hsa_circ_0004321	.	1	exon	ENSG00000086544.2_2,	12	70
chr1	93070863	93091491	circ_01534	12	-	HSA_CIRCpedia_33173	hsa-EVI5_000020	hsa_circ_0013166	.	1	exon	ENSG00000067208.14_3,	12	114
chr1	93029198	93073284	circ_01535	12	-	HSA_CIRCpedia_33167	hsa-EVI5_000006	hsa_circ_0013162	.	1	exon	ENSG00000067208.14_3,	12	105
chr19	18648410	18649246	circ_01536	12	-	HSA_CIRCpedia_25188	hsa-FKBP8_000003	hsa_circ_0000914	.	1	exon	ENSG00000105701.15_4,	12	1713
chr19	17212469	17213367	circ_01537	12	+	HSA_CIRCpedia_25087	hsa-MYO9B_000002	hsa_circ_0000907	.	1	exon	ENSG00000099331.13_4,	12	103
chr19	14568842	14569187	circ_01538	12	+	HSA_CIRCpedia_24939	hsa-PKN1_000001	hsa_circ_0008950	.	1	exon	ENSG00000123143.12_4,	12	96
chr18	9182379	9208801	circ_01539	12	+	HSA_CIRCpedia_121278	hsa-ANKRD12_000009	hsa_circ_0046842	.	1	exon	ENSG00000101745.16_3,	12	411
chr18	76856475	76936907	circ_01540	12	+	HSA_CIRCpedia_24349	hsa-ATP9B_000088	hsa_circ_0048000	.	1	exon	ENSG00000166377.20_5,	12	74
chr18	55351267	55399061	circ_01541	12	-	.	hsa-ATP8B1_000011	.	.	1	exon	ENSG00000081923.13_5,	12	26
chr1	78183551	78191447	circ_01542	12	-	HSA_CIRCpedia_32934	hsa-USP33_000006	hsa_circ_0000087	.	1	exon	ENSG00000077254.14_4,	12	149
chr17	57148183	57161450	circ_01543	12	-	HSA_CIRCpedia_21613	hsa-TRIM37_000011	hsa_circ_0004090	.	1	exon	ENSG00000108395.13_4,	12	181
chr17	49294694	49302570	circ_01544	12	-	HSA_CIRCpedia_21402	hsa-MBTD1_000037	hsa_circ_0003871	.	1	exon	ENSG00000011258.15_3,	12	22
chr17	46189392	46190763	circ_01545	12	+	HSA_CIRCpedia_21226	hsa-SNX11_000001	hsa_circ_0002069	.	1	exon	ENSG00000002919.14_2,	12	32
chr17	38282435	38282659	circ_01546	12	+	HSA_CIRCpedia_20558	hsa-MSL1_000001	hsa_circ_0008964	.	1	exon	ENSG00000188895.11_5,	12	223
chr17	30500849	30521126	circ_01547	12	+	HSA_CIRCpedia_20147	hsa-RHOT1_000015	hsa_circ_0043004	.	0	exon	ENSG00000126858.17_4,	12	73
chr17	26459645	26499644	circ_01548	12	+	HSA_CIRCpedia_19820	hsa-NLK_000035	hsa_circ_0106439	.	1	exon	ENSG00000087095.12_2,	12	259
chr16	27224905	27226329	circ_01549	12	+	HSA_CIRCpedia_17170	hsa-KDM8_000001	hsa_circ_0038704	.	1	exon	ENSG00000155666.11_2,	12	17
chr16	22142525	22143050	circ_01550	12	+	HSA_CIRCpedia_16955	hsa-VWA3A_000001	hsa_circ_0038484	.	1	exon	ENSG00000175267.14_5,	12	7
chr15	93540186	93541851	circ_01551	12	+	HSA_CIRCpedia_16213	hsa-CHD2_000015	hsa_circ_0000655	.	1	exon	ENSG00000173575.20_3,	12	46
chr15	76248272	76345324	circ_01552	12	-	HSA_CIRCpedia_130935	hsa-NRG4_000023	.	.	0	exon	ENSG00000169752.16_3,	12	14
chr15	72208710	72231268	circ_01553	12	-	HSA_CIRCpedia_15499	hsa-MYO9A_000002	hsa_circ_0003454	.	1	exon	ENSG00000066933.15_4,	12	55
chr15	71211388	71276596	circ_01554	12	+	HSA_CIRCpedia_83569	hsa-LRRC49_000001	hsa_circ_0104402	.	1	exon	ENSG00000137821.11_4,	12	43
chr15	68434283	68457142	circ_01555	12	+	HSA_CIRCpedia_15421	hsa-PIAS1_000046	hsa_circ_0036044	.	1	exon	ENSG00000033800.13_2,	12	41
chr15	66044716	66053776	circ_01556	12	-	HSA_CIRCpedia_15331	hsa-DENND4A_000124	hsa_circ_0035957	.	1	exon	ENSG00000174485.15_4,	12	91
chr15	52073240	52075025	circ_01557	12	+	HSA_CIRCpedia_14736	hsa-TMOD2_000001	hsa_circ_0005566	.	1	exon	ENSG00000128872.9_3,	12	439
chr15	49528047	49531564	circ_01558	12	+	HSA_CIRCpedia_14613	hsa-GALK2_000002	hsa_circ_0008488	.	1	exon	ENSG00000156958.14_4,	12	108
chr15	43067332	43109295	circ_01559	12	-	HSA_CIRCpedia_14348	hsa-TTBK2_000037	hsa_circ_0034861	.	1	exon	ENSG00000128881.16_4,	12	170
chr14	93760203	93761283	circ_01560	12	-	HSA_CIRCpedia_13508	hsa-BTBD7_000032	hsa_circ_0006947	.	1	exon	ENSG00000011114.14_5,	12	44
chr14	89093181	89110855	circ_01561	12	-	HSA_CIRCpedia_13301	hsa-EML5_000007	hsa_circ_0032858	.	1	exon	ENSG00000165521.15_5,	12	18
chr1	47834140	47840965	circ_01562	12	+	HSA_CIRCpedia_32203	hsa-CMPK1_000008	hsa_circ_0008201	.	1	exon	ENSG00000162368.13_2,	12	125
chr14	66188492	66200099	circ_01563	12	+	HSA_CIRCpedia_12708	hsa-FUT8_000043	hsa_circ_0032249	.	1	exon	ENSG00000033170.16_3,	12	82
chr14	66028054	66096324	circ_01564	12	+	HSA_CIRCpedia_12702	hsa-FUT8_000001	hsa_circ_0102434	.	1	exon	ENSG00000033170.16_3,	12	107
chr14	34394823	34400421	circ_01565	12	-	.	hsa-EGLN3_000002	hsa_circ_0101692	.	1	exon	ENSG00000129521.13_3,	12	171
chr1	42730785	42744343	circ_01566	12	-	HSA_CIRCpedia_31911	hsa-FOXJ3_000006	hsa_circ_0006848	.	1	exon	ENSG00000198815.8_4,	12	142
chr14	101400334	101417831	circ_01567	12	+	.	hsa-intergenic_004510	.	.	0	intron	ENSG00000225746.11_6,	12	100
chr13	96622365	96651561	circ_01568	12	-	HSA_CIRCpedia_11277	hsa-UGGT2_000007	hsa_circ_0101080	.	1	exon	ENSG00000102595.19_3,	12	26
chr13	42439871	42461497	circ_01569	12	-	HSA_CIRCpedia_10752	hsa-VWA8_000006	hsa_circ_0030117	.	1	exon	ENSG00000102763.17_4,	12	80
chr13	20625572	20641530	circ_01570	12	+	HSA_CIRCpedia_10275	hsa-ZMYM2_000112	hsa_circ_0029633	.	1	exon	ENSG00000121741.16_4,	12	134
chr13	100953713	101077985	circ_01571	12	+	HSA_CIRCpedia_9975	hsa-PCCA_000136	hsa_circ_0004620	.	0	exon	ENSG00000175198.16_4,	12	77
chr1	28362054	28374937	circ_01572	12	-	HSA_CIRCpedia_31199	hsa-EYA3_000041	hsa_circ_0008057	.	1	exon	ENSG00000158161.15_4,	12	40
chr12	66909398	66935730	circ_01573	12	-	HSA_CIRCpedia_9395	hsa-GRIP1_000001	hsa_circ_0027450	.	1	exon	ENSG00000155974.12_4,	12	32
chr12	44136259	44142412	circ_01574	12	-	HSA_CIRCpedia_119081	hsa-PUS7L_000001	hsa_circ_0098568	.	1	exon	ENSG00000129317.14_4,	12	22
chr1	243708811	243778463	circ_01575	12	-	HSA_CIRCpedia_110915	hsa-AKT3_000001	hsa_circ_0112773	.	0	exon	ENSG00000117020.16_3,	12	461
chr1	24140679	24147083	circ_01576	12	-	HSA_CIRCpedia_30895	hsa-HMGCL_000001	hsa_circ_0003757	.	1	exon	ENSG00000117305.14_3,	12	39
chr1	241031886	241033419	circ_01577	12	-	HSA_CIRCpedia_110880	hsa-RGS7_000041	hsa_circ_0005344	.	1	exon	ENSG00000182901.16_4,	12	161
chr1	233313547	233344435	circ_01578	12	-	HSA_CIRCpedia_30585	hsa-PCNXL2_000004	hsa_circ_0001958	.	1	exon	ENSG00000135749.18_6,	12	326
chr1	233225806	233231609	circ_01579	12	-	HSA_CIRCpedia_30559	hsa-PCNXL2_000016	hsa_circ_0005994	.	1	exon	ENSG00000135749.18_6,	12	82
chr1	220771672	220792097	circ_01580	12	+	HSA_CIRCpedia_110570	hsa-MARK1_000005	hsa_circ_0112073	.	1	exon	ENSG00000116141.15_3,	12	75
chr1	21295966	21329301	circ_01581	12	-	HSA_CIRCpedia_29896	hsa-EIF4G3_000002	hsa_circ_0005604	.	1	exon	ENSG00000075151.20_3,	12	174
chr12	122995655	122999774	circ_01582	12	-	HSA_CIRCpedia_7320	hsa-RSRC2_000002	hsa_circ_0097631	.	1	exon	ENSG00000111011.17_2,	12	86
chr12	112757028	112757546	circ_01583	12	-	HSA_CIRCpedia_6872	hsa-HECTD4_000174	hsa_circ_0002584	.	1	exon	ENSG00000173064.12_5,	12	197
chr12	100048844	100175875	circ_01584	12	-	HSA_CIRCpedia_119275	hsa-ANKS1B_000010	.	.	0	exon	ENSG00000185046.18_4,	12	75
chr11	89133184	89135710	circ_01585	12	-	HSA_CIRCpedia_5970	hsa-NOX4_000005	hsa_circ_0023984	.	1	exon	ENSG00000086991.12_2,	12	1
chr11	78176921	78204241	circ_01586	12	-	HSA_CIRCpedia_5768	hsa-NARS2_000021	hsa_circ_0005935	.	1	exon	ENSG00000137513.9_3,	12	40
chr1	160293220	160302347	circ_01587	12	-	HSA_CIRCpedia_28426	hsa-COPA_000001	hsa_circ_0008661	.	1	exon	ENSG00000122218.15_3,	12	324
chr1	155385534	155429689	circ_01588	12	-	HSA_CIRCpedia_28183	hsa-ASH1L_000006	hsa_circ_0014586	POU5F1P4	1	exon	ENSG00000116539.12_4,	12	123
chr11	18010143	18029623	circ_01589	12	-	HSA_CIRCpedia_3886	hsa-SERGEF_000002	hsa_circ_0021412	.	1	exon	ENSG00000129158.10_3,	12	132
chr11	128993340	128994789	circ_01590	12	-	HSA_CIRCpedia_3712	hsa-ARHGAP32_000009	hsa_circ_0000371	.	1	exon	ENSG00000134909.18_3,	12	186
chr11	11348632	11362551	circ_01591	12	-	HSA_CIRCpedia_3280	hsa-GALNT18_000018	hsa_circ_0095025	.	1	exon	ENSG00000110328.5_3,	12	56
chr11	103173821	103229087	circ_01592	12	+	HSA_CIRCpedia_3063	hsa-DYNC2H1_000003	hsa_circ_0024144	.	1	exon	ENSG00000187240.14_4,	12	34
chr10	86177526	86185649	circ_01593	12	+	HSA_CIRCpedia_2577	hsa-CCSER2_000003	hsa_circ_0006956	.	1	exon	ENSG00000107771.16_4,	12	47
chr10	7262372	7327916	circ_01594	12	-	HSA_CIRCpedia_2258	hsa-SFMBT2_000006	hsa_circ_0017628	.	1	exon	ENSG00000198879.11_3,	12	48
chr10	70227879	70229920	circ_01595	12	-	HSA_CIRCpedia_2076	hsa-DNA2_000001	hsa_circ_0006151	.	1	exon	ENSG00000138346.14_3,	12	16
chr10	21234266	21250708	circ_01596	12	-	.	hsa-NEBL_000002	hsa_circ_0093306	.	1	intron	ENSG00000078114.18_3,	12	205
chr10	18816516	18825125	circ_01597	12	+	HSA_CIRCpedia_1152	hsa-CACNB2_000010	hsa_circ_0093260	.	1	exon	ENSG00000165995.19_3,	12	59
chrX	67266835	67273652	circ_01598	11	-	.	hsa-OPHN1_000074	hsa_circ_0007445	.	1	exon	ENSG00000079482.12_3,	11	47
chrX	133607388	133632714	circ_01599	11	+	HSA_CIRCpedia_65259	hsa-HPRT1_000001	hsa_circ_0009037	.	1	exon	ENSG00000165704.14_2,	11	25
chrX	106331665	106332069	circ_01600	11	-	HSA_CIRCpedia_64969	hsa-RBM41_000006	hsa_circ_0002995	.	1	exon	ENSG00000089682.16_4,	11	5
chr9	86274694	86301070	circ_01601	11	-	.	hsa-intergenic_000045	hsa_circ_0139117	.	1	intergenic_region	NA	11	160
chr9	80409378	80430686	circ_01602	11	-	HSA_CIRCpedia_64473	hsa-GNAQ_000013	hsa_circ_0087264	.	0	exon	ENSG00000156052.10_2,	11	70
chr9	80409378	80412564	circ_01603	11	-	HSA_CIRCpedia_64472	hsa-GNAQ_000015	hsa_circ_0006459	.	1	exon	ENSG00000156052.10_2,	11	57
chr9	78682870	78722267	circ_01604	11	+	HSA_CIRCpedia_64434	hsa-PCSK5_000002	hsa_circ_0087234	.	1	exon	ENSG00000099139.13_3,	11	22
chr9	20715320	20758190	circ_01605	11	+	HSA_CIRCpedia_63708	hsa-FOCAD_000027	hsa_circ_0138456	.	1	exon	ENSG00000188352.12_4,	11	55
chr9	128419929	128434922	circ_01606	11	-	HSA_CIRCpedia_62842	hsa-MAPKAP1_000003	hsa_circ_0001890	.	1	exon	ENSG00000119487.16_4,	11	121
chr9	114549072	114550227	circ_01607	11	+	.	hsa-C9orf84_000002	.	C9orf84	1	intron	ENSG00000165181.16_3,	11	4
chr9	114337013	114348445	circ_01608	11	-	HSA_CIRCpedia_62284	hsa-PTGR1_000001	hsa_circ_0088030	ZNF483	1	exon	ENSG00000106853.19_4,	11	64
chr9	114332370	114348445	circ_01609	11	-	HSA_CIRCpedia_62281	hsa-PTGR1_000009	hsa_circ_0008043	ZNF483	1	exon	ENSG00000106853.19_4,	11	38
chr9	111819470	111826847	circ_01610	11	-	HSA_CIRCpedia_62173	hsa-TMEM245_000010	hsa_circ_0004109	.	1	exon	ENSG00000106771.12_2,	11	255
chr8	81411728	81412617	circ_01611	11	+	HSA_CIRCpedia_61692	hsa-ZBTB10_000009	hsa_circ_0137155	.	1	exon	ENSG00000205189.11_2,	11	50
chr8	68950393	68973014	circ_01612	11	+	HSA_CIRCpedia_125910	hsa-PREX2_000013	hsa_circ_0137013	.	1	exon	ENSG00000046889.18_3,	11	149
chr8	68934270	68973014	circ_01613	11	+	HSA_CIRCpedia_125907	hsa-PREX2_000105	hsa_circ_0137010	.	1	exon	ENSG00000046889.18_3,	11	112
chr8	51442736	51465739	circ_01614	11	+	HSA_CIRCpedia_61331	hsa-SNTG1_000032	hsa_circ_0136702	.	1	exon	ENSG00000147481.15_4,	11	187
chr8	28013458	28019595	circ_01615	11	+	HSA_CIRCpedia_60768	hsa-ELP3_000001	hsa_circ_0001785	.	1	exon	ENSG00000134014.16_5,	11	117
chr8	26248758	26265892	circ_01616	11	+	HSA_CIRCpedia_60721	hsa-BNIP3L_000001	hsa_circ_0002131	.	1	exon	ENSG00000104765.15_3,	11	214
chr8	24741514	24750897	circ_01617	11	-	.	hsa-RP11-624C23_000004	.	.	1	intron	ENSG00000253535.5_6,	11	8
chr8	19572395	19590077	circ_01618	11	-	.	hsa-CSGALNACT1_000013	hsa_circ_0001781	.	1	intron	ENSG00000147408.14_3,	11	11
chr8	17198871	17228708	circ_01619	11	-	HSA_CIRCpedia_125767	hsa-MTMR7_000008	hsa_circ_0136030	.	1	exon	ENSG00000003987.13_2,	11	107
chr8	141799572	141874498	circ_01620	11	-	HSA_CIRCpedia_60242	hsa-PTK2_000230	hsa_circ_0009102	.	1	exon	ENSG00000169398.19_4,	11	456
chr8	141799572	141813749	circ_01621	11	-	HSA_CIRCpedia_60238	hsa-PTK2_000232	hsa_circ_0003066	.	1	exon	ENSG00000169398.19_4,	11	381
chr8	101276261	101312879	circ_01622	11	-	HSA_CIRCpedia_126003	hsa-RNF19A_000024	.	.	0	exon	ENSG00000034677.12_3,	11	113
chr7	90355880	90419967	circ_01623	11	+	HSA_CIRCpedia_59233	hsa-CDK14_000072	hsa_circ_0008645	.	1	exon	ENSG00000058091.16_5,	11	326
chr7	80418621	80440017	circ_01624	11	-	HSA_CIRCpedia_59076	hsa-SEMA3C_000001	hsa_circ_0004365	.	1	exon	ENSG00000075223.13_2,	11	48
chr7	65592690	65599361	circ_01625	11	+	HSA_CIRCpedia_58520	hsa-CRCP_000008	hsa_circ_0004604	.	0	exon	ENSG00000249319.2_6,ENSG00000241258.6_3,	11	42
chr7	43508518	43540921	circ_01626	11	+	HSA_CIRCpedia_58078	hsa-HECW1_000038	hsa_circ_0079958	.	1	exon	ENSG00000002746.14_3,	11	135
chr7	43503258	43519343	circ_01627	11	+	HSA_CIRCpedia_58074	hsa-HECW1_000039	hsa_circ_0003851	.	1	exon	ENSG00000002746.14_3,	11	207
chr7	34085917	34125704	circ_01628	11	+	HSA_CIRCpedia_68258	hsa-BMPER_000002	hsa_circ_0006083	.	1	exon	ENSG00000164619.9_3,	11	25
chr7	33388679	33427756	circ_01629	11	+	HSA_CIRCpedia_57932	hsa-BBS9_000003	hsa_circ_0079812	.	1	exon	ENSG00000122507.20_4,	11	26
chr7	152007050	152055760	circ_01630	11	-	HSA_CIRCpedia_57297	hsa-KMT2C_000215	hsa_circ_0007017	.	1	exon	ENSG00000055609.17_3,	11	132
chr7	135262543	135277940	circ_01631	11	+	HSA_CIRCpedia_56827	hsa-NUP205_000002	hsa_circ_0001750	.	1	exon	ENSG00000155561.14_3,	11	25
chr7	11091238	11101712	circ_01632	11	+	HSA_CIRCpedia_56311	hsa-PHF14_000001	hsa_circ_0133036	.	1	exon	ENSG00000106443.16_3,	11	176
chr7	104925455	104937980	circ_01633	11	-	.	hsa-SRPK2_000050	hsa_circ_0003656	.	1	intron	ENSG00000135250.16_5,	11	29
chr7	104714065	104717880	circ_01634	11	+	HSA_CIRCpedia_56155	hsa-KMT2E_000091	hsa_circ_0001736	.	1	exon	ENSG00000005483.20_4,	11	99
chr6	82923943	82924546	circ_01635	11	-	HSA_CIRCpedia_55619	hsa-IBTK_000008	hsa_circ_0132391	.	1	exon	ENSG00000005700.14_3,	11	19
chr6	69653721	69728391	circ_01636	11	+	HSA_CIRCpedia_115714	hsa-BAI3_000049	hsa_circ_0132097	.	1	exon	ENSG00000135298.13_3,	11	450
chr6	592468	599225	circ_01637	11	-	HSA_CIRCpedia_55365	hsa-EXOC2_000003	hsa_circ_0075436	.	0	exon	ENSG00000112685.13_3,	11	98
chr6	56846508	56880151	circ_01638	11	+	HSA_CIRCpedia_55331	hsa-BEND6_000002	hsa_circ_0131981	.	1	exon	ENSG00000151917.17_3,	11	95
chr6	42941740	42942776	circ_01639	11	-	HSA_CIRCpedia_55039	hsa-PEX6_000001	hsa_circ_0005038	.	1	exon	ENSG00000124587.13_2,	11	91
chr6	42582808	42600642	circ_01640	11	+	HSA_CIRCpedia_68430	hsa-UBR2_000004	hsa_circ_0131757	.	1	exon	ENSG00000024048.10_2,	11	60
chr6	24475348	24480187	circ_01641	11	-	HSA_CIRCpedia_54637	hsa-GPLD1_000001	hsa_circ_0075842	.	1	exon	ENSG00000112293.14_2,	11	45
chr6	157405795	157431695	circ_01642	11	+	HSA_CIRCpedia_54098	hsa-ARID1B_000064	hsa_circ_0004381	.	1	exon	ENSG00000049618.23_5,	11	77
chr6	149893420	149903739	circ_01643	11	+	HSA_CIRCpedia_53871	hsa-GINM1_000003	hsa_circ_0131014	.	1	exon	ENSG00000055211.13_3,	11	40
chr6	147293180	147440613	circ_01644	11	-	.	hsa-STXBP5-AS1_000004	.	.	0	exon	ENSG00000233452.6_6,	11	26
chr6	137015277	137041727	circ_01645	11	-	HSA_CIRCpedia_53683	hsa-MAP3K5_000007	hsa_circ_0007798	.	1	exon	ENSG00000197442.9_2,	11	187
chr6	136958462	137019820	circ_01646	11	-	HSA_CIRCpedia_53674	hsa-MAP3K5_000013	hsa_circ_0130795	LOC101928461	1	exon	ENSG00000197442.9_2,	11	121
chr5	86627164	86633908	circ_01647	11	+	HSA_CIRCpedia_52879	hsa-RASA1_000101	hsa_circ_0007507	CCNH	1	exon	ENSG00000145715.14_2,	11	117
chr5	172535626	172539382	circ_01648	11	+	HSA_CIRCpedia_51197	hsa-CREBRF_000024	hsa_circ_0128617	.	1	exon	ENSG00000164463.12_2,	11	50
chr5	145176004	145202697	circ_01649	11	-	HSA_CIRCpedia_50678	hsa-PRELID2_000001	hsa_circ_0128225	.	1	exon	ENSG00000186314.11_4,	11	61
chr5	127449903	127477673	circ_01650	11	+	HSA_CIRCpedia_123655	hsa-SLC12A2_000027	hsa_circ_0127819	.	1	exon	ENSG00000064651.13_3,	11	186
chr5	108203467	108219219	circ_01651	11	+	HSA_CIRCpedia_49774	hsa-FER_000023	hsa_circ_0127494	.	1	exon	ENSG00000151422.12_3,	11	48
chr4	91229394	91234198	circ_01652	11	+	HSA_CIRCpedia_49592	hsa-CCSER1_000001	hsa_circ_0127310	.	1	exon	ENSG00000184305.15_4,	11	35
chr4	83799882	83803093	circ_01653	11	-	HSA_CIRCpedia_49312	hsa-SEC31A_000005	hsa_circ_0006618	.	1	exon	ENSG00000138674.16_4,	11	115
chr4	79747190	79772210	circ_01654	11	+	HSA_CIRCpedia_49241	hsa-BMP2K_000002	hsa_circ_0070190	.	1	exon	ENSG00000138756.17_4,	11	69
chr4	78694234	78697546	circ_01655	11	-	HSA_CIRCpedia_49193	hsa-CNOT6L_000029	hsa_circ_0006168	.	1	exon	ENSG00000138767.13_4,	11	14
chr4	77045801	77065626	circ_01656	11	-	HSA_CIRCpedia_49129	hsa-NUP54_000016	hsa_circ_0070033	.	1	exon	ENSG00000138750.14_3,	11	34
chr4	68396532	68409913	circ_01657	11	-	HSA_CIRCpedia_103112	hsa-CENPC_000007	.	.	0	exon	ENSG00000145241.10_3,	11	12
chr4	184930310	184932576	circ_01658	11	+	HSA_CIRCpedia_48063	hsa-STOX2_000001	hsa_circ_0071520	.	1	exon	ENSG00000173320.11_3,	11	101
chr4	183522076	183550042	circ_01659	11	+	HSA_CIRCpedia_48013	hsa-TENM3_000004	hsa_circ_0071480	.	1	exon	ENSG00000218336.8_4,	11	47
chr4	162376155	162431576	circ_01660	11	-	HSA_CIRCpedia_113840	hsa-FSTL5_000001	hsa_circ_0125680	.	0	exon	ENSG00000168843.13_3,	11	23
chr4	129809833	129867307	circ_01661	11	-	HSA_CIRCpedia_103572	hsa-SCLT1_000005	hsa_circ_0125319	.	1	exon	ENSG00000151466.11_5,	11	33
chr4	115540578	115544858	circ_01662	11	+	.	hsa-UGT8_000002	hsa_circ_0125125	.	1	exon	ENSG00000174607.10_4,	11	106
chr3	78763546	78767033	circ_01663	11	-	HSA_CIRCpedia_46800	hsa-ROBO1_000001	hsa_circ_0066568	.	0	exon	ENSG00000169855.19_2,	11	57
chr3	47651555	47719801	circ_01664	11	-	HSA_CIRCpedia_45900	hsa-SMARCC1_000097	hsa_circ_0065244	.	1	exon	ENSG00000173473.10_3,	11	33
chr3	196863412	196876667	circ_01665	11	-	HSA_CIRCpedia_45097	hsa-DLG1_000013	hsa_circ_0123254	.	1	exon	ENSG00000075711.20_4,	11	195
chr3	196842797	196876667	circ_01666	11	-	HSA_CIRCpedia_45089	hsa-DLG1_000009	hsa_circ_0068692	.	1	exon	ENSG00000075711.20_4,	11	308
chr3	196831773	196876667	circ_01667	11	-	HSA_CIRCpedia_45085	hsa-DLG1_000007	hsa_circ_0123246	.	1	exon	ENSG00000075711.20_4,	11	369
chr3	196533449	196534785	circ_01668	11	+	HSA_CIRCpedia_45047	hsa-PAK2_000001	hsa_circ_0003036	.	1	exon	ENSG00000180370.10_2,	11	23
chr3	18456602	18462483	circ_01669	11	-	HSA_CIRCpedia_44740	hsa-SATB1_000024	hsa_circ_0064557	.	1	exon	ENSG00000182568.16_4,	11	171
chr3	159482231	159482927	circ_01670	11	+	HSA_CIRCpedia_44242	hsa-IQCJ-SCHIP1_000003	hsa_circ_0122561	.	1	exon	ENSG00000283154.2_3,	11	88
chr3	131181592	131190123	circ_01671	11	-	.	hsa-MRPL3_000005	hsa_circ_0121907	.	1	exon	ENSG00000114686.8_3,	11	90
chr3	130649259	130660543	circ_01672	11	+	HSA_CIRCpedia_43539	hsa-ATP2C1_000078	hsa_circ_0005797	.	1	exon	ENSG00000017260.19_6,	11	151
chr3	120866821	120959354	circ_01673	11	+	.	hsa-STXBP5L_000064	.	.	1	intron	ENSG00000145087.12_4,	11	49
chr2	70406663	70409129	circ_01674	11	-	HSA_CIRCpedia_42201	hsa-C2orf42_000002	hsa_circ_0055113	.	1	exon	ENSG00000115998.7_3,	11	35
chr2	55040368	55155888	circ_01675	11	+	HSA_CIRCpedia_122361	hsa-EML6_000007	.	.	0	exon	ENSG00000214595.11_2,	11	46
chr2	44145163	44153100	circ_01676	11	-	HSA_CIRCpedia_41404	hsa-LRPPRC_000003	hsa_circ_0054348	.	0	exon	ENSG00000138095.18_2,	11	100
chr2	37105033	37121176	circ_01677	11	-	HSA_CIRCpedia_41090	hsa-STRN_000051	hsa_circ_0054034	.	1	exon	ENSG00000115808.11_2,	11	80
chr2	32664575	32668656	circ_01678	11	+	HSA_CIRCpedia_40828	hsa-BIRC6_000003	hsa_circ_0005207	.	1	exon	ENSG00000115760.14_4,	11	63
chr2	32602655	32617218	circ_01679	11	+	HSA_CIRCpedia_40780	hsa-BIRC6_000416	hsa_circ_0053440	.	1	exon	ENSG00000115760.14_4,	11	105
chr2	27693794	27695229	circ_01680	11	-	HSA_CIRCpedia_40608	hsa-IFT172_000002	hsa_circ_0119684	.	1	exon	ENSG00000138002.14_3,	11	53
chr2	24777257	24807429	circ_01681	11	+	HSA_CIRCpedia_40434	hsa-NCOA1_000106	hsa_circ_0004938	.	1	exon	ENSG00000084676.15_3,	11	31
chr2	228195341	228212100	circ_01682	11	+	HSA_CIRCpedia_93800	hsa-MFF_000005	hsa_circ_0058504	.	1	exon	ENSG00000168958.19_6,	11	174
chr2	207705830	207746615	circ_01683	11	+	.	hsa-intergenic_004108	hsa_circ_0006005	.	1	intergenic_region	NA	11	12
chr2	207144263	207162097	circ_01684	11	+	HSA_CIRCpedia_39407	hsa-ZDBF2_000005	hsa_circ_0002141	.	1	exon	ENSG00000204186.8_3,	11	83
chr2	202625603	202626541	circ_01685	11	-	HSA_CIRCpedia_39186	hsa-ALS2_000002	hsa_circ_0001093	.	1	exon	ENSG00000003393.14_4,	11	68
chr2	175976295	175986268	circ_01686	11	-	HSA_CIRCpedia_38700	hsa-ATF2_000041	hsa_circ_0007967	.	1	exon	ENSG00000115966.16_3,	11	96
chr2	162711479	162719572	circ_01687	11	+	HSA_CIRCpedia_122677	hsa-SLC4A10_000028	hsa_circ_0117823	.	1	exon	ENSG00000144290.16_4,	11	217
chr2	15601324	15618413	circ_01688	11	-	HSA_CIRCpedia_38224	hsa-NBAS_000002	hsa_circ_0008083	.	1	exon	ENSG00000151779.12_3,	11	90
chr2	141625158	141625832	circ_01689	11	-	HSA_CIRCpedia_92867	hsa-LRP1B_000058	hsa_circ_0117468	.	1	exon	ENSG00000168702.17_3,	11	81
chr21	38480691	38505066	circ_01690	11	+	HSA_CIRCpedia_35444	hsa-TTC3_000108	hsa_circ_0061667	.	1	exon	ENSG00000182670.13_3,	11	47
chr2	106739425	106782539	circ_01691	11	-	HSA_CIRCpedia_37346	hsa-UXS1_000027	hsa_circ_0055945	.	1	exon	ENSG00000115652.14_2,	11	44
chr20	52601825	52612589	circ_01692	11	-	HSA_CIRCpedia_145595	hsa-BCAS1_000005	hsa_circ_0060919	.	1	exon	ENSG00000064787.13_4,	11	1123
chr20	50286535	50307358	circ_01693	11	-	HSA_CIRCpedia_34747	hsa-ATP9A_000044	hsa_circ_0115452	.	1	exon	ENSG00000054793.13_4,	11	811
chr20	47752369	47782822	circ_01694	11	-	HSA_CIRCpedia_34615	hsa-STAU1_000001	hsa_circ_0004648	.	1	exon	ENSG00000124214.19_4,	11	87
chr20	45891031	45912392	circ_01695	11	-	HSA_CIRCpedia_34428	hsa-ZMYND8_000003	hsa_circ_0060611	.	1	exon	ENSG00000101040.19_4,	11	108
chr20	45874751	45878183	circ_01696	11	-	HSA_CIRCpedia_34415	hsa-ZMYND8_000001	hsa_circ_0001163	.	1	exon	ENSG00000101040.19_4,	11	112
chr20	3888572	3899443	circ_01697	11	+	HSA_CIRCpedia_34203	hsa-PANK2_000023	hsa_circ_0005650	MIR103B2	1	exon	ENSG00000125779.22_3,	11	108
chr20	37612341	37623523	circ_01698	11	+	HSA_CIRCpedia_34178	hsa-DHX35_000003	hsa_circ_0001158	.	1	exon	ENSG00000101452.14_4,	11	43
chr20	21321358	21327188	circ_01699	11	+	HSA_CIRCpedia_33502	hsa-XRN2_000006	hsa_circ_0002985	.	1	exon	ENSG00000088930.7_2,	11	55
chr20	13509079	13568017	circ_01700	11	-	HSA_CIRCpedia_33363	hsa-TASP1_000009	hsa_circ_0114683	.	1	exon	ENSG00000089123.15_3,	11	21
chr19	5641604	5641957	circ_01701	11	+	HSA_CIRCpedia_26653	hsa-SAFB_000002	hsa_circ_0005104	.	1	exon	ENSG00000160633.12_2,	11	156
chr19	52785363	52786666	circ_01702	11	+	HSA_CIRCpedia_26564	hsa-ZNF766_000001	hsa_circ_0052095	.	1	exon	ENSG00000196214.10_4,	11	16
chr19	52364156	52380630	circ_01703	11	-	HSA_CIRCpedia_26536	hsa-ZNF577_000002	hsa_circ_0109822	.	1	exon	ENSG00000161551.14_2,	11	26
chr19	47421744	47440665	circ_01704	11	+	.	hsa-intergenic_000022	hsa_circ_0000943	.	1	intergenic_region	NA	11	146
chr19	45781180	45783992	circ_01705	11	+	HSA_CIRCpedia_26154	hsa-MARK4_000004	hsa_circ_0004440	.	1	exon	ENSG00000007047.14_3,	11	137
chr1	89236034	89237562	circ_01706	11	+	HSA_CIRCpedia_33092	hsa-PKN2_000060	hsa_circ_0002008	.	1	exon	ENSG00000065243.19_3,	11	33
chr18	9208654	9221997	circ_01707	11	+	HSA_CIRCpedia_24457	hsa-ANKRD12_000007	hsa_circ_0003652	.	1	exon	ENSG00000101745.16_3,	11	381
chr1	8525984	8674745	circ_01708	11	-	HSA_CIRCpedia_33015	hsa-RERE_000008	hsa_circ_0009577	.	0	exon	ENSG00000142599.17_4,	11	69
chr18	51804072	51813781	circ_01709	11	+	HSA_CIRCpedia_23997	hsa-POLI_000001	hsa_circ_0003428	.	1	exon	ENSG00000101751.10_3,	11	40
chr18	45391429	45423180	circ_01710	11	-	HSA_CIRCpedia_23897	hsa-SMAD2_000001	hsa_circ_0000847	.	1	exon	ENSG00000175387.15_5,	11	100
chr18	29691716	29693823	circ_01711	11	+	HSA_CIRCpedia_23678	hsa-RNF138_000009	hsa_circ_0005729	.	0	exon	ENSG00000134758.13_3,	11	10
chr18	21805005	21819346	circ_01712	11	-	HSA_CIRCpedia_23498	hsa-OSBPL1A_000074	hsa_circ_0047292	.	1	exon	ENSG00000141447.17_3,	11	310
chr18	10534462	10550251	circ_01713	11	+	.	hsa-NAPG_000014	hsa_circ_0004922	.	0	exon	ENSG00000134265.12_2,	11	165
chr17	78022381	78024082	circ_01714	11	+	HSA_CIRCpedia_22619	hsa-CCDC40_000001	hsa_circ_0008677	.	1	exon	ENSG00000141519.14_3,	11	11
chr17	65528917	65574373	circ_01715	11	+	HSA_CIRCpedia_22153	hsa-PITPNC1_000001	hsa_circ_0045416	.	1	exon	ENSG00000154217.14_4,	11	175
chr17	45740454	45745776	circ_01716	11	+	HSA_CIRCpedia_21191	hsa-KPNB1_000002	hsa_circ_0002854	.	1	exon	ENSG00000108424.9_4,	11	201
chr17	35640167	35646430	circ_01717	11	-	HSA_CIRCpedia_20361	hsa-ACACA_000125	hsa_circ_0000759	.	1	exon	ENSG00000278540.4_4,	11	86
chr16	88061088	88071617	circ_01718	11	+	HSA_CIRCpedia_19025	hsa-BANP_000001	hsa_circ_0040823	.	0	exon	ENSG00000172530.20_6,	11	11
chr16	83940591	83945972	circ_01719	11	+	HSA_CIRCpedia_18907	hsa-MLYCD_000001	hsa_circ_0106062	.	0	exon	ENSG00000103150.5_3,	11	32
chr16	69269650	69304188	circ_01720	11	+	.	hsa-SNTB2_000011	hsa_circ_0105819	.	1	exon	ENSG00000168807.16_3,	11	36
chr16	56096120	56111056	circ_01721	11	-	.	hsa-intergenic_005837	hsa_circ_0105608	.	1	intergenic_region	NA	11	2
chr16	53288349	53302038	circ_01722	11	+	HSA_CIRCpedia_17859	hsa-CHD9_000003	hsa_circ_0039363	.	1	exon	ENSG00000177200.17_5,	11	126
chr1	65095037	65107652	circ_01723	11	+	HSA_CIRCpedia_32726	hsa-CACHD1_000047	hsa_circ_0113889	.	1	exon	ENSG00000158966.14_3,	11	50
chr16	31102095	31102663	circ_01724	11	-	.	hsa-RP11-196G11_000001	hsa_circ_0006719	.	1	intron	ENSG00000255439.6_6,	11	39
chr16	30740286	30740893	circ_01725	11	+	HSA_CIRCpedia_17450	hsa-SRCAP_000001	hsa_circ_0006127	.	1	exon	ENSG00000080603.16_4,ENSG00000282034.1_6,	11	14
chr16	19627435	19663412	circ_01726	11	+	HSA_CIRCpedia_16826	hsa-C16orf62_000002	hsa_circ_0005699	.	1	exon	ENSG00000103544.14_5,	11	134
chr15	83357487	83358205	circ_01727	11	-	HSA_CIRCpedia_15902	hsa-AP3B2_000001	hsa_circ_0036580	CPEB1-AS1	1	exon	ENSG00000103723.13_4,	11	120
chr15	76866498	76975402	circ_01728	11	-	.	hsa-SCAPER_000069	.	MIR3713	0	intron	ENSG00000140386.12_3,	11	27
chr15	73468743	73470768	circ_01729	11	+	HSA_CIRCpedia_15607	hsa-NEO1_000005	hsa_circ_0104518	.	1	exon	ENSG00000067141.16_2,	11	171
chr15	44624185	44673174	circ_01730	11	+	HSA_CIRCpedia_83081	hsa-CASC4_000026	hsa_circ_0103610	.	1	exon	ENSG00000166734.19_4,	11	138
chr15	43120125	43170882	circ_01731	11	-	HSA_CIRCpedia_14373	hsa-TTBK2_000002	hsa_circ_0006297	.	1	exon	ENSG00000128881.16_4,	11	156
chr15	40301814	40311401	circ_01732	11	+	HSA_CIRCpedia_14081	hsa-EIF2AK4_000002	hsa_circ_0034557	.	1	exon	ENSG00000128829.11_2,	11	31
chr15	33180372	33194241	circ_01733	11	-	HSA_CIRCpedia_13940	hsa-FMN1_000003	hsa_circ_0008589	.	1	exon	ENSG00000248905.8_5,	11	122
chr14	67490349	67589094	circ_01734	11	+	HSA_CIRCpedia_12722	hsa-GPHN_000118	hsa_circ_0102451	.	1	exon	ENSG00000171723.15_3,	11	117
chr1	46521466	46546422	circ_01735	11	-	HSA_CIRCpedia_32125	hsa-PIK3R3_000003	hsa_circ_0012300	.	1	exon	ENSG00000278139.1_6,ENSG00000117461.14_3,	11	67
chr14	62436849	62463260	circ_01736	11	+	.	hsa-intergenic_000165	hsa_circ_0102334	.	1	exon	ENSG00000139973.16_3,	11	53
chr14	61545547	61550418	circ_01737	11	+	.	hsa-SLC38A6_000037	.	.	0	exon	ENSG00000139974.15_3,	11	20
chr1	46105881	46108171	circ_01738	11	-	HSA_CIRCpedia_32100	hsa-GPBP1L1_000001	hsa_circ_0008774	.	1	exon	ENSG00000159592.10_3,	11	92
chr14	101403739	101417831	circ_01739	11	+	.	hsa-AL132709_000013	hsa_circ_0002571	.	1	exon	ENSG00000225746.11_6,	11	120
chr13	48827943	48835457	circ_01740	11	+	.	hsa-ITM2B_000001	hsa_circ_0006620	.	1	exon	ENSG00000136156.13_4,	11	463
chr13	36379835	36382457	circ_01741	11	-	HSA_CIRCpedia_10619	hsa-DCLK1_000031	hsa_circ_0029994	.	1	exon	ENSG00000133083.14_3,	11	299
chr13	35615069	35672542	circ_01742	11	+	HSA_CIRCpedia_113029	hsa-NBEA_000003	hsa_circ_0100315	.	1	exon	ENSG00000172915.18_4,	11	129
chr13	26402255	26413762	circ_01743	11	+	HSA_CIRCpedia_118708	hsa-ATP8A2_000009	hsa_circ_0100143	.	1	exon	ENSG00000132932.16_2,	11	66
chr13	26112125	26163837	circ_01744	11	+	HSA_CIRCpedia_118696	hsa-ATP8A2_000018	hsa_circ_0029797	.	1	exon	ENSG00000132932.16_2,	11	141
chr13	20439610	20527278	circ_01745	11	+	.	hsa-intergenic_004190	hsa_circ_0099975	.	1	intergenic_region	NA	11	15
chr13	112742359	112752788	circ_01746	11	+	.	hsa-intergenic_005628	hsa_circ_0099910	.	1	intergenic_region	NA	11	51
chr13	101881743	101944717	circ_01747	11	-	HSA_CIRCpedia_118929	hsa-NALCN_000007	hsa_circ_0099755	.	1	exon	ENSG00000102452.16_3,	11	119
chr13	100959445	101101559	circ_01748	11	+	HSA_CIRCpedia_9983	hsa-PCCA_000015	hsa_circ_0030768	.	0	exon	ENSG00000175198.16_4,	11	78
chr12	81768412	81778023	circ_01749	11	-	HSA_CIRCpedia_9682	hsa-PPFIA2_000005	hsa_circ_0099336	.	1	exon	ENSG00000139220.16_4,	11	163
chr12	56871443	56872046	circ_01750	11	-	HSA_CIRCpedia_9069	hsa-GLS2_000002	hsa_circ_0098835	.	1	exon	ENSG00000135423.12_2,	11	135
chr12	52077957	52082880	circ_01751	11	+	HSA_CIRCpedia_71266	hsa-SCN8A_000001	hsa_circ_0098779	.	1	exon	ENSG00000196876.9,	11	188
chr12	50821544	50831621	circ_01752	11	+	HSA_CIRCpedia_8680	hsa-LARP4_000072	hsa_circ_0026227	.	0	exon	ENSG00000161813.21_5,	11	27
chr12	45875093	45875854	circ_01753	11	-	.	hsa-intergenic_004631	hsa_circ_0098607	.	1	intergenic_region	NA	11	7
chr12	45097508	45108524	circ_01754	11	-	HSA_CIRCpedia_8436	hsa-NELL2_000005	hsa_circ_0098589	.	1	exon	ENSG00000184613.10_3,	11	316
chr1	243480056	243589860	circ_01755	11	+	HSA_CIRCpedia_113986	hsa-SDCCAG8_000023	.	.	0	exon	ENSG00000054282.15_2,	11	62
chr1	241094016	241100006	circ_01756	11	-	HSA_CIRCpedia_30890	hsa-RGS7_000005	hsa_circ_0007091	.	1	exon	ENSG00000182901.16_4,	11	169
chr1	240370098	240555862	circ_01757	11	+	.	hsa-FMN2_000020	.	.	0	exon	ENSG00000155816.19_3,	11	88
chr12	39154648	39170103	circ_01758	11	-	HSA_CIRCpedia_119059	hsa-CPNE8_000008	hsa_circ_0098466	.	1	exon	ENSG00000139117.13_3,	11	143
chr12	1480998	1553916	circ_01759	11	+	HSA_CIRCpedia_7837	hsa-ERC1_000012	hsa_circ_0006747	.	1	exon	ENSG00000082805.19_4,	11	213
chr12	1399017	1399178	circ_01760	11	+	HSA_CIRCpedia_7821	hsa-ERC1_000112	hsa_circ_0024996	.	1	exon	ENSG00000082805.19_4,	11	271
chr1	21295966	21307720	circ_01761	11	-	HSA_CIRCpedia_29895	hsa-EIF4G3_000008	hsa_circ_0000025	.	1	exon	ENSG00000075151.20_3,	11	188
chr12	12332743	12340053	circ_01762	11	-	HSA_CIRCpedia_7403	hsa-LRP6_000067	hsa_circ_0008932	.	1	exon	ENSG00000070018.8_3,	11	73
chr12	111962995	111990781	circ_01763	11	-	HSA_CIRCpedia_6695	hsa-ATXN2_000032	hsa_circ_0003197	.	1	exon	ENSG00000204842.15_6,	11	161
chr1	210126053	210194599	circ_01764	11	+	HSA_CIRCpedia_110489	hsa-SYT14_000001	hsa_circ_0111803	.	0	exon	ENSG00000143469.18_5,	11	27
chr12	100166699	100200478	circ_01765	11	-	HSA_CIRCpedia_6217	hsa-ANKS1B_000006	hsa_circ_0096920	.	1	exon	ENSG00000185046.18_4,	11	124
chr1	197611840	197627499	circ_01766	11	-	HSA_CIRCpedia_29372	hsa-DENND1B_000001	hsa_circ_0006324	.	1	exon	ENSG00000213047.12_3,	11	31
chr11	85733409	85742653	circ_01767	11	-	HSA_CIRCpedia_5910	hsa-PICALM_000007	hsa_circ_0023942	.	1	exon	ENSG00000073921.17_4,	11	345
chr11	83673927	83691685	circ_01768	11	-	HSA_CIRCpedia_119603	hsa-DLG2_000012	hsa_circ_0096596	.	1	exon	ENSG00000150672.17_6,	11	253
chr1	174241551	174363283	circ_01769	11	+	HSA_CIRCpedia_28849	hsa-RABGAP1L_000072	.	.	0	exon	ENSG00000152061.23_4,	11	31
chr11	70176278	70181800	circ_01770	11	+	HSA_CIRCpedia_5405	hsa-PPFIA1_000010	hsa_circ_0096344	.	1	exon	ENSG00000131626.18_5,	11	51
chr11	66407170	66407594	circ_01771	11	+	HSA_CIRCpedia_5160	hsa-RBM4_000001	hsa_circ_0000330	.	0	exon	ENSG00000248643.5_3,ENSG00000173933.20_4,	11	264
chr11	60899891	60906307	circ_01772	11	-	.	hsa-VPS37C_000002	hsa_circ_0002489	.	1	exon	ENSG00000167987.10_3,	11	41
chr1	155896466	155896947	circ_01773	11	-	HSA_CIRCpedia_28267	hsa-KIAA0907_000001	hsa_circ_0008339	.	1	exon	ENSG00000132680.10_4,	11	127
chr1	14099572	14109326	circ_01774	11	+	HSA_CIRCpedia_27672	hsa-PRDM2_000008	hsa_circ_0110664	.	1	exon	ENSG00000116731.22_3,	11	60
chr11	34978930	34999729	circ_01775	11	+	HSA_CIRCpedia_4218	hsa-PDHX_000004	hsa_circ_0021712	.	1	exon	ENSG00000110435.11_2,	11	155
chr11	34952950	34982065	circ_01776	11	+	HSA_CIRCpedia_4209	hsa-PDHX_000014	hsa_circ_0021706	.	1	exon	ENSG00000110435.11_2,	11	146
chr11	32948702	32956981	circ_01777	11	+	HSA_CIRCpedia_4112	hsa-QSER1_000008	hsa_circ_0021570	.	1	exon	ENSG00000060749.15_4,	11	22
chr11	18312988	18313566	circ_01778	11	-	HSA_CIRCpedia_3903	hsa-HPS5_000001	hsa_circ_0000279	.	1	exon	ENSG00000110756.17_3,	11	60
chr11	128910822	129034322	circ_01779	11	-	HSA_CIRCpedia_3705	hsa-ARHGAP32_000048	hsa_circ_0024838	.	0	exon	ENSG00000134909.18_3,	11	102
chr11	106810185	106810904	circ_01780	11	-	HSA_CIRCpedia_75187	hsa-GUCY1A2_000005	hsa_circ_0024152	.	1	exon	ENSG00000152402.10_4,	11	90
chr1	10380100	10384953	circ_01781	11	+	HSA_CIRCpedia_27102	hsa-KIF1B_000008	hsa_circ_0110258	.	1	exon	ENSG00000054523.17_4,	11	681
chr10	98303832	98336586	circ_01782	11	-	HSA_CIRCpedia_2926	hsa-TM9SF3_000036	hsa_circ_0094647	.	1	exon	ENSG00000077147.15_4,	11	89
chr10	7840952	7844817	circ_01783	11	+	HSA_CIRCpedia_2480	hsa-ATP5C1_000003	hsa_circ_0017673	.	1	exon	ENSG00000165629.19_3,	11	280
chr10	70246900	70253327	circ_01784	11	-	HSA_CIRCpedia_2078	hsa-SLC25A16_000001	hsa_circ_0003459	.	1	exon	ENSG00000122912.14_3,	11	168
chr10	62021616	62039397	circ_01785	11	-	HSA_CIRCpedia_1912	hsa-ANK3_000002	hsa_circ_0018440	.	1	exon	ENSG00000151150.21_4,	11	263
chr10	4872866	4951798	circ_01786	11	+	.	hsa-intergenic_004089	hsa_circ_0093689	AKR1C6P	1	intergenic_region	NA	11	19
chr10	13040337	13116100	circ_01787	11	-	HSA_CIRCpedia_119798	hsa-CCDC3_000002	hsa_circ_0093086	.	1	exon	ENSG00000151468.10_5,	11	48
chr10	128795011	128797699	circ_01788	11	+	HSA_CIRCpedia_914	hsa-DOCK1_000013	hsa_circ_0020427	.	1	exon	ENSG00000150760.12_3,	11	201
KB663606.1	95091	114317	circ_01789	10	-	.	.	.	.	0	intergenic_region	NA	10	6
KB663606.1	131300	152317	circ_01790	10	+	.	.	.	.	0	intergenic_region	NA	10	42
chrY	21203255	21210798	circ_01791	10	-	.	hsa-TTTY14_000008	hsa_circ_0140778	.	1	intron	ENSG00000176728.7_5,	10	18
chrY	21001067	21039091	circ_01792	10	-	.	hsa-intergenic_006429	.	.	0	intergenic_region	NA	10	8
chrX	21534602	21550185	circ_01793	10	+	HSA_CIRCpedia_65616	hsa-CNKSR2_000073	hsa_circ_0140113	.	1	exon	ENSG00000149970.15_5,	10	153
chrX	110385323	110406955	circ_01794	10	+	HSA_CIRCpedia_115113	hsa-PAK3_000049	hsa_circ_0139565	.	1	exon	ENSG00000077264.14_4,	10	398
chrX	110385323	110395675	circ_01795	10	+	HSA_CIRCpedia_114258	hsa-PAK3_000048	hsa_circ_0091336	.	1	exon	ENSG00000077264.14_4,	10	325
chr9	88648196	88661487	circ_01796	10	-	HSA_CIRCpedia_64605	hsa-GOLM1_000008	hsa_circ_0139249	.	1	exon	ENSG00000135052.16_4,	10	177
chr9	88574707	88611492	circ_01797	10	+	HSA_CIRCpedia_64589	hsa-NAA35_000061	hsa_circ_0139233	.	1	exon	ENSG00000135040.15_2,	10	14
chr9	20819794	20885229	circ_01798	10	+	HSA_CIRCpedia_63734	hsa-FOCAD_000001	hsa_circ_0086536	.	1	exon	ENSG00000188352.12_4,	10	108
chr9	138758301	138774924	circ_01799	10	-	HSA_CIRCpedia_63396	hsa-CAMSAP1_000001	hsa_circ_0006814	.	1	exon	ENSG00000130559.18_2,	10	101
chr9	134381500	134381840	circ_01800	10	+	HSA_CIRCpedia_63252	hsa-POMT1_000004	hsa_circ_0001897	.	1	exon	ENSG00000130714.15_3,	10	59
chr9	125042721	125054119	circ_01801	10	+	HSA_CIRCpedia_62587	hsa-MRRF_000001	hsa_circ_0003250	.	1	exon	ENSG00000148187.17_3,	10	8
chr9	124622615	124737258	circ_01802	10	-	HSA_CIRCpedia_111989	hsa-TTLL11_000005	.	.	0	exon	ENSG00000175764.14_3,	10	42
chr9	123924133	123928458	circ_01803	10	+	HSA_CIRCpedia_62562	hsa-CNTRL_000001	hsa_circ_0088333	.	1	exon	ENSG00000119397.16_3,	10	8
chr8	62546241	62566219	circ_01804	10	-	HSA_CIRCpedia_61438	hsa-ASPH_000009	hsa_circ_0009158	.	1	exon	ENSG00000198363.17_3,	10	276
chr8	41832221	41845081	circ_01805	10	-	HSA_CIRCpedia_61076	hsa-KAT6A_000003	hsa_circ_0084089	.	1	exon	ENSG00000083168.10_4,	10	70
chr8	41518947	41521260	circ_01806	10	-	HSA_CIRCpedia_89149	hsa-ANK1_000013	hsa_circ_0136539	.	1	exon	ENSG00000029534.20_5,	10	77
chr8	3245015	3267127	circ_01807	10	-	HSA_CIRCpedia_141209	hsa-CSMD1_000003	hsa_circ_0136402	.	1	exon	ENSG00000183117.18_6,	10	65
chr8	22332466	22355625	circ_01808	10	+	HSA_CIRCpedia_60608	hsa-PPP3CC_000002	hsa_circ_0006320	.	1	exon	ENSG00000120910.14_4,	10	35
chr8	140898122	141034176	circ_01809	10	-	HSA_CIRCpedia_89758	hsa-TRAPPC9_000016	.	.	0	exon	ENSG00000167632.15_4,	10	81
chr8	120233826	120255750	circ_01810	10	+	.	hsa-MAL2_000003	hsa_circ_0135577	MAL2-AS1	1	exon	ENSG00000147676.13_2,	10	98
chr8	105053556	105161076	circ_01811	10	+	HSA_CIRCpedia_141729	hsa-RIMS2_000155	.	.	0	exon	ENSG00000176406.22_4,	10	71
chr8	104933899	104973361	circ_01812	10	+	HSA_CIRCpedia_89564	hsa-RIMS2_000064	hsa_circ_0135419	.	1	exon	ENSG00000176406.22_4,	10	140
chr7	66456123	66459328	circ_01813	10	-	HSA_CIRCpedia_58595	hsa-SBDS_000003	hsa_circ_0134539	.	0	exon	ENSG00000126524.9_2,	10	267
chr7	618892	647089	circ_01814	10	-	HSA_CIRCpedia_58424	hsa-PRKAR1B_000003	hsa_circ_0079040	LOC101926963	1	exon	ENSG00000188191.14_3,	10	1158
chr7	43508518	43519343	circ_01815	10	+	HSA_CIRCpedia_58077	hsa-HECW1_000048	hsa_circ_0079957	.	1	exon	ENSG00000002746.14_3,	10	172
chr7	32872619	32874531	circ_01816	10	+	HSA_CIRCpedia_57898	hsa-AVL9_000048	.	.	0	intron	ENSG00000231952.3_4,	10	15
chr7	30590251	30614497	circ_01817	10	-	.	hsa-AC005154_000002	hsa_circ_0134091	.	1	exon	ENSG00000196295.11_6,	10	49
chr7	27788136	27809453	circ_01818	10	+	HSA_CIRCpedia_57779	hsa-TAX1BP1_000001	hsa_circ_0134033	.	1	exon	ENSG00000106052.13_4,	10	184
chr7	17908029	17915413	circ_01819	10	-	HSA_CIRCpedia_57544	hsa-SNX13_000105	hsa_circ_0005519	.	1	exon	ENSG00000071189.21_2,	10	35
chr7	16415716	16445962	circ_01820	10	-	HSA_CIRCpedia_57505	hsa-ISPD_000032	hsa_circ_0002228	.	1	exon	ENSG00000214960.9_3,	10	36
chr7	14712553	14758310	circ_01821	10	-	HSA_CIRCpedia_57147	hsa-DGKB_000014	hsa_circ_0079474	.	1	exon	ENSG00000136267.13_4,	10	534
chr7	14630048	14712652	circ_01822	10	-	.	hsa-DGKB_000023	hsa_circ_0133624	.	1	intron	ENSG00000136267.13_4,	10	174
chr7	14613836	14758310	circ_01823	10	-	HSA_CIRCpedia_57142	hsa-DGKB_000033	.	.	0	exon	ENSG00000136267.13_4,	10	276
chr7	140476711	140508795	circ_01824	10	-	HSA_CIRCpedia_57082	hsa-BRAF_000083	hsa_circ_0007178	.	0	exon	ENSG00000157764.13_4,	10	28
chr7	138203933	138235925	circ_01825	10	+	HSA_CIRCpedia_56898	hsa-TRIM24_000005	hsa_circ_0082580	.	1	exon	ENSG00000122779.17_3,	10	37
chr7	129679303	129688984	circ_01826	10	-	HSA_CIRCpedia_56676	hsa-ZC3HC1_000001	hsa_circ_0004364	.	1	exon	ENSG00000091732.16_3,	10	44
chr7	126542595	126544737	circ_01827	10	-	HSA_CIRCpedia_115683	hsa-GRM8_000017	hsa_circ_0133234	.	0	exon	ENSG00000179603.17_4,	10	18
chr7	126173005	126173941	circ_01828	10	-	HSA_CIRCpedia_113628	hsa-GRM8_000002	hsa_circ_0133233	.	1	exon	ENSG00000179603.17_4,	10	16
chr7	104678572	104681470	circ_01829	10	+	HSA_CIRCpedia_56144	hsa-KMT2E_000101	hsa_circ_0007395	.	1	exon	ENSG00000005483.20_4,	10	78
chr6	86328535	86329135	circ_01830	10	-	HSA_CIRCpedia_55711	hsa-SYNCRIP_000019	hsa_circ_0006131	.	0	exon	ENSG00000135316.17_3,	10	10
chr6	69723929	69804097	circ_01831	10	+	.	hsa-BAI3_000159	hsa_circ_0132110	.	1	intron	ENSG00000135298.13_3,	10	312
chr6	69684654	69728391	circ_01832	10	+	HSA_CIRCpedia_123067	hsa-BAI3_000050	hsa_circ_0132101	.	1	exon	ENSG00000135298.13_3,	10	463
chr6	38224184	38256237	circ_01833	10	-	HSA_CIRCpedia_54915	hsa-BTBD9_000005	hsa_circ_0076253	.	1	exon	ENSG00000183826.17_4,	10	138
chr6	148789680	148795358	circ_01834	10	+	HSA_CIRCpedia_123293	hsa-SASH1_000018	hsa_circ_0130985	.	0	exon	ENSG00000111961.17_3,	10	182
chr6	111708967	111793343	circ_01835	10	-	HSA_CIRCpedia_53341	hsa-REV3L_000018	hsa_circ_0077657	.	1	exon	ENSG00000009413.15_4,	10	88
chr6	10935290	10956475	circ_01836	10	+	HSA_CIRCpedia_53261	hsa-SYCP2L_000006	hsa_circ_0075625	LOC101928191	1	exon	ENSG00000153157.12_4,	10	16
chr6	102069823	102134228	circ_01837	10	+	HSA_CIRCpedia_53152	hsa-GRIK2_000011	hsa_circ_0130136	.	1	exon	ENSG00000164418.20_3,	10	84
chr5	72285253	72286691	circ_01838	10	+	HSA_CIRCpedia_68642	hsa-FCHO2_000085	hsa_circ_0072954	.	1	exon	ENSG00000157107.13_3,	10	17
chr5	72264324	72286691	circ_01839	10	+	HSA_CIRCpedia_52504	hsa-FCHO2_000004	hsa_circ_0129565	.	1	exon	ENSG00000157107.13_3,	10	11
chr5	56160560	56161804	circ_01840	10	+	HSA_CIRCpedia_52006	hsa-MAP3K1_000001	hsa_circ_0001485	.	1	exon	ENSG00000095015.5_2,	10	30
chr5	176671195	176675325	circ_01841	10	+	HSA_CIRCpedia_51276	hsa-NSD1_000019	hsa_circ_0004473	.	1	exon	ENSG00000165671.20_4,	10	46
chr5	151990126	151990640	circ_01842	10	+	.	hsa-intergenic_005395	.	.	1	intergenic_region	NA	10	4
chr5	145176004	145205763	circ_01843	10	-	HSA_CIRCpedia_50679	hsa-PRELID2_000020	hsa_circ_0008647	.	1	exon	ENSG00000186314.11_4,	10	31
chr5	145083537	145202697	circ_01844	10	-	.	hsa-PRELID2_000028	.	.	0	exon	ENSG00000186314.11_4,	10	43
chr5	142416760	142513670	circ_01845	10	+	HSA_CIRCpedia_136949	hsa-ARHGAP26_000019	hsa_circ_0128195	.	0	exon	ENSG00000145819.16_5,	10	131
chr5	135489280	135489852	circ_01846	10	+	HSA_CIRCpedia_50313	hsa-SMAD5_000009	hsa_circ_0003274	.	1	exon	ENSG00000113658.17_4,	10	78
chr5	109103235	109139978	circ_01847	10	+	.	hsa-MAN2A1_000020	hsa_circ_0127522	.	1	exon	ENSG00000112893.9_2,	10	122
chr5	109103235	109125228	circ_01848	10	+	HSA_CIRCpedia_49809	hsa-MAN2A1_000013	hsa_circ_0127521	.	1	exon	ENSG00000112893.9_2,	10	164
chr4	79158663	79176529	circ_01849	10	+	HSA_CIRCpedia_49199	hsa-FRAS1_000001	hsa_circ_0070098	.	1	exon	ENSG00000138759.18_3,	10	20
chr4	4762272	4766180	circ_01850	10	+	.	hsa-intergenic_004163	hsa_circ_0126506	.	1	intergenic_region	NA	10	3
chr4	42618049	42629126	circ_01851	10	-	HSA_CIRCpedia_48695	hsa-ATP8A1_000174	hsa_circ_0126452	.	1	exon	ENSG00000124406.16_4,	10	260
chr4	36212011	36216102	circ_01852	10	-	HSA_CIRCpedia_48453	hsa-ARAP2_000004	hsa_circ_0069396	.	1	exon	ENSG00000047365.11_3,	10	168
chr4	187627716	187630999	circ_01853	10	-	HSA_CIRCpedia_48150	hsa-FAT1_000001	hsa_circ_0001461	.	1	exon	ENSG00000083857.13_4,	10	53
chr4	166910532	166946583	circ_01854	10	+	HSA_CIRCpedia_47885	hsa-TLL1_000001	hsa_circ_0071392	.	1	exon	ENSG00000038295.7_2,	10	6
chr4	144769405	144787229	circ_01855	10	+	.	hsa-intergenic_006464	.	.	0	intron	ENSG00000251600.6_6,	10	20
chr4	129857809	129880932	circ_01856	10	-	HSA_CIRCpedia_47433	hsa-SCLT1_000058	hsa_circ_0070959	.	1	exon	ENSG00000151466.11_5,	10	23
chr4	118974910	119064839	circ_01857	10	+	HSA_CIRCpedia_124110	hsa-NDST3_000005	hsa_circ_0125143	.	1	exon	ENSG00000164100.8_2,	10	40
chr3	47663696	47680270	circ_01858	10	-	HSA_CIRCpedia_114201	hsa-SMARCC1_000009	hsa_circ_0123939	.	1	exon	ENSG00000173473.10_3,	10	88
chr3	37162982	37190529	circ_01859	10	-	HSA_CIRCpedia_45505	hsa-LRRFIP2_000037	hsa_circ_0008386	.	1	exon	ENSG00000093167.17_4,	10	49
chr3	170875248	170912424	circ_01860	10	-	HSA_CIRCpedia_44388	hsa-TNIK_000065	hsa_circ_0067946	.	1	exon	ENSG00000154310.16_4,	10	79
chr3	169694733	169706147	circ_01861	10	+	HSA_CIRCpedia_44315	hsa-SEC62_000001	hsa_circ_0001358	.	1	exon	ENSG00000008952.16_2,	10	140
chr3	15604864	15614749	circ_01862	10	-	HSA_CIRCpedia_44168	hsa-HACL1_000001	hsa_circ_0064491	.	1	exon	ENSG00000131373.14_2,	10	58
chr3	124453939	124463050	circ_01863	10	+	.	hsa-UMPS_000009	hsa_circ_0121729	.	1	exon	ENSG00000114491.13_2,	10	18
chr3	119582265	119624699	circ_01864	10	-	HSA_CIRCpedia_43090	hsa-GSK3B_000010	hsa_circ_0008797	.	1	exon	ENSG00000082701.15_5,	10	168
chr2	72786581	72960247	circ_01865	10	-	HSA_CIRCpedia_92185	hsa-EXOC6B_000027	.	.	0	exon	ENSG00000144036.15_3,	10	145
chr2	68717321	68753374	circ_01866	10	+	HSA_CIRCpedia_42098	hsa-APLF_000001	hsa_circ_0055019	.	1	exon	ENSG00000169621.9_4,	10	31
chr2	61118817	61128218	circ_01867	10	+	HSA_CIRCpedia_41783	hsa-REL_000001	hsa_circ_0001011	.	1	exon	ENSG00000162924.14_5,	10	14
chr2	55155449	55155888	circ_01868	10	+	HSA_CIRCpedia_91978	hsa-EML6_000006	hsa_circ_0120372	.	1	exon	ENSG00000214595.11_2,	10	49
chr2	50692579	50758568	circ_01869	10	-	HSA_CIRCpedia_114101	hsa-NRXN1_000006	hsa_circ_0120251	.	1	exon	ENSG00000179915.22_4,	10	385
chr2	36808432	36818154	circ_01870	10	-	HSA_CIRCpedia_41082	hsa-FEZ2_000002	hsa_circ_0119887	.	1	exon	ENSG00000171055.14_4,	10	133
chr2	32602655	32626691	circ_01871	10	+	HSA_CIRCpedia_40783	hsa-BIRC6_000421	hsa_circ_0007337	.	1	exon	ENSG00000115760.14_4,	10	78
chr2	26644155	26654874	circ_01872	10	+	HSA_CIRCpedia_122260	hsa-DRC1_000001	hsa_circ_0119644	.	1	exon	ENSG00000157856.11_3,	10	7
chr2	25314193	25326656	circ_01873	10	+	HSA_CIRCpedia_40464	hsa-EFR3B_000003	hsa_circ_0053012	.	1	exon	ENSG00000084710.13_2,	10	290
chr22	46096161	46125470	circ_01874	10	+	HSA_CIRCpedia_37041	hsa-ATXN10_000007	hsa_circ_0008472	.	1	exon	ENSG00000130638.16_3,	10	505
chr22	46085591	46098727	circ_01875	10	+	HSA_CIRCpedia_37030	hsa-ATXN10_000005	hsa_circ_0004243	.	1	exon	ENSG00000130638.16_3,	10	213
chr22	44151645	44178205	circ_01876	10	-	HSA_CIRCpedia_133338	hsa-EFCAB6_000004	hsa_circ_0116750	.	1	exon	ENSG00000186976.14_4,	10	33
chr22	44107354	44161273	circ_01877	10	-	HSA_CIRCpedia_116631	hsa-EFCAB6_000002	hsa_circ_0116741	.	1	exon	ENSG00000186976.14_4,	10	26
chr22	41568502	41569788	circ_01878	10	+	HSA_CIRCpedia_117530	hsa-EP300_000001	hsa_circ_0116639	.	1	exon	ENSG00000100393.12_3,	10	61
chr22	34157357	34252790	circ_01879	10	-	HSA_CIRCpedia_36534	hsa-LARGE_000005	hsa_circ_0063019	.	1	exon	ENSG00000133424.20_6,	10	171
chr2	232879544	232894790	circ_01880	10	+	HSA_CIRCpedia_40023	hsa-DIS3L2_000007	hsa_circ_0007321	.	1	exon	ENSG00000144535.19_4,	10	37
chr22	32154531	32161046	circ_01881	10	+	HSA_CIRCpedia_36453	hsa-DEPDC5_000002	hsa_circ_0062938	.	1	exon	ENSG00000100150.17_5,ENSG00000285404.1_2,	10	58
chr2	207731420	207746615	circ_01882	10	+	.	hsa-intergenic_004113	hsa_circ_0008544	.	1	intergenic_region	NA	10	13
chr2	203676468	203686204	circ_01883	10	-	HSA_CIRCpedia_69722	hsa-ICA1L_000001	hsa_circ_0118718	.	1	exon	ENSG00000163596.16_3,	10	45
chr2	171902683	171906684	circ_01884	10	-	HSA_CIRCpedia_38573	hsa-TLK1_000087	hsa_circ_0004813	.	1	exon	ENSG00000198586.13_3,	10	40
chr21	37619814	37623582	circ_01885	10	+	HSA_CIRCpedia_1191	hsa-DOPEY2_000019	hsa_circ_0007193	.	1	exon	ENSG00000142197.12_4,	10	39
chr2	100623093	100628033	circ_01886	10	-	HSA_CIRCpedia_37224	hsa-AFF3_000032	hsa_circ_0055855	.	1	exon	ENSG00000144218.18_3,	10	66
chr2	100078957	100081447	circ_01887	10	-	HSA_CIRCpedia_37217	hsa-REV1_000059	hsa_circ_0001053	.	1	exon	ENSG00000135945.9_3,	10	28
chr20	8720990	8746005	circ_01888	10	+	HSA_CIRCpedia_35016	hsa-PLCB1_000008	hsa_circ_0115600	.	1	exon	ENSG00000182621.17_4,	10	125
chr20	62407030	62422143	circ_01889	10	-	HSA_CIRCpedia_34982	hsa-ZBTB46_000001	hsa_circ_0002805	.	1	exon	ENSG00000130584.10_3,	10	11
chr20	60831112	60838747	circ_01890	10	+	HSA_CIRCpedia_34912	hsa-OSBPL2_000005	hsa_circ_0115550	.	1	exon	ENSG00000130703.16_3,	10	153
chr20	58415423	58416590	circ_01891	10	+	HSA_CIRCpedia_114604	hsa-PHACTR3_000003	hsa_circ_0115524	.	1	exon	ENSG00000087495.16_3,	10	167
chr20	34430494	34459751	circ_01892	10	+	HSA_CIRCpedia_33982	hsa-PHF20_000014	hsa_circ_0060150	.	1	exon	ENSG00000025293.16_3,	10	87
chr20	33302393	33303169	circ_01893	10	-	.	hsa-NCOA6_000026	hsa_circ_0008213	.	1	exon	ENSG00000198646.13_4,	10	41
chr20	30954186	30959677	circ_01894	10	+	HSA_CIRCpedia_33659	hsa-ASXL1_000025	hsa_circ_0006922	.	1	exon	ENSG00000171456.18_5,	10	24
chr1	9991948	9995685	circ_01895	10	-	HSA_CIRCpedia_33328	hsa-LZIC_000004	hsa_circ_0007803	.	1	exon	ENSG00000162441.11_2,	10	61
chr19	50500760	50501271	circ_01896	10	-	.	hsa-VRK3_000001	hsa_circ_0109803	.	1	exon	ENSG00000105053.10_5,	10	20
chr1	93128275	93170301	circ_01897	10	-	.	hsa-EVI5_000012	hsa_circ_0114495	.	1	exon	ENSG00000067208.14_3,	10	27
chr19	28409590	28410766	circ_01898	10	+	.	hsa-AC022153_000003	hsa_circ_0109348	.	1	intron	ENSG00000272635.1_6,ENSG00000267623.3_5,	10	19
chr18	74561481	74593468	circ_01899	10	+	HSA_CIRCpedia_24316	hsa-ZNF236_000002	hsa_circ_0000857	.	1	exon	ENSG00000130856.16_3,	10	12
chr18	46858233	46906128	circ_01900	10	-	HSA_CIRCpedia_23932	hsa-DYM_000001	hsa_circ_0002501	.	1	exon	ENSG00000141627.13_3,	10	116
chr18	42281139	42283072	circ_01901	10	+	.	hsa-SETBP1_000004	hsa_circ_0005942	.	1	intron	ENSG00000152217.18_5,	10	15
chr18	18571136	18600200	circ_01902	10	-	HSA_CIRCpedia_23270	hsa-ROCK1_000004	hsa_circ_0108003	.	1	exon	ENSG00000067900.7_3,	10	20
chr17	80858526	80869665	circ_01903	10	+	HSA_CIRCpedia_22969	hsa-TBCD_000049	hsa_circ_0005245	.	0	exon	ENSG00000141556.20_4,	10	82
chr17	54926056	54933986	circ_01904	10	+	HSA_CIRCpedia_21519	hsa-DGKE_000001	hsa_circ_0000786	.	1	exon	ENSG00000153933.9_2,	10	50
chr17	49340634	49365564	circ_01905	10	+	HSA_CIRCpedia_21409	hsa-UTP18_000003	hsa_circ_0107086	.	0	exon	ENSG00000011260.13_2,	10	44
chr1	70225873	70303966	circ_01906	10	+	HSA_CIRCpedia_139593	hsa-LRRC7_000058	hsa_circ_0113981	.	1	exon	ENSG00000033122.18_3,	10	129
chr16	7629781	7657340	circ_01907	10	+	HSA_CIRCpedia_130083	hsa-RBFOX1_000028	hsa_circ_0105992	.	1	exon	ENSG00000078328.20_4,	10	467
chr16	58593707	58594266	circ_01908	10	-	.	hsa-CNOT1_000009	hsa_circ_0000705	.	1	intron	ENSG00000125107.17_2,	10	41
chr16	48290520	48337216	circ_01909	10	+	HSA_CIRCpedia_17745	hsa-LONP2_000002	hsa_circ_0105462	.	1	exon	ENSG00000102910.13_3,	10	153
chr16	14028048	14029600	circ_01910	10	+	HSA_CIRCpedia_16396	hsa-ERCC4_000001	hsa_circ_0037935	.	0	exon	ENSG00000175595.14_2,	10	18
chr15	91795048	91836401	circ_01911	10	+	HSA_CIRCpedia_120824	hsa-SV2B_000023	hsa_circ_0104894	.	1	exon	ENSG00000185518.11_2,	10	345
chr15	89930661	89932713	circ_01912	10	+	HSA_CIRCpedia_16063	hsa-LINC00925_000001	hsa_circ_0104850	.	1	exon	ENSG00000255571.8_5,	10	29
chr15	77544708	77657567	circ_01913	10	-	HSA_CIRCpedia_15778	hsa-PEAK1_000006	.	.	0	exon	ENSG00000173517.10_3,	10	46
chr15	77020935	77046289	circ_01914	10	-	HSA_CIRCpedia_116534	hsa-SCAPER_000034	hsa_circ_0104589	.	1	exon	ENSG00000140386.12_3,	10	71
chr15	76168527	76175765	circ_01915	10	+	HSA_CIRCpedia_15726	hsa-UBE2Q2_000005	hsa_circ_0005151	.	0	exon	ENSG00000140367.11_4,	10	80
chr15	75215988	75221573	circ_01916	10	-	HSA_CIRCpedia_15664	hsa-COX5A_000002	hsa_circ_0006810	.	0	exon	ENSG00000178741.11_2,	10	228
chr15	63998978	64008672	circ_01917	10	-	HSA_CIRCpedia_15101	hsa-HERC1_000006	hsa_circ_0035801	.	1	exon	ENSG00000103657.13_3,	10	386
chr1	55589119	55600086	circ_01918	10	-	HSA_CIRCpedia_32504	hsa-USP24_000018	hsa_circ_0012697	.	1	exon	ENSG00000162402.13_2,	10	41
chr15	50330964	50399205	circ_01919	10	-	HSA_CIRCpedia_14626	hsa-ATP8B4_000006	hsa_circ_0035199	.	1	exon	ENSG00000104043.14_2,	10	18
chr15	43627893	43641243	circ_01920	10	+	HSA_CIRCpedia_14430	hsa-ADAL_000001	hsa_circ_0103577	.	1	exon	ENSG00000168803.15_3,	10	19
chr1	52293467	52299842	circ_01921	10	-	HSA_CIRCpedia_32317	hsa-NRD1_000065	hsa_circ_0009076	.	1	exon	ENSG00000078618.21_3,	10	90
chr14	93933043	93963632	circ_01922	10	+	.	hsa-UNC79_000004	hsa_circ_0102951	.	1	intron	ENSG00000133958.13_4,	10	69
chr14	76330009	76368567	circ_01923	10	+	HSA_CIRCpedia_13151	hsa-TTLL5_000138	hsa_circ_0007946	.	1	exon	ENSG00000119685.19_3,	10	32
chr14	71953670	71996087	circ_01924	10	+	.	hsa-SIPA1L1_000108	.	.	1	intron	ENSG00000197555.9_4,	10	66
chr1	44750506	44804994	circ_01925	10	-	HSA_CIRCpedia_32017	hsa-ERI3_000024	hsa_circ_0007437	.	1	exon	ENSG00000117419.15_4,	10	241
chr1	44750506	44785416	circ_01926	10	-	HSA_CIRCpedia_32016	hsa-ERI3_000002	hsa_circ_0005716	.	0	exon	ENSG00000117419.15_4,	10	461
chr14	40111916	40125012	circ_01927	10	+	.	hsa-intergenic_004126	hsa_circ_0101809	.	1	intergenic_region	NA	10	16
chr14	32809591	32903023	circ_01928	10	+	.	hsa-AKAP6_000017	hsa_circ_0101647	.	1	intron	ENSG00000151320.10_4,	10	175
chr14	31404368	31425448	circ_01929	10	-	HSA_CIRCpedia_11859	hsa-STRN3_000001	hsa_circ_0031446	.	1	exon	ENSG00000196792.11_3,	10	62
chr14	101402108	101417831	circ_01930	10	+	.	hsa-intergenic_004210	hsa_circ_0101213	.	1	exon	ENSG00000225746.11_6,	10	112
chr13	79945079	79946065	circ_01931	10	-	HSA_CIRCpedia_11166	hsa-RBM26_000062	hsa_circ_0004205	.	1	exon	ENSG00000139746.15_5,	10	128
chr13	33306237	33320238	circ_01932	10	+	HSA_CIRCpedia_10587	hsa-PDS5B_000005	hsa_circ_0029961	.	1	exon	ENSG00000083642.18_2,	10	98
chr13	30801548	30857928	circ_01933	10	-	HSA_CIRCpedia_10511	hsa-KATNAL1_000001	hsa_circ_0008068	.	1	exon	ENSG00000102781.13_3,	10	60
chr13	101936283	101944717	circ_01934	10	-	HSA_CIRCpedia_10010	hsa-NALCN_000002	hsa_circ_0030787	.	1	exon	ENSG00000102452.16_3,	10	203
chr12	99192711	99201696	circ_01935	10	-	HSA_CIRCpedia_119263	hsa-ANKS1B_000067	hsa_circ_0099678	.	1	exon	ENSG00000185046.18_4,	10	376
chr12	95681439	95690034	circ_01936	10	+	HSA_CIRCpedia_9856	hsa-VEZT_000055	hsa_circ_0099574	.	1	exon	ENSG00000028203.17_3,	10	42
chr12	45870457	45875854	circ_01937	10	-	.	hsa-intergenic_001015	hsa_circ_0098605	.	1	intergenic_region	NA	10	4
chr1	243434279	243471479	circ_01938	10	+	HSA_CIRCpedia_125424	hsa-SDCCAG8_000051	hsa_circ_0112754	.	1	exon	ENSG00000054282.15_2,	10	97
chr1	240421244	240555862	circ_01939	10	+	HSA_CIRCpedia_30877	hsa-FMN2_000004	hsa_circ_0007019	.	0	exon	ENSG00000155816.19_3,	10	73
chr1	233353644	233363117	circ_01940	10	-	HSA_CIRCpedia_30601	hsa-PCNXL2_000001	hsa_circ_0003314	.	1	exon	ENSG00000135749.18_6,	10	562
chr1	233270758	233314921	circ_01941	10	-	HSA_CIRCpedia_30568	hsa-PCNXL2_000014	hsa_circ_0016957	.	0	exon	ENSG00000135749.18_6,	10	180
chr12	31841940	31854941	circ_01942	10	-	HSA_CIRCpedia_8303	hsa-AMN1_000003	hsa_circ_0098390	.	1	exon	ENSG00000151743.10_4,	10	127
chr1	229599289	229601266	circ_01943	10	-	HSA_CIRCpedia_30413	hsa-NUP133_000001	hsa_circ_0112329	.	1	exon	ENSG00000069248.11_2,	10	78
chr1	215749243	215752480	circ_01944	10	+	HSA_CIRCpedia_30007	hsa-KCTD3_000001	hsa_circ_0000184	.	1	exon	ENSG00000136636.12_4,	10	62
chr1	215342541	215368435	circ_01945	10	+	HSA_CIRCpedia_69297	hsa-KCNK2_000002	hsa_circ_0007131	.	1	exon	ENSG00000082482.13_5,	10	24
chr12	1372199	1553916	circ_01946	10	+	HSA_CIRCpedia_118970	hsa-ERC1_000025	.	.	0	exon	ENSG00000082805.19_4,	10	25
chr1	213251037	213341316	circ_01947	10	+	HSA_CIRCpedia_29936	hsa-RPS6KC1_000024	hsa_circ_0111924	.	1	exon	ENSG00000136643.11_3,	10	192
chr12	125833997	125900223	circ_01948	10	+	HSA_CIRCpedia_7624	hsa-TMEM132B_000003	hsa_circ_0097848	.	1	exon	ENSG00000139364.10_5,	10	146
chr1	211192124	211192598	circ_01949	10	-	HSA_CIRCpedia_125291	hsa-KCNH1_000001	hsa_circ_0016348	.	1	exon	ENSG00000143473.12_5,	10	215
chr12	110566754	110600870	circ_01950	10	+	HSA_CIRCpedia_66676	hsa-IFT81_000018	hsa_circ_0097247	.	1	exon	ENSG00000122970.15_2,	10	21
chr12	100166699	100206089	circ_01951	10	-	HSA_CIRCpedia_6218	hsa-ANKS1B_000004	hsa_circ_0096921	.	1	exon	ENSG00000185046.18_4,	10	111
chr11	94408801	94412702	circ_01952	10	-	HSA_CIRCpedia_75123	hsa-RP11-867G2_000001	hsa_circ_0096827	.	1	exon	ENSG00000255929.5_5,	10	18
chr1	179972308	179975702	circ_01953	10	+	HSA_CIRCpedia_29047	hsa-CEP350_000008	hsa_circ_0003942	.	1	exon	ENSG00000135837.15_5,	10	52
chr11	77060283	77091039	circ_01954	10	-	HSA_CIRCpedia_119593	hsa-PAK1_000007	.	.	0	exon	ENSG00000149269.9_5,	10	556
chr1	176085759	176105683	circ_01955	10	-	HSA_CIRCpedia_28900	hsa-RFWD2_000002	hsa_circ_0015373	.	0	exon	ENSG00000143207.20_5,	10	55
chr1	155365249	155429689	circ_01956	10	-	HSA_CIRCpedia_28180	hsa-ASH1L_000003	hsa_circ_0014584	POU5F1P4	1	exon	ENSG00000116539.12_4,	10	108
chr1	150464886	150469384	circ_01957	10	+	HSA_CIRCpedia_27846	hsa-TARS2_000001	hsa_circ_0003952	.	1	exon	ENSG00000143374.16_3,	10	45
chr1	14042035	14075982	circ_01958	10	+	HSA_CIRCpedia_27665	hsa-PRDM2_000028	hsa_circ_0110660	.	1	exon	ENSG00000116731.22_3,	10	28
chr11	34952950	35006275	circ_01959	10	+	HSA_CIRCpedia_4212	hsa-PDHX_000006	hsa_circ_0021708	.	1	exon	ENSG00000110435.11_2,	10	85
chr11	125255446	125267958	circ_01960	10	+	HSA_CIRCpedia_119758	hsa-PKNOX2_000016	hsa_circ_0095280	.	1	exon	ENSG00000165495.15_3,	10	71
chr11	103151076	103194718	circ_01961	10	+	HSA_CIRCpedia_3055	hsa-DYNC2H1_000013	hsa_circ_0024139	.	1	exon	ENSG00000187240.14_4,	10	29
chr1	109883345	109898091	circ_01962	10	-	.	hsa-SORT1_000002	.	.	0	exon	ENSG00000134243.11_3,	10	741
chr10	70152894	70161494	circ_01963	10	-	HSA_CIRCpedia_67008	hsa-RUFY2_000001	hsa_circ_0093951	.	1	exon	ENSG00000204130.13_3,	10	75
chr10	35321362	35333796	circ_01964	10	-	HSA_CIRCpedia_1593	hsa-CUL2_000008	hsa_circ_0018188	.	1	exon	ENSG00000108094.14_3,	10	83
chr10	1118055	1142186	circ_01965	10	+	HSA_CIRCpedia_352	hsa-WDR37_000033	hsa_circ_0000205	.	1	exon	ENSG00000047056.15_3,	10	95
chr10	104445572	104465246	circ_01966	10	-	HSA_CIRCpedia_252	hsa-ARL3_000007	hsa_circ_0092493	.	1	exon	ENSG00000138175.8_2,	10	110
chrY	21203255	21230684	circ_01967	9	-	.	hsa-TTTY14_000003	hsa_circ_0004765	.	1	intron	ENSG00000176728.7_5,	9	17
chrX	21544984	21550185	circ_01968	9	+	HSA_CIRCpedia_118449	hsa-CNKSR2_000006	hsa_circ_0140117	.	1	exon	ENSG00000149970.15_5,	9	289
chr9	99220660	99233376	circ_01969	9	+	HSA_CIRCpedia_64837	hsa-HABP4_000009	hsa_circ_0087631	.	1	exon	ENSG00000130956.13_3,	9	360
chr9	98740342	98766983	circ_01970	9	+	HSA_CIRCpedia_64816	hsa-ERCC6L2_000003	hsa_circ_0008720	.	1	exon	ENSG00000182150.15_4,	9	15
chr9	88648196	88655783	circ_01971	9	-	HSA_CIRCpedia_64604	hsa-GOLM1_000001	hsa_circ_0139248	.	1	exon	ENSG00000135052.16_4,	9	197
chr9	88284399	88327481	circ_01972	9	-	HSA_CIRCpedia_64576	hsa-AGTPBP1_000117	hsa_circ_0087391	.	1	exon	ENSG00000135049.15_4,	9	59
chr9	88190229	88248289	circ_01973	9	-	HSA_CIRCpedia_64556	hsa-AGTPBP1_000010	hsa_circ_0139171	.	1	exon	ENSG00000135049.15_4,	9	86
chr9	87549076	87570432	circ_01974	9	+	HSA_CIRCpedia_125589	hsa-NTRK2_000008	hsa_circ_0087379	.	1	exon	ENSG00000148053.15_2,	9	405
chr9	87342568	87367000	circ_01975	9	+	HSA_CIRCpedia_115603	hsa-NTRK2_000020	hsa_circ_0139153	.	1	exon	ENSG00000148053.15_2,	9	1870
chr9	87338487	87367000	circ_01976	9	+	HSA_CIRCpedia_64549	hsa-NTRK2_000004	hsa_circ_0087377	.	1	exon	ENSG00000148053.15_2,	9	1300
chr9	5968018	5988545	circ_01977	9	-	HSA_CIRCpedia_64262	hsa-KIAA2026_000040	hsa_circ_0138872	.	1	exon	ENSG00000183354.11_3,	9	26
chr9	19070216	19096767	circ_01978	9	-	HSA_CIRCpedia_63643	hsa-HAUS6_000004	hsa_circ_0138377	.	0	exon	ENSG00000147874.10_3,	9	20
chr9	13216772	13250371	circ_01979	9	-	HSA_CIRCpedia_63103	hsa-MPDZ_000075	hsa_circ_0138129	.	1	exon	ENSG00000107186.16_3,	9	96
chr8	75412747	75525175	circ_01980	9	+	.	hsa-intergenic_007437	.	MIR5681B	0	intergenic_region	NA	9	17
chr8	71587052	71619388	circ_01981	9	+	HSA_CIRCpedia_61650	hsa-XKR9_000002	hsa_circ_0137079	.	1	exon	ENSG00000221947.7_4,	9	21
chr8	68930080	68942893	circ_01982	9	+	HSA_CIRCpedia_61577	hsa-PREX2_000002	hsa_circ_0084708	.	1	exon	ENSG00000046889.18_3,	9	137
chr8	68044185	68049838	circ_01983	9	+	HSA_CIRCpedia_61549	hsa-CSPP1_000003	hsa_circ_0003388	.	1	exon	ENSG00000104218.14_5,	9	41
chr8	27151596	27151827	circ_01984	9	-	HSA_CIRCpedia_60728	hsa-TRIM35_000001	hsa_circ_0083756	.	1	exon	ENSG00000104228.12_2,	9	45
chr8	25265498	25266456	circ_01985	9	+	HSA_CIRCpedia_60706	hsa-DOCK5_000003	hsa_circ_0007618	.	1	exon	ENSG00000147459.17_3,	9	39
chr8	141840570	141900868	circ_01986	9	-	HSA_CIRCpedia_60268	hsa-PTK2_000215	hsa_circ_0007786	.	1	exon	ENSG00000169398.19_4,	9	129
chr8	141840570	141889736	circ_01987	9	-	HSA_CIRCpedia_60267	hsa-PTK2_000231	hsa_circ_0135925	.	1	exon	ENSG00000169398.19_4,	9	275
chr8	133182580	133198428	circ_01988	9	-	HSA_CIRCpedia_60117	hsa-KCNQ3_000007	.	.	0	exon	ENSG00000184156.16_3,	9	147
chr8	101540072	101542088	circ_01989	9	-	HSA_CIRCpedia_59634	hsa-ANKRD46_000001	hsa_circ_0085129	.	1	exon	ENSG00000186106.11_3,	9	103
chr8	101276261	101300495	circ_01990	9	-	HSA_CIRCpedia_59627	hsa-RNF19A_000008	hsa_circ_0085121	.	1	exon	ENSG00000034677.12_3,	9	133
chr7	95499194	95625385	circ_01991	9	+	HSA_CIRCpedia_132841	hsa-DYNC1I1_000055	.	.	0	exon	ENSG00000158560.14_4,	9	263
chr7	91924202	91963034	circ_01992	9	+	.	hsa-ANKIB1_000069	hsa_circ_0002497	.	1	intron	ENSG00000001629.9_3,	9	55
chr7	77789341	77824380	circ_01993	9	-	HSA_CIRCpedia_113596	hsa-MAGI2_000034	hsa_circ_0080874	.	1	exon	ENSG00000187391.20_5,	9	157
chr7	716865	751164	circ_01994	9	-	HSA_CIRCpedia_58660	hsa-PRKAR1B_000001	hsa_circ_0008039	.	1	exon	ENSG00000188191.14_3,	9	796
chr7	66458203	66459328	circ_01995	9	-	HSA_CIRCpedia_58597	hsa-SBDS_000001	hsa_circ_0003203	.	0	exon	ENSG00000126524.9_2,	9	234
chr7	43490426	43532779	circ_01996	9	+	HSA_CIRCpedia_58072	hsa-HECW1_000001	hsa_circ_0134339	.	1	exon	ENSG00000002746.14_3,	9	166
chr7	39243833	39247219	circ_01997	9	+	HSA_CIRCpedia_58017	hsa-POU6F2_000002	hsa_circ_0079911	.	1	exon	ENSG00000106536.19_2,	9	26
chr7	38247047	38259261	circ_01998	9	+	HSA_CIRCpedia_58004	hsa-STARD3NL_000005	hsa_circ_0004698	.	1	exon	ENSG00000010270.13_2,	9	148
chr7	29976171	29994976	circ_01999	9	-	HSA_CIRCpedia_57805	hsa-SCRN1_000002	hsa_circ_0079683	.	1	exon	ENSG00000136193.16_3,	9	740
[truncated: 9,287 more rows]

## Sheet: short-read mouse brain circRNAs
Chrom	Start	End	Internal_circRNA_ID	strand	Total_BSJ	CIRCpedia_ID	circAtlas_ID	circBase_ID	Antise_gene	Found_by_find_circ	circRNA_type	gene_id	Mouse_brain_RNA.CIRI2.circRNAs.txt_BSJ	Mouse_brain_RNA.CIRI2.circRNAs.txt_LIN
chr17	6137210	6139156	circ_00001	1018	+	.	mmu-Tulp4_000001	mmu_circ_0000723	.	1	exon	ENSMUSG00000034377.10,	1018	173
chr6	93792346	93815825	circ_00002	546	-	MMU_CIRCpedia_34608	mmu-Magi1_000023	mmu_circ_0001496	.	1	exon	ENSMUSG00000045095.16,	546	260
chr10	90069467	90077142	circ_00003	521	+	MMU_CIRCpedia_33634	mmu-Anks1b_000001	mmu_circ_0000199	.	1	exon	ENSMUSG00000058589.14,	521	197
chr1	87364103	87380008	circ_00004	490	+	MMU_CIRCpedia_32803	mmu-Gigyf2_000044	mmu_circ_0000057	.	1	exon	ENSMUSG00000048000.15,	490	112
chr12	3617605	3648389	circ_00005	450	+	MMU_CIRCpedia_18044	mmu-Dtnb_000005	mmu_circ_0000349	.	1	exon	ENSMUSG00000071454.13,	450	284
chr17	81647808	81649638	circ_00006	414	-	MMU_CIRCpedia_30902	mmu-intergenic_000057	mmu_circ_0000823	.	1	intergenic_region	NA	414	597
chr9	96591949	96611499	circ_00007	388	-	MMU_CIRCpedia_35405	mmu-Rasa2_000002	mmu_circ_0001829	.	1	exon	ENSMUSG00000032413.12,	388	133
chr15	39566942	39616510	circ_00008	381	+	MMU_CIRCpedia_19199	mmu-Rims2_000108	mmu_circ_0000595	.	1	exon	ENSMUSG00000037386.16,	381	130
chr16	33421320	33434974	circ_00009	377	+	MMU_CIRCpedia_16907	mmu-Zfp148_000011	mmu_circ_0000684	.	1	exon	ENSMUSG00000022811.17,	377	156
chr16	94383911	94403368	circ_00010	297	+	MMU_CIRCpedia_34780	mmu-Ttc3_000014	mmu_circ_0000714	.	1	exon	ENSMUSG00000040785.19,	297	818
chr7	99935161	99955540	circ_00011	290	-	MMU_CIRCpedia_36209	mmu-Rnf169_000001	mmu_circ_0001605	.	1	exon	ENSMUSG00000058761.5,	290	67
chr17	26739542	26743131	circ_00012	283	+	MMU_CIRCpedia_14835	mmu-Crebrf_000003	mmu_circ_0000735	.	1	exon	ENSMUSG00000048249.14,	283	506
chr9	16374948	16378254	circ_00013	281	-	.	mmu-intergenic_000236	mmu_circ_0001746	.	1	exon	ENSMUSG00000074505.5,	281	209
chr2	104470748	104471847	circ_00014	280	-	MMU_CIRCpedia_1229	mmu-Hipk3_000020	mmu_circ_0001052	.	1	exon	ENSMUSG00000027177.14,	280	148
chr9	122131892	122137601	circ_00015	267	+	MMU_CIRCpedia_5705	mmu-Snrk_000001	mmu_circ_0015392	.	0	exon	ENSMUSG00000038145.17,	267	194
chr19	4792397	4794009	circ_00016	257	-	MMU_CIRCpedia_21231	mmu-Gm21992_000001	.	.	0	exon	ENSMUSG00000096370.8,	257	48
chr2	92214048	92230724	circ_00017	253	+	MMU_CIRCpedia_34310	mmu-Phf21a_000033	mmu_circ_0001047	.	1	exon	ENSMUSG00000058318.15,	253	63
chr13	35815908	35816575	circ_00018	248	+	MMU_CIRCpedia_17892	mmu-Cdyl_000005	mmu_circ_0000451	.	1	exon	ENSMUSG00000059288.14,	248	48
chr3	56079858	56091120	circ_00019	243	-	MMU_CIRCpedia_23444	mmu-Nbea_000003	mmu_circ_0001132	.	1	exon	ENSMUSG00000027799.12,	243	244
chr10	90049815	90077142	circ_00020	240	+	MMU_CIRCpedia_33624	mmu-Anks1b_000009	mmu_circ_0000198	.	1	exon	ENSMUSG00000058589.14,	240	228
chr16	32950291	32961744	circ_00021	232	+	MMU_CIRCpedia_16720	mmu-Lrch3_000002	mmu_circ_0000681	.	1	exon	ENSMUSG00000022801.13,	232	77
chr13	45795508	45956575	circ_00022	228	-	MMU_CIRCpedia_20702	mmu-Atxn1_000001	.	.	0	exon	ENSMUSG00000046876.16,	228	537
chr3	51308049	51326035	circ_00023	216	-	MMU_CIRCpedia_22053	mmu-Elf2_000016	mmu_circ_0001125	.	1	exon	ENSMUSG00000037174.18,	216	136
chr18	79086550	79087180	circ_00024	204	-	MMU_CIRCpedia_30067	mmu-Setbp1_000001	mmu_circ_0000903	.	1	exon	ENSMUSG00000024548.11,	204	88
chr12	102991349	103021876	circ_00025	204	+	MMU_CIRCpedia_814	mmu-Unc79_000067	mmu_circ_0000411	.	1	exon	ENSMUSG00000021198.16,	204	76
chr14	21516625	21517498	circ_00026	203	+	MMU_CIRCpedia_13282	mmu-Kat6b_000004	mmu_circ_0000505	.	1	exon	ENSMUSG00000021767.18,	203	79
chr7	81893798	81905636	circ_00027	201	-	MMU_CIRCpedia_30959	mmu-Hdgfrp3_000008	mmu_circ_0001589	.	1	exon	ENSMUSG00000025104.13,	201	398
chr5	3747020	3772787	circ_00028	197	-	MMU_CIRCpedia_18584	mmu-Ankib1_000009	mmu_circ_0001311	.	1	exon	ENSMUSG00000040351.11,	197	154
chr5	73510885	73534697	circ_00029	191	+	MMU_CIRCpedia_28456	mmu-Dcun1d4_000022	mmu_circ_0012771	.	1	exon	ENSMUSG00000051674.15,	191	218
chr1	190871591	190899571	circ_00030	191	-	MMU_CIRCpedia_12649	mmu-Rps6kc1_000009	mmu_circ_0000132	.	1	exon	ENSMUSG00000089872.10,	191	194
chr3	123601440	123634340	circ_00031	181	-	MMU_CIRCpedia_6153	mmu-Ndst3_000008	mmu_circ_0001168	.	1	exon	ENSMUSG00000027977.15,	181	80
chr4	9635900	9639347	circ_00032	174	-	MMU_CIRCpedia_35354	mmu-Asph_000042	.	.	0	exon	ENSMUSG00000028207.18,	174	544
chr5	117500712	117505639	circ_00033	172	+	MMU_CIRCpedia_4269	mmu-Ksr2_000002	mmu_circ_0001394	.	1	exon	ENSMUSG00000061578.8,	172	50
chr2	158382503	158383163	circ_00034	172	+	.	mmu-intergenic_001343	mmu_circ_0001100	.	1	exon	ENSMUSG00000044349.15,	172	1242
chr6	8537816	8582790	circ_00035	159	+	MMU_CIRCpedia_32064	mmu-Glcci1_000015	.	.	0	exon	ENSMUSG00000107705.1,ENSMUSG00000029638.17,	159	20
chr5	150604176	150608440	circ_00036	157	-	.	mmu-intergenic_001339	mmu_circ_0012369	.	1	intergenic_region	NA	157	131
chr6	37029762	37058028	circ_00037	154	-	MMU_CIRCpedia_18404	mmu-Dgki_000001	mmu_circ_0001463	.	1	exon	ENSMUSG00000038665.15,	154	581
chr8	84771783	84772315	circ_00038	153	-	MMU_CIRCpedia_31796	mmu-Nfix_000001	mmu_circ_0001704	.	1	exon	ENSMUSG00000001911.16,	153	176
chr10	92075169	92136690	circ_00039	152	-	.	mmu-Rmst_000003	mmu_circ_0000205	.	1	exon	ENSMUSG00000112117.1,	152	53
chr17	26736788	26743131	circ_00040	148	+	MMU_CIRCpedia_14830	mmu-Crebrf_000016	mmu_circ_0006628	.	1	exon	ENSMUSG00000048249.14,	148	187
chr5	33843111	33846267	circ_00041	147	+	MMU_CIRCpedia_17008	mmu-Whsc1_000002	mmu_circ_0001335	.	1	exon	ENSMUSG00000057406.16,	147	358
chr16	94403313	94412123	circ_00042	147	+	MMU_CIRCpedia_34806	mmu-Ttc3_000022	mmu_circ_0000715	.	1	exon	ENSMUSG00000040785.19,	147	3635
chr17	90700743	90704367	circ_00043	141	-	MMU_CIRCpedia_33832	mmu-Nrxn1_000066	mmu_circ_0000835	.	1	exon	ENSMUSG00000024109.18,	141	452
chr15	35072429	35115645	circ_00044	139	-	MMU_CIRCpedia_17599	mmu-Stk3_000031	mmu_circ_0000585	.	1	exon	ENSMUSG00000022329.15,	139	128
chr2	68390913	68410141	circ_00045	138	-	MMU_CIRCpedia_27003	mmu-Stk39_000053	mmu_circ_0001028	.	1	exon	ENSMUSG00000027030.15,	138	384
chr2	37580672	37647285	circ_00046	137	-	MMU_CIRCpedia_18623	mmu-Strbp_000009	mmu_circ_0009934	.	1	exon	ENSMUSG00000026915.16,	137	80
chr17	70761074	70787209	circ_00047	134	+	MMU_CIRCpedia_27597	mmu-Dlgap1_000015	mmu_circ_0000811	.	1	exon	ENSMUSG00000003279.17,	134	605
chr19	57751629	57797503	circ_00048	130	+	MMU_CIRCpedia_23943	mmu-Atrnl1_000032	mmu_circ_0000968	.	1	exon	ENSMUSG00000054843.8,	130	322
chr13	91524584	91564694	circ_00049	130	+	MMU_CIRCpedia_34107	mmu-Ssbp2_000002	mmu_circ_0000489	.	1	exon	ENSMUSG00000003992.15,	130	256
chr6	119920109	119921028	circ_00050	125	+	MMU_CIRCpedia_4990	mmu-Rad52_000004	mmu_circ_0001516	.	1	exon	ENSMUSG00000030166.14,	125	41
chr7	121047837	121057399	circ_00051	121	+	MMU_CIRCpedia_5313	mmu-Mettl9_000006	mmu_circ_0001624	.	1	exon	ENSMUSG00000030876.7,	121	170
chr11	19998119	20008477	circ_00052	119	+	MMU_CIRCpedia_12787	mmu-Spred2_000001	mmu_circ_0000239	.	1	exon	ENSMUSG00000045671.17,	119	82
chr17	86488159	86496111	circ_00053	115	+	MMU_CIRCpedia_32462	mmu-Prkce_000014	mmu_circ_0000831	.	1	exon	ENSMUSG00000045038.14,	115	567
chr5	128268491	128269377	circ_00054	114	-	MMU_CIRCpedia_7140	mmu-Tmem132d_000003	mmu_circ_0001412	.	1	exon	ENSMUSG00000034310.8,	114	138
chr2	140008698	140057499	circ_00055	114	-	MMU_CIRCpedia_8887	mmu-Tasp1_000047	mmu_circ_0001076	.	1	exon	ENSMUSG00000039033.11,	114	223
chr5	32478065	32491189	circ_00056	113	+	MMU_CIRCpedia_16532	mmu-Ppp1cb_000020	mmu_circ_0001331	.	1	exon	ENSMUSG00000014956.15,	113	563
chr1	155173985	155197435	circ_00057	112	+	MMU_CIRCpedia_10563	mmu-Stx6_000005	mmu_circ_0000091	.	1	exon	ENSMUSG00000026470.14,	112	156
chr2	139977606	140057499	circ_00058	111	-	MMU_CIRCpedia_8876	mmu-Tasp1_000046	mmu_circ_0001073	.	1	exon	ENSMUSG00000039033.11,	111	255
chr5	118593332	118593570	circ_00059	110	+	MMU_CIRCpedia_4551	mmu-Med13l_000013	mmu_circ_0001396	.	1	exon	ENSMUSG00000018076.12,	110	116
chr1	139039999	139062971	circ_00060	109	+	MMU_CIRCpedia_8736	mmu-Dennd1b_000005	mmu_circ_0000081	.	1	exon	ENSMUSG00000056268.15,	109	178
chr6	140543719	140568881	circ_00061	106	+	MMU_CIRCpedia_8974	mmu-Plekha5_000025	mmu_circ_0013151	.	1	exon	ENSMUSG00000030231.11,	106	93
chr11	104350486	104378826	circ_00062	106	-	MMU_CIRCpedia_1189	mmu-Kansl1_000024	mmu_circ_0000328	.	1	exon	ENSMUSG00000018412.16,	106	117
chr1	177078773	177248881	circ_00063	105	-	MMU_CIRCpedia_12097	mmu-Akt3_000041	.	.	0	exon	ENSMUSG00000019699.16,	105	405
chr18	65651559	65656632	circ_00064	103	+	MMU_CIRCpedia_26233	mmu-Zfp532_000001	mmu_circ_0000887	.	1	exon	ENSMUSG00000042439.12,	103	80
chr15	41797473	41826052	circ_00065	103	+	MMU_CIRCpedia_19726	mmu-Oxr1_000031	mmu_circ_0005665	.	1	exon	ENSMUSG00000022307.16,	103	678
chr17	50606294	50611195	circ_00066	102	+	MMU_CIRCpedia_21887	mmu-Plcl2_000001	mmu_circ_0000798	.	1	exon	ENSMUSG00000038910.7,	102	93
chr9	63616685	63619231	circ_00067	101	+	MMU_CIRCpedia_25619	mmu-Aagab_000001	mmu_circ_0001792	.	1	exon	ENSMUSG00000037257.8,	101	109
chr5	37182080	37194304	circ_00068	101	+	.	mmu-intergenic_001383	mmu_circ_0001343	.	1	exon	ENSMUSG00000117286.1,	101	57
chr2	68358813	68410141	circ_00069	101	-	MMU_CIRCpedia_26989	mmu-Stk39_000055	mmu_circ_0001027	.	1	exon	ENSMUSG00000027030.15,	101	417
chr15	82851512	82857284	circ_00070	100	-	MMU_CIRCpedia_31130	mmu-Tcf20_000002	mmu_circ_0000629	.	1	exon	ENSMUSG00000041852.15,	100	116
chr2	33260477	33324703	circ_00071	99	-	MMU_CIRCpedia_16821	mmu-Ralgps1_000001	mmu_circ_0001004	.	1	exon	ENSMUSG00000038831.16,	99	175
chr18	73969890	73971276	circ_00072	98	-	MMU_CIRCpedia_28597	mmu-Mapk4_000001	mmu_circ_0000895	.	1	exon	ENSMUSG00000024558.12,	98	182
chr3	51299782	51326035	circ_00073	97	-	MMU_CIRCpedia_22050	mmu-Elf2_000017	mmu_circ_0001123	.	1	exon	ENSMUSG00000037174.18,	97	26
chr1	53256628	53282092	circ_00074	97	-	MMU_CIRCpedia_22574	mmu-Pms1_000001	mmu_circ_0000038	.	1	exon	ENSMUSG00000026098.13,	97	39
chr12	51647993	51661713	circ_00075	96	-	MMU_CIRCpedia_22140	mmu-Strn3_000014	mmu_circ_0000372	.	1	exon	ENSMUSG00000020954.16,	96	433
chr1	175121727	175153230	circ_00076	96	-	MMU_CIRCpedia_11978	mmu-Rgs7_000018	mmu_circ_0008456	.	1	exon	ENSMUSG00000026527.13,	96	255
chr2	25965662	25966948	circ_00077	95	-	MMU_CIRCpedia_14685	mmu-Camsap1_000001	mmu_circ_0009762	.	1	exon	ENSMUSG00000026933.17,	95	29
chr9	22643744	22679064	circ_00078	94	+	MMU_CIRCpedia_13587	mmu-Bbs9_000004	mmu_circ_0001755	.	1	exon	ENSMUSG00000035919.16,	94	76
chr19	57751629	57777945	circ_00079	93	+	MMU_CIRCpedia_23942	mmu-Atrnl1_000069	mmu_circ_0000967	.	1	exon	ENSMUSG00000054843.8,	93	281
chr1	16345703	16463194	circ_00080	92	-	MMU_CIRCpedia_11373	mmu-Stau2_000001	.	.	0	exon	ENSMUSG00000025920.19,	92	270
chr9	32153039	32208265	circ_00081	91	+	MMU_CIRCpedia_16389	mmu-Arhgap32_000004	mmu_circ_0001762	.	1	exon	ENSMUSG00000041444.14,	91	216
chr12	98489904	98518832	circ_00082	90	-	MMU_CIRCpedia_35802	mmu-Kcnk10_000008	mmu_circ_0000408	.	1	exon	ENSMUSG00000033854.10,	90	32
chr11	70874745	70893688	circ_00083	89	+	MMU_CIRCpedia_27621	mmu-Rabep1_000050	mmu_circ_0003306	.	1	exon	ENSMUSG00000020817.16,	89	386
chr8	64811679	64834568	circ_00084	88	-	MMU_CIRCpedia_25937	mmu-Klhl2_000002	mmu_circ_0001679	.	1	exon	ENSMUSG00000031605.8,	88	485
chr2	37624172	37647285	circ_00085	88	-	MMU_CIRCpedia_18644	mmu-Strbp_000067	mmu_circ_0009939	.	1	exon	ENSMUSG00000026915.16,	88	600
chr8	67882980	67908889	circ_00086	87	-	MMU_CIRCpedia_26894	mmu-Psd3_000034	mmu_circ_0001682	.	1	exon	ENSMUSG00000030465.19,	87	261
chr7	141987750	141992300	circ_00087	87	+	MMU_CIRCpedia_9153	mmu-Brsk2_000001	mmu_circ_0001648	.	1	exon	ENSMUSG00000053046.16,	87	246
chr4	9630772	9639347	circ_00088	87	-	.	mmu-Asph_000001	mmu_circ_0011874	.	1	exon	ENSMUSG00000028207.18,	87	470
chr3	138546320	138555491	circ_00089	86	+	.	mmu-Eif4e_000001	.	.	0	exon	ENSMUSG00000028156.12,	86	179
chr14	47016276	47016795	circ_00090	86	+	MMU_CIRCpedia_21017	mmu-Samd4_000015	mmu_circ_0000529	.	1	exon	ENSMUSG00000021838.17,	86	72
chr8	77344639	77365160	circ_00091	85	-	MMU_CIRCpedia_29633	mmu-Arhgap10_000006	mmu_circ_0001692	.	1	exon	ENSMUSG00000037148.8,	85	266
chr6	140543719	140556070	circ_00092	85	+	MMU_CIRCpedia_8971	mmu-Plekha5_000043	mmu_circ_0013148	.	1	exon	ENSMUSG00000030231.11,	85	148
chr16	94832298	94833219	circ_00093	83	-	MMU_CIRCpedia_34961	mmu-Kcnj6_000001	mmu_circ_0000719	.	1	exon	ENSMUSG00000043301.16,	83	118
chr15	39585589	39616510	circ_00094	81	+	MMU_CIRCpedia_19200	mmu-Rims2_000006	mmu_circ_0000596	.	1	exon	ENSMUSG00000037386.16,	81	348
chr17	69207858	69210383	circ_00095	80	+	MMU_CIRCpedia_27127	mmu-Epb4_000003	mmu_circ_0000808	.	1	exon	ENSMUSG00000024044.18,	80	245
chr1	177102961	177248881	circ_00096	80	-	MMU_CIRCpedia_12105	mmu-Akt3_000081	.	.	0	exon	ENSMUSG00000019699.16,	80	707
chr6	50143718	50163649	circ_00097	79	+	MMU_CIRCpedia_21740	mmu-Mpp6_000017	mmu_circ_0001473	.	1	exon	ENSMUSG00000038388.14,	79	103
chr3	122781566	122818067	circ_00098	77	+	MMU_CIRCpedia_5887	mmu-Pde5a_000005	mmu_circ_0001166	4930447N08Rik	1	exon	ENSMUSG00000053965.10,	77	28
chr11	109971684	109977873	circ_00099	76	-	MMU_CIRCpedia_2728	mmu-Abca8b_000002	mmu_circ_0000339	.	1	exon	ENSMUSG00000020620.14,	76	109
chr2	140042093	140057499	circ_00100	75	-	MMU_CIRCpedia_8889	mmu-Tasp1_000019	mmu_circ_0001077	.	1	exon	ENSMUSG00000039033.11,	75	279
chr14	56748834	56772006	circ_00101	75	-	MMU_CIRCpedia_23622	mmu-Pspc1_000013	mmu_circ_0000541	.	1	exon	ENSMUSG00000021938.12,	75	236
chr12	100595814	100619641	circ_00102	75	-	MMU_CIRCpedia_210	mmu-Rps6ka5_000031	mmu_circ_0003646	.	1	exon	ENSMUSG00000021180.9,	75	141
chr17	30513555	30530365	circ_00103	74	-	MMU_CIRCpedia_15824	mmu-Btbd9_000013	mmu_circ_0000738	.	1	exon	ENSMUSG00000062202.13,	74	245
chr13	55233894	55248077	circ_00104	74	+	MMU_CIRCpedia_23107	mmu-Nsd1_000001	mmu_circ_0000465	.	1	exon	ENSMUSG00000021488.8,	74	345
chr8	77310730	77365160	circ_00105	73	-	MMU_CIRCpedia_29609	mmu-Arhgap10_000007	mmu_circ_0001691	.	1	exon	ENSMUSG00000037148.8,	73	167
chr5	36922967	36940261	circ_00106	73	+	MMU_CIRCpedia_18307	mmu-Ppp2r2c_000003	mmu_circ_0001342	.	1	exon	ENSMUSG00000029120.10,	73	1104
chr15	4047464	4059996	circ_00107	73	+	MMU_CIRCpedia_19364	mmu-Oxct1_000001	mmu_circ_0000571	.	1	exon	ENSMUSG00000022186.14,	73	1241
chr13	11759670	11785141	circ_00108	73	-	MMU_CIRCpedia_4298	mmu-Ryr2_000026	mmu_circ_0000431	.	1	exon	ENSMUSG00000021313.16,	73	199
chr1	177059333	177248881	circ_00109	73	-	MMU_CIRCpedia_12087	mmu-Akt3_000051	.	.	0	exon	ENSMUSG00000019699.16,	73	380
chr6	8537816	8579739	circ_00110	72	+	MMU_CIRCpedia_32063	mmu-Glcci1_000002	.	.	0	exon	ENSMUSG00000107705.1,ENSMUSG00000029638.17,	72	8
chr12	116317829	116324210	circ_00111	72	+	MMU_CIRCpedia_4012	mmu-Esyt2_000001	mmu_circ_0000425	.	1	exon	ENSMUSG00000021171.8,	72	94
chr16	72933212	72935786	circ_00112	71	+	MMU_CIRCpedia_28230	mmu-Robo1_000003	mmu_circ_0000698	.	1	exon	ENSMUSG00000022883.11,	71	111
chr10	117355934	117367988	circ_00113	71	-	MMU_CIRCpedia_4243	mmu-Cpsf6_000004	mmu_circ_0000215	.	1	exon	ENSMUSG00000055531.12,	71	242
chr4	48636839	48650418	circ_00114	70	+	MMU_CIRCpedia_21376	mmu-Tmeff1_000001	mmu_circ_0001206	.	1	exon	ENSMUSG00000028347.14,	70	662
chr3	135655499	135669339	circ_00115	70	-	MMU_CIRCpedia_37567	mmu-Nfkb1_000008	mmu_circ_0010477	.	1	exon	ENSMUSG00000028163.17,	70	50
chr18	39120118	39150118	circ_00116	69	+	MMU_CIRCpedia_19057	mmu-Arhgap26_000006	mmu_circ_0000865	.	1	exon	ENSMUSG00000036452.17,	69	308
chr16	97038897	97056765	circ_00117	69	-	MMU_CIRCpedia_35492	mmu-Dscam_000001	mmu_circ_0000720	.	1	exon	ENSMUSG00000050272.10,	69	164
chr7	97660812	97664766	circ_00118	68	+	MMU_CIRCpedia_35603	mmu-Rsf1_000003	mmu_circ_0001598	Rsf1os2	1	exon	ENSMUSG00000035623.14,	68	196
chr4	150439342	150510038	circ_00119	68	+	MMU_CIRCpedia_10081	mmu-Rere_000023	mmu_circ_0001300	.	1	exon	ENSMUSG00000039852.17,	68	178
chr4	150468694	150510038	circ_00120	67	+	MMU_CIRCpedia_10093	mmu-Rere_000001	mmu_circ_0001303	.	1	exon	ENSMUSG00000039852.17,	67	250
chr15	5322243	5333050	circ_00121	67	+	.	mmu-intergenic_001342	mmu_circ_0000573	.	1	intergenic_region	NA	67	3
chr9	22036311	22036860	circ_00122	66	-	MMU_CIRCpedia_13438	mmu-Elavl3_000003	mmu_circ_0015463	.	1	exon	ENSMUSG00000003410.8,	66	203
chr5	146259504	146271735	circ_00123	66	+	MMU_CIRCpedia_9638	mmu-Cdk8_000002	mmu_circ_0012323	.	1	exon	ENSMUSG00000029635.15,	66	4
chr19	50252533	50262367	circ_00124	66	-	MMU_CIRCpedia_21781	mmu-Sorcs1_000018	mmu_circ_0007885	.	1	exon	ENSMUSG00000043531.16,	66	154
chr11	70874745	70887171	circ_00125	66	+	MMU_CIRCpedia_27620	mmu-Rabep1_000049	mmu_circ_0000282	.	1	exon	ENSMUSG00000020817.16,	66	351
chr9	66540061	66566903	circ_00126	65	-	MMU_CIRCpedia_26585	mmu-Usp3_000002	mmu_circ_0001798	.	1	exon	ENSMUSG00000032376.12,	65	52
chr15	73391758	73394744	circ_00127	65	-	MMU_CIRCpedia_28409	mmu-intergenic_001332	mmu_circ_0000612	.	1	exon	ENSMUSG00000022607.17,	65	47
chr11	20725684	20727639	circ_00128	65	-	MMU_CIRCpedia_13042	mmu-Aftph_000001	mmu_circ_0000242	.	1	exon	ENSMUSG00000049659.15,	65	264
chr9	32181841	32208265	circ_00129	64	+	MMU_CIRCpedia_16402	mmu-Arhgap32_000002	mmu_circ_0001765	.	1	exon	ENSMUSG00000041444.14,	64	228
chr7	19286534	19287510	circ_00130	64	+	MMU_CIRCpedia_12717	mmu-Rtn2_000001	mmu_circ_0001548	.	1	exon	ENSMUSG00000030401.16,	64	80
chr1	38534905	38539001	circ_00131	64	-	MMU_CIRCpedia_18929	mmu-Aff3_000001	mmu_circ_0000030	.	1	exon	ENSMUSG00000037138.17,	64	95
chr1	16366078	16463194	circ_00132	64	-	MMU_CIRCpedia_11386	mmu-Stau2_000013	.	.	1	exon	ENSMUSG00000025920.19,	64	364
chr7	44915840	44916470	circ_00133	63	-	MMU_CIRCpedia_20431	mmu-Ap2a1_000001	mmu_circ_0001561	.	1	exon	ENSMUSG00000060279.14,	63	291
chr16	16453991	16477513	circ_00134	63	-	MMU_CIRCpedia_11465	mmu-Fgd4_000003	mmu_circ_0000667	.	1	exon	ENSMUSG00000022788.16,	63	213
chr5	107764675	107790508	circ_00135	62	-	MMU_CIRCpedia_2169	mmu-Evi5_000006	.	.	0	exon	ENSMUSG00000011831.16,	62	105
chr11	7078887	7109112	circ_00136	62	+	MMU_CIRCpedia_27613	mmu-Adcy1_000001	mmu_circ_0000232	.	1	exon	ENSMUSG00000020431.5,	62	577
chr15	39555064	39616510	circ_00137	61	+	.	mmu-intergenic_001488	mmu_circ_0000594	.	1	intron	ENSMUSG00000037386.16,	61	87
chr14	123592681	123599989	circ_00138	61	-	MMU_CIRCpedia_6149	mmu-Nalcn_000002	mmu_circ_0000570	.	1	exon	ENSMUSG00000000197.8,	61	124
chr12	52516078	52519967	circ_00139	61	+	MMU_CIRCpedia_22395	mmu-Arhgap5_000018	mmu_circ_0000377	.	1	exon	ENSMUSG00000035133.9,	61	132
chr8	3258382	3258934	circ_00140	60	-	MMU_CIRCpedia_16558	mmu-Insr_000002	mmu_circ_0014773	.	1	exon	ENSMUSG00000005534.10,	60	91
chr4	82835445	82854115	circ_00141	60	-	MMU_CIRCpedia_31129	mmu-Zdhhc21_000010	mmu_circ_0001222	.	1	exon	ENSMUSG00000028403.15,	60	38
chr16	94383911	94393174	circ_00142	60	+	MMU_CIRCpedia_34779	mmu-Ttc3_000001	mmu_circ_0000713	.	1	exon	ENSMUSG00000040785.19,	60	203
chr2	129810487	129811237	circ_00143	59	+	MMU_CIRCpedia_7414	mmu-Stk35_000002	mmu_circ_0001066	.	1	exon	ENSMUSG00000037885.18,	59	36
chr1	140362948	140450304	circ_00144	59	+	MMU_CIRCpedia_8929	mmu-Kcnt2_000015	mmu_circ_0000085	.	1	exon	ENSMUSG00000052726.15,	59	63
chr11	31055457	31061586	circ_00145	59	+	MMU_CIRCpedia_16024	mmu-Asb3_000002	mmu_circ_0002977	.	1	exon	ENSMUSG00000020305.13,	59	74
chr9	120432352	120441581	circ_00146	58	+	MMU_CIRCpedia_5117	mmu-Myrip_000003	mmu_circ_0001857	.	1	exon	ENSMUSG00000041794.13,	58	174
chr9	100705152	100738142	circ_00147	58	+	MMU_CIRCpedia_260	mmu-Stag1_000007	mmu_circ_0001833	.	1	exon	ENSMUSG00000037286.15,	58	251
chr8	86860425	86862110	circ_00148	58	-	MMU_CIRCpedia_32654	mmu-N4bp1_000003	mmu_circ_0001711	.	1	exon	ENSMUSG00000031652.11,	58	73
chr6	84989324	85005036	circ_00149	58	-	MMU_CIRCpedia_31895	mmu-Exoc6b_000003	mmu_circ_0001487	.	1	exon	ENSMUSG00000033769.16,	58	258
chr4	150468694	150534945	circ_00150	58	+	MMU_CIRCpedia_10094	mmu-Rere_000024	mmu_circ_0001304	.	1	exon	ENSMUSG00000039852.17,	58	156
chr2	146889020	146891284	circ_00151	58	+	MMU_CIRCpedia_9716	mmu-Kiz_000002	mmu_circ_0009414	.	1	exon	ENSMUSG00000074749.10,	58	116
chr12	3617605	3686862	circ_00152	58	+	MMU_CIRCpedia_18045	mmu-Dtnb_000032	mmu_circ_0000350	.	1	exon	ENSMUSG00000071454.13,	58	192
JH584304.1	25368	60857	circ_00153	57	-	.	.	.	.	0	intergenic_region	NA	57	27
chr19	4784723	4794009	circ_00154	57	-	.	mmu-intergenic_000095	mmu_circ_0000919	.	1	intron	ENSMUSG00000096370.8,	57	79
chr5	110755396	110756766	circ_00155	56	-	MMU_CIRCpedia_2986	mmu-Ep400_000007	mmu_circ_0001388	.	1	exon	ENSMUSG00000029505.17,	56	67
chr5	110753803	110756766	circ_00156	56	-	MMU_CIRCpedia_2985	mmu-Ep400_000001	mmu_circ_0001387	.	1	exon	ENSMUSG00000029505.17,	56	14
chr4	120463074	120483833	circ_00157	56	+	MMU_CIRCpedia_5128	mmu-Scmh1_000021	mmu_circ_0011121	.	1	exon	ENSMUSG00000000085.16,	56	52
chr1	7120193	7120615	circ_00158	56	+	MMU_CIRCpedia_27728	mmu-Pcmtd1_000002	mmu_circ_0008925	.	1	exon	ENSMUSG00000051285.17,	56	172
chr16	33466854	33468183	circ_00159	56	+	MMU_CIRCpedia_16922	mmu-Zfp148_000001	mmu_circ_0006217	.	1	exon	ENSMUSG00000022811.17,	56	138
chr13	43094748	43096806	circ_00160	56	+	MMU_CIRCpedia_20010	mmu-Phactr1_000019	mmu_circ_0004597	.	1	exon	ENSMUSG00000054728.16,	56	921
chr12	111858209	111872433	circ_00161	56	-	MMU_CIRCpedia_3259	mmu-Ppp1r13b_000015	mmu_circ_0000423	.	1	exon	ENSMUSG00000021285.15,	56	86
chr2	37640850	37647285	circ_00162	55	-	MMU_CIRCpedia_18652	mmu-Strbp_000027	mmu_circ_0009942	.	1	exon	ENSMUSG00000026915.16,	55	622
chr18	63791795	63825238	circ_00163	55	+	MMU_CIRCpedia_25673	mmu-Wdr7_000006	mmu_circ_0000879	.	1	exon	ENSMUSG00000040560.9,	55	443
chr1	16389820	16463194	circ_00164	55	-	MMU_CIRCpedia_11412	mmu-Stau2_000004	.	.	1	exon	ENSMUSG00000025920.19,	55	415
chr9	42437114	42443075	circ_00165	54	-	MMU_CIRCpedia_19865	mmu-Tbcel_000001	mmu_circ_0001766	.	1	exon	ENSMUSG00000037287.15,	54	145
chr5	147450652	147455188	circ_00166	54	+	MMU_CIRCpedia_9769	mmu-Pan3_000005	mmu_circ_0001431	.	1	exon	ENSMUSG00000029647.15,	54	92
chr4	150439342	150477468	circ_00167	54	+	MMU_CIRCpedia_10079	mmu-Rere_000003	mmu_circ_0001298	.	1	exon	ENSMUSG00000039852.17,	54	207
chr2	131511983	131516443	circ_00168	54	+	MMU_CIRCpedia_7714	mmu-Smox_000001	mmu_circ_0001068	.	1	exon	ENSMUSG00000027333.18,	54	60
chr18	75114789	75126919	circ_00169	54	+	MMU_CIRCpedia_28944	mmu-Dym_000001	mmu_circ_0000898	.	1	exon	ENSMUSG00000035765.9,	54	114
chr17	6137210	6185298	circ_00170	53	+	.	mmu-Tulp4_000002	mmu_circ_0006895	.	1	exon	ENSMUSG00000034377.10,	53	253
chr1	25221759	25228547	circ_00171	53	-	MMU_CIRCpedia_14416	mmu-Bai3_000002	mmu_circ_0000021	.	1	exon	ENSMUSG00000033569.17,	53	227
chr9	96602712	96611499	circ_00172	52	-	MMU_CIRCpedia_35407	mmu-Rasa2_000003	mmu_circ_0001830	.	1	exon	ENSMUSG00000032413.12,	52	231
chr9	77164764	77190737	circ_00173	52	-	MMU_CIRCpedia_29558	mmu-Mlip_000003	mmu_circ_0001809	.	1	exon	ENSMUSG00000032355.16,	52	79
chr9	59801913	59843138	circ_00174	52	+	MMU_CIRCpedia_24667	mmu-Myo9a_000013	mmu_circ_0001785	.	1	exon	ENSMUSG00000039585.15,	52	311
chr7	132948043	132950435	circ_00175	52	+	.	mmu-Zranb1_000029	mmu_circ_0001636	.	1	intron	ENSMUSG00000030849.18,ENSMUSG00000030967.15,	52	101
chr5	65565988	65594548	circ_00176	52	+	MMU_CIRCpedia_26200	mmu-Ube2k_000004	mmu_circ_0001350	.	1	exon	ENSMUSG00000029203.16,	52	70
chr5	130187400	130191043	circ_00177	52	+	MMU_CIRCpedia_7454	mmu-Rabgef1_000005	mmu_circ_0001414	.	1	exon	ENSMUSG00000025340.14,	52	130
chr3	26133241	26134052	circ_00178	52	-	MMU_CIRCpedia_14724	mmu-intergenic_000551	mmu_circ_0010603	.	1	exon	ENSMUSG00000063887.13,	52	345
chr18	6111684	6115850	circ_00179	52	-	MMU_CIRCpedia_25033	mmu-Arhgap12_000021	mmu_circ_0000840	.	1	exon	ENSMUSG00000041225.16,	52	141
chr12	77323844	77332329	circ_00180	52	+	MMU_CIRCpedia_29621	mmu-Fut8_000010	mmu_circ_0004208	.	1	exon	ENSMUSG00000021065.16,	52	178
chr9	48717282	48833099	circ_00181	51	-	MMU_CIRCpedia_21390	mmu-Zbtb16_000001	.	.	0	exon	ENSMUSG00000066687.5,	51	90
chr7	46590606	46635556	circ_00182	51	-	MMU_CIRCpedia_20905	mmu-Sergef_000003	mmu_circ_0001566	.	1	exon	ENSMUSG00000030839.12,	51	52
chr5	33843111	33868878	circ_00183	51	+	MMU_CIRCpedia_17013	mmu-Whsc1_000003	mmu_circ_0001336	.	1	exon	ENSMUSG00000057406.16,	51	106
chr3	86532084	86542711	circ_00184	51	+	MMU_CIRCpedia_32476	mmu-Lrba_000008	mmu_circ_0001143	.	1	exon	ENSMUSG00000028080.16,	51	135
chr18	34266057	34279352	circ_00185	51	+	.	mmu-Apc_000035	mmu_circ_0000859	.	1	exon	ENSMUSG00000005871.14,	51	294
chr16	17373349	17389457	circ_00186	51	-	MMU_CIRCpedia_11906	mmu-Pi4ka_000003	mmu_circ_0000671	.	1	exon	ENSMUSG00000041720.14,	51	250
chr14	45614162	45629753	circ_00187	51	-	MMU_CIRCpedia_20617	mmu-Ddhd1_000006	mmu_circ_0005245	.	1	exon	ENSMUSG00000037697.19,	51	135
chr12	69302323	69303962	circ_00188	51	+	MMU_CIRCpedia_27142	mmu-Klhdc2_000001	mmu_circ_0000384	.	1	exon	ENSMUSG00000020978.10,	51	714
chr7	75136297	75149088	circ_00189	50	-	MMU_CIRCpedia_28960	mmu-Sv2b_000004	mmu_circ_0001583	.	1	exon	ENSMUSG00000053025.13,	50	420
chr7	51887911	51953301	circ_00190	50	+	MMU_CIRCpedia_22231	mmu-Gas2_000003	mmu_circ_0014254	.	1	exon	ENSMUSG00000030498.15,	50	23
chr4	126923063	126926023	circ_00191	50	-	MMU_CIRCpedia_6783	mmu-Zmym4_000003	mmu_circ_0001261	.	1	exon	ENSMUSG00000042446.16,	50	132
chr3	153411461	153411871	circ_00192	50	-	MMU_CIRCpedia_10468	mmu-St6galnac3_000003	mmu_circ_0001179	.	1	exon	ENSMUSG00000052544.9,	50	40
chr2	48870288	48873473	circ_00193	49	+	MMU_CIRCpedia_21408	mmu-Acvr2a_000001	mmu_circ_0001017	.	1	exon	ENSMUSG00000052155.5,	49	167
chr15	98740336	98742829	circ_00194	49	-	.	mmu-Arf3_000003	mmu_circ_0000650	.	1	exon	ENSMUSG00000051853.10,	49	1292
chr12	98792023	98794619	circ_00195	49	-	MMU_CIRCpedia_35889	mmu-Eml5_000042	mmu_circ_0003619	.	1	exon	ENSMUSG00000051166.10,	49	131
chrX	47811157	47887198	circ_00196	48	-	MMU_CIRCpedia_21194	mmu-Smarca1_000003	mmu_circ_0001871	.	1	exon	ENSMUSG00000031099.16,	48	61
chr8	77384750	77411128	circ_00197	48	-	MMU_CIRCpedia_29652	mmu-Arhgap10_000014	mmu_circ_0014987	.	1	exon	ENSMUSG00000037148.8,	48	325
chr7	97883471	97894013	circ_00198	48	+	MMU_CIRCpedia_35670	mmu-Pak1_000003	mmu_circ_0001599	.	1	exon	ENSMUSG00000030774.13,	48	1404
chr18	79068006	79087180	circ_00199	48	-	.	mmu-Setbp1_000014	.	.	0	intron	ENSMUSG00000024548.11,	48	43
chr14	119044499	119077751	circ_00200	48	-	MMU_CIRCpedia_4655	mmu-Uggt2_000006	mmu_circ_0004986	.	1	exon	ENSMUSG00000042104.18,	48	115
chr12	52516078	52542636	circ_00201	48	+	MMU_CIRCpedia_22396	mmu-Arhgap5_000019	mmu_circ_0004047	.	1	exon	ENSMUSG00000035133.9,	48	195
chr5	20543584	20569354	circ_00202	47	+	MMU_CIRCpedia_12962	mmu-Magi2_000001	mmu_circ_0001321	.	1	exon	ENSMUSG00000040003.18,	47	109
chr3	66994516	66996590	circ_00203	47	+	MMU_CIRCpedia_26681	mmu-Rsrc1_000006	mmu_circ_0001136	.	1	exon	ENSMUSG00000034544.17,	47	123
chr2	156508812	156514210	circ_00204	47	+	MMU_CIRCpedia_10747	mmu-Epb4_000030	mmu_circ_0009498	.	1	exon	ENSMUSG00000027624.19,	47	926
chr2	113363835	113365829	circ_00205	47	+	MMU_CIRCpedia_3530	mmu-Fmn1_000010	mmu_circ_0001055	.	1	exon	ENSMUSG00000044042.18,	47	27
chr13	93341755	93356079	circ_00206	47	+	MMU_CIRCpedia_34495	mmu-Homer1_000009	mmu_circ_0000491	.	1	exon	ENSMUSG00000007617.18,	47	306
chr7	78356026	78462942	circ_00207	46	-	MMU_CIRCpedia_29879	mmu-Ntrk3_000001	.	.	0	exon	ENSMUSG00000059146.12,	46	280
chr6	99632256	99651791	circ_00208	46	-	MMU_CIRCpedia_36168	mmu-Gm20696_000001	mmu_circ_0001501	.	1	exon	ENSMUSG00000030068.4,ENSMUSG00000093661.1,	46	147
chr4	108717788	108727545	circ_00209	46	-	MMU_CIRCpedia_2501	mmu-Zfyve9_000007	mmu_circ_0001241	.	1	exon	ENSMUSG00000034557.14,	46	131
chr11	108923151	108931579	circ_00210	46	+	MMU_CIRCpedia_2536	mmu-Axin2_000001	mmu_circ_0000335	.	1	exon	ENSMUSG00000000142.15,	46	47
chr9	55807012	55859918	circ_00211	45	-	MMU_CIRCpedia_23308	mmu-Scaper_000067	mmu_circ_0015697	.	1	exon	ENSMUSG00000034007.10,	45	186
chr3	41703385	41730919	circ_00212	45	-	MMU_CIRCpedia_19705	mmu-Sclt1_000028	mmu_circ_0010672	.	1	exon	ENSMUSG00000059834.12,	45	49
chr2	139996072	140057499	circ_00213	45	-	MMU_CIRCpedia_8885	mmu-Tasp1_000020	mmu_circ_0001075	.	1	exon	ENSMUSG00000039033.11,	45	266
chr19	27849710	27900903	circ_00214	45	-	MMU_CIRCpedia_15072	mmu-Rfx3_000007	mmu_circ_0000940	.	1	exon	ENSMUSG00000040929.16,	45	141
chr13	9710145	9735466	circ_00215	45	-	MMU_CIRCpedia_35505	mmu-Zmynd11_000001	mmu_circ_0004916	.	1	exon	ENSMUSG00000021156.17,	45	136
chr1	162353519	162355509	circ_00216	45	-	MMU_CIRCpedia_11275	mmu-Dnm3_000004	mmu_circ_0000107	.	1	exon	ENSMUSG00000040265.16,	45	337
chr11	62283596	62292218	circ_00217	45	+	MMU_CIRCpedia_25214	mmu-Ttc19_000001	mmu_circ_0003200	.	1	exon	ENSMUSG00000042298.18,	45	312
chr7	121052086	121057399	circ_00218	44	+	MMU_CIRCpedia_5314	mmu-Mettl9_000005	mmu_circ_0001625	.	1	exon	ENSMUSG00000030876.7,	44	347
chr2	83653357	83664192	circ_00219	44	+	.	mmu-Zc3h15_000001	.	.	0	exon	ENSMUSG00000027091.14,	44	180
chr18	39126832	39150118	circ_00220	44	+	MMU_CIRCpedia_19068	mmu-Arhgap26_000001	mmu_circ_0000866	.	1	exon	ENSMUSG00000036452.17,	44	399
chr14	12439870	12457829	circ_00221	44	-	MMU_CIRCpedia_6318	mmu-Cadps_000016	mmu_circ_0005051	.	1	exon	ENSMUSG00000054423.14,	44	626
chr14	103275788	103291362	circ_00222	44	-	MMU_CIRCpedia_925	mmu-Mycbp2_000033	mmu_circ_0004957	.	1	exon	ENSMUSG00000033004.15,	44	480
chr9	3441054	3477962	circ_00223	43	+	.	mmu-Cwf19l2_000007	mmu_circ_0015535	.	1	exon	ENSMUSG00000025898.6,	43	69
chr9	3441054	3460131	circ_00224	43	+	MMU_CIRCpedia_17285	mmu-Cwf19l2_000001	mmu_circ_0015534	.	1	exon	ENSMUSG00000025898.6,	43	83
chr8	67904116	67908889	circ_00225	43	-	MMU_CIRCpedia_26900	mmu-Psd3_000033	mmu_circ_0001683	.	1	exon	ENSMUSG00000030465.19,	43	253
chr8	39063190	39071516	circ_00226	43	+	MMU_CIRCpedia_19030	mmu-Tusc3_000019	mmu_circ_0001670	.	1	exon	ENSMUSG00000039530.17,	43	1095
chr17	63471407	63490887	circ_00227	43	-	MMU_CIRCpedia_25589	mmu-Fbxl17_000012	mmu_circ_0000802	.	1	exon	ENSMUSG00000023965.13,	43	116
chr16	85013626	85030365	circ_00228	43	-	MMU_CIRCpedia_31915	mmu-App_000002	mmu_circ_0000705	.	1	exon	ENSMUSG00000022892.11,	43	5497
chr5	130187400	130198116	circ_00229	42	+	MMU_CIRCpedia_7455	mmu-Rabgef1_000003	mmu_circ_0001415	.	1	exon	ENSMUSG00000025340.14,	42	12
chr18	35610870	35613502	circ_00230	42	+	MMU_CIRCpedia_17804	mmu-Paip2_000003	mmu_circ_0000861	.	1	exon	ENSMUSG00000037058.14,	42	824
chr18	11923359	11926364	circ_00231	42	+	MMU_CIRCpedia_4697	mmu-Cables1_000003	mmu_circ_0000846	.	1	exon	ENSMUSG00000040957.15,	42	138
chr15	18963984	18966909	circ_00232	42	+	MMU_CIRCpedia_12613	mmu-Cdh10_000001	mmu_circ_0005547	.	1	exon	ENSMUSG00000022321.15,	42	185
chr6	31418930	31433131	circ_00233	41	+	MMU_CIRCpedia_16125	mmu-Mkln1_000062	mmu_circ_0001457	.	1	exon	ENSMUSG00000025609.15,	41	214
chr4	141516835	141522392	circ_00234	41	-	MMU_CIRCpedia_9092	mmu-Spen_000017	mmu_circ_0011379	.	0	exon	ENSMUSG00000040761.16,	41	54
chr2	40725381	40751016	circ_00235	41	-	MMU_CIRCpedia_19433	mmu-Lrp1b_000002	mmu_circ_0009959	.	1	exon	ENSMUSG00000049252.17,	41	118
chr15	62107147	62107465	circ_00236	41	+	MMU_CIRCpedia_25177	mmu-Pvt1_000002	mmu_circ_0000604	.	1	exon	ENSMUSG00000097039.8,	41	65
chr13	45852327	45956575	circ_00237	41	-	MMU_CIRCpedia_20716	mmu-Atxn1_000003	.	.	0	exon	ENSMUSG00000046876.16,	41	882
chr10	53674565	53690148	circ_00238	41	-	MMU_CIRCpedia_22723	mmu-Fam184a_000001	mmu_circ_0002278	.	1	exon	ENSMUSG00000019856.14,	41	82
chr8	73214124	73340286	circ_00239	40	-	MMU_CIRCpedia_28328	mmu-intergenic_001335	.	.	0	exon	ENSMUSG00000004383.18,	40	400
chr7	68003809	68004355	circ_00240	40	+	MMU_CIRCpedia_26913	mmu-Igf1r_000020	mmu_circ_0001582	.	1	exon	ENSMUSG00000005533.10,	40	105
chr6	31418930	31451584	circ_00241	40	+	MMU_CIRCpedia_16127	mmu-Mkln1_000001	mmu_circ_0001458	.	1	exon	ENSMUSG00000025609.15,	40	431
chr3	56085241	56091120	circ_00242	40	-	MMU_CIRCpedia_23454	mmu-Nbea_000004	mmu_circ_0001133	.	1	exon	ENSMUSG00000027799.12,	40	242
chr3	26132743	26134052	circ_00243	40	-	.	mmu-intergenic_000223	mmu_circ_0010602	.	1	exon	ENSMUSG00000063887.13,	40	183
chr2	68263234	68410141	circ_00244	40	-	MMU_CIRCpedia_26971	mmu-Stk39_000057	.	.	0	exon	ENSMUSG00000027030.15,	40	198
chr2	41110753	41113094	circ_00245	40	-	MMU_CIRCpedia_19548	mmu-Lrp1b_000003	mmu_circ_0001015	.	1	exon	ENSMUSG00000049252.17,	40	84
chr16	33421320	33457001	circ_00246	40	+	MMU_CIRCpedia_16908	mmu-Zfp148_000012	mmu_circ_0006212	.	1	exon	ENSMUSG00000022811.17,	40	111
chr15	35099433	35115645	circ_00247	40	-	MMU_CIRCpedia_17627	mmu-Stk3_000030	mmu_circ_0000587	.	1	exon	ENSMUSG00000022329.15,	40	255
chr15	101002033	101011190	circ_00248	40	+	MMU_CIRCpedia_377	mmu-Scn8a_000017	mmu_circ_0005512	.	1	exon	ENSMUSG00000023033.14,	40	297
chr14	12418004	12457829	circ_00249	40	-	MMU_CIRCpedia_6264	mmu-Cadps_000001	mmu_circ_0005048	.	1	exon	ENSMUSG00000054423.14,	40	642
chr13	35790100	35816575	circ_00250	40	+	MMU_CIRCpedia_17876	mmu-Cdyl_000006	mmu_circ_0004583	.	1	exon	ENSMUSG00000059288.14,	40	24
chr10	93221586	93239043	circ_00251	40	+	MMU_CIRCpedia_34478	mmu-Cdk17_000002	mmu_circ_0000207	.	1	exon	ENSMUSG00000020015.10,	40	466
chr10	92133222	92136690	circ_00252	40	-	MMU_CIRCpedia_34291	mmu-Rmst_000006	mmu_circ_0002576	.	1	exon	ENSMUSG00000112117.1,	40	153
chr10	90914695	90948672	circ_00253	40	+	MMU_CIRCpedia_33869	mmu-Anks1b_000006	mmu_circ_0000204	.	1	exon	ENSMUSG00000058589.14,	40	667
chr7	130418447	130516168	circ_00254	39	-	MMU_CIRCpedia_7500	mmu-Ate1_000004	mmu_circ_0013933	.	1	exon	ENSMUSG00000030850.17,	39	429
chr6	134506195	134513419	circ_00255	39	-	MMU_CIRCpedia_8108	mmu-Lrp6_000036	mmu_circ_0001529	.	1	exon	ENSMUSG00000030201.15,	39	173
chr4	150439342	150534945	circ_00256	39	+	MMU_CIRCpedia_10082	mmu-Rere_000006	mmu_circ_0001301	.	1	exon	ENSMUSG00000039852.17,	39	82
chr3	131599864	131607463	circ_00257	39	+	MMU_CIRCpedia_7727	mmu-Papss1_000002	mmu_circ_0001170	.	1	exon	ENSMUSG00000028032.13,	39	175
chr18	73675160	73678039	circ_00258	39	-	MMU_CIRCpedia_28512	mmu-Smad4_000003	mmu_circ_0000894	.	1	exon	ENSMUSG00000024515.13,	39	113
chr17	81408066	81445593	circ_00259	39	-	MMU_CIRCpedia_30810	mmu-Slc8a1_000019	mmu_circ_0007052	.	1	exon	ENSMUSG00000054640.14,	39	604
chr16	17013307	17016080	circ_00260	39	+	.	mmu-intergenic_001331	mmu_circ_0000668	.	1	intron	ENSMUSG00000063358.17,	39	1145
chr15	81382979	81392322	circ_00261	39	-	MMU_CIRCpedia_30798	mmu-St13_000001	mmu_circ_0000624	.	1	exon	ENSMUSG00000022403.15,	39	537
chr15	12230273	12233926	circ_00262	39	+	MMU_CIRCpedia_5730	mmu-Mtmr12_000006	mmu_circ_0000578	.	1	exon	ENSMUSG00000039458.15,	39	56
chr10	5403840	5426275	circ_00263	39	-	MMU_CIRCpedia_22794	mmu-Syne1_000003	mmu_circ_0000139	.	1	exon	ENSMUSG00000096054.3,	39	141
chr9	77164764	77217048	circ_00264	38	-	MMU_CIRCpedia_29559	mmu-Mlip_000001	mmu_circ_0001810	.	1	exon	ENSMUSG00000032355.16,	38	44
chr9	55838119	55859918	circ_00265	38	-	MMU_CIRCpedia_23319	mmu-Scaper_000011	mmu_circ_0001774	.	1	exon	ENSMUSG00000034007.10,	38	237
chr5	81688508	81694627	circ_00266	38	+	MMU_CIRCpedia_30908	mmu-Lphn3_000005	mmu_circ_0012814	.	1	exon	ENSMUSG00000037605.16,	38	251
chr4	34839331	34839986	circ_00267	38	-	MMU_CIRCpedia_17512	mmu-Zfp292_000001	mmu_circ_0001190	.	1	exon	ENSMUSG00000039967.14,	38	77
chr4	150439342	150500051	circ_00268	38	+	MMU_CIRCpedia_10080	mmu-Rere_000008	mmu_circ_0001299	.	1	exon	ENSMUSG00000039852.17,	38	278
chr2	70768861	70786995	circ_00269	38	-	MMU_CIRCpedia_27603	mmu-Tlk1_000046	mmu_circ_0001031	.	1	exon	ENSMUSG00000041997.16,	38	89
chr18	67545614	67587859	circ_00270	38	-	MMU_CIRCpedia_26796	mmu-intergenic_000038	mmu_circ_0007468	.	1	exon	ENSMUSG00000024533.16,	38	276
chr13	63061034	63068285	circ_00271	38	+	MMU_CIRCpedia_25466	mmu-2010111I01Rik_000007	mmu_circ_0000470	.	1	exon	ENSMUSG00000021458.17,	38	59
chr12	69632059	69658078	circ_00272	38	-	MMU_CIRCpedia_27221	mmu-Sos2_000037	mmu_circ_0004144	.	1	exon	ENSMUSG00000034801.13,	38	43
chr1	192980345	192986882	circ_00273	38	-	MMU_CIRCpedia_12720	mmu-Syt14_000003	mmu_circ_0008577	.	1	exon	ENSMUSG00000016200.14,	38	29
chr9	80087429	80103764	circ_00274	37	+	MMU_CIRCpedia_30330	mmu-Senp6_000007	mmu_circ_0001819	.	1	exon	ENSMUSG00000034252.14,	37	104
chr9	55858080	55859918	circ_00275	37	-	MMU_CIRCpedia_23335	mmu-Scaper_000013	mmu_circ_0015698	.	1	exon	ENSMUSG00000034007.10,	37	362
chr9	120453526	120464961	circ_00276	37	+	MMU_CIRCpedia_5121	mmu-Myrip_000001	mmu_circ_0001858	.	1	exon	ENSMUSG00000041794.13,	37	194
chr9	106985993	107006879	circ_00277	37	-	MMU_CIRCpedia_1970	mmu-Dock3_000010	mmu_circ_0001839	.	1	exon	ENSMUSG00000039716.12,	37	439
chr6	52619976	52630349	circ_00278	37	-	MMU_CIRCpedia_22407	mmu-Hibadh_000013	mmu_circ_0013437	.	1	exon	ENSMUSG00000029776.11,	37	60
chr6	135772192	135780336	circ_00279	37	-	MMU_CIRCpedia_8327	mmu-Grin2b_000003	mmu_circ_0001530	.	1	exon	ENSMUSG00000030209.14,	37	455
chr5	73510885	73544155	circ_00280	37	+	MMU_CIRCpedia_28457	mmu-Dcun1d4_000002	mmu_circ_0012772	.	1	exon	ENSMUSG00000051674.15,	37	138
chr4	124556044	124586127	circ_00281	37	-	.	mmu-Gm27247_000001	mmu_circ_0001259	4933407E24Rik	0	intron	ENSMUSG00000098760.1,	37	13
chr18	22912581	22952310	circ_00282	37	-	MMU_CIRCpedia_13633	mmu-Nol4_000001	mmu_circ_0000852	.	1	exon	ENSMUSG00000041923.15,	37	125
chr17	70761074	70766089	circ_00283	37	+	MMU_CIRCpedia_27596	mmu-Dlgap1_000001	mmu_circ_0000810	.	1	exon	ENSMUSG00000003279.17,	37	670
chr16	33421320	33468183	circ_00284	37	+	MMU_CIRCpedia_16909	mmu-Zfp148_000003	mmu_circ_0000685	.	1	exon	ENSMUSG00000022811.17,	37	83
chr15	73257033	73268893	circ_00285	37	-	MMU_CIRCpedia_28338	mmu-Ptk2_000117	mmu_circ_0005767	.	1	exon	ENSMUSG00000022607.17,	37	269
chr15	39452223	39478710	circ_00286	37	+	MMU_CIRCpedia_19147	mmu-Rims2_000021	mmu_circ_0005643	.	1	exon	ENSMUSG00000037386.16,	37	133
chr1	155953153	155962560	circ_00287	37	-	MMU_CIRCpedia_10669	mmu-Cep350_000002	mmu_circ_0000094	.	1	exon	ENSMUSG00000033671.18,	37	94
chr10	90895098	90923602	circ_00288	37	+	MMU_CIRCpedia_33860	mmu-Anks1b_000005	mmu_circ_0000201	.	1	exon	ENSMUSG00000058589.14,	37	630
chr9	3634438	3635157	circ_00289	36	+	MMU_CIRCpedia_18088	mmu-Gucy1a2_000001	mmu_circ_0001741	.	1	exon	ENSMUSG00000041624.10,	36	183
chr9	32181841	32190061	circ_00290	36	+	MMU_CIRCpedia_16401	mmu-Arhgap32_000001	mmu_circ_0001764	.	1	exon	ENSMUSG00000041444.14,	36	310
chr6	88355482	88358642	circ_00291	36	-	MMU_CIRCpedia_33084	mmu-Eefsec_000001	mmu_circ_0001491	.	1	exon	ENSMUSG00000033216.9,	36	57
chr6	127468031	127478129	circ_00292	36	+	MMU_CIRCpedia_6950	mmu-Parp11_000001	mmu_circ_0013093	.	1	exon	ENSMUSG00000037997.12,	36	84
chr4	151830417	151835883	circ_00293	36	-	MMU_CIRCpedia_10253	mmu-Camta1_000013	mmu_circ_0001306	.	1	exon	ENSMUSG00000014592.20,	36	91
chr18	34268297	34279352	circ_00294	36	+	MMU_CIRCpedia_17194	mmu-Apc_000016	mmu_circ_0007249	.	1	exon	ENSMUSG00000005871.14,	36	504
chr13	91524584	91604455	circ_00295	36	+	.	mmu-Ssbp2_000030	mmu_circ_0004868	.	1	intron	ENSMUSG00000003992.15,	36	104
chr13	63156545	63210166	circ_00296	36	+	MMU_CIRCpedia_25494	mmu-2010111I01Rik_000002	mmu_circ_0004734	.	1	exon	ENSMUSG00000021458.17,	36	38
chr11	70917314	70925912	circ_00297	36	+	MMU_CIRCpedia_27653	mmu-Rabep1_000001	mmu_circ_0000284	.	1	exon	ENSMUSG00000020817.16,	36	410
chr9	96582742	96611499	circ_00298	35	-	MMU_CIRCpedia_35400	mmu-Rasa2_000006	mmu_circ_0001828	.	1	exon	ENSMUSG00000032413.12,	35	85
chr9	59426122	59454469	circ_00299	35	-	MMU_CIRCpedia_24495	mmu-Arih1_000006	.	.	0	exon	ENSMUSG00000025234.11,	35	133
chr7	18942215	18950619	circ_00300	35	+	MMU_CIRCpedia_12609	mmu-Nova2_000001	mmu_circ_0014051	.	1	exon	ENSMUSG00000030411.16,	35	76
chr3	116645365	116651499	circ_00301	35	-	MMU_CIRCpedia_4135	mmu-Hiat1_000001	mmu_circ_0001162	.	1	exon	ENSMUSG00000105103.1,ENSMUSG00000089911.4,	35	288
chr3	106531136	106539603	circ_00302	35	-	MMU_CIRCpedia_1783	mmu-Cept1_000001	mmu_circ_0001154	.	1	exon	ENSMUSG00000040774.15,	35	116
chr2	69914413	69922933	circ_00303	35	+	MMU_CIRCpedia_27300	mmu-Ubr3_000096	mmu_circ_0001029	.	1	exon	ENSMUSG00000044308.17,	35	541
chr18	10582054	10586041	circ_00304	35	-	MMU_CIRCpedia_1599	mmu-Esco1_000008	mmu_circ_0000845	.	0	exon	ENSMUSG00000024293.15,	35	202
chr16	9761390	9761983	circ_00305	35	-	MMU_CIRCpedia_35593	mmu-Grin2a_000001	mmu_circ_0006522	.	1	exon	ENSMUSG00000059003.12,	35	149
chr13	77066599	77126714	circ_00306	35	-	MMU_CIRCpedia_29500	mmu-Ankrd32_000003	mmu_circ_0004801	.	1	exon	ENSMUSG00000021597.16,	35	57
chr12	81314259	81316104	circ_00307	35	-	MMU_CIRCpedia_30763	mmu-Slc8a3_000003	mmu_circ_0000398	.	1	exon	ENSMUSG00000079055.10,	35	72
chr1	190885333	190899571	circ_00308	35	-	MMU_CIRCpedia_12651	mmu-Rps6kc1_000010	mmu_circ_0000133	.	1	exon	ENSMUSG00000089872.10,	35	377
chr11	49212694	49215945	circ_00309	35	+	.	mmu-Zfp62_000001	mmu_circ_0003068	.	1	exon	ENSMUSG00000046311.13,	35	56
chr11	29705534	29708770	circ_00310	35	+	MMU_CIRCpedia_15565	mmu-Rtn4_000005	mmu_circ_0000250	.	1	exon	ENSMUSG00000020458.16,	35	238
chr8	79118174	79136663	circ_00311	34	+	MMU_CIRCpedia_30077	mmu-Zfp827_000005	mmu_circ_0001698	.	1	exon	ENSMUSG00000071064.13,	34	100
chr5	123744954	123745589	circ_00312	34	-	MMU_CIRCpedia_6194	mmu-Rsrc2_000019	mmu_circ_0001409	.	1	exon	ENSMUSG00000029422.15,	34	246
chr18	25339713	25344962	circ_00313	34	+	MMU_CIRCpedia_14474	mmu-AW554918_000014	mmu_circ_0000857	.	1	exon	ENSMUSG00000033632.15,	34	27
chr17	33381198	33382586	circ_00314	34	-	.	mmu-Zfp101_000003	mmu_circ_0006703	.	1	exon	ENSMUSG00000055240.16,	34	50
chr1	39263318	39300733	circ_00315	34	+	MMU_CIRCpedia_19095	mmu-Npas2_000008	mmu_circ_0000032	.	1	exon	ENSMUSG00000026077.15,	34	38
chr12	51621779	51661713	circ_00316	34	-	MMU_CIRCpedia_22126	mmu-Strn3_000004	mmu_circ_0000371	.	1	exon	ENSMUSG00000020954.16,	34	186
chr12	24878190	24934622	circ_00317	34	+	MMU_CIRCpedia_14285	mmu-Mboat2_000001	mmu_circ_0000364	.	1	exon	ENSMUSG00000020646.17,	34	111
chr1	189242886	189258898	circ_00318	34	-	MMU_CIRCpedia_12604	mmu-Kcnk2_000001	mmu_circ_0008547	.	1	exon	ENSMUSG00000037624.15,	34	48
chr1	16440322	16463194	circ_00319	34	-	MMU_CIRCpedia_11455	mmu-Stau2_000010	mmu_circ_0000012	.	1	exon	ENSMUSG00000025920.19,	34	467
chr10	43393870	43413547	circ_00320	34	+	MMU_CIRCpedia_20061	mmu-Pdss2_000002	mmu_circ_0000164	.	1	exon	ENSMUSG00000038240.13,	34	47
chr9	83988775	84012619	circ_00321	33	+	MMU_CIRCpedia_31491	mmu-Bckdhb_000005	mmu_circ_0001822	.	1	exon	ENSMUSG00000032263.14,	33	131
chr8	85875633	85879810	circ_00322	33	+	MMU_CIRCpedia_32179	mmu-Phkb_000045	mmu_circ_0015075	.	1	exon	ENSMUSG00000036879.15,	33	103
chr7	60257684	60257912	circ_00323	33	-	.	mmu-intergenic_026986	.	.	0	intergenic_region	NA	33	88
chr5	106618070	106638635	circ_00324	33	-	.	mmu-Zfp644_000004	mmu_circ_0001379	.	1	exon	ENSMUSG00000049606.16,	33	127
chr4	59514273	59524476	circ_00325	33	-	MMU_CIRCpedia_24552	mmu-Ptbp3_000033	mmu_circ_0011724	.	1	exon	ENSMUSG00000028382.15,	33	41
chr4	49770418	49793032	circ_00326	33	-	MMU_CIRCpedia_21667	mmu-Grin3a_000002	mmu_circ_0011672	.	1	exon	ENSMUSG00000039579.15,	33	110
chr3	29148346	29153601	circ_00327	33	+	MMU_CIRCpedia_15365	mmu-Egfem1_000001	mmu_circ_0001116	.	1	exon	ENSMUSG00000063600.14,	33	81
chr3	133320935	133348190	circ_00328	33	+	MMU_CIRCpedia_7962	mmu-Ppa2_000003	mmu_circ_0001172	.	1	exon	ENSMUSG00000028013.16,	33	119
chr2	41408234	41445226	circ_00329	33	-	MMU_CIRCpedia_19646	mmu-Lrp1b_000075	mmu_circ_0009969	.	1	exon	ENSMUSG00000049252.17,	33	244
chr2	130806870	130822500	circ_00330	33	-	MMU_CIRCpedia_7611	mmu-4930402H24Rik_000004	mmu_circ_0009343	.	1	exon	ENSMUSG00000027309.18,	33	150
chr2	117152991	117172086	circ_00331	33	+	MMU_CIRCpedia_4200	mmu-Spred1_000010	mmu_circ_0009201	.	1	exon	ENSMUSG00000027351.14,	33	374
chr18	43565862	43577509	circ_00332	33	-	MMU_CIRCpedia_20119	mmu-Jakmip2_000001	mmu_circ_0000869	.	1	exon	ENSMUSG00000024502.9,	33	214
chr17	66024075	66053091	circ_00333	33	-	MMU_CIRCpedia_26408	mmu-Ankrd12_000005	mmu_circ_0000807	.	0	exon	ENSMUSG00000034647.15,	33	4
chr16	43569680	43577748	circ_00334	33	+	MMU_CIRCpedia_20122	mmu-Zbtb20_000006	mmu_circ_0000688	.	1	exon	ENSMUSG00000022708.16,	33	93
chr16	31796865	31812824	circ_00335	33	+	MMU_CIRCpedia_16275	mmu-Dlg1_000033	mmu_circ_0000679	.	1	exon	ENSMUSG00000022770.17,	33	341
chr14	99133235	99150741	circ_00336	33	+	MMU_CIRCpedia_36055	mmu-Pibf1_000015	mmu_circ_0005503	.	1	exon	ENSMUSG00000022064.10,	33	55
chr14	34691681	34695105	circ_00337	33	+	MMU_CIRCpedia_17430	mmu-Wapal_000004	mmu_circ_0000522	.	1	exon	ENSMUSG00000041408.18,	33	72
chr12	13482385	13484044	circ_00338	33	+	MMU_CIRCpedia_8172	mmu-Nbas_000003	mmu_circ_0003822	.	1	exon	ENSMUSG00000020576.10,	33	244
chr5	66362717	66392335	circ_00339	32	-	MMU_CIRCpedia_26487	mmu-Apbb2_000003	mmu_circ_0012733	.	1	exon	ENSMUSG00000029207.16,	32	203
chr17	78237741	78335355	circ_00340	32	+	MMU_CIRCpedia_29839	mmu-Crim1_000017	mmu_circ_0007021	.	1	exon	ENSMUSG00000024074.7,	32	221
chr16	11116794	11128703	circ_00341	32	-	MMU_CIRCpedia_3097	mmu-Txndc11_000016	mmu_circ_0000659	.	1	exon	ENSMUSG00000022498.16,	32	75
chr10	45469036	45476396	circ_00342	32	-	MMU_CIRCpedia_20577	mmu-intergenic_001456	mmu_circ_0002233	.	1	exon	ENSMUSG00000063804.8,	32	34
chr9	42437114	42444588	circ_00343	31	-	MMU_CIRCpedia_19866	mmu-Tbcel_000003	mmu_circ_0015584	.	1	exon	ENSMUSG00000037287.15,	31	95
chr8	72367903	72380306	circ_00344	31	-	MMU_CIRCpedia_28052	mmu-Eps15l1_000006	mmu_circ_0001688	.	1	exon	ENSMUSG00000006276.10,	31	104
chr19	59018804	59028249	circ_00345	31	-	MMU_CIRCpedia_24358	mmu-4930506M07Rik_000011	mmu_circ_0007978	.	1	exon	ENSMUSG00000041362.16,	31	118
chr19	14516358	14564451	circ_00346	31	-	.	mmu-Tle4_000002	.	.	0	exon	ENSMUSG00000024642.16,	31	38
chr1	57799304	57855524	circ_00347	31	+	MMU_CIRCpedia_23971	mmu-Spats2l_000001	.	.	1	exon	ENSMUSG00000038305.15,	31	55
chr12	51619813	51661713	circ_00348	31	-	MMU_CIRCpedia_22124	mmu-Strn3_000001	mmu_circ_0000370	.	1	exon	ENSMUSG00000020954.16,	31	144
chr12	3632809	3648389	circ_00349	31	+	MMU_CIRCpedia_18081	mmu-Dtnb_000013	mmu_circ_0000351	.	1	exon	ENSMUSG00000071454.13,	31	536
chr11	62146305	62161910	circ_00350	31	+	MMU_CIRCpedia_25187	mmu-Specc1_000003	mmu_circ_0000271	.	1	exon	ENSMUSG00000042331.13,	31	53
chr1	156869440	156907778	circ_00351	31	-	MMU_CIRCpedia_10779	mmu-Ralgps2_000003	mmu_circ_0000097	.	1	exon	ENSMUSG00000026594.14,	31	50
chr11	107592705	107620214	circ_00352	31	+	MMU_CIRCpedia_2121	mmu-Helz_000004	mmu_circ_0002734	.	1	exon	ENSMUSG00000020721.16,	31	110
chr10	25220610	25289730	circ_00353	31	-	MMU_CIRCpedia_14415	mmu-Akap7_000002	mmu_circ_0000153	.	1	exon	ENSMUSG00000039166.16,	31	32
chr9	34536915	34538449	circ_00354	30	+	.	mmu-Kirrel3_000003	mmu_circ_0015529	.	1	intron	ENSMUSG00000032036.15,	30	31
chr7	61194986	61202989	circ_00355	30	-	MMU_CIRCpedia_25051	mmu-A230006K03Rik_000002	mmu_circ_0014312	.	1	intron	ENSMUSG00000068151.7,	30	39
chr5	90946789	90974415	circ_00356	30	+	MMU_CIRCpedia_33887	mmu-Mthfd2l_000002	mmu_circ_0012860	.	1	exon	ENSMUSG00000029376.8,	30	48
chr18	80869741	80917878	circ_00357	30	-	MMU_CIRCpedia_30647	mmu-Atp9b_000015	mmu_circ_0007560	.	1	exon	ENSMUSG00000024566.9,	30	135
chr16	44520224	44521335	circ_00358	30	-	MMU_CIRCpedia_20320	mmu-Boc_000001	mmu_circ_0006305	.	1	exon	ENSMUSG00000022687.12,	30	33
chr14	28040342	28141381	circ_00359	30	+	MMU_CIRCpedia_15118	mmu-Erc2_000009	.	.	0	exon	ENSMUSG00000040640.11,	30	571
chr13	59495332	59544451	circ_00360	30	-	MMU_CIRCpedia_24537	mmu-Agtpbp1_000010	mmu_circ_0004717	.	1	exon	ENSMUSG00000021557.15,	30	320
chr13	18810431	18814293	circ_00361	30	+	MMU_CIRCpedia_12569	mmu-Vps41_000015	mmu_circ_0000436	.	1	exon	ENSMUSG00000041236.8,	30	700
chr12	73167999	73219142	circ_00362	30	+	MMU_CIRCpedia_28313	mmu-Mnat1_000003	mmu_circ_0004170	.	1	exon	ENSMUSG00000021103.12,	30	95
chr12	24878190	24939348	circ_00363	30	+	MMU_CIRCpedia_14286	mmu-Mboat2_000004	mmu_circ_0003844	.	1	exon	ENSMUSG00000020646.17,	30	99
chr11	43704533	43705477	circ_00364	30	+	MMU_CIRCpedia_20143	mmu-Pwwp2a_000005	mmu_circ_0000254	.	1	exon	ENSMUSG00000044950.7,	30	31
chr10	50748805	50767507	circ_00365	30	+	MMU_CIRCpedia_21923	mmu-Ascc3_000002	mmu_circ_0002263	.	1	exon	ENSMUSG00000038774.9,	30	71
chr10	25267307	25289730	circ_00366	30	-	MMU_CIRCpedia_14437	mmu-Akap7_000001	mmu_circ_0000154	.	1	exon	ENSMUSG00000039166.16,	30	96
chrX	20376880	20381819	circ_00367	29	+	MMU_CIRCpedia_12918	mmu-Rp2h_000001	mmu_circ_0016251	.	1	exon	ENSMUSG00000060090.16,	29	74
chrX	101213773	101215578	circ_00368	29	-	MMU_CIRCpedia_458	mmu-Snx12_000001	mmu_circ_0001889	.	1	exon	ENSMUSG00000046032.16,	29	203
chr9	59801913	59832308	circ_00369	29	+	MMU_CIRCpedia_24666	mmu-Myo9a_000077	mmu_circ_0001784	.	1	exon	ENSMUSG00000039585.15,	29	466
chr9	55685879	55859918	circ_00370	29	-	MMU_CIRCpedia_23251	mmu-Scaper_000066	.	.	0	exon	ENSMUSG00000034007.10,	29	194
chr9	108533586	108534618	circ_00371	29	+	MMU_CIRCpedia_2401	mmu-Qrich1_000003	mmu_circ_0001843	.	1	exon	ENSMUSG00000006673.14,	29	390
chr8	79371783	79372364	circ_00372	29	-	MMU_CIRCpedia_30120	mmu-Smad1_000003	mmu_circ_0001699	.	1	exon	ENSMUSG00000031681.16,	29	46
chr8	77310730	77411128	circ_00373	29	-	MMU_CIRCpedia_29610	mmu-Arhgap10_000064	.	.	0	exon	ENSMUSG00000037148.8,	29	244
chr6	8737016	8758458	circ_00374	29	-	MMU_CIRCpedia_32811	mmu-Ica1_000002	mmu_circ_0013575	.	1	exon	ENSMUSG00000062995.12,	29	101
chr6	31418930	31459067	circ_00375	29	+	MMU_CIRCpedia_16128	mmu-Mkln1_000002	.	.	0	exon	ENSMUSG00000025609.15,	29	258
chr5	96128942	96134132	circ_00376	29	-	MMU_CIRCpedia_35298	mmu-Cnot6l_000032	mmu_circ_0012878	.	1	exon	ENSMUSG00000034724.18,	29	49
chr5	9504724	9512524	circ_00377	29	-	MMU_CIRCpedia_35010	mmu-Grm3_000001	mmu_circ_0012874	.	1	exon	ENSMUSG00000003974.6,	29	448
chr5	71623854	71642326	circ_00378	29	-	MMU_CIRCpedia_27862	mmu-Gabra4_000001	mmu_circ_0012755	.	1	exon	ENSMUSG00000029211.11,	29	387
chr5	105891117	105911508	circ_00379	29	+	MMU_CIRCpedia_1634	mmu-Zfp326_000002	mmu_circ_0001377	.	1	exon	ENSMUSG00000029290.12,	29	55
chr4	16151916	16158430	circ_00380	29	-	MMU_CIRCpedia_11208	mmu-Ripk2_000001	mmu_circ_0011506	.	1	exon	ENSMUSG00000041135.15,	29	13
chr3	104463858	104479850	circ_00381	29	-	MMU_CIRCpedia_1223	mmu-Lrig2_000001	mmu_circ_0010324	.	1	exon	ENSMUSG00000032913.13,	29	83
chr2	70770003	70786995	circ_00382	29	-	MMU_CIRCpedia_27604	mmu-Tlk1_000045	mmu_circ_0001032	.	1	exon	ENSMUSG00000041997.16,	29	177
chr19	36958372	36970038	circ_00383	29	+	MMU_CIRCpedia_18349	mmu-Btaf1_000079	mmu_circ_0007728	.	1	exon	ENSMUSG00000040565.7,	29	169
chr18	82955523	82957449	circ_00384	29	+	MMU_CIRCpedia_31177	mmu-Zfp516_000001	mmu_circ_0000909	.	1	exon	ENSMUSG00000058881.12,	29	46
chr1	66772905	66807604	circ_00385	29	-	MMU_CIRCpedia_26647	mmu-Kansl1l_000023	mmu_circ_0008910	.	1	exon	ENSMUSG00000026004.15,	29	75
chr15	44396510	44405992	circ_00386	29	-	MMU_CIRCpedia_20304	mmu-Nudcd1_000013	mmu_circ_0005672	.	1	exon	ENSMUSG00000038736.10,	29	67
chr1	52479237	52490755	circ_00387	29	-	MMU_CIRCpedia_22392	mmu-Nab1_000001	mmu_circ_0008771	.	1	exon	ENSMUSG00000002881.14,	29	18
chr14	27438598	27442620	circ_00388	29	+	MMU_CIRCpedia_14938	mmu-Fam208a_000001	mmu_circ_0005146	.	1	exon	ENSMUSG00000040651.9,	29	81
chr1	37801719	37811027	circ_00389	29	-	MMU_CIRCpedia_18666	mmu-Tsga10_000001	mmu_circ_0008706	.	1	exon	ENSMUSG00000060771.14,	29	28
chr13	63015025	63015963	circ_00390	29	+	MMU_CIRCpedia_25451	mmu-2010111I01Rik_000009	mmu_circ_0004728	.	1	exon	ENSMUSG00000021458.17,	29	28
chr12	51772273	51772705	circ_00391	29	-	MMU_CIRCpedia_22192	mmu-Hectd1_000001	mmu_circ_0000376	.	1	exon	ENSMUSG00000035247.16,	29	354
chr11	84193078	84195687	circ_00392	29	+	MMU_CIRCpedia_31553	mmu-Acaca_000004	mmu_circ_0000301	.	1	exon	ENSMUSG00000020532.18,	29	100
chr1	162285996	162313696	circ_00393	29	-	MMU_CIRCpedia_11269	mmu-Dnm3_000012	mmu_circ_0008354	.	1	exon	ENSMUSG00000040265.16,	29	418
chr1	139053345	139062971	circ_00394	29	+	MMU_CIRCpedia_8747	mmu-Dennd1b_000001	mmu_circ_0000083	.	1	exon	ENSMUSG00000056268.15,	29	234
chr10	63289051	63307909	circ_00395	29	+	MMU_CIRCpedia_25537	mmu-Herc4_000030	mmu_circ_0002350	.	1	exon	ENSMUSG00000020064.9,	29	107
chr8	77310730	77358634	circ_00396	28	-	MMU_CIRCpedia_29608	mmu-Arhgap10_000005	mmu_circ_0014981	.	1	exon	ENSMUSG00000037148.8,	28	210
chr8	16023738	16037308	circ_00397	28	-	MMU_CIRCpedia_11083	mmu-Csmd1_000038	mmu_circ_0001660	.	1	exon	ENSMUSG00000060924.15,	28	78
chr7	99924295	99955540	circ_00398	28	-	.	mmu-Rnf169_000003	mmu_circ_0013703	.	1	exon	ENSMUSG00000058761.5,	28	46
chr6	17844908	17855028	circ_00399	28	+	MMU_CIRCpedia_12161	mmu-St7_000001	mmu_circ_0001444	.	1	exon	ENSMUSG00000029534.17,	28	69
chr5	124378469	124387589	circ_00400	28	-	MMU_CIRCpedia_6301	mmu-Sbno1_000047	mmu_circ_0012126	.	1	exon	ENSMUSG00000038095.15,	28	308
chr5	110234346	110250807	circ_00401	28	+	MMU_CIRCpedia_2822	mmu-Ankle2_000001	mmu_circ_0011983	.	1	exon	ENSMUSG00000029501.14,	28	139
chr4	91281213	91311663	circ_00402	28	-	MMU_CIRCpedia_34034	mmu-Elavl2_000003	mmu_circ_0011854	.	1	exon	ENSMUSG00000008489.18,	28	192
chr4	46460089	46468787	circ_00403	28	+	MMU_CIRCpedia_20876	mmu-Anp32b_000002	mmu_circ_0011640	.	1	exon	ENSMUSG00000028333.10,	28	10
chr4	21982385	21993632	circ_00404	28	+	.	mmu-Faxc_000007	mmu_circ_0011529	.	1	exon	ENSMUSG00000028246.13,	28	127
chr3	89001772	89007877	circ_00405	28	+	MMU_CIRCpedia_33267	mmu-Ash1l_000014	mmu_circ_0001148	.	1	exon	ENSMUSG00000028053.13,	28	210
chr3	153143994	153145052	circ_00406	28	+	.	mmu-intergenic_006792	.	.	1	intergenic_region	NA	28	6
chr2	69047144	69071438	circ_00407	28	+	MMU_CIRCpedia_27106	mmu-Cers6_000013	mmu_circ_0010125	.	1	exon	ENSMUSG00000027035.10,	28	84
chr2	18284622	18317000	circ_00408	28	-	MMU_CIRCpedia_12463	mmu-Dnajc1_000002	mmu_circ_0009699	.	1	exon	ENSMUSG00000026740.12,	28	126
chr2	158035995	158058827	circ_00409	28	+	MMU_CIRCpedia_10889	mmu-Rprd1b_000010	mmu_circ_0001099	.	1	exon	ENSMUSG00000027651.16,	28	28
chr19	4342846	4394892	circ_00410	28	-	MMU_CIRCpedia_20084	mmu-Kdm2a_000010	mmu_circ_0007804	.	1	exon	ENSMUSG00000054611.16,	28	109
chr18	80858543	80917878	circ_00411	28	-	MMU_CIRCpedia_30642	mmu-Atp9b_000001	mmu_circ_0000904	.	1	exon	ENSMUSG00000024566.9,	28	167
chr17	79650301	79681682	circ_00412	28	+	.	mmu-Rmdn2_000004	mmu_circ_0007035	.	1	exon	ENSMUSG00000036368.8,	28	35
chr15	85359453	85393506	circ_00413	28	+	MMU_CIRCpedia_32048	mmu-Atxn10_000005	mmu_circ_0000633	.	1	exon	ENSMUSG00000016541.10,	28	861
chr1	53256628	53290423	circ_00414	28	-	MMU_CIRCpedia_22575	mmu-Pms1_000002	mmu_circ_0000039	.	1	exon	ENSMUSG00000026098.13,	28	12
chr1	52708163	52709755	circ_00415	28	-	MMU_CIRCpedia_22419	mmu-Mfsd6_000001	mmu_circ_0000037	.	1	exon	ENSMUSG00000041439.15,	28	61
chr14	111591316	111595949	circ_00416	28	-	.	mmu-intergenic_002002	mmu_circ_0004969	.	1	intergenic_region	NA	28	67
chr13	106812207	106847459	circ_00417	28	-	MMU_CIRCpedia_1858	mmu-Ipo11_000015	mmu_circ_0004427	.	1	exon	ENSMUSG00000042590.16,	28	211
chr1	190844486	190899571	circ_00418	28	-	MMU_CIRCpedia_12644	mmu-Rps6kc1_000012	mmu_circ_0000131	.	1	exon	ENSMUSG00000089872.10,	28	150
chr11	54543578	54568496	circ_00419	28	+	MMU_CIRCpedia_22870	mmu-Rapgef6_000002	mmu_circ_0003133	.	1	exon	ENSMUSG00000037533.19,	28	44
chr10	52429192	52436663	circ_00420	28	+	.	mmu-Nus1_000004	mmu_circ_0000166	.	1	exon	ENSMUSG00000023068.16,	28	200
chr9	64204430	64214609	circ_00421	27	-	MMU_CIRCpedia_25800	mmu-Map2k1_000003	mmu_circ_0001794	.	1	exon	ENSMUSG00000004936.8,	27	1361
chr9	59779542	59790092	circ_00422	27	+	MMU_CIRCpedia_24640	mmu-Myo9a_000019	mmu_circ_0001783	.	1	exon	ENSMUSG00000039585.15,	27	277
chr8	77382724	77413627	circ_00423	27	-	MMU_CIRCpedia_29650	mmu-Arhgap10_000009	.	.	1	exon	ENSMUSG00000037148.8,	27	186
chr6	5100431	5115480	circ_00424	27	+	MMU_CIRCpedia_22015	mmu-Ppp1r9a_000011	mmu_circ_0001442	.	1	exon	ENSMUSG00000032827.15,	27	524
chr6	37000041	37058028	circ_00425	27	-	MMU_CIRCpedia_18390	mmu-Dgki_000002	mmu_circ_0001462	.	1	exon	ENSMUSG00000038665.15,	27	460
chr6	36894775	36937400	circ_00426	27	-	MMU_CIRCpedia_18279	mmu-Dgki_000019	.	.	0	exon	ENSMUSG00000038665.15,	27	266
chr6	134541651	134542045	circ_00427	27	-	MMU_CIRCpedia_8121	mmu-Lrp6_000003	mmu_circ_0013120	.	1	exon	ENSMUSG00000030201.15,	27	110
chr6	119052600	119057515	circ_00428	27	-	MMU_CIRCpedia_4657	mmu-Cacna1c_000006	mmu_circ_0001511	.	1	exon	ENSMUSG00000051331.15,	27	165
chr5	44532660	44541859	circ_00429	27	-	MMU_CIRCpedia_20329	mmu-Ldb2_000001	mmu_circ_0012652	.	1	exon	ENSMUSG00000039706.11,	27	139
chr5	107788198	107799260	circ_00430	27	-	MMU_CIRCpedia_2181	mmu-Evi5_000005	mmu_circ_0001385	.	1	exon	ENSMUSG00000011831.16,	27	157
chr5	100805897	100812202	circ_00431	27	-	MMU_CIRCpedia_314	mmu-Fam175a_000005	mmu_circ_0001369	.	1	exon	ENSMUSG00000035234.18,	27	28
chr4	15819111	15821370	circ_00432	27	-	.	mmu-Gm11855_000001	.	.	1	exon	ENSMUSG00000081026.1,	27	7
chr19	24346236	24360151	circ_00433	27	-	MMU_CIRCpedia_14093	mmu-Pip5k1b_000001	mmu_circ_0007640	.	1	exon	ENSMUSG00000024867.14,	27	40
chr15	69013357	69029910	circ_00434	27	+	MMU_CIRCpedia_27089	mmu-Khdrbs3_000006	mmu_circ_0000608	.	1	exon	ENSMUSG00000022332.8,	27	908
chr14	23363800	23386353	circ_00435	27	-	MMU_CIRCpedia_13802	mmu-Kcnma1_000003	mmu_circ_0005118	.	1	exon	ENSMUSG00000063142.15,	27	300
chr14	21618890	21637640	circ_00436	27	+	MMU_CIRCpedia_13313	mmu-Kat6b_000002	mmu_circ_0000506	.	1	exon	ENSMUSG00000021767.18,	27	64
chr14	120324793	120325412	circ_00437	27	+	MMU_CIRCpedia_5057	mmu-Mbnl2_000002	mmu_circ_0004992	.	1	exon	ENSMUSG00000022139.17,	27	467
chr13	36232121	36246494	circ_00438	27	+	MMU_CIRCpedia_18072	mmu-Fars2_000001	mmu_circ_0000453	.	1	exon	ENSMUSG00000021420.13,	27	102
chr12	70078111	70102854	circ_00439	27	-	MMU_CIRCpedia_27379	mmu-Nin_000002	mmu_circ_0004150	.	1	exon	ENSMUSG00000021068.16,	27	66
chr12	53069106	53104730	circ_00440	27	+	MMU_CIRCpedia_22512	mmu-Akap6_000007	mmu_circ_0004060	.	1	exon	ENSMUSG00000061603.8,	27	562
chr11	86661122	86665878	circ_00441	27	-	MMU_CIRCpedia_32532	mmu-Vmp1_000004	mmu_circ_0003507	.	1	exon	ENSMUSG00000018171.9,	27	250
chr11	74435700	74441785	circ_00442	27	-	MMU_CIRCpedia_28722	mmu-Rap1gap2_000002	mmu_circ_0003346	.	1	exon	ENSMUSG00000038807.18,	27	627
chr9	22490817	22514093	circ_00443	26	+	MMU_CIRCpedia_13559	mmu-Bbs9_000001	mmu_circ_0001754	.	1	exon	ENSMUSG00000035919.16,	26	103
chr8	86631385	86673069	circ_00444	26	+	MMU_CIRCpedia_32521	mmu-Lonp2_000007	mmu_circ_0015085	.	1	exon	ENSMUSG00000047866.18,	26	257
chr8	44950195	44953481	circ_00445	26	+	.	mmu-Fat1_000002	.	.	0	exon	ENSMUSG00000070047.14,	26	67
chr7	60401676	60503313	circ_00446	26	-	.	mmu-intergenic_002488	.	.	0	intergenic_region	NA	26	147
chr7	132771577	132779385	circ_00447	26	-	MMU_CIRCpedia_7869	mmu-Fam53b_000004	mmu_circ_0013953	.	1	exon	ENSMUSG00000030956.15,	26	66
chr6	3522682	3562358	circ_00448	26	+	MMU_CIRCpedia_17668	mmu-Ccdc132_000065	mmu_circ_0013302	.	1	exon	ENSMUSG00000001376.17,	26	319
chr5	43165918	43191404	circ_00449	26	-	MMU_CIRCpedia_20026	mmu-Gm7854_000001	mmu_circ_0012647	.	1	exon	ENSMUSG00000085720.8,	26	8
chr5	20389069	20391461	circ_00450	26	+	MMU_CIRCpedia_12920	mmu-Magi2_000006	mmu_circ_0012400	.	1	exon	ENSMUSG00000040003.18,	26	188
chr4	117582599	117615241	circ_00451	26	+	MMU_CIRCpedia_4291	mmu-Eri3_000005	mmu_circ_0001250	.	1	exon	ENSMUSG00000033423.16,	26	643
chr2	69977718	69988896	circ_00452	26	+	MMU_CIRCpedia_27339	mmu-Ubr3_000014	mmu_circ_0010139	.	1	exon	ENSMUSG00000044308.17,	26	205
chr2	181111999	181114729	circ_00453	26	-	MMU_CIRCpedia_12353	mmu-Kcnq2_000001	mmu_circ_0009675	.	1	exon	ENSMUSG00000016346.17,	26	243
chr19	53987453	53988383	circ_00454	26	+	MMU_CIRCpedia_22787	mmu-Shoc2_000010	mmu_circ_0000960	.	1	exon	ENSMUSG00000024976.13,	26	143
chr17	42377159	42377640	circ_00455	26	+	MMU_CIRCpedia_19858	mmu-Ptchd4_000002	mmu_circ_0006760	.	1	exon	ENSMUSG00000042256.5,	26	28
chr14	28302875	28317314	circ_00456	26	+	MMU_CIRCpedia_15154	mmu-Erc2_000005	mmu_circ_0000517	.	1	exon	ENSMUSG00000040640.11,	26	478
chr13	69512889	69515903	circ_00457	26	-	MMU_CIRCpedia_27193	mmu-Papd7_000001	mmu_circ_0000477	.	1	exon	ENSMUSG00000034575.13,	26	102
chr13	36207626	36246494	circ_00458	26	+	.	mmu-Fars2_000006	mmu_circ_0000452	.	1	intron	ENSMUSG00000021420.13,	26	58
chr12	85863563	85879475	circ_00459	26	+	MMU_CIRCpedia_32173	mmu-Ttll5_000120	mmu_circ_0004297	.	1	exon	ENSMUSG00000012609.19,	26	103
chr12	3237284	3238112	circ_00460	26	+	MMU_CIRCpedia_16510	mmu-Rab10os_000001	mmu_circ_0000345	.	1	exon	ENSMUSG00000079179.9,	26	138
chr12	24878190	24924294	circ_00461	26	+	MMU_CIRCpedia_14284	mmu-Mboat2_000002	mmu_circ_0000363	.	1	exon	ENSMUSG00000020646.17,	26	98
chr12	107989464	107989830	circ_00462	26	-	MMU_CIRCpedia_2209	mmu-Bcl11b_000009	mmu_circ_0000414	.	1	exon	ENSMUSG00000048251.15,	26	182
chr1	177078773	177131096	circ_00463	26	-	MMU_CIRCpedia_12096	mmu-Akt3_000077	mmu_circ_0008480	.	1	exon	ENSMUSG00000019699.16,	26	843
chr11	6311008	6317080	circ_00464	26	+	.	mmu-Ogdh_000003	mmu_circ_0000230	.	1	intron	ENSMUSG00000020456.17,	26	284
chr11	26397745	26434500	circ_00465	26	+	MMU_CIRCpedia_14758	mmu-Fancl_000007	mmu_circ_0000248	.	1	exon	ENSMUSG00000004018.9,	26	33
chr9	22655224	22679064	circ_00466	25	+	MMU_CIRCpedia_13592	mmu-Bbs9_000006	mmu_circ_0001756	.	1	exon	ENSMUSG00000035919.16,	25	305
chr8	64779697	64834568	circ_00467	25	-	MMU_CIRCpedia_25932	mmu-Klhl2_000003	.	.	0	exon	ENSMUSG00000031605.8,	25	417
chr8	124396252	124396584	circ_00468	25	-	.	mmu-Pgbd5_000005	mmu_circ_0014672	.	1	intron	ENSMUSG00000050751.14,	25	31
chr6	31418930	31478056	circ_00469	25	+	MMU_CIRCpedia_16129	mmu-Mkln1_000005	mmu_circ_0013280	.	1	exon	ENSMUSG00000025609.15,	25	293
chr5	28358273	28368313	circ_00470	25	+	MMU_CIRCpedia_15177	mmu-Rbm33_000006	mmu_circ_0001329	.	1	exon	ENSMUSG00000048271.14,	25	74
chr5	18289523	18308825	circ_00471	25	-	MMU_CIRCpedia_12466	mmu-Gnai1_000001	mmu_circ_0012392	.	1	exon	ENSMUSG00000057614.6,	25	687
chr5	111335494	111349574	circ_00472	25	+	MMU_CIRCpedia_3147	mmu-Pitpnb_000001	.	.	0	exon	ENSMUSG00000050017.11,	25	55
chr4	13835632	13846957	circ_00473	25	+	MMU_CIRCpedia_8674	mmu-Runx1t1_000014	mmu_circ_0001183	.	1	exon	ENSMUSG00000006586.15,	25	57
chr4	129178240	129183717	circ_00474	25	-	MMU_CIRCpedia_7330	mmu-S100pbp_000001	mmu_circ_0001264	.	1	exon	ENSMUSG00000040928.15,	25	90
chr3	63943221	63954004	circ_00475	25	-	MMU_CIRCpedia_25726	mmu-Slc33a1_000002	mmu_circ_0010753	.	1	exon	ENSMUSG00000027822.16,	25	145
chr3	5241669	5245645	circ_00476	25	+	MMU_CIRCpedia_22377	mmu-Zfhx4_000005	mmu_circ_0010682	.	1	exon	ENSMUSG00000025255.18,	25	39
chr3	28532887	28542098	circ_00477	25	+	MMU_CIRCpedia_15223	mmu-Tnik_000007	mmu_circ_0001115	.	1	exon	ENSMUSG00000027692.16,	25	456
chr2	168705122	168710976	circ_00478	25	-	MMU_CIRCpedia_11742	mmu-Atp9a_000001	mmu_circ_0009619	.	1	exon	ENSMUSG00000027546.15,	25	648
chr2	156264280	156267542	circ_00479	25	+	MMU_CIRCpedia_10725	mmu-Phf20_000002	mmu_circ_0009493	.	1	exon	ENSMUSG00000038116.16,	25	83
chr19	7026291	7032649	circ_00480	25	-	MMU_CIRCpedia_27438	mmu-Stip1_000006	mmu_circ_0000933	.	1	exon	ENSMUSG00000024966.8,	25	686
chr19	29753599	29786449	circ_00481	25	-	MMU_CIRCpedia_15578	mmu-9930021J03Rik_000001	mmu_circ_0007686	.	1	exon	ENSMUSG00000046138.15,	25	72
chr19	27849710	27923266	circ_00482	25	-	MMU_CIRCpedia_15073	mmu-Rfx3_000014	mmu_circ_0007666	.	1	exon	ENSMUSG00000040929.16,	25	108
chr17	51803430	51809287	circ_00483	25	-	MMU_CIRCpedia_22213	mmu-Satb1_000017	mmu_circ_0006827	.	1	exon	ENSMUSG00000023927.15,	25	129
chr15	39452223	39517871	circ_00484	25	+	MMU_CIRCpedia_19149	mmu-Rims2_000022	mmu_circ_0005645	.	1	exon	ENSMUSG00000037386.16,	25	259
chr14	63864215	63892833	circ_00485	25	+	.	mmu-Pinx1_000004	mmu_circ_0005351	.	1	intron	ENSMUSG00000021958.5,	25	22
chr14	31482790	31492456	circ_00486	25	-	MMU_CIRCpedia_16162	mmu-Mettl6_000001	mmu_circ_0005200	.	0	exon	ENSMUSG00000021891.8,	25	28
chr12	59050267	59051708	circ_00487	25	-	MMU_CIRCpedia_24378	mmu-Trappc6b_000005	mmu_circ_0004103	.	1	exon	ENSMUSG00000020993.9,	25	95
chr1	182853956	182858610	circ_00488	25	+	MMU_CIRCpedia_12464	mmu-Susd4_000001	mmu_circ_0000128	.	1	exon	ENSMUSG00000038576.15,	25	221
chr1	178015127	178122812	circ_00489	25	+	.	.	.	.	0	exon	ENSMUSG00000091476.6,	25	56
chr1	177096966	177248881	circ_00490	25	-	MMU_CIRCpedia_12102	mmu-Akt3_000011	.	.	0	exon	ENSMUSG00000019699.16,	25	508
chr1	139081172	139110485	circ_00491	25	+	MMU_CIRCpedia_8757	mmu-Dennd1b_000006	mmu_circ_0008220	.	1	exon	ENSMUSG00000056268.15,	25	208
chr11	12343743	12378359	circ_00492	25	-	MMU_CIRCpedia_6080	mmu-Cobl_000004	mmu_circ_0000238	.	1	exon	ENSMUSG00000020173.17,	25	80
chr11	104368679	104378826	circ_00493	25	-	MMU_CIRCpedia_1194	mmu-Kansl1_000008	mmu_circ_0000330	.	1	exon	ENSMUSG00000018412.16,	25	216
chr10	12436280	12455564	circ_00494	25	-	MMU_CIRCpedia_6294	mmu-Utrn_000037	mmu_circ_0000144	.	1	exon	ENSMUSG00000019820.11,	25	176
chr10	119929900	119945171	circ_00495	25	+	MMU_CIRCpedia_5001	mmu-Grip1_000001	mmu_circ_0000216	.	1	exon	ENSMUSG00000034813.17,	25	28
chrX	61183247	61186174	circ_00496	24	+	MMU_CIRCpedia_2996	mmu-intergenic_000100	mmu_circ_0001878	Cdr1	1	exon	ENSMUSG00000071753.12,	24	5
chr6	143029159	143072694	circ_00497	24	-	MMU_CIRCpedia_9285	mmu-C2cd5_000001	mmu_circ_0013163	.	1	exon	ENSMUSG00000030279.15,	24	59
chr5	84331227	84331891	circ_00498	24	-	MMU_CIRCpedia_31621	mmu-Epha5_000006	mmu_circ_0001362	.	1	exon	ENSMUSG00000029245.16,	24	287
chr5	100475688	100485855	circ_00499	24	-	MMU_CIRCpedia_161	mmu-Lin54_000001	mmu_circ_0001368	.	1	exon	ENSMUSG00000035310.15,	24	25
chr4	150500002	150510038	circ_00500	24	+	MMU_CIRCpedia_10101	mmu-Rere_000020	mmu_circ_0001305	.	1	exon	ENSMUSG00000039852.17,	24	336
chr4	120468234	120483833	circ_00501	24	+	MMU_CIRCpedia_5130	mmu-Scmh1_000006	mmu_circ_0001254	.	1	exon	ENSMUSG00000000085.16,	24	67
chr3	78966401	78966775	circ_00502	24	-	.	mmu-Gm9762_000001	.	.	0	exon	ENSMUSG00000037096.6,	24	306
chr18	65644192	65656632	circ_00503	24	+	MMU_CIRCpedia_26228	mmu-Zfp532_000004	mmu_circ_0000886	.	1	exon	ENSMUSG00000042439.12,	24	75
chr17	64624527	64625451	circ_00504	24	+	MMU_CIRCpedia_25884	mmu-Man2a1_000024	mmu_circ_0000803	.	1	exon	ENSMUSG00000024085.13,	24	74
chr1	66772905	66802168	circ_00505	24	-	MMU_CIRCpedia_26646	mmu-Kansl1l_000026	mmu_circ_0000048	.	1	exon	ENSMUSG00000026004.15,	24	135
chr15	85375321	85393506	circ_00506	24	+	MMU_CIRCpedia_32056	mmu-Atxn10_000001	mmu_circ_0005924	.	1	exon	ENSMUSG00000016541.10,	24	1314
chr14	79009163	79026077	circ_00507	24	+	MMU_CIRCpedia_30040	mmu-Vwa8_000037	mmu_circ_0005457	.	1	exon	ENSMUSG00000058997.8,	24	207
chr14	54662167	54679352	circ_00508	24	-	MMU_CIRCpedia_215103	mmu-Acin1_000005	.	.	0	exon	ENSMUSG00000022185.19,	24	126
chr12	82340661	82342499	circ_00509	24	+	MMU_CIRCpedia_31036	mmu-Sipa1l1_000010	mmu_circ_0000400	.	1	exon	ENSMUSG00000042700.16,	24	431
chr12	109718113	109718499	circ_00510	24	+	.	mmu-intergenic_001562	mmu_circ_0000417	.	1	intergenic_region	NA	24	49
chr11	70874745	70884968	circ_00511	24	+	MMU_CIRCpedia_27619	mmu-Rabep1_000052	mmu_circ_0000281	.	1	exon	ENSMUSG00000020817.16,	24	572
chr1	139039999	139110485	circ_00512	24	+	MMU_CIRCpedia_8739	mmu-Dennd1b_000011	mmu_circ_0000082	.	1	exon	ENSMUSG00000056268.15,	24	89
chr10	90895098	90948672	circ_00513	24	+	MMU_CIRCpedia_33862	mmu-Anks1b_000007	mmu_circ_0000202	.	1	exon	ENSMUSG00000058589.14,	24	645
chr10	90042545	90077142	circ_00514	24	+	MMU_CIRCpedia_33614	mmu-Anks1b_000002	mmu_circ_0000197	.	1	exon	ENSMUSG00000058589.14,	24	135
chr10	120035350	120038793	circ_00515	24	+	MMU_CIRCpedia_5035	mmu-Grip1_000012	mmu_circ_0002007	.	1	exon	ENSMUSG00000034813.17,	24	82
chrX	47851644	47884203	circ_00516	23	-	MMU_CIRCpedia_21209	mmu-Smarca1_000033	mmu_circ_0016281	.	1	exon	ENSMUSG00000031099.16,	23	282
chrX	143709647	143716148	circ_00517	23	+	MMU_CIRCpedia_9393	mmu-Pak3_000025	mmu_circ_0001896	.	1	exon	ENSMUSG00000031284.16,	23	393
chr9	7023310	7050483	circ_00518	23	-	MMU_CIRCpedia_27411	mmu-Dync2h1_000023	mmu_circ_0001742	.	1	exon	ENSMUSG00000047193.16,	23	54
chr8	85875633	85922242	circ_00519	23	+	MMU_CIRCpedia_32182	mmu-Phkb_000046	mmu_circ_0001708	.	1	exon	ENSMUSG00000036879.15,	23	52
chr8	58427699	58536014	circ_00520	23	-	MMU_CIRCpedia_24153	mmu-Galntl6_000001	.	.	0	exon	ENSMUSG00000096914.3,	23	119
chr7	87596115	87603201	circ_00521	23	+	MMU_CIRCpedia_32881	mmu-intergenic_000581	mmu_circ_0014447	.	1	exon	ENSMUSG00000049583.15,	23	597
chr6	54215661	54220702	circ_00522	23	+	MMU_CIRCpedia_22812	mmu-Chn2_000001	mmu_circ_0013449	.	0	exon	ENSMUSG00000004633.17,	23	124
chr5	3641353	3644940	circ_00523	23	-	.	mmu-Gatad1_000001	mmu_circ_0001310	.	1	exon	ENSMUSG00000007415.15,	23	490
chr4	91308610	91311663	circ_00524	23	-	MMU_CIRCpedia_34041	mmu-Elavl2_000002	mmu_circ_0001233	.	1	exon	ENSMUSG00000008489.18,	23	222
chr4	101612861	101616865	circ_00525	23	+	MMU_CIRCpedia_537	mmu-Dnajc6_000009	mmu_circ_0001237	.	1	exon	ENSMUSG00000028528.16,	23	1052
chr3	59031545	59042413	circ_00526	23	+	MMU_CIRCpedia_24364	mmu-Med12l_000003	mmu_circ_0010734	.	1	exon	ENSMUSG00000056476.13,	23	75
chr3	121228309	121235764	circ_00527	23	-	MMU_CIRCpedia_5375	mmu-Tmem56_000001	mmu_circ_0010409	.	1	exon	ENSMUSG00000028132.15,	23	86
chr2	68307040	68314603	circ_00528	23	-	MMU_CIRCpedia_26974	mmu-Stk39_000016	mmu_circ_0001026	.	1	exon	ENSMUSG00000027030.15,	23	516
chr2	40715371	40751016	circ_00529	23	-	MMU_CIRCpedia_19429	mmu-Lrp1b_000049	mmu_circ_0009958	.	1	exon	ENSMUSG00000049252.17,	23	162
chr2	169883525	169886459	circ_00530	23	+	.	mmu-Tshz2_000001	mmu_circ_0009625	.	1	exon	ENSMUSG00000047907.11,	23	56
chr2	10058995	10064311	circ_00531	23	-	MMU_CIRCpedia_205	mmu-Atp5c1_000001	mmu_circ_0010288	.	1	exon	ENSMUSG00000025781.14,	23	840
chr17	85075865	85083315	circ_00532	23	-	MMU_CIRCpedia_31974	mmu-Prepl_000006	.	.	1	exon	ENSMUSG00000024127.14,	23	1577
chr17	78237741	78315746	circ_00533	23	+	MMU_CIRCpedia_29838	mmu-Crim1_000014	mmu_circ_0007020	.	1	exon	ENSMUSG00000024074.7,	23	300
chr17	71789867	71810982	circ_00534	23	+	MMU_CIRCpedia_27895	mmu-Clip4_000001	mmu_circ_0006977	.	1	exon	ENSMUSG00000024059.10,	23	102
chr17	66436079	66438391	circ_00535	23	-	MMU_CIRCpedia_26526	mmu-Mtcl1_000001	mmu_circ_0006941	.	1	exon	ENSMUSG00000052105.17,	23	173
chr17	51767891	51809287	circ_00536	23	-	MMU_CIRCpedia_22191	mmu-Satb1_000008	mmu_circ_0006823	.	1	exon	ENSMUSG00000023927.15,	23	54
chr15	39555067	39616510	circ_00537	23	+	.	mmu-intergenic_001447	mmu_circ_0005654	.	1	intron	ENSMUSG00000037386.16,	23	91
chr13	69510619	69515903	circ_00538	23	-	MMU_CIRCpedia_27192	mmu-Papd7_000002	mmu_circ_0004769	.	1	exon	ENSMUSG00000034575.13,	23	43
chr13	64209106	64225648	circ_00539	23	-	MMU_CIRCpedia_25802	mmu-Cdc14b_000003	mmu_circ_0000471	.	1	exon	ENSMUSG00000033102.15,	23	44
chr13	55050740	55069807	circ_00540	23	-	MMU_CIRCpedia_23043	mmu-Uimc1_000011	mmu_circ_0004661	.	1	exon	ENSMUSG00000025878.16,	23	95
chr12	78590533	78637579	circ_00541	23	+	MMU_CIRCpedia_29962	mmu-Gphn_000010	mmu_circ_0000395	.	1	exon	ENSMUSG00000047454.12,	23	248
chr1	160722132	160740931	circ_00542	23	-	MMU_CIRCpedia_11131	mmu-Rabgap1l_000019	mmu_circ_0008330	.	1	exon	ENSMUSG00000026721.15,	23	151
chr11	23707522	23725574	circ_00543	23	+	MMU_CIRCpedia_13972	mmu-Pus10_000003	.	.	1	exon	ENSMUSG00000020280.12,	23	60
chr10	9798121	9800068	circ_00544	23	-	MMU_CIRCpedia_35705	mmu-Stxbp5_000008	mmu_circ_0000141	.	1	exon	ENSMUSG00000019790.17,	23	198
chr10	69994371	69999498	circ_00545	23	+	MMU_CIRCpedia_27345	mmu-Ank3_000001	mmu_circ_0000176	.	1	exon	ENSMUSG00000069601.14,	23	379
chr10	116517316	116549175	circ_00546	23	-	MMU_CIRCpedia_4100	mmu-Cnot2_000004	mmu_circ_0000212	.	1	exon	ENSMUSG00000020166.15,	23	149
chr9	62068384	62088519	circ_00547	22	-	MMU_CIRCpedia_25174	mmu-Glce_000004	mmu_circ_0015766	.	1	exon	ENSMUSG00000032252.14,	22	83
chr9	24473773	24485729	circ_00548	22	-	MMU_CIRCpedia_14115	mmu-Dpy19l1_000001	mmu_circ_0001760	.	0	exon	ENSMUSG00000043067.15,	22	138
chr9	114450596	114459725	circ_00549	22	+	MMU_CIRCpedia_3703	mmu-Glb1_000007	mmu_circ_0015348	.	1	exon	ENSMUSG00000045594.10,	22	67
chr9	112183494	112185769	circ_00550	22	-	MMU_CIRCpedia_3316	mmu-Arpp21_000011	mmu_circ_0015329	.	1	exon	ENSMUSG00000032503.18,	22	1199
chr9	100663249	100738142	circ_00551	22	+	MMU_CIRCpedia_248	mmu-Stag1_000050	mmu_circ_0015147	.	1	exon	ENSMUSG00000037286.15,	22	202
chr8	48367310	48417245	circ_00552	22	-	MMU_CIRCpedia_21315	mmu-Tenm3_000027	mmu_circ_0014853	.	1	exon	ENSMUSG00000031561.16,	22	177
chr7	84343741	84354567	circ_00553	22	-	MMU_CIRCpedia_31635	mmu-Arnt2_000006	mmu_circ_0001590	.	1	exon	ENSMUSG00000015709.9,	22	319
chr7	56097376	56098486	circ_00554	22	+	MMU_CIRCpedia_23467	mmu-Herc2_000021	mmu_circ_0001570	.	1	exon	ENSMUSG00000030451.16,	22	398
chr7	14578735	14609339	circ_00555	22	-	MMU_CIRCpedia_9614	mmu-Nlrp5-ps_000001	mmu_circ_0014022	.	0	exon	ENSMUSG00000041596.12,	22	7
chr7	122516828	122528572	circ_00556	22	+	MMU_CIRCpedia_5795	mmu-Prkcb_000002	mmu_circ_0013845	.	1	exon	ENSMUSG00000052889.11,	22	1749
chr5	25347360	25349940	circ_00557	22	-	MMU_CIRCpedia_14486	mmu-Kmt2c_000005	mmu_circ_0001327	.	1	exon	ENSMUSG00000038056.15,	22	193
chr5	122591079	122611107	circ_00558	22	-	MMU_CIRCpedia_5832	mmu-Ift81_000003	mmu_circ_0012090	.	1	exon	ENSMUSG00000029469.14,	22	193
chr4	107851307	107857320	circ_00559	22	+	MMU_CIRCpedia_2200	mmu-Lrp8_000001	mmu_circ_0001238	.	1	exon	ENSMUSG00000028613.14,	22	66
chr3	56057949	56091120	circ_00560	22	-	MMU_CIRCpedia_23432	mmu-Nbea_000002	mmu_circ_0001131	.	1	exon	ENSMUSG00000027799.12,	22	169
chr2	80520371	80525678	circ_00561	22	-	MMU_CIRCpedia_30521	mmu-Nckap1_000059	mmu_circ_0001039	.	1	exon	ENSMUSG00000027002.13,	22	1007
chr2	68307040	68410141	circ_00562	22	-	MMU_CIRCpedia_26978	mmu-Stk39_000010	.	.	0	exon	ENSMUSG00000027030.15,	22	196
chr2	61613650	61627839	circ_00563	22	+	MMU_CIRCpedia_25081	mmu-Tank_000005	mmu_circ_0001023	.	1	exon	ENSMUSG00000064289.15,	22	153
chr2	33324652	33340833	circ_00564	22	-	MMU_CIRCpedia_16869	mmu-Ralgps1_000006	mmu_circ_0001006	.	1	exon	ENSMUSG00000038831.16,	22	145
chr1	89627760	89634294	circ_00565	22	+	MMU_CIRCpedia_33475	mmu-Agap1_000038	mmu_circ_0000060	.	1	exon	ENSMUSG00000055013.15,	22	203
chr17	74241904	74258505	circ_00566	22	-	MMU_CIRCpedia_28646	mmu-Memo1_000002	mmu_circ_0000813	.	1	exon	ENSMUSG00000058704.8,	22	60
chr17	65592290	65595054	circ_00567	22	-	MMU_CIRCpedia_26207	mmu-Vapa_000005	mmu_circ_0000805	.	1	exon	ENSMUSG00000024091.9,	22	772
chr16	37174296	37216070	circ_00568	22	-	MMU_CIRCpedia_18474	mmu-Stxbp5l_000036	mmu_circ_0006250	.	1	exon	ENSMUSG00000022829.14,	22	222
chr14	54662167	54667161	circ_00569	22	-	MMU_CIRCpedia_22902	mmu-Acin1_000015	mmu_circ_0005278	.	1	exon	ENSMUSG00000022185.19,	22	200
chr14	21626718	21664748	circ_00570	22	+	MMU_CIRCpedia_13322	mmu-Kat6b_000013	mmu_circ_0005113	.	1	exon	ENSMUSG00000021767.18,	22	67
chr13	59512323	59544451	circ_00571	22	-	MMU_CIRCpedia_24551	mmu-Agtpbp1_000011	mmu_circ_0004721	.	1	exon	ENSMUSG00000021557.15,	22	643
chr12	86256867	86269061	circ_00572	22	+	MMU_CIRCpedia_32350	mmu-Gpatch2l_000015	mmu_circ_0000404	.	1	exon	ENSMUSG00000021254.9,	22	101
chr12	82357232	82372542	circ_00573	22	+	MMU_CIRCpedia_31045	mmu-Sipa1l1_000001	mmu_circ_0004245	.	1	exon	ENSMUSG00000042700.16,	22	535
chr1	143667624	143677855	circ_00574	22	-	MMU_CIRCpedia_9372	mmu-Cdc73_000027	mmu_circ_0008242	.	1	exon	ENSMUSG00000026361.9,	22	89
chr1	139085882	139110485	circ_00575	22	+	MMU_CIRCpedia_8760	mmu-Dennd1b_000007	mmu_circ_0008223	.	1	exon	ENSMUSG00000056268.15,	22	142
chr10	92103705	92136690	circ_00576	22	-	MMU_CIRCpedia_34285	mmu-Rmst_000005	mmu_circ_0000206	.	1	exon	ENSMUSG00000112117.1,	22	165
chr10	123163592	123181800	circ_00577	22	-	MMU_CIRCpedia_5996	mmu-Usp15_000009	mmu_circ_0000223	.	1	exon	ENSMUSG00000020124.10,	22	217
chrX	159462113	159483086	circ_00578	21	+	MMU_CIRCpedia_11014	mmu-Map7d2_000002	mmu_circ_0016204	.	1	exon	ENSMUSG00000041020.14,	21	471
chr9	75116185	75123055	circ_00579	21	+	MMU_CIRCpedia_28949	mmu-Myo5a_000001	mmu_circ_0001807	.	1	exon	ENSMUSG00000034593.16,	21	339
chr9	62912749	62923655	circ_00580	21	-	MMU_CIRCpedia_25423	mmu-Pias1_000003	mmu_circ_0001788	.	1	exon	ENSMUSG00000032405.10,	21	94
chr9	24462576	24485729	circ_00581	21	-	.	mmu-Dpy19l1_000002	mmu_circ_0001759	.	0	exon	ENSMUSG00000043067.15,	21	206
chr8	79060249	79092066	circ_00582	21	+	MMU_CIRCpedia_30055	mmu-Zfp827_000007	mmu_circ_0001694	.	1	exon	ENSMUSG00000071064.13,	21	89
chr7	59197790	59198143	circ_00583	21	-	.	mmu-intergenic_001547	mmu_circ_0014278	.	1	intergenic_region	NA	21	45
chr5	53181721	53188082	circ_00584	21	-	MMU_CIRCpedia_22552	mmu-Sel1l3_000018	mmu_circ_0012698	.	1	exon	ENSMUSG00000029189.10,	21	151
chr5	144143525	144166419	circ_00585	21	+	MMU_CIRCpedia_9446	mmu-Lmtk2_000005	mmu_circ_0012300	.	1	exon	ENSMUSG00000038970.7,	21	450
chr4	9583811	9610938	circ_00586	21	-	MMU_CIRCpedia_35181	mmu-Asph_000008	mmu_circ_0001182	.	0	exon	ENSMUSG00000028207.18,	21	161
chr4	88121269	88154741	circ_00587	21	+	MMU_CIRCpedia_33010	mmu-Focad_000019	mmu_circ_0011836	.	1	exon	ENSMUSG00000038368.16,	21	82
chr4	43087902	43115160	circ_00588	21	+	.	mmu-Unc13b_000002	mmu_circ_0001193	.	0	exon	ENSMUSG00000028456.18,	21	12
chr4	21982385	21993820	circ_00589	21	+	.	mmu-Faxc_000008	mmu_circ_0011530	.	1	exon	ENSMUSG00000028246.13,	21	131
chr4	117582599	117593162	circ_00590	21	+	MMU_CIRCpedia_4290	mmu-Eri3_000001	mmu_circ_0001249	.	1	exon	ENSMUSG00000033423.16,	21	695
chr4	109883635	109935698	circ_00591	21	+	MMU_CIRCpedia_2697	mmu-Faf1_000019	mmu_circ_0001246	.	1	exon	ENSMUSG00000010517.7,	21	215
chr2	170378722	170387952	circ_00592	21	-	MMU_CIRCpedia_11805	mmu-Bcas1_000001	mmu_circ_0009627	Bcas1os2	1	exon	ENSMUSG00000013523.13,	21	340
chr2	136546817	136555888	circ_00593	21	+	MMU_CIRCpedia_8426	mmu-Ankef1_000002	mmu_circ_0009380	.	1	exon	ENSMUSG00000074771.10,	21	8
chr18	80909591	80917878	circ_00594	21	-	MMU_CIRCpedia_30670	mmu-Atp9b_000059	mmu_circ_0000905	.	1	exon	ENSMUSG00000024566.9,	21	156
chr18	23583083	23602674	circ_00595	21	+	MMU_CIRCpedia_13941	mmu-Dtna_000002	mmu_circ_0000855	.	1	exon	ENSMUSG00000024302.16,	21	295
chr17	80445429	80460047	circ_00596	21	-	MMU_CIRCpedia_30498	mmu-Sos1_000001	mmu_circ_0000820	.	1	exon	ENSMUSG00000024241.6,	21	38
chr16	94383911	94412123	circ_00597	21	+	MMU_CIRCpedia_34782	mmu-Ttc3_000027	mmu_circ_0006479	.	1	exon	ENSMUSG00000040785.19,	21	3031
chr16	14138342	14140372	circ_00598	21	-	MMU_CIRCpedia_9059	mmu-Marf1_000010	mmu_circ_0000664	.	1	exon	ENSMUSG00000060657.8,	21	273
chr14	27438598	27467565	circ_00599	21	+	MMU_CIRCpedia_14942	mmu-Fam208a_000006	mmu_circ_0005149	.	1	exon	ENSMUSG00000040651.9,	21	88
chr14	111591316	111636926	circ_00600	21	-	.	mmu-intergenic_002834	mmu_circ_0004970	.	1	intergenic_region	NA	21	45
chr13	63156545	63199550	circ_00601	21	+	MMU_CIRCpedia_25493	mmu-2010111I01Rik_000008	mmu_circ_0004733	.	1	exon	ENSMUSG00000021458.17,	21	45
chr12	73179204	73219142	circ_00602	21	+	MMU_CIRCpedia_28318	mmu-Mnat1_000011	mmu_circ_0004171	.	1	exon	ENSMUSG00000021103.12,	21	76
chr12	51655401	51661713	circ_00603	21	-	MMU_CIRCpedia_22143	mmu-Strn3_000002	mmu_circ_0000373	.	1	exon	ENSMUSG00000020954.16,	21	433
chr12	4961217	5006791	circ_00604	21	+	MMU_CIRCpedia_21595	mmu-Atad2b_000055	mmu_circ_0000355	.	1	exon	ENSMUSG00000052812.5,	21	11
chr12	3835026	3873428	circ_00605	21	+	MMU_CIRCpedia_18870	mmu-Dnmt3a_000003	mmu_circ_0003951	Dnmt3aos	1	exon	ENSMUSG00000020661.15,	21	39
chr1	160700711	160702460	circ_00606	21	-	MMU_CIRCpedia_11121	mmu-Rabgap1l_000070	mmu_circ_0008324	.	1	exon	ENSMUSG00000026721.15,	21	250
chr11	4803677	4820493	circ_00607	21	-	MMU_CIRCpedia_21255	mmu-Nf2_000001	mmu_circ_0003057	.	1	exon	ENSMUSG00000009073.16,	21	162
chr1	139053345	139110485	circ_00608	21	+	MMU_CIRCpedia_8751	mmu-Dennd1b_000008	mmu_circ_0008218	.	1	exon	ENSMUSG00000056268.15,	21	145
chr11	22053431	22068506	circ_00609	21	-	MMU_CIRCpedia_13445	mmu-Ehbp1_000001	mmu_circ_0000245	.	1	exon	ENSMUSG00000042302.14,	21	145
chr10	92829652	92878612	circ_00610	21	-	MMU_CIRCpedia_34421	mmu-4930485B16Rik_000009	mmu_circ_0002579	.	1	exon	ENSMUSG00000020014.17,	21	42
chr10	90069467	90163304	circ_00611	21	+	MMU_CIRCpedia_33635	mmu-Anks1b_000018	mmu_circ_0000200	.	1	exon	ENSMUSG00000058589.14,	21	146
chr10	121288879	121306883	circ_00612	21	-	MMU_CIRCpedia_5407	mmu-Tbc1d30_000002	mmu_circ_0000219	.	1	exon	ENSMUSG00000052302.6,	21	180
chr10	114486705	114518196	circ_00613	21	-	MMU_CIRCpedia_3709	mmu-Trhde_000001	mmu_circ_0001967	.	1	exon	ENSMUSG00000050663.7,	21	181
chr10	108583873	108636673	circ_00614	21	-	MMU_CIRCpedia_2420	mmu-Syt1_000005	mmu_circ_0001936	.	1	exon	ENSMUSG00000035864.14,	21	2765
chrX	143709647	143744001	circ_00615	20	+	MMU_CIRCpedia_9395	mmu-Pak3_000026	mmu_circ_0016137	.	1	exon	ENSMUSG00000031284.16,	20	453
chr9	82926396	82945918	circ_00616	20	-	MMU_CIRCpedia_31170	mmu-Phip_000001	mmu_circ_0015943	.	1	exon	ENSMUSG00000032253.13,	20	196
chr9	10168767	10172122	circ_00617	20	-	.	mmu-intergenic_001713	mmu_circ_0015174	.	1	intron	ENSMUSG00000039488.15,	20	37
chr8	77344639	77358634	circ_00618	20	-	MMU_CIRCpedia_29632	mmu-Arhgap10_000027	mmu_circ_0014983	.	1	exon	ENSMUSG00000037148.8,	20	309
chr8	18641564	18689059	circ_00619	20	+	MMU_CIRCpedia_12547	mmu-Mcph1_000005	mmu_circ_0001662	.	1	exon	ENSMUSG00000039842.15,	20	60
chr7	78450886	78462942	circ_00620	20	-	MMU_CIRCpedia_29895	mmu-Ntrk3_000002	mmu_circ_0001585	.	1	exon	ENSMUSG00000059146.12,	20	267
chr7	130507481	130516168	circ_00621	20	-	MMU_CIRCpedia_7527	mmu-Ate1_000024	mmu_circ_0013937	.	1	exon	ENSMUSG00000030850.17,	20	403
chr5	99240822	99243246	circ_00622	20	-	MMU_CIRCpedia_36107	mmu-Rasgef1b_000001	mmu_circ_0001367	.	1	exon	ENSMUSG00000089809.9,	20	156
chr5	96106215	96134132	circ_00623	20	-	MMU_CIRCpedia_35295	mmu-Cnot6l_000003	mmu_circ_0012877	.	1	exon	ENSMUSG00000034724.18,	20	58
chr5	86033564	86046580	circ_00624	20	-	MMU_CIRCpedia_32247	mmu-Cenpc1_000015	.	.	1	exon	ENSMUSG00000029253.12,	20	30
chr5	84233582	84237554	circ_00625	20	-	MMU_CIRCpedia_31570	mmu-Epha5_000001	mmu_circ_0001361	.	1	exon	ENSMUSG00000029245.16,	20	139
chr5	32819865	32835688	circ_00626	20	-	MMU_CIRCpedia_16668	mmu-Prr14l_000002	mmu_circ_0001333	.	1	exon	ENSMUSG00000054280.14,	20	104
chr5	118092495	118095729	circ_00627	20	-	MMU_CIRCpedia_4421	mmu-Fbxw8_000004	mmu_circ_0001395	.	1	exon	ENSMUSG00000032867.8,	20	125
chr4	87840681	87841389	circ_00628	20	-	MMU_CIRCpedia_32933	mmu-Mllt3_000004	mmu_circ_0011831	.	1	exon	ENSMUSG00000028496.17,	20	129
chr4	149994468	149996381	circ_00629	20	-	MMU_CIRCpedia_10043	mmu-H6pd_000001	mmu_circ_0011434	.	1	exon	ENSMUSG00000028980.14,	20	22
chr3	55853770	55873783	circ_00630	20	-	MMU_CIRCpedia_23326	mmu-Nbea_000066	mmu_circ_0010705	.	1	exon	ENSMUSG00000027799.12,	20	384
chr2	78913673	78920209	circ_00631	20	+	.	mmu-Ube2e3_000005	mmu_circ_0010202	.	1	exon	ENSMUSG00000027011.14,	20	136
chr2	58627080	58634901	circ_00632	20	+	.	mmu-Upp2_000006	.	.	1	intron	ENSMUSG00000026839.17,	20	43
chr2	140030600	140057499	circ_00633	20	-	.	mmu-intergenic_000218	mmu_circ_0009392	.	1	intron	ENSMUSG00000039033.11,	20	94
chr2	136116176	136116962	circ_00634	20	-	MMU_CIRCpedia_8361	mmu-Pak7_000002	mmu_circ_0009376	.	1	exon	ENSMUSG00000039913.12,	20	95
chr2	121347263	121347642	circ_00635	20	-	MMU_CIRCpedia_5434	mmu-Ppip5k1_000001	mmu_circ_0009270	.	1	exon	ENSMUSG00000033526.16,	20	118
chr19	45630864	45640521	circ_00636	20	-	MMU_CIRCpedia_20623	mmu-Fbxw4_000011	mmu_circ_0000955	.	1	exon	ENSMUSG00000040913.10,	20	23
chr18	80844526	80917878	circ_00637	20	-	MMU_CIRCpedia_30636	mmu-Atp9b_000019	mmu_circ_0007559	.	1	exon	ENSMUSG00000024566.9,	20	131
chr18	63791795	63865506	circ_00638	20	+	MMU_CIRCpedia_25674	mmu-Wdr7_000008	mmu_circ_0000880	.	1	exon	ENSMUSG00000040560.9,	20	526
chr18	53895530	53906669	circ_00639	20	+	MMU_CIRCpedia_22767	mmu-Csnk1g3_000014	mmu_circ_0000872	.	1	exon	ENSMUSG00000073563.2,	20	49
chr17	33242198	33244134	circ_00640	20	-	MMU_CIRCpedia_16813	mmu-Zfp955a_000001	mmu_circ_0000739	.	1	exon	ENSMUSG00000094441.1,	20	61
chr16	58424560	58433463	circ_00641	20	+	MMU_CIRCpedia_24147	mmu-Dcbld2_000003	mmu_circ_0000693	.	1	exon	ENSMUSG00000035107.13,	20	64
chr16	33204671	33206002	circ_00642	20	+	MMU_CIRCpedia_16803	mmu-Osbpl11_000001	mmu_circ_0006208	.	1	exon	ENSMUSG00000022807.9,	20	55
chr16	31153705	31160388	circ_00643	20	-	MMU_CIRCpedia_16069	mmu-Acap2_000002	mmu_circ_0000678	.	1	exon	ENSMUSG00000049076.11,	20	380
chr16	20656542	20657609	circ_00644	20	+	MMU_CIRCpedia_13002	mmu-Psmd2_000001	.	.	0	exon	ENSMUSG00000006998.16,	20	49
chr15	73259547	73268893	circ_00645	20	-	MMU_CIRCpedia_28343	mmu-Ptk2_000008	mmu_circ_0005769	.	1	exon	ENSMUSG00000022607.17,	20	354
chr13	58191721	58199070	circ_00646	20	-	MMU_CIRCpedia_24103	mmu-Ubqln1_000008	mmu_circ_0004696	.	1	exon	ENSMUSG00000005312.15,	20	341
chr12	85028769	85034034	circ_00647	20	+	MMU_CIRCpedia_31932	mmu-Ylpm1_000020	mmu_circ_0000402	.	1	exon	ENSMUSG00000021244.15,	20	95
chr12	40631521	40640445	circ_00648	20	+	MMU_CIRCpedia_19396	mmu-Dock4_000018	mmu_circ_0000367	.	1	exon	ENSMUSG00000035954.10,	20	350
chr12	111592576	111618383	circ_00649	20	+	MMU_CIRCpedia_3204	mmu-Mark3_000010	mmu_circ_0000421	.	1	exon	ENSMUSG00000007411.16,	20	194
chr12	105799650	105805008	circ_00650	20	+	MMU_CIRCpedia_1570	mmu-Papola_000044	mmu_circ_0003695	.	1	exon	ENSMUSG00000021111.15,	20	206
chr11	80952479	80971614	circ_00651	20	-	MMU_CIRCpedia_30688	mmu-Asic2_000001	mmu_circ_0003448	.	1	exon	ENSMUSG00000020704.13,	20	91
chr1	167234691	167237648	circ_00652	20	-	MMU_CIRCpedia_11679	mmu-Uck2_000001	mmu_circ_0000115	.	1	exon	ENSMUSG00000026558.13,	20	109
chr11	50301757	50308929	circ_00653	20	-	MMU_CIRCpedia_21797	mmu-Canx_000006	mmu_circ_0003085	.	1	exon	ENSMUSG00000020368.15,	20	1946
chr11	104356683	104378826	circ_00654	20	-	MMU_CIRCpedia_1190	mmu-Kansl1_000002	mmu_circ_0000329	.	1	exon	ENSMUSG00000018412.16,	20	140
chr10	90914692	90948672	circ_00655	20	+	MMU_CIRCpedia_33866	mmu-Anks1b_000023	mmu_circ_0002557	.	1	exon	ENSMUSG00000058589.14,	20	656
chr10	73282747	73283608	circ_00656	20	+	.	mmu-intergenic_001734	mmu_circ_0002388	.	1	intron	ENSMUSG00000052613.16,ENSMUSG00000085456.2,	20	3
chrX	151428916	151457836	circ_00657	19	+	MMU_CIRCpedia_10214	mmu-Fam120c_000004	mmu_circ_0001899	.	1	exon	ENSMUSG00000025262.8,	19	95
chr9	96202130	96247088	circ_00658	19	+	MMU_CIRCpedia_35317	mmu-Tfdp2_000002	mmu_circ_0016007	.	1	exon	ENSMUSG00000032411.15,	19	43
chr9	58978624	58990508	circ_00659	19	-	MMU_CIRCpedia_24335	mmu-Neo1_000001	mmu_circ_0001779	.	1	exon	ENSMUSG00000032340.8,	19	229
chr9	3441054	3450151	circ_00660	19	+	MMU_CIRCpedia_17283	mmu-Cwf19l2_000002	mmu_circ_0015533	.	1	exon	ENSMUSG00000025898.6,	19	156
chr7	78247154	78260414	circ_00661	19	-	MMU_CIRCpedia_29843	mmu-Ntrk3_000016	mmu_circ_0014402	.	1	exon	ENSMUSG00000059146.12,	19	152
chr7	48799828	48805694	circ_00662	19	+	MMU_CIRCpedia_21392	mmu-Zdhhc13_000001	mmu_circ_0014235	.	1	exon	ENSMUSG00000030471.17,	19	78
chr7	126551974	126552338	circ_00663	19	-	MMU_CIRCpedia_6662	mmu-Eif3c_000004	mmu_circ_0001628	.	1	exon	ENSMUSG00000030738.11,	19	103
chr6	5045935	5077615	circ_00664	19	+	MMU_CIRCpedia_21853	mmu-Ppp1r9a_000024	mmu_circ_0013428	.	1	exon	ENSMUSG00000032827.15,	19	604
chr5	73520115	73544155	circ_00665	19	+	MMU_CIRCpedia_28467	mmu-Dcun1d4_000003	mmu_circ_0012775	.	1	exon	ENSMUSG00000051674.15,	19	345
chr5	25848361	25850117	circ_00666	19	+	.	mmu-Actr3b_000012	mmu_circ_0012481	.	1	exon	ENSMUSG00000056367.14,	19	551
chr4	87782286	87794011	circ_00667	19	-	MMU_CIRCpedia_32922	mmu-Mllt3_000001	mmu_circ_0001230	.	1	exon	ENSMUSG00000028496.17,	19	125
chr4	48604580	48617331	circ_00668	19	+	MMU_CIRCpedia_21368	mmu-Tmeff1_000006	mmu_circ_0001204	.	1	exon	ENSMUSG00000028347.14,	19	327
chr4	132656692	132673032	circ_00669	19	+	MMU_CIRCpedia_7833	mmu-Eya3_000003	mmu_circ_0001277	.	1	exon	ENSMUSG00000028886.15,	19	57
chr2	68366073	68410141	circ_00670	19	-	MMU_CIRCpedia_26994	mmu-Stk39_000058	mmu_circ_0010119	.	1	exon	ENSMUSG00000027030.15,	19	254
chr2	155432815	155440785	circ_00671	19	-	MMU_CIRCpedia_10601	mmu-Ncoa6_000004	mmu_circ_0009479	.	1	exon	ENSMUSG00000038369.14,	19	32
chr19	37570382	37609105	circ_00672	19	+	MMU_CIRCpedia_18617	mmu-Exoc6_000034	mmu_circ_0007753	.	1	exon	ENSMUSG00000053799.6,	19	139
chr18	22375132	22411609	circ_00673	19	+	MMU_CIRCpedia_13510	mmu-Asxl3_000020	mmu_circ_0000849	.	1	exon	ENSMUSG00000045215.16,	19	36
chr17	28713792	28728975	circ_00674	19	+	.	mmu-Mapk14_000012	mmu_circ_0006659	.	1	exon	ENSMUSG00000053436.15,	19	186
chr16	81576052	81589811	circ_00675	19	+	MMU_CIRCpedia_30871	mmu-Ncam2_000010	mmu_circ_0000704	.	1	exon	ENSMUSG00000022762.18,	19	351
chr16	56586928	56606193	circ_00676	19	+	.	mmu-Abi3bp_000002	.	.	1	exon	ENSMUSG00000035258.15,	19	31
chr15	95346761	95385156	circ_00677	19	-	MMU_CIRCpedia_35060	mmu-Nell2_000015	mmu_circ_0000641	.	1	exon	ENSMUSG00000022454.17,	19	1172
chr15	39452223	39511374	circ_00678	19	+	MMU_CIRCpedia_19148	mmu-Rims2_000111	mmu_circ_0005644	.	1	exon	ENSMUSG00000037386.16,	19	327
chr14	63864215	63878188	circ_00679	19	+	MMU_CIRCpedia_25686	mmu-Pinx1_000005	mmu_circ_0005349	.	1	exon	ENSMUSG00000021958.5,	19	46
chr13	11680965	11688013	circ_00680	19	-	MMU_CIRCpedia_4152	mmu-Ryr2_000097	mmu_circ_0004472	.	1	exon	ENSMUSG00000021313.16,	19	255
chr1	24044113	24086611	circ_00681	19	-	MMU_CIRCpedia_14028	mmu-Fam135a_000011	mmu_circ_0008609	.	1	exon	ENSMUSG00000026153.15,	19	40
chr11	98263469	98267858	circ_00682	19	+	MMU_CIRCpedia_35769	mmu-Cdk12_000025	mmu_circ_0000319	.	1	exon	ENSMUSG00000003119.14,	19	8
chr1	190871591	190888764	circ_00683	19	-	MMU_CIRCpedia_12648	mmu-Rps6kc1_000011	mmu_circ_0008562	.	1	exon	ENSMUSG00000089872.10,	19	535
chr11	86532771	86535460	circ_00684	19	-	MMU_CIRCpedia_32478	mmu-Rps6kb1_000016	mmu_circ_0003505	.	1	exon	ENSMUSG00000020516.15,	19	187
chr1	156869440	156907718	circ_00685	19	-	MMU_CIRCpedia_10778	mmu-Ralgps2_000007	mmu_circ_0000096	.	1	exon	ENSMUSG00000026594.14,	19	150
chr11	4517740	4531305	circ_00686	19	-	MMU_CIRCpedia_20534	mmu-Mtmr3_000001	mmu_circ_0003030	.	0	exon	ENSMUSG00000034354.17,	19	75
chr11	104423921	104426468	circ_00687	19	-	.	mmu-Kansl1_000023	mmu_circ_0002685	.	1	exon	ENSMUSG00000018412.16,	19	80
chr9	42437114	42451762	circ_00688	18	-	MMU_CIRCpedia_19867	mmu-Tbcel_000004	mmu_circ_0001767	.	1	exon	ENSMUSG00000037287.15,	18	59
chr9	107055449	107108456	circ_00689	18	-	MMU_CIRCpedia_2002	mmu-Dock3_000063	mmu_circ_0015236	.	1	exon	ENSMUSG00000039716.12,	18	511
chr8	40597282	40609016	circ_00690	18	-	MMU_CIRCpedia_19381	mmu-Mtmr7_000002	mmu_circ_0014816	.	1	exon	ENSMUSG00000039431.16,	18	155
chr8	111918290	111918956	circ_00691	18	-	MMU_CIRCpedia_3262	mmu-Tmem231_000001	mmu_circ_0014594	.	1	exon	ENSMUSG00000031951.8,	18	29
chr7	59284025	59334066	circ_00692	18	-	.	mmu-intergenic_001814	mmu_circ_0014285	Ube3a	1	intergenic_region	NA	18	119
chr7	141987750	141988436	circ_00693	18	+	MMU_CIRCpedia_9152	mmu-Brsk2_000002	mmu_circ_0013999	.	1	exon	ENSMUSG00000053046.16,	18	266
chr6	31139728	31197851	circ_00694	18	-	.	mmu-Lincpint_000001	mmu_circ_0001453	.	1	exon	ENSMUSG00000044471.12,	18	82
chr6	29870567	29890744	circ_00695	18	+	MMU_CIRCpedia_15628	mmu-Ahcyl2_000047	mmu_circ_0013263	.	1	exon	ENSMUSG00000029772.17,	18	474
chr6	113789752	113796397	circ_00696	18	-	MMU_CIRCpedia_3593	mmu-Atp2b2_000007	mmu_circ_0012951	.	1	exon	ENSMUSG00000030302.16,	18	1130
chr5	23540374	23565265	circ_00697	18	-	MMU_CIRCpedia_13930	mmu-Srpk2_000005	mmu_circ_0001325	.	1	exon	ENSMUSG00000062604.11,	18	592
chr5	134621948	134627775	circ_00698	18	-	MMU_CIRCpedia_8141	mmu-Eif4h_000001	mmu_circ_0012190	.	1	exon	ENSMUSG00000040731.13,	18	1762
chr5	101781374	101798516	circ_00699	18	+	MMU_CIRCpedia_572	mmu-Cds1_000001	mmu_circ_0001370	.	1	exon	ENSMUSG00000029330.8,	18	123
chr4	9281387	9282012	circ_00700	18	+	MMU_CIRCpedia_34414	mmu-Clvs1_000001	mmu_circ_0011856	.	1	exon	ENSMUSG00000041216.15,	18	137
chr4	84971130	85006524	circ_00701	18	+	MMU_CIRCpedia_31888	mmu-Cntln_000012	mmu_circ_0001226	.	1	exon	ENSMUSG00000038070.15,	18	59
chr4	28870556	28871996	circ_00702	18	+	MMU_CIRCpedia_15313	mmu-Epha7_000005	mmu_circ_0011552	.	1	exon	ENSMUSG00000028289.12,	18	310
chr4	120462012	120483833	circ_00703	18	+	MMU_CIRCpedia_5125	mmu-Scmh1_000022	mmu_circ_0001253	.	1	exon	ENSMUSG00000000085.16,	18	39
chr3	50417987	50438915	circ_00704	18	-	MMU_CIRCpedia_21846	mmu-Slc7a11_000001	mmu_circ_0010676	.	1	exon	ENSMUSG00000027737.10,	18	91
chr3	152420014	152428832	circ_00705	18	+	MMU_CIRCpedia_10372	mmu-Zzz3_000002	mmu_circ_0010543	.	1	exon	ENSMUSG00000039068.16,	18	64
chr3	14587309	14588313	circ_00706	18	+	.	mmu-E2f5_000001	mmu_circ_0001111	.	1	intron	ENSMUSG00000027552.14,	18	12
chr2	139883771	139951579	circ_00707	18	-	MMU_CIRCpedia_8846	mmu-Tasp1_000051	mmu_circ_0009383	.	1	exon	ENSMUSG00000039033.11,	18	221
chr19	57731551	57797503	circ_00708	18	+	MMU_CIRCpedia_23934	mmu-Atrnl1_000018	mmu_circ_0000966	.	1	exon	ENSMUSG00000054843.8,	18	285
chr19	42562551	42564341	circ_00709	18	+	MMU_CIRCpedia_19886	mmu-R3hcc1l_000006	mmu_circ_0000953	.	1	exon	ENSMUSG00000025184.10,	18	19
chr1	89663660	89671271	circ_00710	18	+	MMU_CIRCpedia_33488	mmu-Agap1_000037	mmu_circ_0000061	.	1	exon	ENSMUSG00000055013.15,	18	172
chr18	82664837	82682287	circ_00711	18	-	MMU_CIRCpedia_31088	mmu-Zfp236_000003	mmu_circ_0000906	.	1	exon	ENSMUSG00000041258.17,	18	41
chr18	77133090	77150098	circ_00712	18	+	MMU_CIRCpedia_29548	mmu-Pias2_000010	.	.	1	exon	ENSMUSG00000025423.15,	18	109
chr17	90588670	90700905	circ_00713	18	-	MMU_CIRCpedia_33808	mmu-Nrxn1_000001	.	.	0	exon	ENSMUSG00000024109.18,	18	925
chr17	26736815	26743131	circ_00714	18	+	MMU_CIRCpedia_14834	mmu-Crebrf_000017	mmu_circ_0006630	.	1	exon	ENSMUSG00000048249.14,	18	196
chr16	4137365	4138985	circ_00715	18	-	MMU_CIRCpedia_19622	mmu-Crebbp_000010	mmu_circ_0006283	.	1	exon	ENSMUSG00000022521.10,	18	166
chr16	17367403	17389457	circ_00716	18	-	MMU_CIRCpedia_11897	mmu-Pi4ka_000006	mmu_circ_0000670	.	1	exon	ENSMUSG00000041720.14,	18	250
chr1	59191888	59199191	circ_00717	18	-	MMU_CIRCpedia_24418	mmu-Als2_000025	mmu_circ_0008828	.	1	exon	ENSMUSG00000026024.14,	18	59
chr15	89268502	89269962	circ_00718	18	+	MMU_CIRCpedia_33406	mmu-Ppp6r2_000001	mmu_circ_0000637	.	1	exon	ENSMUSG00000036561.8,	18	261
chr15	69013357	69049461	circ_00719	18	+	MMU_CIRCpedia_27090	mmu-Khdrbs3_000012	mmu_circ_0000609	.	1	exon	ENSMUSG00000022332.8,	18	827
chr15	39534837	39616510	circ_00720	18	+	MMU_CIRCpedia_19184	mmu-Rims2_000110	mmu_circ_0000593	.	1	exon	ENSMUSG00000037386.16,	18	307
chr13	9720772	9735466	circ_00721	18	-	MMU_CIRCpedia_35531	mmu-Zmynd11_000002	mmu_circ_0000430	.	1	exon	ENSMUSG00000021156.17,	18	320
chr12	89187021	89193207	circ_00722	18	+	MMU_CIRCpedia_33382	mmu-Nrxn3_000029	mmu_circ_0004322	.	1	exon	ENSMUSG00000066392.11,	18	274
chr12	85863563	85892210	circ_00723	18	+	MMU_CIRCpedia_32175	mmu-Ttll5_000001	mmu_circ_0004299	.	1	exon	ENSMUSG00000012609.19,	18	132
chr12	77331895	77332329	circ_00724	18	+	MMU_CIRCpedia_29628	mmu-Fut8_000026	mmu_circ_0000393	.	1	exon	ENSMUSG00000021065.16,	18	255
chr12	100446859	100495440	circ_00725	18	-	MMU_CIRCpedia_142	mmu-Ttc7b_000001	mmu_circ_0003641	.	1	exon	ENSMUSG00000033530.8,	18	532
chr1	177096966	177131096	circ_00726	18	-	MMU_CIRCpedia_12101	mmu-Akt3_000073	mmu_circ_0008482	.	1	exon	ENSMUSG00000019699.16,	18	948
chr1	16345703	16509408	circ_00727	18	-	MMU_CIRCpedia_11375	mmu-Stau2_000011	.	.	0	exon	ENSMUSG00000025920.19,	18	162
chr11	103046378	103055289	circ_00728	18	+	MMU_CIRCpedia_839	mmu-Nmt1_000001	mmu_circ_0000325	.	1	exon	ENSMUSG00000020936.8,	18	393
chr10	22705692	22712091	circ_00729	18	-	.	mmu-Tbpl1_000005	mmu_circ_0000151	.	1	exon	ENSMUSG00000071359.13,	18	192
chrX	120399401	120401897	circ_00730	17	+	MMU_CIRCpedia_5090	mmu-Pcdh11x_000001	mmu_circ_0016092	.	1	exon	ENSMUSG00000034755.18,	17	98
chr9	53149502	53204530	circ_00731	17	-	MMU_CIRCpedia_22539	mmu-Ddx10_000017	mmu_circ_0015661	.	1	exon	ENSMUSG00000053289.8,	17	92
chr9	18295299	18302183	circ_00732	17	+	MMU_CIRCpedia_12469	mmu-Chordc1_000001	mmu_circ_0001747	.	1	exon	ENSMUSG00000001774.8,	17	265
chr9	121727315	121731565	circ_00733	17	+	MMU_CIRCpedia_5581	mmu-Nktr_000019	mmu_circ_0001861	.	1	exon	ENSMUSG00000032525.15,	17	70
chr8	22414715	22421450	circ_00734	17	+	MMU_CIRCpedia_13537	mmu-Mrps31_000002	mmu_circ_0014726	.	1	exon	ENSMUSG00000031533.4,	17	192
chr7	88074190	88075130	circ_00735	17	+	MMU_CIRCpedia_33003	mmu-Grm5_000002	mmu_circ_0014451	.	1	exon	ENSMUSG00000049583.15,	17	513
chr7	73514089	73519708	circ_00736	17	-	MMU_CIRCpedia_28460	mmu-Chd2_000001	mmu_circ_0014385	.	1	exon	ENSMUSG00000078671.11,	17	132
chr7	51887911	51897372	circ_00737	17	+	MMU_CIRCpedia_22228	mmu-Gas2_000009	mmu_circ_0001569	.	1	exon	ENSMUSG00000030498.15,	17	137
chr7	114319452	114321251	circ_00738	17	-	MMU_CIRCpedia_3684	mmu-4933406I18Rik_000001	mmu_circ_0001616	.	1	exon	ENSMUSG00000087475.3,	17	8
chr6	99626895	99651791	circ_00739	17	-	.	mmu-Eif4e3_000004	mmu_circ_0013646	.	1	exon	ENSMUSG00000093661.1,	17	82
chr6	92138986	92164293	circ_00740	17	+	MMU_CIRCpedia_34295	mmu-Nr2c2_000018	mmu_circ_0001494	.	1	exon	ENSMUSG00000005893.14,	17	296
chr6	36894775	36975247	circ_00741	17	-	MMU_CIRCpedia_18280	mmu-Dgki_000018	.	.	0	exon	ENSMUSG00000038665.15,	17	270
chr6	140586308	140589755	circ_00742	17	+	MMU_CIRCpedia_8992	mmu-Plekha5_000060	mmu_circ_0013156	.	1	exon	ENSMUSG00000030231.11,	17	108
chr5	74540931	74557149	circ_00743	17	+	MMU_CIRCpedia_28752	mmu-Fip1l1_000003	mmu_circ_0012779	.	1	exon	ENSMUSG00000029227.15,	17	338
chr5	73520115	73534697	circ_00744	17	+	MMU_CIRCpedia_28466	mmu-Dcun1d4_000001	mmu_circ_0012774	.	1	exon	ENSMUSG00000051674.15,	17	425
chr5	54102574	54105398	circ_00745	17	+	MMU_CIRCpedia_22799	mmu-Stim2_000003	mmu_circ_0012705	.	1	exon	ENSMUSG00000039156.19,	17	193
chr5	20534336	20569354	circ_00746	17	+	MMU_CIRCpedia_12959	mmu-Magi2_000039	mmu_circ_0012403	.	1	exon	ENSMUSG00000040003.18,	17	230
chr4	58832703	58841605	circ_00747	17	-	MMU_CIRCpedia_24249	mmu-AI314180_000001	mmu_circ_0011710	.	1	exon	ENSMUSG00000050812.18,	17	112
chr4	121170617	121190258	circ_00748	17	-	MMU_CIRCpedia_5347	mmu-Rlf_000011	mmu_circ_0001255	.	1	exon	ENSMUSG00000049878.13,	17	83
chr4	108717788	108719812	circ_00749	17	-	MMU_CIRCpedia_2500	mmu-Zfyve9_000001	mmu_circ_0001240	.	1	exon	ENSMUSG00000034557.14,	17	117
chr3	59031545	59093695	circ_00750	17	+	MMU_CIRCpedia_24367	mmu-Med12l_000016	mmu_circ_0010735	.	1	exon	ENSMUSG00000056476.13,	17	61
chr3	55853770	55891674	circ_00751	17	-	MMU_CIRCpedia_23327	mmu-Nbea_000135	mmu_circ_0001130	.	1	exon	ENSMUSG00000027799.12,	17	373
chr3	110135262	110136030	circ_00752	17	-	MMU_CIRCpedia_2781	mmu-Ntng1_000004	mmu_circ_0010374	.	1	exon	ENSMUSG00000059857.15,	17	202
chr3	109525868	109578364	circ_00753	17	+	MMU_CIRCpedia_2603	mmu-Vav3_000005	mmu_circ_0010366	.	1	exon	ENSMUSG00000033721.16,	17	90
chr2	68307040	68359034	circ_00754	17	-	MMU_CIRCpedia_26975	mmu-Stk39_000054	mmu_circ_0010114	.	1	exon	ENSMUSG00000027030.15,	17	295
chr2	58934368	58983007	circ_00755	17	-	MMU_CIRCpedia_24324	mmu-Ccdc148_000002	mmu_circ_0010039	.	1	exon	ENSMUSG00000036641.9,	17	66
chr2	33260477	33284908	circ_00756	17	-	MMU_CIRCpedia_16820	mmu-Ralgps1_000005	mmu_circ_0009868	.	1	exon	ENSMUSG00000038831.16,	17	233
chr2	14026905	14045255	circ_00757	17	-	MMU_CIRCpedia_8918	mmu-Ptpla_000004	mmu_circ_0009382	.	0	exon	ENSMUSG00000063275.15,	17	34
chr19	56570415	56576284	circ_00758	17	+	MMU_CIRCpedia_23570	mmu-Nhlrc2_000005	mmu_circ_0000962	.	1	exon	ENSMUSG00000025078.8,	17	35
chr19	50241947	50262367	circ_00759	17	-	MMU_CIRCpedia_21775	mmu-Sorcs1_000004	mmu_circ_0007883	.	1	exon	ENSMUSG00000043531.16,	17	98
chr19	37044521	37088587	circ_00760	17	-	MMU_CIRCpedia_18413	mmu-Cpeb3_000008	mmu_circ_0000947	.	1	exon	ENSMUSG00000039652.16,	17	128
chr18	82668571	82682287	circ_00761	17	-	MMU_CIRCpedia_31090	mmu-Zfp236_000006	mmu_circ_0000907	.	1	exon	ENSMUSG00000041258.17,	17	40
chr18	65638749	65656632	circ_00762	17	+	MMU_CIRCpedia_26225	mmu-Zfp532_000016	mmu_circ_0000884	.	1	exon	ENSMUSG00000042439.12,	17	37
chr17	88462712	88463263	circ_00763	17	+	MMU_CIRCpedia_33118	mmu-Foxn2_000005	mmu_circ_0007088	.	1	exon	ENSMUSG00000034998.18,	17	11
chr17	26757804	26763448	circ_00764	17	+	MMU_CIRCpedia_14842	mmu-Crebrf_000001	mmu_circ_0006634	.	1	exon	ENSMUSG00000048249.14,	17	273
chr15	5322243	5323612	circ_00765	17	+	.	mmu-intergenic_001379	mmu_circ_0005697	.	1	intergenic_region	NA	17	21
chr15	34999830	35115645	circ_00766	17	-	MMU_CIRCpedia_17575	mmu-Stk3_000013	.	.	0	exon	ENSMUSG00000022329.15,	17	83
chr15	34945005	35115645	circ_00767	17	-	MMU_CIRCpedia_17562	mmu-Stk3_000014	.	.	0	exon	ENSMUSG00000022329.15,	17	66
chr1	52489920	52490755	circ_00768	17	-	MMU_CIRCpedia_22394	mmu-Nab1_000002	mmu_circ_0008772	.	1	exon	ENSMUSG00000002881.14,	17	33
chr13	36232121	36342097	circ_00769	17	+	MMU_CIRCpedia_18073	mmu-Fars2_000002	.	.	0	exon	ENSMUSG00000021420.13,	17	150
chr13	14285547	14300447	circ_00770	17	-	MMU_CIRCpedia_9259	mmu-Hecw1_000021	mmu_circ_0004505	.	1	exon	ENSMUSG00000021301.9,	17	226
chr1	177102961	177131096	circ_00771	17	-	MMU_CIRCpedia_12104	mmu-Akt3_000076	mmu_circ_0008483	.	1	exon	ENSMUSG00000019699.16,	17	1145
chr11	74945521	74990215	circ_00772	17	+	MMU_CIRCpedia_28892	mmu-Smg6_000011	mmu_circ_0003357	.	1	exon	ENSMUSG00000038290.15,	17	90
chr11	58040390	58044050	circ_00773	17	+	MMU_CIRCpedia_24058	mmu-Larp1_000001	.	.	1	exon	ENSMUSG00000037331.15,	17	64
chr11	50304325	50308929	circ_00774	17	-	MMU_CIRCpedia_21800	mmu-Canx_000004	mmu_circ_0003087	.	1	exon	ENSMUSG00000020368.15,	17	1920
chr11	107592705	107604363	circ_00775	17	+	MMU_CIRCpedia_2119	mmu-Helz_000003	mmu_circ_0002732	.	1	exon	ENSMUSG00000020721.16,	17	99
chr10	49523681	49535499	circ_00776	17	-	MMU_CIRCpedia_21575	mmu-Grik2_000002	mmu_circ_0002252	.	1	exon	ENSMUSG00000056073.16,	17	287
chr10	45588379	45618629	circ_00777	17	+	MMU_CIRCpedia_20601	mmu-Hace1_000003	mmu_circ_0002236	.	1	exon	ENSMUSG00000038822.15,	17	87
chr9	9743574	9748487	circ_00778	16	-	MMU_CIRCpedia_35571	mmu-Cntn5_000001	mmu_circ_0016026	.	1	exon	ENSMUSG00000039488.15,	16	84
chr9	70475775	70476668	circ_00779	16	-	MMU_CIRCpedia_27503	mmu-Rnf111_000006	mmu_circ_0015842	.	1	exon	ENSMUSG00000032217.13,	16	47
chr9	45896084	45900256	circ_00780	16	-	MMU_CIRCpedia_20735	mmu-Rnf214_000007	.	.	1	exon	ENSMUSG00000042790.16,	16	210
chr9	123542343	123552817	circ_00781	16	+	MMU_CIRCpedia_6118	mmu-Sacm1l_000001	mmu_circ_0015402	.	1	exon	ENSMUSG00000025240.9,	16	176
chr9	117959966	118014248	circ_00782	16	-	.	mmu-Zcwpw2_000001	mmu_circ_0015371	.	0	exon	ENSMUSG00000032443.16,	16	14
chr9	100776755	100803354	circ_00783	16	+	MMU_CIRCpedia_298	mmu-Stag1_000010	mmu_circ_0015153	.	1	exon	ENSMUSG00000037286.15,	16	168
chr8	90932248	90933862	circ_00784	16	+	MMU_CIRCpedia_33874	mmu-Chd9_000057	mmu_circ_0001714	.	1	exon	ENSMUSG00000056608.14,	16	39
chr7	97660812	97670882	circ_00785	16	+	MMU_CIRCpedia_35604	mmu-Rsf1_000007	mmu_circ_0013678	Rsf1os2	1	exon	ENSMUSG00000035623.14,	16	129
chr7	92645989	92665865	circ_00786	16	-	MMU_CIRCpedia_34401	mmu-Pcf11_000002	mmu_circ_0014479	.	1	exon	ENSMUSG00000041328.16,	16	80
chr7	61911362	61925420	circ_00787	16	-	MMU_CIRCpedia_25152	mmu-intergenic_001467	mmu_circ_0014317	.	1	exon	ENSMUSG00000109394.2,	16	96
chr7	116387843	116391393	circ_00788	16	-	MMU_CIRCpedia_4069	mmu-Pik3c2a_000078	mmu_circ_0013805	.	1	exon	ENSMUSG00000030660.9,	16	96
chr6	67077247	67116767	circ_00789	16	+	.	mmu-intergenic_001368	mmu_circ_0013502	.	1	intergenic_region	NA	16	9
chr6	47540676	47577667	circ_00790	16	-	MMU_CIRCpedia_21108	mmu-Ezh2_000008	mmu_circ_0001470	.	1	exon	ENSMUSG00000029687.16,	16	3
chr6	38470151	38484125	circ_00791	16	+	MMU_CIRCpedia_18914	mmu-Ubn2_000012	mmu_circ_0013364	.	1	exon	ENSMUSG00000038538.17,	16	143
chr6	140543719	140563648	circ_00792	16	+	MMU_CIRCpedia_8973	mmu-Plekha5_000001	mmu_circ_0013150	.	1	exon	ENSMUSG00000030231.11,	16	108
chr5	66391626	66400281	circ_00793	16	-	MMU_CIRCpedia_26505	mmu-Apbb2_000002	mmu_circ_0001352	.	1	exon	ENSMUSG00000029207.16,	16	71
chr5	3722545	3772787	circ_00794	16	-	MMU_CIRCpedia_18492	mmu-Ankib1_000011	mmu_circ_0012613	.	1	exon	ENSMUSG00000040351.11,	16	100
chr5	147450652	147467097	circ_00795	16	+	MMU_CIRCpedia_9770	mmu-Pan3_000006	mmu_circ_0012343	.	1	exon	ENSMUSG00000029647.15,	16	14
chr4	150468694	150477468	circ_00796	16	+	MMU_CIRCpedia_10091	mmu-Rere_000022	mmu_circ_0001302	.	1	exon	ENSMUSG00000039852.17,	16	281
chr4	109861808	109890990	circ_00797	16	+	MMU_CIRCpedia_2682	mmu-Faf1_000007	mmu_circ_0001244	.	1	exon	ENSMUSG00000010517.7,	16	263
chr4	103059617	103072843	circ_00798	16	-	MMU_CIRCpedia_853	mmu-Wdr78_000001	mmu_circ_0010989	.	1	exon	ENSMUSG00000035126.19,	16	48
chr3	26133241	26135389	circ_00799	16	-	.	mmu-intergenic_001654	mmu_circ_0010604	.	1	intron	ENSMUSG00000063887.13,	16	193
chr2	68263234	68359034	circ_00800	16	-	MMU_CIRCpedia_26968	mmu-Stk39_000002	mmu_circ_0010113	.	1	exon	ENSMUSG00000027030.15,	16	296
chr2	37635423	37647285	circ_00801	16	-	MMU_CIRCpedia_18647	mmu-Strbp_000010	mmu_circ_0009941	.	1	exon	ENSMUSG00000026915.16,	16	317
chr2	155437859	155440785	circ_00802	16	-	MMU_CIRCpedia_10603	mmu-Ncoa6_000015	mmu_circ_0009480	.	1	exon	ENSMUSG00000038369.14,	16	35
chr2	146340378	146342749	circ_00803	16	-	MMU_CIRCpedia_9658	mmu-Ralgapa2_000005	mmu_circ_0001085	.	1	exon	ENSMUSG00000037110.20,	16	33
chr2	119902605	119903733	circ_00804	16	+	MMU_CIRCpedia_4966	mmu-Mga_000018	mmu_circ_0009233	.	1	exon	ENSMUSG00000033943.15,	16	117
chr19	48704217	48713573	circ_00805	16	+	MMU_CIRCpedia_21386	mmu-Sorcs3_000017	mmu_circ_0007873	.	1	exon	ENSMUSG00000063434.5,	16	123
chr19	4784723	4785567	circ_00806	16	-	.	mmu-Rbm4_000004	mmu_circ_0000917	.	1	exon	ENSMUSG00000094936.7,	16	123
chr19	4320151	4321056	circ_00807	16	-	MMU_CIRCpedia_20030	mmu-Kdm2a_000005	mmu_circ_0007803	.	1	exon	ENSMUSG00000054611.16,	16	93
chr18	73657194	73678039	circ_00808	16	-	MMU_CIRCpedia_28506	mmu-Smad4_000001	mmu_circ_0007495	.	1	exon	ENSMUSG00000024515.13,	16	39
chr18	61157342	61157761	circ_00809	16	-	MMU_CIRCpedia_25046	mmu-Hmgxb3_000001	mmu_circ_0007421	.	1	exon	ENSMUSG00000024622.7,	16	120
chr18	61140790	61141790	circ_00810	16	-	MMU_CIRCpedia_25039	mmu-Hmgxb3_000013	mmu_circ_0000876	.	1	exon	ENSMUSG00000024622.7,	16	141
chr1	8583204	8607152	circ_00811	16	-	MMU_CIRCpedia_32161	mmu-Sntg1_000016	mmu_circ_0000005	.	1	exon	ENSMUSG00000025909.16,	16	161
chr18	5633203	5705243	circ_00812	16	+	.	mmu-intergenic_000034	mmu_circ_0007395	.	1	exon	ENSMUSG00000024238.14,	16	96
chr18	39227367	39246924	circ_00813	16	+	MMU_CIRCpedia_19089	mmu-Arhgap26_000054	mmu_circ_0000867	.	1	exon	ENSMUSG00000036452.17,	16	278
chr18	35317841	35348760	circ_00814	16	-	MMU_CIRCpedia_17693	mmu-Sil1_000003	mmu_circ_0007273	.	1	exon	ENSMUSG00000024357.9,	16	222
chr18	10574874	10586041	circ_00815	16	-	MMU_CIRCpedia_1548	mmu-Esco1_000004	mmu_circ_0007120	.	1	exon	ENSMUSG00000024293.15,	16	185
chr17	27450124	27473124	circ_00816	16	-	MMU_CIRCpedia_14949	mmu-Grm4_000003	mmu_circ_0006640	.	1	exon	ENSMUSG00000063239.17,	16	68
chr16	94403313	94468060	circ_00817	16	+	.	mmu-Ttc3_000025	mmu_circ_0000717	.	1	exon	ENSMUSG00000040785.19,	16	1207
chr16	94262591	94268698	circ_00818	16	-	MMU_CIRCpedia_34738	mmu-Hlcs_000001	mmu_circ_0000712	.	1	exon	ENSMUSG00000040820.16,	16	34
chr1	66801048	66807604	circ_00819	16	-	MMU_CIRCpedia_26655	mmu-Kansl1l_000001	mmu_circ_0000049	.	1	exon	ENSMUSG00000026004.15,	16	42
chr16	6154541	6173667	circ_00820	16	+	.	.	mmu_circ_0006359	.	1	intron	ENSMUSG00000008658.16,	16	239
chr15	82825230	82857284	circ_00821	16	-	MMU_CIRCpedia_31127	mmu-Tcf20_000003	mmu_circ_0000628	.	1	exon	ENSMUSG00000041852.15,	16	32
chr1	53885328	53914632	circ_00822	16	-	MMU_CIRCpedia_22765	mmu-Hecw2_000001	mmu_circ_0000040	.	1	exon	ENSMUSG00000042807.15,	16	109
chr14	70141610	70142531	circ_00823	16	-	MMU_CIRCpedia_27393	mmu-Ccar2_000001	mmu_circ_0005398	.	1	exon	ENSMUSG00000033712.6,	16	211
chr14	64825600	64828668	circ_00824	16	-	MMU_CIRCpedia_25939	mmu-Hmbox1_000003	mmu_circ_0000549	.	1	exon	ENSMUSG00000021972.14,	16	114
chr14	60843207	60875307	circ_00825	16	+	MMU_CIRCpedia_24991	mmu-Mipep_000013	mmu_circ_0000548	.	1	exon	ENSMUSG00000021993.10,	16	44
chr14	27876586	27912980	circ_00826	16	+	MMU_CIRCpedia_15082	mmu-Erc2_000002	.	.	1	exon	ENSMUSG00000040640.11,	16	396
chr1	39555477	39565332	circ_00827	16	-	MMU_CIRCpedia_19194	mmu-Rnf149_000002	mmu_circ_0008725	.	1	exon	ENSMUSG00000048234.13,	16	154
chr13	55069721	55093281	circ_00828	16	-	MMU_CIRCpedia_23066	mmu-Uimc1_000016	mmu_circ_0004663	.	1	exon	ENSMUSG00000025878.16,	16	74
chr13	11769851	11785141	circ_00829	16	-	MMU_CIRCpedia_4325	mmu-Ryr2_000001	mmu_circ_0004474	.	1	exon	ENSMUSG00000021313.16,	16	205
chr12	8698090	8706041	circ_00830	16	+	MMU_CIRCpedia_32677	mmu-Pum2_000006	mmu_circ_0000356	.	1	exon	ENSMUSG00000020594.14,	16	372
chr11	93905158	93912458	circ_00831	16	+	MMU_CIRCpedia_34642	mmu-Mbtd1_000004	mmu_circ_0000313	.	1	exon	ENSMUSG00000059474.13,	16	38
chr1	162231653	162313696	circ_00832	16	-	MMU_CIRCpedia_11259	mmu-Dnm3_000018	mmu_circ_0008351	.	1	exon	ENSMUSG00000040265.16,	16	242
chr11	53368659	53375633	circ_00833	16	+	MMU_CIRCpedia_22611	mmu-Aff4_000007	mmu_circ_0000261	.	1	exon	ENSMUSG00000049470.13,	16	221
chr1	133753088	133753749	circ_00834	16	-	MMU_CIRCpedia_8016	mmu-Atp2b4_000001	mmu_circ_0000079	.	1	exon	ENSMUSG00000026463.17,	16	470
chr10	49523681	49578302	circ_00835	16	-	MMU_CIRCpedia_21576	mmu-Grik2_000005	mmu_circ_0002253	.	1	exon	ENSMUSG00000056073.16,	16	281
chrY	90739141	90793417	circ_00836	15	+	.	mmu-intergenic_001330	.	G530011O06Rik	0	intergenic_region	NA	15	20
chrX	139954906	139968599	circ_00837	15	-	MMU_CIRCpedia_8869	mmu-Rbm41_000004	mmu_circ_0016132	.	1	exon	ENSMUSG00000031433.15,	15	45
chr9	64835953	64839144	circ_00838	15	+	MMU_CIRCpedia_25947	mmu-Dennd4a_000032	mmu_circ_0015784	.	1	exon	ENSMUSG00000053641.9,	15	199
chr9	54374652	54382721	circ_00839	15	-	MMU_CIRCpedia_22827	mmu-Dmxl2_000059	mmu_circ_0015679	.	1	exon	ENSMUSG00000041268.17,	15	325
chr9	22036311	22036857	circ_00840	15	-	MMU_CIRCpedia_13437	mmu-Elavl3_000006	mmu_circ_0015462	.	1	exon	ENSMUSG00000003410.8,	15	210
chr9	122136905	122137601	circ_00841	15	+	MMU_CIRCpedia_5712	mmu-Snrk_000003	mmu_circ_0015393	.	1	exon	ENSMUSG00000038145.17,	15	334
chr9	108528588	108534618	circ_00842	15	+	MMU_CIRCpedia_2397	mmu-Qrich1_000002	mmu_circ_0001842	.	1	exon	ENSMUSG00000006673.14,	15	175
chr9	10090157	10172122	circ_00843	15	-	MMU_CIRCpedia_361	mmu-Cntn5_000002	mmu_circ_0015161	.	1	exon	ENSMUSG00000039488.15,	15	57
chr8	81715200	81770924	circ_00844	15	+	MMU_CIRCpedia_30925	mmu-Inpp4b_000023	mmu_circ_0015020	.	1	exon	ENSMUSG00000037940.17,	15	73
chr7	97705588	97716539	circ_00845	15	+	MMU_CIRCpedia_35615	mmu-Clns1a_000005	mmu_circ_0013679	.	1	exon	ENSMUSG00000025439.5,	15	201
chr7	132966506	132973623	circ_00846	15	+	MMU_CIRCpedia_7905	mmu-Zranb1_000030	mmu_circ_0001640	.	1	exon	ENSMUSG00000030967.15,	15	252
chr7	130739811	130753661	circ_00847	15	+	MMU_CIRCpedia_7587	mmu-Tacc2_000001	mmu_circ_0013942	.	1	exon	ENSMUSG00000030852.17,	15	116
chr7	130503721	130516168	circ_00848	15	-	MMU_CIRCpedia_7521	mmu-Ate1_000002	mmu_circ_0013935	.	1	exon	ENSMUSG00000030850.17,	15	233
chr7	122516828	122544779	circ_00849	15	+	MMU_CIRCpedia_5796	mmu-Prkcb_000003	mmu_circ_0013846	.	1	exon	ENSMUSG00000052889.11,	15	1437
chr6	38168090	38191764	circ_00850	15	-	MMU_CIRCpedia_18822	mmu-D630045J12Rik_000001	mmu_circ_0013349	.	1	exon	ENSMUSG00000063455.16,	15	35
chr6	134758618	134761434	circ_00851	15	-	MMU_CIRCpedia_8165	mmu-Dusp16_000001	mmu_circ_0013121	.	1	exon	ENSMUSG00000030203.17,	15	22
chr6	134506195	134520593	circ_00852	15	-	MMU_CIRCpedia_8109	mmu-Lrp6_000037	mmu_circ_0013116	.	1	exon	ENSMUSG00000030201.15,	15	153
chr6	127468031	127491890	circ_00853	15	+	.	mmu-Parp11_000002	mmu_circ_0013094	.	1	exon	ENSMUSG00000037997.12,	15	58
chr5	43758221	43773659	circ_00854	15	-	MMU_CIRCpedia_20150	mmu-Fbxl5_000001	mmu_circ_0001345	.	1	exon	ENSMUSG00000039753.16,	15	410
chr5	20789628	20855201	circ_00855	15	-	MMU_CIRCpedia_13051	mmu-Phtf2_000013	.	.	1	exon	ENSMUSG00000039987.15,	15	25
chr4	150500002	150534945	circ_00856	15	+	MMU_CIRCpedia_10102	mmu-Rere_000019	mmu_circ_0011448	.	1	exon	ENSMUSG00000039852.17,	15	242
chr4	124682192	124683855	circ_00857	15	-	MMU_CIRCpedia_6363	mmu-Utp11l_000001	mmu_circ_0011143	.	1	exon	ENSMUSG00000028907.7,	15	63
chr3	97792738	97796808	circ_00858	15	-	MMU_CIRCpedia_35644	mmu-Pde4dip_000001	mmu_circ_0010967	.	1	exon	ENSMUSG00000038170.15,	15	278
chr3	96019608	96042928	circ_00859	15	-	MMU_CIRCpedia_35261	mmu-Vps45_000003	mmu_circ_0001151	.	1	exon	ENSMUSG00000015747.5,	15	185
chr3	37448407	37464658	circ_00860	15	+	MMU_CIRCpedia_18560	mmu-Spata5_000008	mmu_circ_0001120	.	1	exon	ENSMUSG00000027722.14,	15	79
chr3	122794259	122818067	circ_00861	15	+	MMU_CIRCpedia_5899	mmu-Pde5a_000012	mmu_circ_0001167	4930447N08Rik	1	exon	ENSMUSG00000053965.10,	15	71
chr2	74547837	74573626	circ_00862	15	-	MMU_CIRCpedia_28767	mmu-Lnp_000003	mmu_circ_0001037	.	1	exon	ENSMUSG00000009207.15,	15	173
chr2	3304811	3316248	circ_00863	15	+	MMU_CIRCpedia_16771	mmu-Nmt2_000001	mmu_circ_0009848	.	1	exon	ENSMUSG00000026643.16,	15	277
chr2	29893000	29922371	circ_00864	15	+	MMU_CIRCpedia_15643	mmu-Odf2_000020	mmu_circ_0009799	.	1	exon	ENSMUSG00000026790.19,	15	197
chr2	127237460	127238820	circ_00865	15	+	MMU_CIRCpedia_6884	mmu-Snrnp200_000012	mmu_circ_0009312	.	1	exon	ENSMUSG00000003660.10,	15	295
chr18	80891814	80917878	circ_00866	15	-	MMU_CIRCpedia_30664	mmu-Atp9b_000003	mmu_circ_0007562	.	1	exon	ENSMUSG00000024566.9,	15	174
chr18	64386344	64388820	circ_00867	15	+	.	mmu-Onecut2_000001	mmu_circ_0007448	.	1	exon	ENSMUSG00000045991.18,	15	7
chr17	86051085	86120746	circ_00868	15	-	MMU_CIRCpedia_32253	mmu-Srbd1_000012	mmu_circ_0000827	.	1	exon	ENSMUSG00000024135.9,	15	39
chr17	27450124	27454622	circ_00869	15	-	MMU_CIRCpedia_14948	mmu-Grm4_000001	mmu_circ_0006639	.	1	exon	ENSMUSG00000063239.17,	15	100
chr16	74352550	74352877	circ_00870	15	-	MMU_CIRCpedia_28692	mmu-Robo2_000001	mmu_circ_0000700	.	1	exon	ENSMUSG00000052516.19,	15	233
chr16	31127320	31141797	circ_00871	15	-	MMU_CIRCpedia_16055	mmu-Acap2_000001	mmu_circ_0000677	.	1	exon	ENSMUSG00000049076.11,	15	370
chr15	95864224	95920378	circ_00872	15	+	MMU_CIRCpedia_35188	mmu-Ano6_000010	.	.	1	exon	ENSMUSG00000064210.7,	15	59
chr15	68165752	68170223	circ_00873	15	-	MMU_CIRCpedia_26943	mmu-Zfat_000002	mmu_circ_0000607	.	1	exon	ENSMUSG00000022335.17,	15	31
chr13	55034888	55069807	circ_00874	15	-	MMU_CIRCpedia_23031	mmu-Uimc1_000012	mmu_circ_0004659	.	1	exon	ENSMUSG00000025878.16,	15	51
chr13	14278277	14311790	circ_00875	15	-	MMU_CIRCpedia_9236	mmu-Hecw1_000004	mmu_circ_0004504	.	1	exon	ENSMUSG00000021301.9,	15	142
chr13	106812207	106848336	circ_00876	15	-	MMU_CIRCpedia_1859	mmu-Ipo11_000001	mmu_circ_0004428	.	1	exon	ENSMUSG00000042590.16,	15	172
chr12	21217974	21230956	circ_00877	15	+	MMU_CIRCpedia_13170	mmu-Asap2_000005	mmu_circ_0003834	.	1	exon	ENSMUSG00000052632.16,	15	100
chr1	191749539	191763671	circ_00878	15	+	MMU_CIRCpedia_12686	mmu-Lpgat1_000001	mmu_circ_0000135	.	1	exon	ENSMUSG00000026623.16,	15	476
chr1	179999361	180040200	circ_00879	15	+	MMU_CIRCpedia_12236	mmu-Cdc42bpa_000001	mmu_circ_0008505	.	1	exon	ENSMUSG00000026490.18,	15	468
chr1	177067210	177248881	circ_00880	15	-	MMU_CIRCpedia_12092	mmu-Akt3_000040	.	.	0	exon	ENSMUSG00000019699.16,	15	584
chr11	74928992	74990215	circ_00881	15	+	MMU_CIRCpedia_28887	mmu-Smg6_000006	mmu_circ_0000288	.	1	exon	ENSMUSG00000038290.15,	15	43
chr1	16581926	16602353	circ_00882	15	-	MMU_CIRCpedia_11556	mmu-Ube2w_000007	mmu_circ_0008367	.	1	exon	ENSMUSG00000025939.17,	15	254
chr11	52236836	52245121	circ_00883	15	+	MMU_CIRCpedia_22344	mmu-Skp1a_000001	mmu_circ_0003111	.	0	exon	ENSMUSG00000036309.14,	15	1911
chr1	140362948	140484233	circ_00884	15	+	MMU_CIRCpedia_8930	mmu-Kcnt2_000018	.	.	0	exon	ENSMUSG00000052726.15,	15	73
chr1	140362948	140431433	circ_00885	15	+	MMU_CIRCpedia_8928	mmu-Kcnt2_000019	.	.	0	exon	ENSMUSG00000052726.15,	15	204
chr1	128151743	128153399	circ_00886	15	+	MMU_CIRCpedia_7084	mmu-R3hdm1_000087	mmu_circ_0008139	.	1	exon	ENSMUSG00000056211.13,	15	164
chr11	26534210	26550075	circ_00887	15	-	MMU_CIRCpedia_14788	mmu-Vrk2_000003	mmu_circ_0002930	.	1	exon	ENSMUSG00000064090.14,	15	18
chr1	119691600	119765922	circ_00888	15	-	MMU_CIRCpedia_4837	mmu-Ptpn4_000021	.	.	0	exon	ENSMUSG00000026384.13,	15	240
chr10	90069467	90114447	circ_00889	15	+	.	mmu-Anks1b_000038	mmu_circ_0002548	.	1	intron	ENSMUSG00000058589.14,	15	132
chr10	88400651	88419560	circ_00890	15	+	MMU_CIRCpedia_33101	mmu-Gnptab_000002	mmu_circ_0002526	.	1	exon	ENSMUSG00000035311.16,	15	128
chr10	85143015	85157194	circ_00891	15	-	MMU_CIRCpedia_31989	mmu-Cry1_000001	mmu_circ_0002512	.	1	exon	ENSMUSG00000020038.10,	15	71
chr10	75274016	75279961	circ_00892	15	+	MMU_CIRCpedia_29030	mmu-Specc1l_000003	mmu_circ_0000180	.	1	exon	ENSMUSG00000033444.14,	15	128
chr10	20434464	20443369	circ_00893	15	-	MMU_CIRCpedia_12929	mmu-Pde7b_000002	.	.	1	exon	ENSMUSG00000019990.15,	15	102
chr10	18089447	18096336	circ_00894	15	+	MMU_CIRCpedia_12311	mmu-Reps1_000001	mmu_circ_0000148	.	1	exon	ENSMUSG00000019854.17,	15	23
chr10	121925815	121931509	circ_00895	15	-	MMU_CIRCpedia_5647	mmu-Srgap1_000002	mmu_circ_0000220	.	1	exon	ENSMUSG00000020121.15,	15	18
chr10	114444678	114487006	circ_00896	15	-	MMU_CIRCpedia_3700	mmu-Trhde_000016	mmu_circ_0001965	.	1	exon	ENSMUSG00000050663.7,	15	101
chr10	11178733	11185462	circ_00897	15	+	MMU_CIRCpedia_3246	mmu-Shprh_000009	mmu_circ_0000143	.	1	exon	ENSMUSG00000090112.8,	15	68
chr10	110216701	110217110	circ_00898	15	-	.	mmu-Nav3_000016	mmu_circ_0001952	.	1	exon	ENSMUSG00000020181.16,	15	113
chr10	109816253	109824681	circ_00899	15	-	MMU_CIRCpedia_2661	mmu-Nav3_000008	mmu_circ_0000211	.	1	exon	ENSMUSG00000020181.16,	15	128
chrX	113110175	113140786	circ_00900	14	-	MMU_CIRCpedia_3502	mmu-Chm_000001	mmu_circ_0016082	.	1	exon	ENSMUSG00000025531.14,	14	142
chrX	105175989	105182464	circ_00901	14	-	.	mmu-intergenic_001900	.	.	0	intergenic_region	NA	14	33
chr9	47787970	47818817	circ_00902	14	+	MMU_CIRCpedia_21183	mmu-Cadm1_000001	.	Gm10677	1	exon	ENSMUSG00000032076.19,	14	345
chr9	44828783	44829271	circ_00903	14	-	MMU_CIRCpedia_20406	mmu-Kmt2a_000002	mmu_circ_0001768	.	1	exon	ENSMUSG00000002028.13,	14	72
chr9	3582578	3635157	circ_00904	14	+	MMU_CIRCpedia_17907	mmu-Gucy1a2_000005	mmu_circ_0015551	.	1	exon	ENSMUSG00000041624.10,	14	158
chr9	120453563	120464961	circ_00905	14	+	.	mmu-intergenic_000260	.	.	1	exon	ENSMUSG00000041794.13,	14	244
chr9	114705053	114709314	circ_00906	14	+	MMU_CIRCpedia_3734	mmu-Dync1li1_000001	mmu_circ_0015352	.	1	exon	ENSMUSG00000032435.9,	14	459
chr9	10144088	10172122	circ_00907	14	-	MMU_CIRCpedia_502	mmu-Cntn5_000006	mmu_circ_0015173	.	1	exon	ENSMUSG00000039488.15,	14	74
chr9	100705152	100803354	circ_00908	14	+	MMU_CIRCpedia_265	mmu-Stag1_000011	mmu_circ_0001834	.	1	exon	ENSMUSG00000037286.15,	14	99
chr9	100705152	100757786	circ_00909	14	+	MMU_CIRCpedia_261	mmu-Stag1_000008	mmu_circ_0015149	.	1	exon	ENSMUSG00000037286.15,	14	205
chr8	77382724	77411128	circ_00910	14	-	MMU_CIRCpedia_29649	mmu-Arhgap10_000008	.	.	1	exon	ENSMUSG00000037148.8,	14	277
chr8	77344639	77411128	circ_00911	14	-	MMU_CIRCpedia_29635	mmu-Arhgap10_000021	.	.	1	exon	ENSMUSG00000037148.8,	14	343
chr8	16211699	16234181	circ_00912	14	-	MMU_CIRCpedia_11250	mmu-Csmd1_000003	mmu_circ_0014712	.	1	exon	ENSMUSG00000060924.15,	14	93
chr7	65326261	65337146	circ_00913	14	-	MMU_CIRCpedia_26163	mmu-Tjp1_000001	mmu_circ_0014357	.	1	exon	ENSMUSG00000030516.14,	14	151
chr7	61813261	61925420	circ_00914	14	-	.	mmu-intergenic_001489	.	.	0	exon	ENSMUSG00000109394.2,	14	87
chr7	132949584	132973623	circ_00915	14	+	MMU_CIRCpedia_7902	mmu-Zranb1_000032	mmu_circ_0001639	.	1	exon	ENSMUSG00000030967.15,	14	244
chr7	125752972	125770703	circ_00916	14	+	MMU_CIRCpedia_6542	mmu-D430042O09Rik_000001	.	.	1	exon	ENSMUSG00000032743.15,	14	29
chr6	99435215	99456580	circ_00917	14	-	.	mmu-intergenic_001356	mmu_circ_0001500	.	1	intron	ENSMUSG00000030067.17,ENSMUSG00000030068.4,	14	122
chr6	93745433	93815825	circ_00918	14	-	MMU_CIRCpedia_34582	mmu-Magi1_000016	.	.	1	exon	ENSMUSG00000045095.16,	14	171
chr6	84989324	85011483	circ_00919	14	-	MMU_CIRCpedia_31896	mmu-Exoc6b_000002	mmu_circ_0013555	.	1	exon	ENSMUSG00000033769.16,	14	230
chr6	71552398	71579836	circ_00920	14	+	MMU_CIRCpedia_27847	mmu-Chmp3_000002	.	.	0	exon	ENSMUSG00000053119.11,	14	182
chr6	47501167	47502590	circ_00921	14	+	MMU_CIRCpedia_21092	mmu-Cul1_000001	mmu_circ_0013411	.	1	exon	ENSMUSG00000029686.15,	14	433
chr6	36913632	36937400	circ_00922	14	-	MMU_CIRCpedia_18292	mmu-Dgki_000017	mmu_circ_0013321	.	1	exon	ENSMUSG00000038665.15,	14	306
chr6	140543719	140544187	circ_00923	14	+	MMU_CIRCpedia_8968	mmu-Plekha5_000013	mmu_circ_0013146	.	1	exon	ENSMUSG00000030231.11,	14	245
chr6	134506195	134542045	circ_00924	14	-	MMU_CIRCpedia_8110	mmu-Lrp6_000005	mmu_circ_0013117	.	1	exon	ENSMUSG00000030201.15,	14	113
chr5	5195277	5249228	circ_00925	14	-	MMU_CIRCpedia_22244	mmu-Cdk14_000005	mmu_circ_0012684	.	1	exon	ENSMUSG00000028926.15,	14	656
chr5	148918595	148921412	circ_00926	14	-	MMU_CIRCpedia_9927	mmu-Katnal1_000004	mmu_circ_0001432	.	1	exon	ENSMUSG00000106892.1,ENSMUSG00000041298.15,	14	270
chr5	146259504	146286239	circ_00927	14	+	MMU_CIRCpedia_9640	mmu-Cdk8_000003	mmu_circ_0012324	.	1	exon	ENSMUSG00000029635.15,	14	53
chr5	134491892	134500149	circ_00928	14	-	MMU_CIRCpedia_8102	mmu-Clip2_000006	mmu_circ_0001423	.	1	exon	ENSMUSG00000063146.11,	14	440
chr5	127789722	127792622	circ_00929	14	-	MMU_CIRCpedia_7023	mmu-Tmem132d_000004	mmu_circ_0012147	.	1	exon	ENSMUSG00000034310.8,	14	115
chr4	68792824	68798924	circ_00930	14	-	MMU_CIRCpedia_27051	mmu-Brinp1_000002	mmu_circ_0001216	.	1	exon	ENSMUSG00000028351.5,	14	338
chr4	46734057	46749582	circ_00931	14	-	MMU_CIRCpedia_20944	mmu-Gabbr2_000001	.	.	1	exon	ENSMUSG00000039809.10,	14	979
chr4	33320518	33379437	circ_00932	14	+	MMU_CIRCpedia_16864	mmu-Rngtt_000009	mmu_circ_0011568	.	1	exon	ENSMUSG00000028274.17,	14	35
chr4	22375660	22403745	circ_00933	14	+	MMU_CIRCpedia_13517	mmu-Fbxl4_000002	mmu_circ_0011535	.	1	exon	ENSMUSG00000040410.14,	14	57
chr4	129838977	129847868	circ_00934	14	+	.	mmu-Ptp4a2_000007	.	.	1	exon	ENSMUSG00000028788.14,	14	312
chr4	124787471	124798379	circ_00935	14	+	MMU_CIRCpedia_6389	mmu-Inpp5b_000007	mmu_circ_0001260	.	1	exon	ENSMUSG00000028894.18,	14	54
chr4	108478872	108479741	circ_00936	14	+	MMU_CIRCpedia_2348	mmu-Zcchc11_000002	mmu_circ_0001239	.	1	exon	ENSMUSG00000034610.14,	14	46
chr4	101363521	101399622	circ_00937	14	+	.	mmu-intergenic_001515	mmu_circ_0010981	.	1	intergenic_region	NA	14	2
chr3	89007141	89007877	circ_00938	14	+	MMU_CIRCpedia_33272	mmu-Ash1l_000018	mmu_circ_0010877	.	1	exon	ENSMUSG00000028053.13,	14	211
chr3	69092809	69102248	circ_00939	14	-	MMU_CIRCpedia_27117	mmu-Kpna4_000003	mmu_circ_0010772	.	1	exon	ENSMUSG00000027782.10,	14	159
chr3	132705512	132774596	circ_00940	14	+	MMU_CIRCpedia_7855	mmu-Tbck_000017	mmu_circ_0010463	.	1	exon	ENSMUSG00000028030.12,	14	78
chr2	91805023	91825352	circ_00941	14	+	MMU_CIRCpedia_34212	mmu-Ambra1_000026	mmu_circ_0001046	.	1	exon	ENSMUSG00000040506.16,	14	137
chr2	66296752	66323444	circ_00942	14	-	MMU_CIRCpedia_26473	mmu-Scn1a_000014	mmu_circ_0010108	.	1	exon	ENSMUSG00000064329.13,	14	384
chr2	58755357	58780148	circ_00943	14	+	MMU_CIRCpedia_24234	mmu-Upp2_000005	.	.	1	exon	ENSMUSG00000026839.17,	14	28
chr2	20855353	20860036	circ_00944	14	-	MMU_CIRCpedia_13064	mmu-Arhgap21_000001	.	.	0	exon	ENSMUSG00000036591.16,	14	176
chr2	140181573	140193643	circ_00945	14	+	MMU_CIRCpedia_8914	mmu-Ndufaf5_000001	.	.	0	exon	ENSMUSG00000027384.6,	14	274
chr2	139985128	140057499	circ_00946	14	-	MMU_CIRCpedia_8879	mmu-Tasp1_000048	mmu_circ_0001074	.	1	exon	ENSMUSG00000039033.11,	14	396
chr2	135359653	135370601	circ_00947	14	+	MMU_CIRCpedia_8270	mmu-Plcb1_000016	mmu_circ_0001069	.	1	exon	ENSMUSG00000051177.16,	14	638
chr2	135220717	135262274	circ_00948	14	+	MMU_CIRCpedia_8239	mmu-Plcb1_000008	mmu_circ_0009370	.	1	exon	ENSMUSG00000051177.16,	14	705
chr2	12242410	12253578	circ_00949	14	-	MMU_CIRCpedia_5766	mmu-Itga8_000023	mmu_circ_0009280	.	1	exon	ENSMUSG00000026768.10,	14	32
chr1	8554724	8607152	circ_00950	14	-	MMU_CIRCpedia_32095	mmu-Sntg1_000014	mmu_circ_0009019	.	1	exon	ENSMUSG00000025909.16,	14	127
chr18	36581067	36600875	circ_00951	14	+	MMU_CIRCpedia_18145	mmu-Ankhd1_000011	mmu_circ_0007288	.	1	exon	ENSMUSG00000024483.18,	14	192
chr17	90565304	90700905	circ_00952	14	-	MMU_CIRCpedia_33798	mmu-Nrxn1_000002	.	.	0	exon	ENSMUSG00000024109.18,	14	1171
chr17	90560740	90597629	circ_00953	14	-	MMU_CIRCpedia_33794	mmu-Nrxn1_000067	mmu_circ_0000834	.	1	exon	ENSMUSG00000024109.18,	14	657
chr17	86098511	86120746	circ_00954	14	-	MMU_CIRCpedia_32289	mmu-Srbd1_000027	mmu_circ_0000829	.	1	exon	ENSMUSG00000024135.9,	14	42
chr16	81490243	81527123	circ_00955	14	+	MMU_CIRCpedia_30848	mmu-Ncam2_000007	mmu_circ_0000703	.	1	exon	ENSMUSG00000022762.18,	14	460
chr16	15799866	15816894	circ_00956	14	+	MMU_CIRCpedia_10880	mmu-Prkdc_000004	mmu_circ_0006084	.	1	exon	ENSMUSG00000022672.8,	14	37
chr15	98740420	98742829	circ_00957	14	-	.	mmu-Arf3_000001	mmu_circ_0006025	.	1	exon	ENSMUSG00000051853.10,	14	998
chr15	68995051	69017474	circ_00958	14	+	MMU_CIRCpedia_27079	mmu-Khdrbs3_000002	mmu_circ_0005745	.	1	exon	ENSMUSG00000022332.8,	14	695
chr1	53904248	53914632	circ_00959	14	-	MMU_CIRCpedia_22771	mmu-Hecw2_000011	mmu_circ_0000041	.	1	exon	ENSMUSG00000042807.15,	14	152
chr15	30905659	30922005	circ_00960	14	+	MMU_CIRCpedia_15962	mmu-Ctnnd2_000001	mmu_circ_0005583	.	1	exon	ENSMUSG00000022240.10,	14	317
chr14	77578963	77592992	circ_00961	14	+	MMU_CIRCpedia_29731	mmu-Enox1_000008	mmu_circ_0005447	.	1	exon	ENSMUSG00000022012.9,	14	148
chr14	25406149	25406932	circ_00962	14	-	.	mmu-intergenic_001483	mmu_circ_0005131	.	1	intron	ENSMUSG00000087535.2,	14	8
chr14	123369937	123371614	circ_00963	14	-	MMU_CIRCpedia_6030	mmu-Nalcn_000003	mmu_circ_0005027	.	1	exon	ENSMUSG00000000197.8,	14	428
chr14	111591316	111636940	circ_00964	14	-	.	mmu-intergenic_005001	mmu_circ_0004971	.	1	intergenic_region	NA	14	23
chr13	97141926	97150413	circ_00965	14	+	MMU_CIRCpedia_35510	mmu-Gfm2_000002	mmu_circ_0000492	.	1	exon	ENSMUSG00000021666.16,	14	45
chr1	38053615	38085652	circ_00966	14	-	MMU_CIRCpedia_18768	mmu-Rev1_000005	mmu_circ_0000028	Eif5b	1	exon	ENSMUSG00000026082.11,	14	45
chr13	17750256	17772957	circ_00967	14	-	MMU_CIRCpedia_12122	mmu-Cdk13_000002	mmu_circ_0000433	.	1	exon	ENSMUSG00000041297.8,	14	81
chr13	109933867	109939361	circ_00968	14	+	MMU_CIRCpedia_2719	mmu-Pde4d_000003	mmu_circ_0004451	.	1	exon	ENSMUSG00000021699.17,	14	181
chr13	103884142	103889285	circ_00969	14	-	MMU_CIRCpedia_1069	mmu-Erbb2ip_000002	mmu_circ_0000495	.	1	exon	ENSMUSG00000021709.14,	14	101
chr12	51627109	51661713	circ_00970	14	-	MMU_CIRCpedia_22133	mmu-Strn3_000005	mmu_circ_0004028	.	1	exon	ENSMUSG00000020954.16,	14	331
chr12	4762326	4764147	circ_00971	14	-	MMU_CIRCpedia_21132	mmu-Fam228b_000001	mmu_circ_0004000	.	1	exon	ENSMUSG00000050545.10,	14	20
chr12	3442473	3484608	circ_00972	14	+	MMU_CIRCpedia_17307	mmu-Asxl2_000026	mmu_circ_0003909	.	1	exon	ENSMUSG00000037486.18,	14	22
chr12	24878190	24882794	circ_00973	14	+	MMU_CIRCpedia_14283	mmu-Mboat2_000005	mmu_circ_0000362	.	1	exon	ENSMUSG00000020646.17,	14	125
chr11	87145463	87163869	circ_00974	14	+	MMU_CIRCpedia_32745	mmu-Trim37_000031	.	.	0	exon	ENSMUSG00000018548.15,	14	824
chr1	185386245	185397267	circ_00975	14	+	MMU_CIRCpedia_12532	mmu-Eprs_000001	mmu_circ_0000129	.	1	exon	ENSMUSG00000026615.14,	14	395
chr11	65706983	65712297	circ_00976	14	-	MMU_CIRCpedia_26259	mmu-Map2k4_000004	mmu_circ_0000273	.	1	exon	ENSMUSG00000033352.11,	14	476
chr1	164340728	164347879	circ_00977	14	+	MMU_CIRCpedia_11451	mmu-Nme7_000002	mmu_circ_0008373	.	1	exon	ENSMUSG00000026575.15,	14	189
chr1	16389820	16394210	circ_00978	14	-	MMU_CIRCpedia_11410	mmu-Stau2_000007	mmu_circ_0008346	.	1	exon	ENSMUSG00000025920.19,	14	508
chr1	160700711	160740931	circ_00979	14	-	MMU_CIRCpedia_11124	mmu-Rabgap1l_000029	mmu_circ_0008327	.	1	exon	ENSMUSG00000026721.15,	14	173
chr1	155601453	155624958	circ_00980	14	+	MMU_CIRCpedia_10620	mmu-Acbd6_000003	mmu_circ_0008284	.	1	exon	ENSMUSG00000033701.13,	14	153
chr11	49212694	49215798	circ_00981	14	+	.	mmu-Zfp62_000002	mmu_circ_0003067	.	1	exon	ENSMUSG00000046311.13,	14	116
chr11	20703710	20712315	circ_00982	14	-	MMU_CIRCpedia_13030	mmu-Aftph_000003	mmu_circ_0002872	.	1	exon	ENSMUSG00000049659.15,	14	285
chr10	92868722	92878612	circ_00983	14	-	MMU_CIRCpedia_34426	mmu-4930485B16Rik_000002	mmu_circ_0002580	.	1	exon	ENSMUSG00000020014.17,	14	35
chr10	84947411	84948020	circ_00984	14	+	MMU_CIRCpedia_31863	mmu-Ric8b_000006	mmu_circ_0000194	.	1	exon	ENSMUSG00000035620.15,	14	120
chr10	62776567	62776963	circ_00985	14	-	MMU_CIRCpedia_25388	mmu-Ccar1_000007	mmu_circ_0002338	.	1	exon	ENSMUSG00000020074.7,	14	86
chr10	13801403	13801949	circ_00986	14	-	.	mmu-Aig1_000003	mmu_circ_0002084	.	1	exon	ENSMUSG00000019806.13,	14	128
chrX	69544408	69545269	circ_00987	13	+	MMU_CIRCpedia_27197	mmu-Aff2_000001	mmu_circ_0001879	.	1	exon	ENSMUSG00000031189.12,	13	30
chrX	134261576	134267561	circ_00988	13	-	MMU_CIRCpedia_8062	mmu-Trmt2b_000004	mmu_circ_0016108	.	1	exon	ENSMUSG00000067369.12,	13	57
chr9	82926396	82959851	circ_00989	13	-	MMU_CIRCpedia_31171	mmu-Phip_000002	mmu_circ_0015944	.	1	exon	ENSMUSG00000032253.13,	13	136
chr9	20473027	20476478	circ_00990	13	-	MMU_CIRCpedia_12939	mmu-Zfp426_000001	mmu_circ_0015428	.	1	exon	ENSMUSG00000059475.13,	13	69
chr8	87859283	87904548	circ_00991	13	-	MMU_CIRCpedia_32940	mmu-Zfp423_000001	mmu_circ_0015092	.	1	exon	ENSMUSG00000045333.15,	13	42
chr8	83003574	83042782	circ_00992	13	+	MMU_CIRCpedia_31187	mmu-Rnf150_000003	mmu_circ_0015025	.	1	exon	ENSMUSG00000047747.10,	13	170
chr8	46793492	46818908	circ_00993	13	+	MMU_CIRCpedia_20960	mmu-Irf2_000001	mmu_circ_0001674	.	1	exon	ENSMUSG00000031627.9,	13	31
chr8	25159644	25177994	circ_00994	13	-	.	mmu-Tacc1_000008	mmu_circ_0014738	.	1	exon	ENSMUSG00000065954.11,	13	178
chr8	16697915	16710702	circ_00995	13	-	MMU_CIRCpedia_11659	mmu-Csmd1_000012	mmu_circ_0014719	.	1	exon	ENSMUSG00000060924.15,	13	160
chr7	97023617	97040036	circ_00996	13	+	MMU_CIRCpedia_35489	mmu-Nars2_000001	mmu_circ_0013673	.	1	exon	ENSMUSG00000018995.12,	13	70
chr7	138868409	138876717	circ_00997	13	+	MMU_CIRCpedia_8713	mmu-Ppp2r2d_000001	.	.	1	exon	ENSMUSG00000041769.13,	13	240
chr7	110027070	110031766	circ_00998	13	+	MMU_CIRCpedia_2741	mmu-Ipo7_000004	mmu_circ_0001610	.	1	exon	ENSMUSG00000066232.4,	13	293
chr6	71599316	71607606	circ_00999	13	-	MMU_CIRCpedia_27855	mmu-Kdm3a_000010	mmu_circ_0013507	.	1	exon	ENSMUSG00000053470.13,	13	86
chr6	38461474	38487150	circ_01000	13	+	MMU_CIRCpedia_18906	mmu-Ubn2_000003	mmu_circ_0013361	.	1	exon	ENSMUSG00000038538.17,	13	86
chr6	37087628	37149657	circ_01001	13	-	.	mmu-Dgki_000026	.	.	1	exon	ENSMUSG00000038665.15,	13	175
chr6	36913632	36975247	circ_01002	13	-	MMU_CIRCpedia_18293	mmu-Dgki_000015	mmu_circ_0013322	.	1	exon	ENSMUSG00000038665.15,	13	310
chr6	3545509	3578915	circ_01003	13	+	MMU_CIRCpedia_17750	mmu-Ccdc132_000004	mmu_circ_0001436	.	1	exon	ENSMUSG00000001376.17,	13	195
chr6	31166475	31181149	circ_01004	13	-	.	mmu-Lincpint_000004	mmu_circ_0001454	.	1	exon	ENSMUSG00000044471.12,	13	159
chr6	23287663	23323435	circ_01005	13	-	MMU_CIRCpedia_13751	mmu-Cadps2_000023	mmu_circ_0013239	.	1	exon	ENSMUSG00000017978.18,	13	331
chr5	90287248	90298134	circ_01006	13	-	MMU_CIRCpedia_33729	mmu-Ankrd17_000028	mmu_circ_0012856	.	1	exon	ENSMUSG00000055204.15,	13	128
chr5	74536800	74572585	circ_01007	13	+	MMU_CIRCpedia_28748	mmu-Fip1l1_000002	mmu_circ_0012778	.	1	exon	ENSMUSG00000029227.15,	13	204
chr5	53199900	53200471	circ_01008	13	-	MMU_CIRCpedia_22560	mmu-Sel1l3_000003	mmu_circ_0012699	.	1	exon	ENSMUSG00000029189.10,	13	113
chr5	53170356	53188082	circ_01009	13	-	MMU_CIRCpedia_22549	mmu-Sel1l3_000019	mmu_circ_0012696	.	1	exon	ENSMUSG00000029189.10,	13	151
chr5	37182080	37229503	circ_01010	13	+	.	mmu-intergenic_001541	mmu_circ_0012620	.	1	exon	ENSMUSG00000117286.1,	13	35
chr5	33843111	33855736	circ_01011	13	+	MMU_CIRCpedia_17009	mmu-Whsc1_000007	.	.	1	exon	ENSMUSG00000057406.16,	13	307
chr5	32478065	32487705	circ_01012	13	+	MMU_CIRCpedia_16531	mmu-Ppp1cb_000002	mmu_circ_0012542	.	1	exon	ENSMUSG00000014956.15,	13	1928
chr5	148904566	148921412	circ_01013	13	-	MMU_CIRCpedia_9926	mmu-Katnal1_000001	.	.	0	exon	ENSMUSG00000106892.1,ENSMUSG00000041298.15,	13	168
chr5	143090119	143090929	circ_01014	13	-	MMU_CIRCpedia_9313	mmu-Rnf216_000003	mmu_circ_0012285	.	1	exon	ENSMUSG00000045078.12,	13	26
chr5	122591079	122594688	circ_01015	13	-	MMU_CIRCpedia_5830	mmu-Ift81_000004	mmu_circ_0012088	.	1	exon	ENSMUSG00000029469.14,	13	303
chr5	106618070	106666845	circ_01016	13	-	.	mmu-Zfp644_000010	mmu_circ_0001380	.	1	exon	ENSMUSG00000049606.16,	13	108
chr4	76039280	76059829	circ_01017	13	-	MMU_CIRCpedia_29207	mmu-Ptprd_000005	mmu_circ_0011775	.	1	exon	ENSMUSG00000028399.18,	13	460
chr4	65644697	65651987	circ_01018	13	-	MMU_CIRCpedia_26229	mmu-Astn2_000024	mmu_circ_0011751	.	1	exon	ENSMUSG00000028373.16,	13	77
chr4	58861524	58885498	circ_01019	13	-	MMU_CIRCpedia_24287	mmu-AI314180_000002	mmu_circ_0001213	.	1	exon	ENSMUSG00000050812.18,	13	179
chr4	24626896	24632701	circ_01020	13	-	MMU_CIRCpedia_14181	mmu-Klhl32_000004	mmu_circ_0011544	.	1	exon	ENSMUSG00000040387.16,	13	44
chr4	132661894	132673032	circ_01021	13	+	MMU_CIRCpedia_7835	mmu-Eya3_000007	mmu_circ_0011283	.	1	exon	ENSMUSG00000028886.15,	13	121
chr4	117564620	117615241	circ_01022	13	+	MMU_CIRCpedia_4283	mmu-Eri3_000002	mmu_circ_0001248	.	1	exon	ENSMUSG00000033423.16,	13	340
chr3	96041337	96042928	circ_01023	13	-	MMU_CIRCpedia_35278	mmu-Vps45_000004	mmu_circ_0010954	.	1	exon	ENSMUSG00000015747.5,	13	176
chr3	86291426	86445473	circ_01024	13	+	MMU_CIRCpedia_32380	mmu-Lrba_000035	.	.	0	exon	ENSMUSG00000028080.16,	13	124
chr3	80722031	80741198	circ_01025	13	-	MMU_CIRCpedia_30586	mmu-Gria2_000004	mmu_circ_0010801	.	1	exon	ENSMUSG00000033981.14,	13	2751
chr3	29148346	29170593	circ_01026	13	+	.	mmu-Egfem1_000002	mmu_circ_0010616	.	1	intron	ENSMUSG00000063600.14,	13	42
chr3	158104427	158148699	circ_01027	13	-	MMU_CIRCpedia_10900	mmu-Lrrc7_000006	mmu_circ_0010566	.	1	exon	ENSMUSG00000028176.11,	13	289
chr2	72174801	72180103	circ_01028	13	+	MMU_CIRCpedia_27987	mmu-Rapgef4_000009	mmu_circ_0010162	.	1	exon	ENSMUSG00000049044.16,	13	2181
chr2	68263234	68314603	circ_01029	13	-	MMU_CIRCpedia_26967	mmu-Stk39_000011	mmu_circ_0010112	.	1	exon	ENSMUSG00000027030.15,	13	522
chr2	34432002	34444406	circ_01030	13	+	MMU_CIRCpedia_17321	mmu-Mapkap1_000002	mmu_circ_0009889	.	1	exon	ENSMUSG00000038696.14,	13	135
chr2	24631898	24639210	circ_01031	13	-	MMU_CIRCpedia_14184	mmu-Cacna1b_000006	mmu_circ_0000990	.	1	exon	ENSMUSG00000004113.18,	13	46
chr2	142834076	142862540	circ_01032	13	-	MMU_CIRCpedia_9257	mmu-Kif16b_000003	mmu_circ_0009401	.	1	exon	ENSMUSG00000038844.10,	13	47
chr2	139883771	140057499	circ_01033	13	-	MMU_CIRCpedia_8847	mmu-Tasp1_000050	.	.	0	exon	ENSMUSG00000039033.11,	13	105
chr2	130878960	130882330	circ_01034	13	-	.	mmu-A730017L22Rik_000001	mmu_circ_0009345	.	0	intron	ENSMUSG00000027309.18,ENSMUSG00000085566.1,	13	27
chr19	45635734	45640521	circ_01035	13	-	MMU_CIRCpedia_20625	mmu-Fbxw4_000008	mmu_circ_0000956	.	1	exon	ENSMUSG00000040913.10,	13	25
chr19	37068172	37088587	circ_01036	13	-	MMU_CIRCpedia_18431	mmu-Cpeb3_000028	mmu_circ_0000948	.	1	exon	ENSMUSG00000039652.16,	13	221
chr19	29753599	29755017	circ_01037	13	-	MMU_CIRCpedia_15577	mmu-9930021J03Rik_000004	mmu_circ_0007684	.	1	exon	ENSMUSG00000046138.15,	13	143
chr19	26619683	26654511	circ_01038	13	+	MMU_CIRCpedia_14807	mmu-Smarca2_000006	mmu_circ_0007643	.	1	exon	ENSMUSG00000024921.17,	13	275
chr18	34266057	34300061	circ_01039	13	+	.	mmu-Apc_000036	.	.	1	exon	ENSMUSG00000005871.14,	13	436
chr18	21008724	21020999	circ_01040	13	+	MMU_CIRCpedia_13135	mmu-Rnf138_000001	mmu_circ_0007158	.	1	exon	ENSMUSG00000024317.14,	13	46
chr17	90991366	90995478	circ_01041	13	-	MMU_CIRCpedia_33920	mmu-Nrxn1_000005	.	.	0	exon	ENSMUSG00000024109.18,	13	208
chr17	86488159	86559305	circ_01042	13	+	MMU_CIRCpedia_32463	mmu-Prkce_000006	mmu_circ_0007080	.	1	exon	ENSMUSG00000045038.14,	13	630
chr17	86474316	86482249	circ_01043	13	+	MMU_CIRCpedia_32456	mmu-Prkce_000002	mmu_circ_0000830	.	1	exon	ENSMUSG00000045038.14,	13	417
chr17	63896017	64037664	circ_01044	13	+	MMU_CIRCpedia_25698	mmu-Fer_000017	.	.	0	exon	ENSMUSG00000000127.15,	13	76
chr17	5040579	5127024	circ_01045	13	+	MMU_CIRCpedia_21839	mmu-Arid1b_000026	mmu_circ_0006811	.	1	exon	ENSMUSG00000069729.14,	13	60
chr17	44638512	44639826	circ_01046	13	-	MMU_CIRCpedia_20362	mmu-Runx2_000003	mmu_circ_0006773	.	1	exon	ENSMUSG00000039153.16,	13	21
chr17	26266282	26267358	circ_01047	13	+	MMU_CIRCpedia_14734	mmu-Luc7l_000002	mmu_circ_0000734	.	1	exon	ENSMUSG00000024188.15,	13	178
chr16	72904629	72935786	circ_01048	13	+	MMU_CIRCpedia_28218	mmu-Robo1_000002	mmu_circ_0006385	.	1	exon	ENSMUSG00000022883.11,	13	103
chr16	63772909	63773570	circ_01049	13	-	MMU_CIRCpedia_25663	mmu-Epha3_000001	mmu_circ_0000697	.	1	exon	ENSMUSG00000052504.7,	13	39
chr16	6154206	6173667	circ_01050	13	+	.	mmu-intergenic_002130	.	.	1	intron	ENSMUSG00000008658.16,	13	223
[truncated: 6,505 more rows]
