# Supplementary material for: Nanopore sequencing of brain-derived full-length circRNAs reveals circRNA-specific exon usage, intron retention and microexons
Source: Nat Commun. 2021 Aug 10;12:4825. doi: 10.1038/s41467-021-24975-z (PMC8355340; doi:10.1038/s41467-021-24975-z)
Supplement: Supplementary file 4 — Supplementary Data 3 [file 41467_2021_24975_MOESM4_ESM.xlsx]

## Sheet: circPanel-LRS primers
	circRNA	circbase ID	first strand cDNA synthesis 5' > 3'	bp	Tm (>60 C)	GC% (>40%)	second strand cDNA synthesis 5' > 3'	bp	Tm	GC%
1	MAN1A2	hsa_circ_0000118	CAAGGCCTTCTCATGATCAGCTCGA	25	68	52	GAAAGTCAAGAGAGGAAATTCGAGC	25	62	44
2	FAT3	hsa_circ_0000348	GGCCGTGTGCCCACACAGTGTCCCA	25	78	68	TGCCTCATCCTCCTGCTTTTCAAGC	25	69	52
3	RIMS1	hsa_circ_0132250	CGATGCACTTTCATTTTCATCTGTC	25	61	40	ACAACAGGGTCTGGTTCTAGTCAAG	25	65	48
4	SMARCA5	hsa_circ_0001445	CATTTGAAGCATTTCATCTTTCCCA	25	60	36	GAGCAACACATGTGTTTGCTTCAAA	25	63	40
5	RYR2	hsa_circ_0112637	GAGTCTGCTGGAAAGCGGCATCCAC	25	72	60	GGCCCCAATCAGCTCAGGAAGTGAG	25	71	60
6	HERC1	hsa_circ_0035796	GAGTAAATGAATGCTCCTGAGGATC	25	62	44	TGAAGAAGCTGAAATGGAAGAACAG	25	62	40
7	RMST	hsa_circ_0099634	TGGAGTAACTACAGTTGGCAACCTA	25	64	44	AATGGCTGCGGGGAAATATAATCAG	25	64	44
8	TULP4	hsa_circ_0131202	CCAGTCATTTCAGGAACCATCAGAT	25	63	44	GCTTCGTATGGCAGTTGAAGAGTGT	25	66	48
9	FTO	hsa_circ_0039398	ATATCAGGATCCCTGCCTTCGAGAT	25	66	48	GGTTTTAAGATCTCATGGGACATAG	25	59	40
10	TTN	hsa_circ_0057220	ACTGTGTTCTTTGTGATGAGGCCAA	25	66	44	TGGAAACCCCCGAAGAATGATGGGG	25	71	56

## Sheet: circPanel-LRS final oligos
	circRNA	circbase ID	Nanopore RT Adapter 5' > 3'	first strand cDNA oligo CSP 5' > 3'	NanoPanel,circRNA-fwd	full length of first strand cDNA oligo CSP 5' > 3'	Nanopore cPRM reverse Adapter 5' > 3'	second strand cDNA oligo CSP 5' > 3'	NanoPanel,circRNA-rev	full length of first strand cDNA oligo CSP 5' > 3'
1	MAN1A2	hsa_circ_0000118	ACTTGCCTGTCGCTCTATCTTC	CAAGGCCTTCTCATGATCAGCTCGA	NanoPanel,circMAN1A2-fwd	ACTTGCCTGTCGCTCTATCTTCCAAGGCCTTCTCATGATCAGCTCGA	TTTCTGTTGGTGCTGATATTGC	GAAAGTCAAGAGAGGAAATTCGAGC	NanoPanel,circMAN1A2-rev	TTTCTGTTGGTGCTGATATTGCGAAAGTCAAGAGAGGAAATTCGAGC
2	FAT3	hsa_circ_0000348	ACTTGCCTGTCGCTCTATCTTC	GGCCGTGTGCCCACACAGTGTCCCA	NanoPanel,circFAT3-fwd	ACTTGCCTGTCGCTCTATCTTCGGCCGTGTGCCCACACAGTGTCCCA	TTTCTGTTGGTGCTGATATTGC	TGCCTCATCCTCCTGCTTTTCAAGC	NanoPanel,circFAT3-rev	TTTCTGTTGGTGCTGATATTGCTGCCTCATCCTCCTGCTTTTCAAGC
3	RIMS1	hsa_circ_0132250	ACTTGCCTGTCGCTCTATCTTC	CGATGCACTTTCATTTTCATCTGTC	NanoPanel,circRIMS1-fwd	ACTTGCCTGTCGCTCTATCTTCCGATGCACTTTCATTTTCATCTGTC	TTTCTGTTGGTGCTGATATTGC	ACAACAGGGTCTGGTTCTAGTCAAG	NanoPanel,circRIMS1-rev	TTTCTGTTGGTGCTGATATTGCACAACAGGGTCTGGTTCTAGTCAAG
4	SMARCA5	hsa_circ_0001445	ACTTGCCTGTCGCTCTATCTTC	CATTTGAAGCATTTCATCTTTCCCA	NanoPanel,circSMARCA5-fwd	ACTTGCCTGTCGCTCTATCTTCCATTTGAAGCATTTCATCTTTCCCA	TTTCTGTTGGTGCTGATATTGC	GAGCAACACATGTGTTTGCTTCAAA	NanoPanel,circSMARCA5-rev	TTTCTGTTGGTGCTGATATTGCGAGCAACACATGTGTTTGCTTCAAA
5	RYR2	hsa_circ_0112637	ACTTGCCTGTCGCTCTATCTTC	GAGTCTGCTGGAAAGCGGCATCCAC	NanoPanel,circRYR2-fwd	ACTTGCCTGTCGCTCTATCTTCGAGTCTGCTGGAAAGCGGCATCCAC	TTTCTGTTGGTGCTGATATTGC	GGCCCCAATCAGCTCAGGAAGTGAG	NanoPanel,circRYR2-rev	TTTCTGTTGGTGCTGATATTGCGGCCCCAATCAGCTCAGGAAGTGAG
6	HERC1	hsa_circ_0035796	ACTTGCCTGTCGCTCTATCTTC	GAGTAAATGAATGCTCCTGAGGATC	NanoPanel,circHERC1-fwd	ACTTGCCTGTCGCTCTATCTTCGAGTAAATGAATGCTCCTGAGGATC	TTTCTGTTGGTGCTGATATTGC	TGAAGAAGCTGAAATGGAAGAACAG	NanoPanel,circHERC1-rev	TTTCTGTTGGTGCTGATATTGCTGAAGAAGCTGAAATGGAAGAACAG
7	RMST	hsa_circ_0099634	ACTTGCCTGTCGCTCTATCTTC	TGGAGTAACTACAGTTGGCAACCTA	NanoPanel,circRMST-fwd	ACTTGCCTGTCGCTCTATCTTCTGGAGTAACTACAGTTGGCAACCTA	TTTCTGTTGGTGCTGATATTGC	AATGGCTGCGGGGAAATATAATCAG	NanoPanel,circRMST-rev	TTTCTGTTGGTGCTGATATTGCAATGGCTGCGGGGAAATATAATCAG
8	TULP4	hsa_circ_0131202	ACTTGCCTGTCGCTCTATCTTC	CCAGTCATTTCAGGAACCATCAGAT	NanoPanel,circTULP4-fwd	ACTTGCCTGTCGCTCTATCTTCCCAGTCATTTCAGGAACCATCAGAT	TTTCTGTTGGTGCTGATATTGC	GCTTCGTATGGCAGTTGAAGAGTGT	NanoPanel,circTULP4-rev	TTTCTGTTGGTGCTGATATTGCGCTTCGTATGGCAGTTGAAGAGTGT
9	FTO	hsa_circ_0039398	ACTTGCCTGTCGCTCTATCTTC	ATATCAGGATCCCTGCCTTCGAGAT	NanoPanel,circFTO-fwd	ACTTGCCTGTCGCTCTATCTTCATATCAGGATCCCTGCCTTCGAGAT	TTTCTGTTGGTGCTGATATTGC	GGTTTTAAGATCTCATGGGACATAG	NanoPanel,circFTO-rev	TTTCTGTTGGTGCTGATATTGCGGTTTTAAGATCTCATGGGACATAG
10	TTN	hsa_circ_0057220	ACTTGCCTGTCGCTCTATCTTC	ACTGTGTTCTTTGTGATGAGGCCAA	NanoPanel,circTTN-fwd	ACTTGCCTGTCGCTCTATCTTCACTGTGTTCTTTGTGATGAGGCCAA	TTTCTGTTGGTGCTGATATTGC	TGGAAACCCCCGAAGAATGATGGGG	NanoPanel,circTTN-rev	TTTCTGTTGGTGCTGATATTGCTGGAAACCCCCGAAGAATGATGGGG
					Nanopore cPRM-fwd	ATCGCCTACCGTGACAAGAAAGTTGTCGGTGTCTTTGTGACTTGCCTGTCGCTCTATCTTC			Nanopore cPRM-rev	ATCGCCTACCGTGACAAGAAAGTTGTCGGTGTCTTTGTGTTTCTGTTGGTGCTGATATTGC
				> 25 bp
				> 40% GC
				> 60 C tm2
