# Supplementary material for: Nanopore sequencing of brain-derived full-length circRNAs reveals circRNA-specific exon usage, intron retention and microexons
Source: Nat Commun. 2021 Aug 10;12:4825. doi: 10.1038/s41467-021-24975-z (PMC8355340; doi:10.1038/s41467-021-24975-z)
Supplement: Supplementary file 5 — Supplementary Data 4 [file 41467_2021_24975_MOESM5_ESM.xlsx]

## Sheet: circPanel-LRS human brain
internal_circRNA_name	chr	start	end	description	BSJ_reads	strand	gene	circBase_ID	circAtlas_ID	CIRCpedia_ID	mean_read_coverage	mean_gene_coverage	mean_exon_coverage	mean_EST_coverage	mean_intron_coverage	min_exon_adjust	max_exon_adjust	mean_exon_adjust
hsa_circ_0001_RIMS1	chr6	73016960	73043538	exon_match	805999	+	RIMS1	hsa_circ_0132250	hsa-RIMS1_000001	HSA_CIRCpedia_99721	507.723	507.723	503.816	504.069	3.90651	0	30	1.94411
hsa_circ_0002_SMARCA5	chr4	144464661	144465125	exon_match	507831	+	SMARCA5	hsa_circ_0001445	hsa-SMARCA5_000036	HSA_CIRCpedia_47541	312.252	312.252	308.907	311.555	3.34485	0	30	1.57752
hsa_circ_0003_MAN1A2	chr1	117944807	117963271	exon_match	462635	+	MAN1A2	hsa_circ_0000118	hsa-MAN1A2_000052	HSA_CIRCpedia_27486	493.244	493.244	488.915	492.115	4.32871	0	29	1.31782
hsa_circ_0004_RIMS1	chr6	73005639	73043538	exon_match	230088	+	RIMS1	hsa_circ_0132246	hsa-RIMS1_000156	HSA_CIRCpedia_55459	563.508	563.508	525.644	496.408	37.8633	0	30	2.09079
hsa_circ_0005_MAN1A2	chr1	117944807	117957453	exon_match	173811	+	MAN1A2	hsa_circ_0000117	hsa-MAN1A2_000051	HSA_CIRCpedia_27485	406.747	406.747	403.341	405.768	3.40679	0	23	0.886313
hsa_circ_0006_MAN1A2	chr1	117944807	117984947	exon_match	123130	+	MAN1A2	hsa_circ_0000119	hsa-MAN1A2_000053	HSA_CIRCpedia_27487	567.367	567.367	561.613	565.315	5.75416	0	20	1.22825
hsa_circ_0007_RIMS1	chr6	73001636	73043538	exon_match	33645	+	RIMS1	hsa_circ_0132244	hsa-RIMS1_000006	HSA_CIRCpedia_68456	583.958	583.958	574.164	574.047	9.79444	0	27	2.65023
hsa_circ_0008_RMST	chr12	97886238	97954825	exon_match	30301	+	RMST	hsa_circ_0099634	hsa-RMST_000001	HSA_CIRCpedia_9912	1110.59	1110.59	1102.01	1105.32	8.57863	0	29	1.75922
hsa_circ_0009_RIMS1	chr6	73016960	73023375	exon_match	26928	+	RIMS1	hsa_circ_0132249	hsa-RIMS1_000018	HSA_CIRCpedia_99720	302.739	302.739	298.255	298.255	4.48411	0	26	2.15772
hsa_circ_0010_MAN1A2	chr1	117944807	117948267	exon_match	17293	+	MAN1A2	hsa_circ_0000116	hsa-MAN1A2_000054	HSA_CIRCpedia_69178	297.023	297.023	293.536	296.689	3.48719	0	30	2.2464
hsa_circ_0011_MAN1A2	chr1	117944807	118009049	exon_match	10939	+	MAN1A2	hsa_circ_0000120	hsa-MAN1A2_000003	HSA_CIRCpedia_27488	760.484	760.484	752.146	755.927	8.33733	0	25	0.870738
hsa_circ_0012_RIMS1	chr6	73001636	73023375	exon_match	10847	+	RIMS1	hsa_circ_0076970	hsa-RIMS1_000023	HSA_CIRCpedia_55458	388.702	388.702	361.834	355.273	26.8681	0	29	2.52724
hsa_circ_0013_HERC1	chr15	63988322	64008672	exon_match	7729	-	HERC1	hsa_circ_0035796	hsa-HERC1_000001	HSA_CIRCpedia_15098	1057.11	1057.11	1011.51	1017.85	45.5962	0	27	1.80593
hsa_circ_0014_RIMS1	chr6	73005639	73043538	no_exon_match	7327	+	RIMS1	hsa_circ_0132246	hsa-RIMS1_000165	HSA_CIRCpedia_55459	591.882	591.882	500.562	473.183	91.3205	NA	NA	NA
hsa_circ_0015_FAT3	chr11	92085261	92088570	exon_match	4385	+	FAT3	hsa_circ_0000348	hsa-FAT3_000012	HSA_CIRCpedia_6027	1334.21	1333.36	1332.74	1084.41	0.622805	0	9	0.949145
hsa_circ_0016_RYR2	chr1	237532833	237620035	exon_match	3496	+	RYR2	hsa_circ_0112624	hsa-RYR2_000065	HSA_CIRCpedia_30835	1101.28	1101.28	1092.01	682.764	9.26716	0	17	1.34926
hsa_circ_0017_FTO	chr16	53878066	53922863	exon_match	3343	+	FTO	hsa_circ_0039398	hsa-FTO_000003	HSA_CIRCpedia_17900	484.886	484.886	468.211	469.185	16.6751	0	21	0.903978
hsa_circ_0018_RYR2	chr1	237550580	237608822	exon_match	3221	+	RYR2	hsa_circ_0112635	hsa-RYR2_000147	HSA_CIRCpedia_125403	657.997	657.997	651.395	521.891	6.60199	0	24	1.84725
hsa_circ_0019_HERC1	chr15	63998978	64008672	exon_match	3004	-	HERC1	hsa_circ_0035801	hsa-HERC1_000006	HSA_CIRCpedia_15101	616.603	616.603	609.181	615.619	7.42144	0	27	1.78728
hsa_circ_0020_RIMS1	chr6	72993749	73023375	exon_match	2963	+	RIMS1	hsa_circ_0132241	hsa-RIMS1_000002	HSA_CIRCpedia_123102	437.82	437.82	421.683	418.29	16.137	0	22	2.55552
hsa_circ_0021_MAN1A2	chr1	117944807	117945063	exon_match	2871	+	MAN1A2	hsa_circ_0013731	hsa-MAN1A2_000011	.	200.899	200.899	200.334	200.852	0.565308	0	25	0.562522
hsa_circ_0022_RYR2	chr1	237550580	237620035	exon_match	2442	+	RYR2	hsa_circ_0112636	hsa-RYR2_000145	HSA_CIRCpedia_140499	903.561	903.561	897.113	479.441	6.44758	0	27	0.895987
hsa_circ_0023_RYR2	chr1	237550580	237586548	exon_match	2436	+	RYR2	hsa_circ_0112634	hsa-RYR2_000093	HSA_CIRCpedia_30844	422.865	422.865	418.273	418.482	4.59154	0	18	1.41544
hsa_circ_0024_TULP4	chr6	158703294	158735300	no_exon_match	2238	+	TULP4	hsa_circ_0131196	hsa-intergenic_021634	.	1590.34	1132.46	1132.25	1589.53	0.210009	NA	NA	NA
hsa_circ_0025_RIMS1	chr6	72993749	73043538	exon_match	2216	+	RIMS1	hsa_circ_0076969	hsa-RIMS1_000157	HSA_CIRCpedia_55457	645.903	645.903	633.281	633.244	12.6227	0	9	3.54603
hsa_circ_0026_RIMS1	chr6	73023208	73043538	exon_match	1766	+	RIMS1	hsa_circ_0076971	hsa-RIMS1_000069	HSA_CIRCpedia_146661	564.866	564.866	561.264	562.066	3.60193	0	15	1.69989
hsa_circ_0027_TULP4	chr6	158733082	158735300	no_exon_match	1688	+	TULP4	hsa_circ_0131202	hsa-intergenic_002272	.	1499.14	1134.44	1134.31	1499.01	0.135071	NA	NA	NA
hsa_circ_0028_SMARCA5	chr4	144464661	144464810	exon_match	1638	+	SMARCA5	hsa_circ_0071047	hsa-SMARCA5_000015	.	120.712	120.712	119.72	120.531	0.992063	0	23	0.964591
hsa_circ_0029_RYR2	chr1	237550580	237632487	exon_match	1591	+	RYR2	hsa_circ_0112637	hsa-RYR2_000074	HSA_CIRCpedia_30845	978.465	978.465	969.683	560.305	8.78253	0	14	2.66625
hsa_circ_0030_RYR2	chr1	237532833	237586548	exon_match	1292	+	RYR2	hsa_circ_0112622	hsa-RYR2_000092	HSA_CIRCpedia_30833	601.934	601.934	594.395	595.146	7.53947	0	16	2.81502
hsa_circ_0031_RYR2	chr1	237538016	237580423	exon_match	1196	+	RYR2	hsa_circ_0112628	hsa-RYR2_000139	HSA_CIRCpedia_30839	413.885	413.885	410.501	410.848	3.38378	0	13	0.0434783
hsa_circ_0032_RMST	chr12	97886238	97924637	exon_match	1183	+	RMST	hsa_circ_0027821	hsa-RMST_000003	HSA_CIRCpedia_9911	791.981	791.981	787.393	790.571	4.58749	0	14	1.72443
hsa_circ_0033_RYR2	chr1	237532833	237608822	exon_match	1145	+	RYR2	hsa_circ_0112623	hsa-RYR2_000146	HSA_CIRCpedia_30834	851.403	851.403	842.142	718.304	9.26026	0	28	2.67511
hsa_circ_0034_HERC1	chr15	64004973	64008672	exon_match	1020	-	HERC1	hsa_circ_0035803	hsa-HERC1_000013	HSA_CIRCpedia_15106	546.037	546.037	540.062	544.898	5.97549	0	15	1.40098
hsa_circ_0035_RYR2	chr1	237532833	237551483	exon_match	990	+	RYR2	hsa_circ_0112621	hsa-RYR2_000070	HSA_CIRCpedia_30832	411.507	411.507	404.735	405.121	6.77172	0	17	2.17677
hsa_circ_0036_RIMS1	chr6	72993749	73017073	exon_match	986	+	RIMS1	hsa_circ_0132240	hsa-RIMS1_000003	HSA_CIRCpedia_135751	389.863	389.863	326.908	310.455	62.9554	0	14	5.82049
hsa_circ_0037_RYR2	chr1	237532833	237632487	exon_match	850	+	RYR2	hsa_circ_0112625	hsa-RYR2_000064	HSA_CIRCpedia_30836	1186.12	1186.12	1175.91	770.676	10.2176	0	17	2.25529
hsa_circ_0038_RIMS1	chr6	73016960	73043538	no_exon_match	728	+	RIMS1	hsa_circ_0132250	hsa-RIMS1_000216	HSA_CIRCpedia_99721	597.01	597.01	580.97	581.35	16.0398	NA	NA	NA
hsa_circ_0039_RIMS1	chr6	73016960	73017073	exon_match	531	+	RIMS1	.	.	.	163.676	163.676	158.207	158.207	5.46893	0	25	4.07345
hsa_circ_0040_RIMS1	chr6	73005639	73023375	exon_match	503	+	RIMS1	.	hsa-RIMS1_000065	.	291.871	291.871	247.946	218.718	43.9245	0	25	2.56859
hsa_circ_0041_MAN1A2	chr1	117944807	118003234	exon_match	478	+	MAN1A2	.	hsa-MAN1A2_000014	.	634.079	634.079	623.979	628.789	10.1004	0	7	2.03138
hsa_circ_0042_RYR2	chr1	237538016	237620035	exon_match	434	+	RYR2	.	hsa-RYR2_000140	HSA_CIRCpedia_30841	989.447	989.447	979.424	584.965	10.023	0	5	0.824885
hsa_circ_0043_FTO	chr16	53878066	53878998	no_exon_match	383	+	FTO	hsa_circ_0003236	hsa-FTO_000025	.	289.747	289.747	136.376	136.606	153.371	NA	NA	NA
hsa_circ_0044_HERC1	chr15	64008500	64008672	exon_match	333	-	HERC1	hsa_circ_0104169	hsa-HERC1_000267	HSA_CIRCpedia_15110	267.565	267.565	267.444	267.465	0.12012	0	18	0.117117
hsa_circ_0045_FAT3	chr11	92042769	92088570	no_exon_match	310	+	FAT3	hsa_circ_0096736	hsa-intergenic_057717	.	1648.6	1438.39	1437.85	1162.57	0.545161	NA	NA	NA
hsa_circ_0046_RYR2	chr1	237538016	237551483	exon_match	304	+	RYR2	hsa_circ_0112627	hsa-RYR2_000163	HSA_CIRCpedia_30838	325.026	325.026	321.766	322.03	3.25987	0	22	0.815789
hsa_circ_0047_HERC1	chr15	64004973	64011096	exon_match	302	-	HERC1	hsa_circ_0104165	hsa-HERC1_000008	HSA_CIRCpedia_15107	739.268	739.268	731.424	737.235	7.84437	0	4	0.890728
hsa_circ_0048_FTO	chr16	53878066	53913899	exon_match	277	+	FTO	hsa_circ_0039397	hsa-FTO_000005	HSA_CIRCpedia_17899	381.408	381.408	352.668	355.105	28.7401	0	2	1.59928
hsa_circ_0049_RIMS1	chr6	73001636	73017073	exon_match	266	+	RIMS1	.	hsa-RIMS1_000020	HSA_CIRCpedia_146659	288.541	288.541	226.079	210.113	62.4624	0	22	1.99624
hsa_circ_0050_RYR2	chr1	237550580	237604783	exon_match	235	+	RYR2	.	hsa-RYR2_000193	.	560.323	560.323	554.57	543.013	5.75319	0	6	1.51064
hsa_circ_0051_SMARCA5	chr4	144464661	144466000	exon_match	224	+	SMARCA5	hsa_circ_0125431	hsa-SMARCA5_000007	HSA_CIRCpedia_103625	401.357	401.357	397.554	400.777	3.80357	0	14	1.38839
hsa_circ_0052_RYR2	chr1	237538016	237586548	exon_match	223	+	RYR2	.	hsa-RYR2_000151	HSA_CIRCpedia_30840	509.592	509.592	503.758	504.457	5.83408	0	14	1.26457
hsa_circ_0053_HERC1	chr15	63990926	64008672	exon_match	209	-	HERC1	hsa_circ_0104164	hsa-HERC1_000037	HSA_CIRCpedia_130794	835.019	835.019	797.215	801.072	37.8038	0	3	0.239234
hsa_circ_0054_MAN1A2	chr1	117944807	118045592	exon_match	191	+	MAN1A2	.	hsa-MAN1A2_000010	HSA_CIRCpedia_114846	1120.39	1120.39	1107.89	1111.35	12.4974	0	3	0.842932
hsa_circ_0055_RYR2	chr1	237532833	237604783	exon_match	188	+	RYR2	.	hsa-RYR2_000174	HSA_CIRCpedia_151259	724.202	724.202	715.777	705.176	8.42553	0	26	2.93085
hsa_circ_0056_RYR2	chr1	237532833	237580423	exon_match	184	+	RYR2	.	hsa-RYR2_000161	HSA_CIRCpedia_151258	470.06	470.06	463.978	464.386	6.08152	0	20	2.52717
hsa_circ_0057_RMST	chr12	97886238	97954476	exon_match	183	+	RMST	hsa_circ_0099633	hsa-RMST_000007	HSA_CIRCpedia_127715	917.88	917.88	910.617	914.131	7.2623	0	10	1.84153
hsa_circ_0058_RYR2	chr1	237550580	237620035	no_exon_match	179	+	RYR2	hsa_circ_0112636	hsa-RYR2_000145	HSA_CIRCpedia_140499	969.693	969.693	852.631	484.816	117.061	NA	NA	NA
hsa_circ_0059_RYR2	chr1	237538016	237632487	exon_match	154	+	RYR2	hsa_circ_0112630	hsa-RYR2_000138	HSA_CIRCpedia_30842	1054.66	1054.66	1046.38	663.078	8.27922	0	10	1.19481
hsa_circ_0060_RYR2	chr1	237538016	237608822	exon_match	153	+	RYR2	hsa_circ_0112629	hsa-RYR2_000150	HSA_CIRCpedia_148977	757.19	757.19	749.209	629.438	7.98039	0	3	0.901961
hsa_circ_0061_RMST	chr12	97886238	97889834	exon_match	152	+	RMST	hsa_circ_0099632	hsa-RMST_000012	HSA_CIRCpedia_119255	639.309	639.309	634.039	637.901	5.26974	0	16	3.50658
hsa_circ_0062_MAN1A2	chr1	117944807	117963271	no_exon_match	132	+	MAN1A2	hsa_circ_0000118	hsa-MAN1A2_000080	HSA_CIRCpedia_27486	494.447	494.447	478.439	481.333	16.0076	NA	NA	NA
hsa_circ_0063_SMARCA5	chr4	144464631	144465125	no_exon_match	125	+	SMARCA5	hsa_circ_0125430	hsa-SMARCA5_000037	.	340.712	340.712	308.36	340.136	32.352	NA	NA	NA
hsa_circ_0064_RYR2	chr1	237540622	237580423	exon_match	110	+	RYR2	.	.	.	320.782	320.782	316.391	317.445	4.39091	0	7	1.00909
hsa_circ_0065_RIMS1	chr6	72962463	73017073	exon_match	108	+	RIMS1	hsa_circ_0132236	hsa-RIMS1_000033	HSA_CIRCpedia_135748	616.824	616.824	603.546	596.537	13.2778	0	3	1.65741
hsa_circ_0066_RIMS1	chr6	72952016	73043538	exon_match	107	+	RIMS1	hsa_circ_0132228	hsa-RIMS1_000027	HSA_CIRCpedia_135744	1364.21	1364.21	1345.21	1345.2	19	0	8	1.76636
hsa_circ_0067_RYR2	chr1	237550580	237608822	no_exon_match	107	+	RYR2	hsa_circ_0112635	hsa-RYR2_000147	HSA_CIRCpedia_125403	732.243	732.243	627.626	535.729	104.617	NA	NA	NA
hsa_circ_0068_RYR2	chr1	237550580	237632487	no_exon_match	102	+	RYR2	hsa_circ_0112637	hsa-RYR2_000074	HSA_CIRCpedia_30845	1052.57	1052.57	929.716	570.804	122.853	NA	NA	NA
hsa_circ_0069_RYR2	chr1	237550455	237632487	no_exon_match	102	+	RYR2	hsa_circ_0112637	hsa-RYR2_000074	HSA_CIRCpedia_30845	1052.57	1052.57	929.716	570.804	122.853	NA	NA	NA
hsa_circ_0070_RIMS1	chr6	73012217	73043538	exon_match	97	+	RIMS1	.	.	.	502.186	502.186	485.897	465.526	16.2887	3	22	14.0515
hsa_circ_0071_FTO	chr16	53872038	53922863	no_exon_match	90	+	FTO	hsa_circ_0105597	hsa-FTO_000028	.	590.578	590.578	478.233	478.722	112.344	NA	NA	NA
hsa_circ_0072_RIMS1	chr6	73000381	73043538	exon_match	86	+	RIMS1	hsa_circ_0132243	hsa-RIMS1_000052	HSA_CIRCpedia_123103	739.605	739.605	730.895	730.337	8.7093	0	2	1.76744
hsa_circ_0073_RIMS1	chr6	72975662	73043538	exon_match	85	+	RIMS1	.	hsa-RIMS1_000036	.	674.518	674.518	647.271	640.024	27.2471	0	7	2.11765
hsa_circ_0074_HERC1	chr15	64008500	64011096	exon_match	78	-	HERC1	.	hsa-HERC1_000052	.	426.218	426.218	425.397	426.077	0.820513	0	3	0.205128
hsa_circ_0075_RYR2	chr1	237540622	237620035	exon_match	78	+	RYR2	.	.	.	853.218	853.218	844.295	482.564	8.92308	0	4	0.833333
hsa_circ_0076_HERC1	chr15	64008500	64041990	exon_match	76	-	HERC1	hsa_circ_0104170	hsa-HERC1_000049	HSA_CIRCpedia_130797	979.132	979.132	971.868	856.553	7.26316	0	2	1.82895
hsa_circ_0077_FTO	chr16	53878066	53968021	exon_match	75	+	FTO	hsa_circ_0105598	hsa-FTO_000009	HSA_CIRCpedia_120447	656.133	656.133	629.64	632.373	26.4933	0	4	2.37333
hsa_circ_0078_FAT3	chr11	92085261	92258114	exon_match	74	+	FAT3	.	hsa-FAT3_000001	HSA_CIRCpedia_6028	1690.22	1687.72	1683.16	1416.16	4.55405	0	3	2.54054
hsa_circ_0079_SMARCA5	chr4	144465005	144465125	exon_match	69	+	SMARCA5	.	.	HSA_CIRCpedia_354337	174.696	174.696	172.464	174.696	2.23188	0	20	1.76812
hsa_circ_0080_HERC1	chr15	64005551	64008672	exon_match	67	-	HERC1	.	hsa-HERC1_000142	HSA_CIRCpedia_356211	433.284	433.284	429.657	432.94	3.62687	0	8	1.49254
hsa_circ_0081_RMST	chr12	97877208	97924637	no_exon_match	67	+	RMST	.	hsa-RMST_000011	.	806.284	806.284	742.09	742.836	64.194	NA	NA	NA
hsa_circ_0082_RYR2	chr1	237550580	237580423	exon_match	65	+	RYR2	.	hsa-RYR2_000050	.	308.046	308.046	304.877	304.877	3.16923	0	16	0.661538
hsa_circ_0083_RIMS1	chr6	73023208	73023375	exon_match	64	+	RIMS1	.	.	.	271.156	271.156	269.141	269.141	2.01562	0	5	1.73438
hsa_circ_0084_RIMS1	chr6	72960032	73043538	exon_match	63	+	RIMS1	.	hsa-RIMS1_000098	.	956.937	956.937	945.079	945.175	11.8571	0	7	3.66667
hsa_circ_0085_RIMS1	chr6	73000381	73023375	exon_match	56	+	RIMS1	hsa_circ_0132242	hsa-RIMS1_000067	HSA_CIRCpedia_146658	508.304	508.304	499.214	496.018	9.08929	0	3	1.67857
hsa_circ_0086_RMST	chr12	97886246	97954825	no_exon_match	55	+	RMST	hsa_circ_0099635	hsa-RMST_000014	HSA_CIRCpedia_9912	1024.49	1024.49	999.345	1001.64	25.1455	NA	NA	NA
hsa_circ_0087_RYR2	chr1	237532833	237617874	exon_match	51	+	RYR2	.	.	.	874.98	874.98	863.137	602.294	11.8431	0	18	1.94118
hsa_circ_0088_MAN1A2	chr1	117944807	117957453	no_exon_match	50	+	MAN1A2	hsa_circ_0000117	hsa-MAN1A2_000094	HSA_CIRCpedia_27485	407.02	407.02	392.96	395.46	14.06	NA	NA	NA
hsa_circ_0089_RIMS1	chr6	72968688	73043538	exon_match	48	+	RIMS1	.	hsa-RIMS1_000118	.	723.583	723.583	708.854	704.167	14.7292	0	28	2.5
hsa_circ_0090_RIMS1	chr6	72943475	73043538	exon_match	44	+	RIMS1	.	.	HSA_CIRCpedia_123092	1455.86	1455.86	1437.07	1437.27	18.7955	0	9	3.77273
hsa_circ_0091_RYR2	chr1	237540622	237551483	exon_match	44	+	RYR2	.	hsa-RYR2_000411	.	247.091	247.091	244.545	245.682	2.54545	0	3	1.02273
hsa_circ_0092_RIMS1	chr6	73001636	73043538	no_exon_match	43	+	RIMS1	hsa_circ_0132244	hsa-RIMS1_000006,hsa-RIMS1_000078	HSA_CIRCpedia_68456	608.581	608.581	574.512	570.907	34.0698	NA	NA	NA
hsa_circ_0093_RIMS1	chr6	73005639	73017073	exon_match	42	+	RIMS1	.	hsa-RIMS1_000155	.	191.405	191.405	148.548	115	42.8571	0	5	1.97619
hsa_circ_0094_TULP4	chr6	158703294	158850929	no_exon_match	42	+	TULP4	.	hsa-intergenic_004245	.	1727.02	1287.31	1284.71	1724.52	2.59524	NA	NA	NA
hsa_circ_0095_SMARCA5	chr4	144464622	144465125	no_exon_match	39	+	SMARCA5	hsa_circ_0125430	hsa-SMARCA5_000037	.	362.308	362.308	327.795	361.436	34.5128	NA	NA	NA
hsa_circ_0096_RYR2	chr1	237540622	237586548	exon_match	39	+	RYR2	.	hsa-RYR2_000179	HSA_CIRCpedia_180331	403.154	403.154	390.923	391.846	12.2308	0	6	1.10256
hsa_circ_0097_RYR2	chr1	237550580	237586548	no_exon_match	37	+	RYR2	hsa_circ_0112634	hsa-RYR2_000093	HSA_CIRCpedia_30844	531.649	531.649	428	463.162	103.649	NA	NA	NA
hsa_circ_0098_RIMS1	chr6	72970407	73043538	exon_match	35	+	RIMS1	.	hsa-RIMS1_000016	.	715.143	715.143	690.4	686.457	24.7429	0	5	3.8
hsa_circ_0099_FTO	chr16	53859775	53878210	exon_match	35	+	FTO	.	hsa-FTO_000017	HSA_CIRCpedia_17897	733.771	733.771	721.771	723.4	12	0	2	1.2
hsa_circ_0100_RIMS1	chr6	73043302	73043538	exon_match	32	+	RIMS1	.	hsa-RIMS1_000122	HSA_CIRCpedia_164160	335.281	335.281	333.031	334.656	2.25	0	7	1.875
hsa_circ_0101_HERC1	chr15	64008500	64010893	exon_match	32	-	HERC1	.	.	.	349.031	349.031	348.312	349.031	0.71875	0	28	0.90625
hsa_circ_0102_HERC1	chr15	63998978	64011096	exon_match	32	-	HERC1	.	hsa-HERC1_000089	HSA_CIRCpedia_144260	799.062	799.062	791.781	798.562	7.28125	0	2	1.6875
hsa_circ_0103_RIMS1	chr6	72943475	73023375	exon_match	31	+	RIMS1	hsa_circ_0132222	.	HSA_CIRCpedia_123091	1242.65	1242.65	1219.61	1219.16	23.0323	0	9	6.83871
hsa_circ_0104_RYR2	chr1	237550580	237617874	exon_match	31	+	RYR2	.	.	.	676.645	676.645	669.677	422.161	6.96774	0	18	1.54839
hsa_circ_0105_MAN1A2	chr1	117944807	117984947	no_exon_match	31	+	MAN1A2	hsa_circ_0000119	hsa-MAN1A2_000028	HSA_CIRCpedia_27487	572.871	572.871	548.194	554.742	24.6774	NA	NA	NA
hsa_circ_0106_FTO	chr16	53844051	53878210	exon_match	29	+	FTO	hsa_circ_0039393	hsa-FTO_000011	HSA_CIRCpedia_17895	749.172	749.172	747.069	747.517	2.10345	0	1	0.793103
hsa_circ_0107_RYR2	chr1	237550580	237551483	exon_match	28	+	RYR2	.	hsa-RYR2_000685	.	221	221	217.571	217.571	3.42857	0	3	1.03571
hsa_circ_0108_RIMS1	chr6	73005639	73023375	no_exon_match	27	+	RIMS1	.	hsa-RIMS1_000065	.	285.333	285.333	214.963	187.704	70.3704	NA	NA	NA
hsa_circ_0109_RYR2	chr1	237494177	237551483	exon_match	27	+	RYR2	.	hsa-RYR2_000084	.	503.704	503.704	495.556	496.778	8.14815	0	2	1.81481
hsa_circ_0110_RIMS1	chr6	72974677	73023375	exon_match	26	+	RIMS1	.	hsa-RIMS1_000133	.	553.692	553.692	539.308	415.5	14.3846	1	3	2.88462
hsa_circ_0111_RIMS1	chr6	72935350	73043538	exon_match	26	+	RIMS1	.	hsa-RIMS1_000058	.	1475.15	1475.15	1457.96	1374.31	17.1923	0	4	3.11538
hsa_circ_0112_RYR2	chr1	237538016	237604783	exon_match	26	+	RYR2	.	hsa-RYR2_000190	.	603.769	603.769	586.462	577.115	17.3077	0	2	0.807692
hsa_circ_0113_FTO	chr16	53878066	53907777	exon_match	25	+	FTO	hsa_circ_0039396	hsa-FTO_000032	HSA_CIRCpedia_17898	263.84	263.84	227.2	228.48	36.64	0	6	1.6
hsa_circ_0114_FTO	chr16	53872038	53878210	no_exon_match	25	+	FTO	hsa_circ_0105596	hsa-FTO_000037	.	266.44	266.44	131.56	132.12	134.88	NA	NA	NA
hsa_circ_0115_RMST	chr12	97886238	97886384	exon_match	25	+	RMST	.	.	HSA_CIRCpedia_355247	255.2	255.2	252.48	255.2	2.72	0	3	1.76
hsa_circ_0116_RIMS1	chr6	72970407	73017073	exon_match	24	+	RIMS1	.	.	.	437.417	437.417	411.958	399.958	25.4583	0	8	1.75
hsa_circ_0117_HERC1	chr15	64005551	64015554	exon_match	24	-	HERC1	.	hsa-HERC1_000183	HSA_CIRCpedia_156476	662.042	662.042	654.333	660.375	7.70833	0	2	1.83333
hsa_circ_0118_RIMS1	chr6	73001636	73023375	no_exon_match	23	+	RIMS1	hsa_circ_0076970	hsa-RIMS1_000023	HSA_CIRCpedia_55458	415.826	415.826	377.13	368.261	38.6957	NA	NA	NA
hsa_circ_0119_SMARCA5	chr4	144464605	144465125	no_exon_match	23	+	SMARCA5	.,hsa_circ_0125430	hsa-SMARCA5_000037,hsa-SMARCA5_000038	.	382.783	382.783	328.609	382.609	54.1739	NA	NA	NA
hsa_circ_0120_RIMS1	chr6	72975662	73023375	exon_match	22	+	RIMS1	.	.	.	466.273	466.273	448.591	443	17.6818	0	5	2.09091
hsa_circ_0121_FTO	chr16	53878066	53878210	exon_match	21	+	FTO	hsa_circ_0039395	.	HSA_CIRCpedia_351539	166.857	166.857	166.19	166.81	0.666667	0	3	0.428571
hsa_circ_0122_HERC1	chr15	63998978	64048947	exon_match	21	-	HERC1	.	hsa-HERC1_000271	HSA_CIRCpedia_15105	803.19	803.19	797.667	791.524	5.52381	0	2	1.80952
hsa_circ_0123_RYR2	chr1	237540622	237632487	exon_match	21	+	RYR2	.	hsa-RYR2_000379	HSA_CIRCpedia_30843	942.571	942.571	933.619	558.667	8.95238	0	8	1.09524
hsa_circ_0124_HERC1	chr15	64008500	64015554	exon_match	20	-	HERC1	.	.	.	591.55	591.55	590.3	591.3	1.25	0	0	0
hsa_circ_0125_RYR2	chr1	237538016	237617874	exon_match	20	+	RYR2	.	.	.	814.35	814.35	807.2	547.7	7.15	0	1	0.75
hsa_circ_0126_RYR2	chr1	237532833	237675091	exon_match	20	+	RYR2	.	hsa-RYR2_000062	HSA_CIRCpedia_125402	1837.85	1837.85	1824.2	1425.1	13.65	0	3	1.7
hsa_circ_0127_SMARCA5	chr4	144464612	144465125	no_exon_match	19	+	SMARCA5	hsa_circ_0125430	hsa-SMARCA5_000037	.	388	388	346.053	387.316	41.9474	NA	NA	NA
hsa_circ_0128_RYR2	chr1	237540622	237608822	exon_match	19	+	RYR2	.	hsa-RYR2_000499	.	648.211	648.211	631.632	519.842	16.5789	0	3	0.789474
hsa_circ_0129_RIMS1	chr6	73016960	73108052	exon_match	18	+	RIMS1	.	hsa-RIMS1_000082	HSA_CIRCpedia_146660	851.722	851.722	845.944	847.333	5.77778	0	5	1.22222
hsa_circ_0130_RIMS1	chr6	73016960	73102512	exon_match	18	+	RIMS1	.	.	.	748.111	748.111	743.556	744.944	4.55556	0	7	1.77778
hsa_circ_0131_RYR2	chr1	237551386	237586548	exon_match	18	+	RYR2	.	.	.	434.444	434.444	431.056	431.056	3.38889	0	3	0.722222
hsa_circ_0132_SMARCA5	chr4	144459742	144466000	exon_match	17	+	SMARCA5	.	hsa-SMARCA5_000012	HSA_CIRCpedia_137795	689.824	689.824	681.235	686.647	8.58824	0	8	2.29412
hsa_circ_0133_RYR2	chr1	237532833	237550680	exon_match	16	+	RYR2	.	.	.	335.938	335.938	330.75	331.312	5.1875	0	3	2.25
hsa_circ_0134_RIMS1	chr6	73016960	73078344	no_exon_match	15	+	RIMS1	.	hsa-RIMS1_000099	.	597.133	597.133	430.8	431.333	166.333	NA	NA	NA
hsa_circ_0135_RYR2	chr1	237538016	237550680	exon_match	15	+	RYR2	.	.	.	238	238	233.667	234.067	4.33333	0	3	1
hsa_circ_0136_MAN1A2	chr1	117948170	117963271	exon_match	15	+	MAN1A2	hsa_circ_0013734	hsa-MAN1A2_000013	HSA_CIRCpedia_69179	331.467	331.467	324.867	329.733	6.6	0	2	1.73333
hsa_circ_0137_MAN1A2	chr1	117944807	118035884	exon_match	15	+	MAN1A2	hsa_circ_0013732	hsa-MAN1A2_000009	HSA_CIRCpedia_165730	859.667	859.667	850.867	855.133	8.8	0	2	1.46667
hsa_circ_0138_RIMS1	chr6	73016960	73100438	exon_match	14	+	RIMS1	.	hsa-RIMS1_000092	HSA_CIRCpedia_164159	708.071	708.071	705.286	705.786	2.78571	0	2	0.5
hsa_circ_0139_RIMS1	chr6	72960032	73023375	exon_match	14	+	RIMS1	.	hsa-RIMS1_000095	.	801.429	801.429	788.857	788.857	12.5714	3	8	7.07143
hsa_circ_0140_RYR2	chr1	237550580	237675091	exon_match	14	+	RYR2	.	hsa-RYR2_000155	HSA_CIRCpedia_140502	1506.43	1506.43	1499.21	1145.79	7.21429	0	1	0.0714286
hsa_circ_0141_RIMS1	chr6	72975662	73017073	exon_match	13	+	RIMS1	.	.	.	360.769	360.769	335.923	327.846	24.8462	0	3	1.61538
hsa_circ_0142_SMARCA5	chr4	144464661	144469293	exon_match	13	+	SMARCA5	.	.	.	844.308	844.308	835.231	842.846	9.07692	1	13	2.84615
hsa_circ_0143_RYR2	chr1	237546229	237608822	no_exon_match	13	+	RYR2	.	hsa-RYR2_000601	.	821.308	821.308	634.462	507	186.846	NA	NA	NA
hsa_circ_0144_RYR2	chr1	237540622	237604783	exon_match	13	+	RYR2	.	hsa-RYR2_000684	.	542.692	542.692	537.692	524.385	5	0	3	0.769231
hsa_circ_0145_TULP4	chr6	158733082	158850929	no_exon_match	12	+	TULP4	.	hsa-intergenic_000488	.	1206.58	988.583	976.917	1196.08	11.6667	NA	NA	NA
hsa_circ_0146_RMST	chr12	97856929	97886384	exon_match	12	+	RMST	.	.	.	441.583	441.583	332.417	334.083	109.167	2	2	2
hsa_circ_0147_RYR2	chr1	237550580	237693810	exon_match	12	+	RYR2	.	hsa-RYR2_000337	HSA_CIRCpedia_125404	1449	1449	1444.08	1087.75	4.91667	0	0	0
hsa_circ_0148_RYR2	chr1	237494177	237586548	exon_match	12	+	RYR2	.	hsa-RYR2_000311	.	623.083	623.083	617.583	617.833	5.5	0	3	1.58333
hsa_circ_0150_RIMS1	chr6	72993749	73043538	no_exon_match	11	+	RIMS1	hsa_circ_0076969	hsa-RIMS1_000015	HSA_CIRCpedia_55457	701.455	701.455	652.455	652.182	49	NA	NA	NA
hsa_circ_0151_RIMS1	chr6	72970407	73023375	exon_match	11	+	RIMS1	.	.	.	510.636	510.636	495.909	496.091	14.7273	0	5	3.27273
hsa_circ_0152_TULP4	chr6	158703294	158834225	no_exon_match	11	+	TULP4	.	hsa-intergenic_006485	.	1672.73	1163.82	1163.64	1672	0.181818	NA	NA	NA
hsa_circ_0153_HERC1	chr15	64004973	64048947	exon_match	11	-	HERC1	.	hsa-HERC1_000311	.	680.273	680.273	677.364	677.545	2.90909	0	2	1.36364
hsa_circ_0154_HERC1	chr15	63990926	64011096	exon_match	11	-	HERC1	.	hsa-HERC1_000015	HSA_CIRCpedia_373015	989.818	989.818	951.455	952.727	38.3636	0	2	0.181818
hsa_circ_0155_RYR2	chr1	237527552	237608822	no_exon_match	11	+	RYR2	.	hsa-RYR2_000491	.	822.818	822.818	725.545	608	97.2727	NA	NA	NA
hsa_circ_0156_RIMS1	chr6	72968688	73017073	exon_match	10	+	RIMS1	.	.	.	407.2	407.2	393.3	390.9	13.9	0	2	1.2
hsa_circ_0157_RIMS1	chr6	72935350	73023375	exon_match	10	+	RIMS1	.	hsa-RIMS1_000060	.	1279.1	1279.1	1235.3	1151.9	43.8	0	3	2.2
hsa_circ_0158_RMST	chr12	97886238	97887063	exon_match	10	+	RMST	.	.	.	281.8	281.8	226	281.5	55.8	0	4	1.2
hsa_circ_0159_RYR2	chr1	237551386	237608822	exon_match	10	+	RYR2	.	.	.	830.3	830.3	819.3	668.4	11	0	12	2.8
hsa_circ_0160_RYR2	chr1	237540622	237617874	exon_match	10	+	RYR2	.	.	.	674.8	674.8	667.2	416.6	7.6	0	6	1.1
hsa_circ_0161_RYR2	chr1	237532833	237620035	no_exon_match	10	+	RYR2	hsa_circ_0112624	hsa-RYR2_000065	HSA_CIRCpedia_30835	1077	1077	1058.8	662.8	18.2	NA	NA	NA
hsa_circ_0162_RIMS1	chr6	72967827	73017073	exon_match	9	+	RIMS1	.	hsa-RIMS1_000135	.	613.667	613.667	593.333	587.667	20.3333	0	4	1.77778
hsa_circ_0163_FTO	chr16	53872038	53968021	no_exon_match	9	+	FTO	.	hsa-FTO_000035	.	645.778	645.778	520.778	520.889	125	NA	NA	NA
hsa_circ_0164_RMST	chr12	97886238	97888659	exon_match	9	+	RMST	.	hsa-RMST_000004	.	519.333	519.333	515.222	517.222	4.11111	1	2	1.88889
hsa_circ_0165_RYR2	chr1	237532833	237693810	exon_match	9	+	RYR2	.	hsa-RYR2_000046	HSA_CIRCpedia_148976	1426.22	1426.22	1417.33	1118.22	8.88889	0	3	0.888889
hsa_circ_0166_FAT3	chr11	91973596	92088570	no_exon_match	9	+	FAT3	.	hsa-intergenic_000376	.	1663.89	1603.89	1602.67	1342.78	1.22222	NA	NA	NA
hsa_circ_0167_RIMS1	chr6	72957717	73043538	exon_match	8	+	RIMS1	hsa_circ_0132230	hsa-RIMS1_000040	.	1308.88	1308.88	1286.25	1283.38	22.625	0	6	2.25
hsa_circ_0168_FTO	chr16	53844051	53968021	exon_match	8	+	FTO	.	hsa-FTO_000015	HSA_CIRCpedia_120446	1102.25	1102.25	1070.88	1070.88	31.375	2	3	2.875
hsa_circ_0169_HERC1	chr15	64005551	64011096	exon_match	8	-	HERC1	.	.	.	544.125	544.125	536.375	544.125	7.75	0	7	1.75
hsa_circ_0170_MAN1A2	chr1	117948170	117957453	exon_match	8	+	MAN1A2	.	.	.	221.5	221.5	216.875	220.625	4.625	0	5	1.625
hsa_circ_0171_MAN1A2	chr1	117944807	118042176	exon_match	8	+	MAN1A2	hsa_circ_0013733	.	.	1097.12	1097.12	1087.88	1092.12	9.25	0	1	0.25
hsa_circ_0172_RIMS1	chr6	72970407	73102512	exon_match	7	+	RIMS1	.	hsa-RIMS1_000038	.	1017.57	1017.57	1001.86	1000.43	15.7143	0	1	0.714286
hsa_circ_0173_RIMS1	chr6	72967827	73043538	exon_match	7	+	RIMS1	.	.	.	896.571	896.571	885	858	11.5714	0	4	2
hsa_circ_0174_TULP4	chr6	158733082	158834225	no_exon_match	7	+	TULP4	.	hsa-intergenic_000985	.	1656.86	1263.29	1263.14	1656.71	0.142857	NA	NA	NA
hsa_circ_0176_SMARCA5	chr4	144464661	144467200	exon_match	7	+	SMARCA5	.	.	.	554.429	554.429	546.714	552.571	7.71429	0	3	1.57143
hsa_circ_0177_SMARCA5	chr4	144459742	144464810	exon_match	7	+	SMARCA5	.	hsa-SMARCA5_000031	.	480.143	480.143	475.714	478.286	4.42857	0	2	1.42857
hsa_circ_0178_FTO	chr16	53872038	53913899	no_exon_match	7	+	FTO	.	hsa-FTO_000029	.	397.286	397.286	308	308.143	89.2857	NA	NA	NA
hsa_circ_0179_HERC1	chr15	64008500	64048947	exon_match	7	-	HERC1	.	hsa-HERC1_000395	.	352	352	351.143	350.571	0.857143	0	0	0
hsa_circ_0180_HERC1	chr15	64008500	64047524	exon_match	7	-	HERC1	.	hsa-HERC1_000130	HSA_CIRCpedia_358279	521.571	521.571	517.286	429.714	4.28571	2	3	2.14286
hsa_circ_0181_HERC1	chr15	64004973	64041990	exon_match	7	-	HERC1	hsa_circ_0104167	hsa-HERC1_000138	HSA_CIRCpedia_130796	1516.14	1516.14	1498.43	1398	17.7143	0	2	1.71429
hsa_circ_0182_RYR2	chr1	237538016	237620035	no_exon_match	7	+	RYR2	.	hsa-RYR2_000140	HSA_CIRCpedia_30841	953.429	953.429	938.857	551.429	14.5714	NA	NA	NA
hsa_circ_0183_RYR2	chr1	237433796	237551483	exon_match	7	+	RYR2	.	hsa-RYR2_000028	HSA_CIRCpedia_151257	487.429	487.429	474.286	372.571	13.1429	0	2	1.57143
hsa_circ_0184_FAT3	chr11	91997493	92088570	no_exon_match	7	+	FAT3	hsa_circ_0096735	hsa-intergenic_009967	.	1641.43	1558.71	1558.14	1223	0.571429	NA	NA	NA
hsa_circ_0185_MAN1A2	chr1	117944807	118009049	no_exon_match	7	+	MAN1A2	hsa_circ_0000120	hsa-MAN1A2_000003	HSA_CIRCpedia_27488	740.143	740.143	697.571	702.857	42.5714	NA	NA	NA
hsa_circ_0186_RIMS1	chr6	73023208	73043538	no_exon_match	6	+	RIMS1	hsa_circ_0076971	hsa-RIMS1_000171	HSA_CIRCpedia_146661	583	583	569.667	570	13.3333	NA	NA	NA
hsa_circ_0187_RIMS1	chr6	73000381	73017073	exon_match	6	+	RIMS1	.	hsa-RIMS1_000137	HSA_CIRCpedia_164158	402.5	402.5	370.333	357	32.1667	1	2	1.83333
hsa_circ_0188_HERC1	chr15	63986162	64008672	exon_match	6	-	HERC1	hsa_circ_0104158	hsa-HERC1_000041	HSA_CIRCpedia_120721	1252.83	1252.83	1232.17	1234.17	20.6667	0	2	1.66667
hsa_circ_0189_RMST	chr12	97877208	97954825	no_exon_match	6	+	RMST	.	hsa-RMST_000027	.	1174.67	1174.67	1051.33	1052.67	123.333	NA	NA	NA
hsa_circ_0190_FAT3	chr11	92084025	92088570	no_exon_match	6	+	FAT3	hsa_circ_0096738	hsa-intergenic_001208	.	1898.83	1817.33	1816.83	1403.67	0.5	NA	NA	NA
hsa_circ_0191_MAN1A2	chr1	117943928	117963271	no_exon_match	6	+	MAN1A2	.,hsa_circ_0000118	hsa-MAN1A2_000040,hsa-MAN1A2_000067	.,HSA_CIRCpedia_27486	568.667	568.667	450.833	454.5	117.833	NA	NA	NA
hsa_circ_0192_RIMS1	chr6	72968688	73023375	exon_match	5	+	RIMS1	.	hsa-RIMS1_000089	.	512.2	512.2	507.8	508.2	4.4	1	2	1.8
hsa_circ_0193_RIMS1	chr6	72967827	73023375	exon_match	5	+	RIMS1	.	.	.	736.6	736.6	723.2	724	13.4	1	19	5
hsa_circ_0194_RIMS1	chr6	72962463	73043538	exon_match	5	+	RIMS1	.	hsa-RIMS1_000090	.	954	954	946	947.2	8	0	3	2.4
hsa_circ_0195_RIMS1	chr6	72962463	73023375	exon_match	5	+	RIMS1	.	.	.	703.8	703.8	700.2	700.4	3.6	0	3	1.8
hsa_circ_0196_TULP4	chr6	158703294	158873300	no_exon_match	5	+	TULP4	.	hsa-intergenic_005095	.	802.2	581	580	801	1	NA	NA	NA
hsa_circ_0197_SMARCA5	chr4	144461515	144466000	exon_match	5	+	SMARCA5	.	.	.	495.8	495.8	490	493.4	5.8	0	2	1
hsa_circ_0199_HERC1	chr15	64004973	64027048	exon_match	5	-	HERC1	hsa_circ_0104166	hsa-HERC1_000009	HSA_CIRCpedia_15109	843.8	843.8	839.6	839.8	4.2	0	7	1.8
hsa_circ_0200_HERC1	chr15	63998978	64041990	exon_match	5	-	HERC1	hsa_circ_0035802	hsa-HERC1_000074	HSA_CIRCpedia_130795	1303.8	1303.8	1283.8	1178.6	20	2	2	2
hsa_circ_0201_FAT3	chr11	92085261	92430611	exon_match	5	+	FAT3	hsa_circ_0023994	.	HSA_CIRCpedia_143077	2593	2591.4	2588.4	2120	3	0	2	1.6
hsa_circ_0202_RIMS1	chr6	73016960	73108796	exon_match	4	+	RIMS1	.	.	.	881.25	881.25	874.5	876	6.75	2	3	2.5
hsa_circ_0203_RIMS1	chr6	72993749	73017073	no_exon_match	4	+	RIMS1	hsa_circ_0132240	hsa-RIMS1_000003	HSA_CIRCpedia_135751	415.5	415.5	342	337.5	73.5	NA	NA	NA
hsa_circ_0204_RIMS1	chr6	72960623	73043538	exon_match	4	+	RIMS1	.	.	.	1252	1252	1205	1191.5	47	0	3	2
hsa_circ_0205_RIMS1	chr6	72952016	73023375	exon_match	4	+	RIMS1	.	hsa-RIMS1_000077	HSA_CIRCpedia_135743	1501.75	1501.75	1493.75	1496	8	0	2	1.25
hsa_circ_0206_RIMS1	chr6	72945320	73043538	exon_match	4	+	RIMS1	.	hsa-RIMS1_000149	.	1374.25	1374.25	1362.25	1363.75	12	3	4	3.75
hsa_circ_0207_RIMS1	chr6	72945320	73023375	exon_match	4	+	RIMS1	.	.	.	1271.25	1271.25	1253.75	1256.5	17.5	1	4	3.25
hsa_circ_0208_TULP4	chr6	158688265	158735300	no_exon_match	4	+	TULP4	hsa_circ_0131194	hsa-intergenic_014354	.	1801.75	1279	1268	1753.5	11	NA	NA	NA
hsa_circ_0209_SMARCA5	chr4	144464661	144471257	exon_match	4	+	SMARCA5	.	hsa-SMARCA5_000021	.	1190.5	1190.5	1178.25	1185.5	12.25	2	2	2
hsa_circ_0210_SMARCA5	chr4	144459938	144465125	exon_match	4	+	SMARCA5	.	hsa-SMARCA5_000048	.	494	494	487	490.5	7	0	2	1.5
hsa_circ_0211_SMARCA5	chr4	144459742	144466736	exon_match	4	+	SMARCA5	.	.	.	959.25	959.25	949.75	955.75	9.5	0	4	2.5
hsa_circ_0212_SMARCA5	chr4	144447433	144465125	exon_match	4	+	SMARCA5	.	hsa-SMARCA5_000011	HSA_CIRCpedia_164984	1292	1292	1283.5	1287.5	8.5	1	2	1.75
hsa_circ_0213_FTO	chr16	53878066	53922863	no_exon_match	4	+	FTO	hsa_circ_0039398	hsa-FTO_000003	HSA_CIRCpedia_17900	573.25	573.25	475.25	476.25	98	NA	NA	NA
hsa_circ_0214_HERC1	chr15	63988322	64011096	exon_match	4	-	HERC1	hsa_circ_0104159	hsa-HERC1_000274	HSA_CIRCpedia_83374	1260.75	1260.75	1200.5	1217.25	60.25	4	22	12.5
hsa_circ_0215_HERC1	chr15	63978557	64008672	exon_match	4	-	HERC1	hsa_circ_0104151	hsa-HERC1_000039	HSA_CIRCpedia_120719	1634.5	1634.5	1608	1618.5	26.5	3	3	3
hsa_circ_0216_RMST	chr12	97886954	97954825	exon_match	4	+	RMST	.	.	.	1056.75	1056.75	1046.75	1051.25	10	0	3	1.25
hsa_circ_0217_RMST	chr12	97886238	97887780	exon_match	4	+	RMST	.	.	.	544.75	544.75	542.25	543.5	2.5	0	4	1
hsa_circ_0218_RYR2	chr1	237550580	237550680	exon_match	4	+	RYR2	.	.	.	114.75	114.75	114.25	114.25	0.5	0	1	0.25
hsa_circ_0219_RYR2	chr1	237540622	237550680	exon_match	4	+	RYR2	.	.	.	172.25	172.25	171.25	172	1	0	3	1
hsa_circ_0220_RYR2	chr1	237532833	237580423	no_exon_match	4	+	RYR2	.	hsa-RYR2_000161	HSA_CIRCpedia_151258	573	573	552.75	553.5	20.25	NA	NA	NA
hsa_circ_0221_RYR2	chr1	237531826	237620035	no_exon_match	4	+	RYR2	hsa_circ_0112624	hsa-RYR2_000065	HSA_CIRCpedia_30835	1140	1140	1118.5	701	21.5	NA	NA	NA
hsa_circ_0222_RYR2	chr1	237494177	237620035	exon_match	4	+	RYR2	.	.	.	1031.5	1031.5	1024.75	627.25	6.75	1	1	1
hsa_circ_0223_FAT3	chr11	92085261	92120017	no_exon_match	4	+	FAT3	.	hsa-FAT3_000015	.	1380	1380	1328.5	1144	51.5	NA	NA	NA
hsa_circ_0224_FAT3	chr11	92042769	92156512	no_exon_match	4	+	FAT3	.	hsa-intergenic_009965	.	1565.5	1361.25	1189.75	981	171.5	NA	NA	NA
hsa_circ_0225_RIMS1	chr6	73016960	73023375	no_exon_match	3	+	RIMS1	hsa_circ_0132249	hsa-RIMS1_000018	HSA_CIRCpedia_99720	314.667	314.667	293.667	293.667	21	NA	NA	NA
hsa_circ_0226_RIMS1	chr6	73016937	73023375	no_exon_match	3	+	RIMS1	hsa_circ_0132249	hsa-RIMS1_000018	HSA_CIRCpedia_99720	314.667	314.667	293.667	293.667	21	NA	NA	NA
hsa_circ_0227_RIMS1	chr6	73011802	73043538	no_exon_match	3	+	RIMS1	.	hsa-RIMS1_000163	.	592.333	592.333	450	429	142.333	NA	NA	NA
hsa_circ_0228_RIMS1	chr6	73001636	73108796	exon_match	3	+	RIMS1	.	.	.	978	978	968.667	974	9.33333	3	3	3
hsa_circ_0229_RIMS1	chr6	72993749	73023375	no_exon_match	3	+	RIMS1	hsa_circ_0132241	hsa-RIMS1_000002	HSA_CIRCpedia_123102	472	472	457	459	15	NA	NA	NA
hsa_circ_0230_SMARCA5	chr4	144456007	144466000	exon_match	3	+	SMARCA5	.	.	.	767.333	767.333	759.667	765	7.66667	0	5	1.66667
hsa_circ_0231_SMARCA5	chr4	144447433	144464810	exon_match	3	+	SMARCA5	.	.	HSA_CIRCpedia_356054	1177.33	1177.33	1161	1172.33	16.3333	0	23	7.66667
hsa_circ_0232_TTN	chr2	179464280	179466641	exon_match	3	-	TTN	.	.	.	966.333	966.333	956.667	896	9.66667	0	25	8.33333
hsa_circ_0233_TTN	chr2	179464280	179465898	exon_match	3	-	TTN	.	.	.	481	481	479	426.667	2	0	0	0
hsa_circ_0234_FTO	chr16	53844051	53922863	no_exon_match	3	+	FTO	hsa_circ_0039394	hsa-FTO_000013	HSA_CIRCpedia_143976	725	725	702.333	704.333	22.6667	NA	NA	NA
hsa_circ_0235_FTO	chr16	53844051	53922863	exon_match	3	+	FTO	hsa_circ_0039394	hsa-FTO_000013	HSA_CIRCpedia_143976	571.667	571.667	567.333	567.333	4.33333	0	1	0.666667
hsa_circ_0236_HERC1	chr15	64008500	64040057	exon_match	3	-	HERC1	.	.	.	498.667	498.667	497.333	497.333	1.33333	0	0	0
hsa_circ_0237_HERC1	chr15	64004973	64047524	exon_match	3	-	HERC1	.	.	.	544.333	544.333	531	512	13.3333	4	4	4
hsa_circ_0238_HERC1	chr15	64004973	64015554	exon_match	3	-	HERC1	.	hsa-HERC1_000391	HSA_CIRCpedia_15108	593.667	593.667	588	589	5.66667	1	16	6.33333
hsa_circ_0239_HERC1	chr15	64004973	64010893	exon_match	3	-	HERC1	.	.	.	473.333	473.333	471	471.667	2.33333	0	2	1
hsa_circ_0240_HERC1	chr15	63998978	64017712	exon_match	3	-	HERC1	.	hsa-HERC1_000155	.	990	990	984.667	985.667	5.33333	0	2	1.33333
hsa_circ_0241_HERC1	chr15	63990926	64048947	exon_match	3	-	HERC1	.	hsa-HERC1_000335	.	1035.33	1035.33	1015	1017.33	20.3333	0	0	0
hsa_circ_0242_HERC1	chr15	63988322	64008672	no_exon_match	3	-	HERC1	hsa_circ_0035796	hsa-HERC1_000494	HSA_CIRCpedia_15098	1118.67	1118.67	1011	1049.67	107.667	NA	NA	NA
hsa_circ_0243_RMST	chr12	97886238	97890332	no_exon_match	3	+	RMST	.	hsa-RMST_000054	.	515.333	515.333	468.667	514.667	46.6667	NA	NA	NA
hsa_circ_0244_RMST	chr12	97885421	97889834	no_exon_match	3	+	RMST	.	hsa-RMST_000017	.	682.333	682.333	596	596	86.3333	NA	NA	NA
hsa_circ_0245_RMST	chr12	97856929	97954825	exon_match	3	+	RMST	.	hsa-RMST_000005	HSA_CIRCpedia_119254	1216	1216	1188.33	1189	27.6667	1	6	4.33333
hsa_circ_0246_RYR2	chr1	237550580	237693810	no_exon_match	3	+	RYR2	.	hsa-RYR2_000337	HSA_CIRCpedia_125404	1409.33	1409.33	1291.33	999.333	118	NA	NA	NA
hsa_circ_0247_RYR2	chr1	237550580	237660052	exon_match	3	+	RYR2	.	hsa-RYR2_000202	.	1167.33	1167.33	1153	726.667	14.3333	3	3	3
hsa_circ_0248_RYR2	chr1	237550580	237604783	no_exon_match	3	+	RYR2	.	hsa-RYR2_000193	.	590.667	590.667	506.333	522.667	84.3333	NA	NA	NA
hsa_circ_0249_RYR2	chr1	237546229	237586548	no_exon_match	3	+	RYR2	.	hsa-RYR2_000488	.	580.333	580.333	375.667	375.667	204.667	NA	NA	NA
hsa_circ_0250_RYR2	chr1	237538016	237608822	no_exon_match	3	+	RYR2	hsa_circ_0112629	hsa-RYR2_000499	HSA_CIRCpedia_148977	512.667	512.667	499	404.667	13.6667	NA	NA	NA
hsa_circ_0251_RYR2	chr1	237538016	237586548	no_exon_match	3	+	RYR2	.	hsa-RYR2_000151	HSA_CIRCpedia_30840	592.667	592.667	579.667	580	13	NA	NA	NA
hsa_circ_0252_RYR2	chr1	237532833	237586548	no_exon_match	3	+	RYR2	hsa_circ_0112622	hsa-RYR2_000092	HSA_CIRCpedia_30833	542.667	542.667	526.333	526.667	16.3333	NA	NA	NA
hsa_circ_0253_RYR2	chr1	237494177	237632487	exon_match	3	+	RYR2	.	hsa-RYR2_000072	.	1371	1371	1360	940.333	11	2	3	2.66667
hsa_circ_0254_MAN1A2	chr1	117957334	117984947	exon_match	3	+	MAN1A2	hsa_circ_0013738	hsa-MAN1A2_000032	HSA_CIRCpedia_27490	336.333	336.333	332.333	334.667	4	0	1	0.666667
hsa_circ_0255_MAN1A2	chr1	117957334	117963271	exon_match	3	+	MAN1A2	hsa_circ_0013737	hsa-MAN1A2_000068	HSA_CIRCpedia_27489	254.333	254.333	252.333	253.333	2	1	1	1
hsa_circ_0257_RIMS1	chr6	72993749	73102512	exon_match	2	+	RIMS1	.	.	.	675	675	674	675	1	0	2	1
hsa_circ_0258_RIMS1	chr6	72984051	73023375	exon_match	2	+	RIMS1	.	.	.	520.5	520.5	516.5	434.5	4	3	3	3
hsa_circ_0259_RIMS1	chr6	72975662	73102512	exon_match	2	+	RIMS1	.	.	.	791	791	786	786	5	2	19	10.5
hsa_circ_0260_RIMS1	chr6	72974677	73043538	exon_match	2	+	RIMS1	.	.	.	617	617	610	540.5	7	3	3	3
hsa_circ_0261_RIMS1	chr6	72974677	73017073	exon_match	2	+	RIMS1	.	.	.	442.5	442.5	431	299	11.5	4	6	5
hsa_circ_0262_RIMS1	chr6	72960623	73023375	exon_match	2	+	RIMS1	.	.	.	996	996	983	983	13	0	2	1
hsa_circ_0263_RIMS1	chr6	72957717	73023375	exon_match	2	+	RIMS1	.	.	.	1068.5	1068.5	1063.5	972	5	0	0	0
hsa_circ_0264_RIMS1	chr6	72955517	73043538	exon_match	2	+	RIMS1	.	hsa-RIMS1_000119	.	1117	1117	1112.5	1113	4.5	0	2	1
hsa_circ_0265_RIMS1	chr6	72947525	73043538	exon_match	2	+	RIMS1	.	.	.	1262.5	1262.5	1257	1258	5.5	1	4	2.5
hsa_circ_0266_RIMS1	chr6	72943475	73017073	exon_match	2	+	RIMS1	.	hsa-RIMS1_000150	.	1300.5	1300.5	1285	1292	15.5	2	3	2.5
hsa_circ_0267_RIMS1	chr6	72889277	73043538	exon_match	2	+	RIMS1	.	.	HSA_CIRCpedia_146653	833	833	825	504	8	2	8	5
hsa_circ_0268_TULP4	chr6	158733082	158735498	no_exon_match	2	+	TULP4	.	hsa-intergenic_004783	.	1592	1279.5	1234.5	1547	45	NA	NA	NA
hsa_circ_0269_TULP4	chr6	158703294	158882761	no_exon_match	2	+	TULP4	.	hsa-intergenic_005530	.	2093	1671	1665.5	2084	5.5	NA	NA	NA
hsa_circ_0270_TULP4	chr6	158683676	158735300	no_exon_match	2	+	TULP4	hsa_circ_0131193	hsa-intergenic_023696	.	2352.5	1504.5	1502.5	2350.5	2	NA	NA	NA
hsa_circ_0272_SMARCA5	chr4	144464661	144466736	exon_match	2	+	SMARCA5	.	hsa-SMARCA5_000020	.	449.5	449.5	446	449.5	3.5	1	1	1
hsa_circ_0273_SMARCA5	chr4	144461515	144465125	exon_match	2	+	SMARCA5	.	.	.	358	358	352.5	358	5.5	1	2	1.5
hsa_circ_0274_SMARCA5	chr4	144459742	144465125	exon_match	2	+	SMARCA5	hsa_circ_0071045	.	.	586.5	586.5	571.5	581.5	15	2	2	2
hsa_circ_0275_SMARCA5	chr4	144456007	144465125	exon_match	2	+	SMARCA5	.	.	.	547	547	541.5	545	5.5	0	2	1
hsa_circ_0276_SMARCA5	chr4	144456007	144464810	exon_match	2	+	SMARCA5	.	.	.	803.5	803.5	797.5	798.5	6	1	3	2
hsa_circ_0277_TTN	chr2	179465580	179466641	exon_match	2	-	TTN	.	.	.	692	692	690	691	2	1	1	1
hsa_circ_0279_HERC1	chr15	64008500	64020037	exon_match	2	-	HERC1	.	.	.	918.5	918.5	914.5	917	4	0	2	1
hsa_circ_0280_HERC1	chr15	64008500	64017712	exon_match	2	-	HERC1	.	.	.	477.5	477.5	477.5	477.5	0	0	0	0
hsa_circ_0281_HERC1	chr15	64005551	64048947	exon_match	2	-	HERC1	.	hsa-HERC1_000446	.	642	642	638.5	638.5	3.5	2	2	2
hsa_circ_0282_RMST	chr12	97859445	97924637	exon_match	2	+	RMST	.	.	HSA_CIRCpedia_9910	720	720	702	704	18	8	8	8
hsa_circ_0283_RMST	chr12	97856929	97889834	exon_match	2	+	RMST	.	.	.	671	671	666	666	5	0	2	1
hsa_circ_0284_RMST	chr12	97856929	97888659	exon_match	2	+	RMST	.	.	.	654.5	654.5	651	652	3.5	0	1	0.5
hsa_circ_0285_RYR2	chr1	237551386	237620035	exon_match	2	+	RYR2	.	.	.	1343.5	1343.5	1334	562.5	9.5	2	5	3.5
hsa_circ_0286_RYR2	chr1	237550580	237713991	exon_match	2	+	RYR2	.	hsa-RYR2_000343	.	615.5	615.5	609	309	6.5	1	1	1
hsa_circ_0287_RYR2	chr1	237540622	237675091	exon_match	2	+	RYR2	.	.	.	1645.5	1645.5	1630	1201.5	15.5	0	1	0.5
hsa_circ_0288_RYR2	chr1	237538016	237656387	exon_match	2	+	RYR2	.	hsa-RYR2_000176	.	889	889	881.5	692	7.5	0	1	0.5
hsa_circ_0289_RYR2	chr1	237538016	237632487	no_exon_match	2	+	RYR2	hsa_circ_0112630	hsa-RYR2_000379	HSA_CIRCpedia_30843	1090.5	1090.5	1069.5	659.5	21	NA	NA	NA
hsa_circ_0290_RYR2	chr1	237532833	237713991	exon_match	2	+	RYR2	.	hsa-RYR2_000143	HSA_CIRCpedia_140498	2425	2425	2401.5	1577	23.5	1	3	2
hsa_circ_0291_RYR2	chr1	237532833	237660052	exon_match	2	+	RYR2	.	hsa-RYR2_000178	.	1289	1289	1275	935	14	2	3	2.5
hsa_circ_0292_RYR2	chr1	237532833	237655224	exon_match	2	+	RYR2	.	.	.	997	997	988	743.5	9	3	3	3
hsa_circ_0293_RYR2	chr1	237532833	237551483	no_exon_match	2	+	RYR2	hsa_circ_0112621	hsa-RYR2_000070	HSA_CIRCpedia_30832	387.5	387.5	373.5	373.5	14	NA	NA	NA
hsa_circ_0294_RYR2	chr1	237433796	237580423	exon_match	2	+	RYR2	.	.	.	538.5	538.5	527.5	419	11	0	2	1
hsa_circ_0295_FAT3	chr11	92085261	92156512	no_exon_match	2	+	FAT3	hsa_circ_0096739	hsa-FAT3_000018	.	1489	1488	1315	1054	173	NA	NA	NA
hsa_circ_0296_FAT3	chr11	91987406	92088570	no_exon_match	2	+	FAT3	.	hsa-intergenic_008679	.	552	435	434.5	434.5	0.5	NA	NA	NA
hsa_circ_0297_MAN1A2	chr1	117948170	117984947	exon_match	2	+	MAN1A2	hsa_circ_0013735	hsa-MAN1A2_000021	.	511.5	511.5	502.5	506	9	2	4	3
hsa_circ_0298_MAN1A2	chr1	117944807	117948267	no_exon_match	2	+	MAN1A2	hsa_circ_0000116	hsa-MAN1A2_000054	HSA_CIRCpedia_69178	296.5	296.5	281.5	288.5	15	NA	NA	NA
hsa_circ_0299_MAN1A2	chr1	117931522	117963271	no_exon_match	2	+	MAN1A2	.	hsa-MAN1A2_000085	.	602.5	602.5	492	493	110.5	NA	NA	NA
hsa_circ_0300_RIMS1	chr6	73012217	73017073	exon_match	1	+	RIMS1	.	.	.	239	239	234	213	5	3	3	3
hsa_circ_0301_RIMS1	chr6	73008792	73043538	no_exon_match	1	+	RIMS1	hsa_circ_0132247	hsa-RIMS1_000029	.	516	516	478	478	38	NA	NA	NA
hsa_circ_0302_RIMS1	chr6	73005639	73108052	exon_match	1	+	RIMS1	.	.	.	1211	1211	1207	1179	4	2	2	2
hsa_circ_0303_RIMS1	chr6	73005639	73017073	no_exon_match	1	+	RIMS1	.	hsa-RIMS1_000155	.	145	145	113	85	32	NA	NA	NA
hsa_circ_0304_RIMS1	chr6	73005639	73008880	no_exon_match	1	+	RIMS1	.	hsa-RIMS1_000162	.	188	188	24	0	164	NA	NA	NA
hsa_circ_0305_RIMS1	chr6	73001707	73017049	no_exon_match	1	-	RIMS1	hsa_circ_0132245	hsa-RIMS1_000136	HSA_CIRCpedia_146659	306	306	221	193	85	NA	NA	NA
hsa_circ_0306_RIMS1	chr6	73001636	73108052	exon_match	1	+	RIMS1	.	.	.	927	927	923	925	4	1	1	1
hsa_circ_0307_RIMS1	chr6	73001636	73102512	exon_match	1	+	RIMS1	.	.	.	822	822	723	698	99	2	2	2
hsa_circ_0308_RIMS1	chr6	73001636	73100438	exon_match	1	+	RIMS1	.	.	.	713	713	711	711	2	0	0	0
hsa_circ_0309_RIMS1	chr6	73001636	73001749	exon_match	1	+	RIMS1	.	.	.	109	109	106	108	3	3	3	3
hsa_circ_0310_RIMS1	chr6	72984051	73043538	exon_match	1	+	RIMS1	.	.	.	637	637	629	550	8	7	7	7
hsa_circ_0311_RIMS1	chr6	72975662	73100438	exon_match	1	+	RIMS1	.	.	.	772	772	770	770	2	0	0	0
hsa_circ_0312_RIMS1	chr6	72970407	73043965	no_exon_match	1	+	RIMS1	.	hsa-RIMS1_000041	.	757	757	720	722	37	NA	NA	NA
hsa_circ_0313_RIMS1	chr6	72962463	72967984	exon_match	1	+	RIMS1	hsa_circ_0132232	hsa-RIMS1_000055	HSA_CIRCpedia_123099	337	337	333	335	4	2	2	2
hsa_circ_0314_RIMS1	chr6	72960917	73043538	exon_match	1	+	RIMS1	hsa_circ_0076968	.	.	893	893	889	891	4	0	0	0
hsa_circ_0315_RIMS1	chr6	72960032	73023375	no_exon_match	1	+	RIMS1	.	hsa-RIMS1_000095	.	470	470	445	445	25	NA	NA	NA
hsa_circ_0316_RIMS1	chr6	72957717	73017073	exon_match	1	+	RIMS1	.	.	.	941	941	939	939	2	0	0	0
hsa_circ_0317_RIMS1	chr6	72947525	73023375	exon_match	1	+	RIMS1	.	.	.	1130	1130	1125	1125	5	1	1	1
hsa_circ_0318_RIMS1	chr6	72945320	73043538	no_exon_match	1	+	RIMS1	.	hsa-RIMS1_000149	HSA_CIRCpedia_123092	1539	1539	1505	1505	34	NA	NA	NA
hsa_circ_0319_RIMS1	chr6	72945320	73017073	exon_match	1	+	RIMS1	.	.	.	1555	1555	1535	1514	20	2	2	2
hsa_circ_0320_RIMS1	chr6	72935350	73043538	no_exon_match	1	+	RIMS1	.	hsa-RIMS1_000058	.	1303	1303	1259	1171	44	NA	NA	NA
hsa_circ_0321_RIMS1	chr6	72935350	73017073	exon_match	1	+	RIMS1	.	hsa-RIMS1_000130	.	1423	1423	1417	1332	6	3	3	3
hsa_circ_0322_RIMS1	chr6	72806651	73023375	exon_match	1	+	RIMS1	.	.	.	412	412	411	411	1	0	0	0
hsa_circ_0330_SMARCA5	chr4	144464661	144468061	exon_match	1	+	SMARCA5	.	hsa-SMARCA5_000035	.	497	497	484	493	13	5	5	5
hsa_circ_0331_SMARCA5	chr4	144461515	144469293	exon_match	1	+	SMARCA5	.	.	.	1021	1021	1011	1021	10	1	1	1
hsa_circ_0332_SMARCA5	chr4	144459938	144471257	exon_match	1	+	SMARCA5	.	.	.	1115	1115	1103	1110	12	0	0	0
hsa_circ_0333_SMARCA5	chr4	144459938	144466736	exon_match	1	+	SMARCA5	.	.	.	663	663	658	661	5	2	2	2
hsa_circ_0334_SMARCA5	chr4	144459938	144466000	exon_match	1	+	SMARCA5	.	.	.	741	741	737	740	4	0	0	0
hsa_circ_0335_SMARCA5	chr4	144459742	144469293	exon_match	1	+	SMARCA5	.	.	.	1231	1231	1221	1231	10	2	2	2
hsa_circ_0336_SMARCA5	chr4	144457604	144469293	exon_match	1	+	SMARCA5	.	.	.	662	662	655	657	7	6	6	6
hsa_circ_0337_SMARCA5	chr4	144457604	144467200	exon_match	1	+	SMARCA5	.	.	.	1082	1082	1057	1075	25	1	1	1
hsa_circ_0338_SMARCA5	chr4	144457604	144466736	exon_match	1	+	SMARCA5	.	.	.	1029	1029	1023	1029	6	0	0	0
hsa_circ_0339_SMARCA5	chr4	144457604	144466000	exon_match	1	+	SMARCA5	.	.	.	557	557	550	557	7	0	0	0
hsa_circ_0340_SMARCA5	chr4	144457604	144465125	exon_match	1	+	SMARCA5	hsa_circ_0071044	.	.	926	926	918	924	8	3	3	3
hsa_circ_0341_SMARCA5	chr4	144451610	144466000	exon_match	1	+	SMARCA5	.	.	.	1103	1103	1097	1103	6	2	2	2
hsa_circ_0342_SMARCA5	chr4	144449735	144466000	exon_match	1	+	SMARCA5	.	.	.	530	530	517	523	13	9	9	9
hsa_circ_0343_SMARCA5	chr4	144449020	144466736	exon_match	1	+	SMARCA5	.	.	.	1487	1487	1460	1474	27	21	21	21
hsa_circ_0344_SMARCA5	chr4	144447433	144468061	exon_match	1	+	SMARCA5	.	.	.	1775	1775	1763	1770	12	5	5	5
hsa_circ_0345_SMARCA5	chr4	144446603	144466000	exon_match	1	+	SMARCA5	.	.	.	1552	1552	1547	1547	5	0	0	0
hsa_circ_0346_SMARCA5	chr4	144446603	144465125	exon_match	1	+	SMARCA5	.	.	.	1515	1515	1505	1508	10	0	0	0
hsa_circ_0347_SMARCA5	chr4	144445519	144471257	exon_match	1	+	SMARCA5	.	.	.	2249	2249	2233	2243	16	0	0	0
hsa_circ_0356_TTN	chr2	179465580	179467317	exon_match	1	-	TTN	.	.	.	1198	1198	1194	1197	4	2	2	2
hsa_circ_0357_TTN	chr2	179465580	179466514	exon_match	1	-	TTN	.	hsa-TTN_001346	.	707	707	703	707	4	4	4	4
hsa_circ_0363_FTO	chr16	53907697	53922863	exon_match	1	+	FTO	hsa_circ_0005941	hsa-FTO_000001	HSA_CIRCpedia_17902	280	280	271	271	9	1	1	1
hsa_circ_0364_FTO	chr16	53878066	53968021	no_exon_match	1	+	FTO	hsa_circ_0105598	hsa-FTO_000009	HSA_CIRCpedia_120447	194	194	170	172	24	NA	NA	NA
hsa_circ_0365_FTO	chr16	53859775	53968021	exon_match	1	+	FTO	.	.	.	1151	1151	1148	1150	3	2	2	2
hsa_circ_0366_FTO	chr16	53859775	53922863	exon_match	1	+	FTO	.	hsa-FTO_000065	HSA_CIRCpedia_167597	969	969	960	962	9	2	2	2
hsa_circ_0367_FTO	chr16	53844051	53878210	no_exon_match	1	+	FTO	hsa_circ_0039393	hsa-FTO_000011	HSA_CIRCpedia_17895	814	814	798	809	16	NA	NA	NA
hsa_circ_0368_HERC1	chr15	64008500	64050568	exon_match	1	-	HERC1	.	hsa-HERC1_000416	.	798	798	796	758	2	2	2	2
hsa_circ_0369_HERC1	chr15	64008500	64041737	exon_match	1	-	HERC1	.	.	.	645	645	644	642	1	0	0	0
hsa_circ_0370_HERC1	chr15	64008500	64027048	exon_match	1	-	HERC1	.	hsa-HERC1_000026	HSA_CIRCpedia_162386	1182	1182	1175	1179	7	3	3	3
hsa_circ_0371_HERC1	chr15	64008500	64025344	exon_match	1	-	HERC1	.	hsa-HERC1_000303	HSA_CIRCpedia_167747	1173	1173	1173	1173	0	0	0	0
hsa_circ_0372_HERC1	chr15	64005551	64041990	exon_match	1	-	HERC1	.	hsa-HERC1_000322	HSA_CIRCpedia_162385	2150	2150	2147	2028	3	2	2	2
hsa_circ_0373_HERC1	chr15	64005551	64020037	exon_match	1	-	HERC1	.	.	.	1100	1100	1065	1093	35	2	2	2
hsa_circ_0374_HERC1	chr15	64005551	64010893	exon_match	1	-	HERC1	.	.	.	514	514	513	514	1	1	1	1
hsa_circ_0375_HERC1	chr15	64004973	64039282	exon_match	1	-	HERC1	.	.	.	786	786	781	781	5	4	4	4
hsa_circ_0376_HERC1	chr15	64004973	64017712	exon_match	1	-	HERC1	.	.	HSA_CIRCpedia_152433	1197	1197	1190	1190	7	0	0	0
hsa_circ_0377_HERC1	chr15	63998978	64050568	exon_match	1	-	HERC1	.	hsa-HERC1_000184	.	1260	1260	1252	1213	8	1	1	1
hsa_circ_0378_HERC1	chr15	63998978	64027048	exon_match	1	-	HERC1	.	.	HSA_CIRCpedia_15103	691	691	658	685	33	0	0	0
hsa_circ_0379_HERC1	chr15	63998978	64010893	exon_match	1	-	HERC1	.	.	.	823	823	817	823	6	0	0	0
hsa_circ_0380_HERC1	chr15	63998978	64008672	no_exon_match	1	-	HERC1	hsa_circ_0035801	hsa-HERC1_000006	HSA_CIRCpedia_15101	661	661	642	661	19	NA	NA	NA
hsa_circ_0381_HERC1	chr15	63990926	64041990	exon_match	1	-	HERC1	.	hsa-HERC1_000362	.	1024	1024	1014	892	10	0	0	0
hsa_circ_0382_HERC1	chr15	63990926	64027048	exon_match	1	-	HERC1	.	hsa-HERC1_000020	HSA_CIRCpedia_156475	1854	1854	1851	1852	3	0	0	0
hsa_circ_0383_HERC1	chr15	63990926	64015554	exon_match	1	-	HERC1	.	.	.	1157	1157	1091	1091	66	0	0	0
hsa_circ_0384_HERC1	chr15	63988322	64047524	exon_match	1	-	HERC1	.	.	HSA_CIRCpedia_130793	259	259	258	243	1	1	1	1
hsa_circ_0385_HERC1	chr15	63988322	64041990	exon_match	1	-	HERC1	hsa_circ_0104161	hsa-HERC1_000124	HSA_CIRCpedia_15099	2393	2393	2369	2264	24	1	1	1
hsa_circ_0386_HERC1	chr15	63988322	64027048	exon_match	1	-	HERC1	.	.	.	1168	1168	1091	1097	77	1	1	1
hsa_circ_0387_HERC1	chr15	63986972	64008672	exon_match	1	-	HERC1	.	hsa-HERC1_000160	HSA_CIRCpedia_350282	1302	1302	1209	1237	93	1	1	1
hsa_circ_0388_HERC1	chr15	63984609	64008672	exon_match	1	-	HERC1	.	hsa-HERC1_000115	.	1831	1831	1762	1764	69	2	2	2
hsa_circ_0389_HERC1	chr15	63982739	64017712	exon_match	1	-	HERC1	.	.	.	957	957	953	955	4	2	2	2
hsa_circ_0390_HERC1	chr15	63981787	64011096	exon_match	1	-	HERC1	hsa_circ_0104153	hsa-HERC1_000128	HSA_CIRCpedia_150203	2153	2153	2123	2128	30	8	8	8
hsa_circ_0391_HERC1	chr15	63978557	64017712	exon_match	1	-	HERC1	.	.	.	688	688	684	688	4	0	0	0
hsa_circ_0395_RMST	chr12	97924432	97954825	exon_match	1	+	RMST	hsa_circ_0099637	hsa-RMST_000002	HSA_CIRCpedia_346687	551	551	547	549	4	2	2	2
hsa_circ_0396_RMST	chr12	97889708	97954825	exon_match	1	+	RMST	.	.	.	560	560	553	553	7	2	2	2
hsa_circ_0397_RMST	chr12	97888472	97954825	exon_match	1	+	RMST	.	.	.	1123	1123	1123	1123	0	0	0	0
hsa_circ_0398_RMST	chr12	97886954	97924637	exon_match	1	+	RMST	.	hsa-RMST_000057	.	1391	1391	1388	1390	3	2	2	2
hsa_circ_0399_RMST	chr12	97877208	97889834	no_exon_match	1	+	RMST	.	hsa-RMST_000006	.	661	661	615	618	46	NA	NA	NA
hsa_circ_0400_RMST	chr12	97859445	97954825	exon_match	1	+	RMST	.	hsa-RMST_000029	.	1197	1197	1181	1183	16	11	11	11
hsa_circ_0401_RMST	chr12	97859445	97889834	exon_match	1	+	RMST	.	.	HSA_CIRCpedia_9909	625	625	618	618	7	1	1	1
hsa_circ_0402_RMST	chr12	97859445	97888659	exon_match	1	+	RMST	.	.	HSA_CIRCpedia_355935	599	599	595	597	4	2	2	2
hsa_circ_0403_RMST	chr12	97859445	97887063	exon_match	1	+	RMST	.	.	.	281	281	223	225	58	2	2	2
hsa_circ_0404_RMST	chr12	97856929	97924637	exon_match	1	+	RMST	.	.	.	879	879	875	875	4	2	2	2
hsa_circ_0407_RYR2	chr1	237551386	237632487	exon_match	1	+	RYR2	.	.	.	1843	1843	1839	1046	4	0	0	0
hsa_circ_0408_RYR2	chr1	237551386	237604783	exon_match	1	+	RYR2	.	.	.	531	531	529	513	2	0	0	0
hsa_circ_0409_RYR2	chr1	237551386	237580423	exon_match	1	+	RYR2	.	.	.	134	134	132	132	2	0	0	0
hsa_circ_0410_RYR2	chr1	237550580	237732619	exon_match	1	+	RYR2	.	hsa-RYR2_000331	HSA_CIRCpedia_151260	1572	1572	1567	855	5	1	1	1
hsa_circ_0411_RYR2	chr1	237550580	237660052	no_exon_match	1	+	RYR2	.	hsa-RYR2_000202	HSA_CIRCpedia_140500	1622	1622	1493	983	129	NA	NA	NA
hsa_circ_0412_RYR2	chr1	237540622	237693810	exon_match	1	+	RYR2	.	.	.	300	300	296	228	4	3	3	3
hsa_circ_0413_RYR2	chr1	237540622	237664203	exon_match	1	+	RYR2	.	.	.	1823	1823	1814	1242	9	0	0	0
hsa_circ_0414_RYR2	chr1	237540622	237586548	no_exon_match	1	+	RYR2	.	hsa-RYR2_000179	HSA_CIRCpedia_180331	443	443	424	425	19	NA	NA	NA
hsa_circ_0415_RYR2	chr1	237538016	237693810	exon_match	1	+	RYR2	.	hsa-RYR2_000370	.	851	851	836	634	15	1	1	1
hsa_circ_0416_RYR2	chr1	237538016	237675091	exon_match	1	+	RYR2	.	hsa-RYR2_000342	.	1947	1947	1930	1502	17	0	0	0
hsa_circ_0417_RYR2	chr1	237538016	237660052	exon_match	1	+	RYR2	.	hsa-RYR2_000402	.	1634	1634	1619	1051	15	1	1	1
hsa_circ_0418_RYR2	chr1	237538016	237655224	exon_match	1	+	RYR2	.	.	.	1036	1036	1028	636	8	0	0	0
hsa_circ_0419_RYR2	chr1	237538016	237580423	no_exon_match	1	+	RYR2	hsa_circ_0112628	hsa-RYR2_000139	HSA_CIRCpedia_30839	296	296	278	278	18	NA	NA	NA
hsa_circ_0420_RYR2	chr1	237532833	237732619	exon_match	1	+	RYR2	.	hsa-RYR2_000167	HSA_CIRCpedia_160151	3143	3143	3130	1951	13	1	1	1
hsa_circ_0421_RYR2	chr1	237532833	237666805	exon_match	1	+	RYR2	.	hsa-RYR2_000469	.	1213	1213	1086	989	127	2	2	2
hsa_circ_0422_RYR2	chr1	237532833	237664203	exon_match	1	+	RYR2	.	hsa-RYR2_000067	HSA_CIRCpedia_140497	1909	1909	1885	1341	24	5	5	5
hsa_circ_0423_RYR2	chr1	237532833	237608822	no_exon_match	1	+	RYR2	hsa_circ_0112623	hsa-RYR2_000146	HSA_CIRCpedia_30834	920	920	898	765	22	NA	NA	NA
hsa_circ_0424_RYR2	chr1	237532833	237604783	no_exon_match	1	+	RYR2	.	hsa-RYR2_000174	HSA_CIRCpedia_151259	760	760	742	734	18	NA	NA	NA
hsa_circ_0425_RYR2	chr1	237494177	237604783	exon_match	1	+	RYR2	.	.	.	873	873	862	852	11	2	2	2
hsa_circ_0426_RYR2	chr1	237494177	237580423	exon_match	1	+	RYR2	.	.	.	324	324	323	323	1	0	0	0
hsa_circ_0427_RYR2	chr1	237487470	237586548	no_exon_match	1	+	RYR2	.	hsa-RYR2_000757	.	786	786	693	690	93	NA	NA	NA
hsa_circ_0428_RYR2	chr1	237433796	237586548	exon_match	1	+	RYR2	.	hsa-RYR2_000049	.	775	775	769	656	6	2	2	2
hsa_circ_0430_FAT3	chr11	92085261	92430611	no_exon_match	1	+	FAT3	hsa_circ_0023994	.	HSA_CIRCpedia_143077	2981	2899	2897	2343	2	NA	NA	NA
hsa_circ_0431_FAT3	chr11	92085261	92271088	no_exon_match	1	+	FAT3	.	hsa-FAT3_000118	.	3055	3054	2940	2425	114	NA	NA	NA
hsa_circ_0432_FAT3	chr11	92083714	92088570	no_exon_match	1	+	FAT3	hsa_circ_0096737	hsa-intergenic_005777	.	1113	771	767	687	4	NA	NA	NA
hsa_circ_0433_FAT3	chr11	92032059	92088570	no_exon_match	1	+	FAT3	.	hsa-intergenic_016914	.	896	552	552	457	0	NA	NA	NA
hsa_circ_0435_MAN1A2	chr1	117944807	118003234	no_exon_match	1	+	MAN1A2	.	hsa-MAN1A2_000014	.	689	689	665	671	24	NA	NA	NA
hsa_circ_0436_MAN1A2	chr1	117942099	117963271	no_exon_match	1	+	MAN1A2	.	hsa-MAN1A2_000097	.	544	544	493	496	51	NA	NA	NA

## Sheet: circPanel-LRS SH-SY5Y cells
internal_circRNA_name	chr	start	end	description	BSJ_reads	strand	gene	circBase_ID	circAtlas_ID	CIRCpedia_ID	mean_read_coverage	mean_gene_coverage	mean_exon_coverage	mean_EST_coverage	mean_intron_coverage	min_exon_adjust	max_exon_adjust	mean_exon_adjust
hsa_circ_0001_MAN1A2	chr1	117944807	117963271	exon_match	876699	+	MAN1A2	hsa_circ_0000118	hsa-MAN1A2_000052	HSA_CIRCpedia_27486	1012.63	1012.63	1003.63	1010.27	8.99975	0	30	1.31387
hsa_circ_0002_SMARCA5	chr4	144464661	144465125	exon_match	779245	+	SMARCA5	hsa_circ_0001445	hsa-SMARCA5_000036	HSA_CIRCpedia_47541	558.279	558.279	551.932	556.541	6.34614	0	30	1.72069
hsa_circ_0003_MAN1A2	chr1	117944807	117957453	exon_match	558522	+	MAN1A2	hsa_circ_0000117	hsa-MAN1A2_000051	HSA_CIRCpedia_27485	849.19	849.19	842.192	847.471	6.99731	0	30	0.900346
hsa_circ_0004_MAN1A2	chr1	117944807	117984947	exon_match	324086	+	MAN1A2	hsa_circ_0000119	hsa-MAN1A2_000053	HSA_CIRCpedia_27487	1170.56	1170.56	1146.66	1154.24	23.9031	0	23	1.2554
hsa_circ_0005_MAN1A2	chr1	117944807	117948267	exon_match	160619	+	MAN1A2	hsa_circ_0000116	hsa-MAN1A2_000054	HSA_CIRCpedia_69178	687.41	687.41	681.349	686.746	6.06129	0	30	1.34375
hsa_circ_0006_TULP4	chr6	158733082	158735300	no_exon_match	66744	+	TULP4	hsa_circ_0131202	hsa-intergenic_002272	.	2888.8	2131.73	2131.67	2888.74	0.06468	NA	NA	NA
hsa_circ_0007_TULP4	chr6	158703294	158735300	no_exon_match	42301	+	TULP4	hsa_circ_0131196	hsa-intergenic_021634	.	2970.07	2085.68	2084.65	2968.63	1.0282	NA	NA	NA
hsa_circ_0008_RIMS1	chr6	73005639	73043538	exon_match	34614	+	RIMS1	hsa_circ_0132246	hsa-RIMS1_000156	HSA_CIRCpedia_55459	944.732	944.732	893.076	849.201	51.6561	0	30	1.92361
hsa_circ_0009_RIMS1	chr6	73016960	73043538	exon_match	33968	+	RIMS1	hsa_circ_0132250	hsa-RIMS1_000001	HSA_CIRCpedia_99721	859.629	859.629	853.982	854.485	5.64655	0	25	1.56577
hsa_circ_0010_FAT3	chr11	92085261	92088570	exon_match	26933	+	FAT3	hsa_circ_0000348	hsa-FAT3_000012	HSA_CIRCpedia_6027	3542.08	3540.73	3539.81	2823.54	0.926187	0	28	0.981213
hsa_circ_0011_MAN1A2	chr1	117944807	118009049	exon_match	19777	+	MAN1A2	hsa_circ_0000120	hsa-MAN1A2_000003	HSA_CIRCpedia_27488	1632.86	1632.86	1587.99	1595.9	44.8712	0	20	0.898367
hsa_circ_0012_MAN1A2	chr1	117944807	117945063	exon_match	15401	+	MAN1A2	hsa_circ_0013731	hsa-MAN1A2_000011	.	419.762	419.762	418.675	419.662	1.08707	0	30	0.536134
hsa_circ_0013_SMARCA5	chr4	144464661	144464810	exon_match	2786	+	SMARCA5	hsa_circ_0071047	hsa-SMARCA5_000015	.	200.442	200.442	198.549	200.069	1.89304	0	18	1.16009
hsa_circ_0014_HERC1	chr15	63988322	64008672	exon_match	2336	-	HERC1	hsa_circ_0035796	hsa-HERC1_000001	HSA_CIRCpedia_15098	1557.09	1557.09	1544.86	1551.27	12.226	0	22	1.79281
hsa_circ_0015_FTO	chr16	53878066	53922863	exon_match	1595	+	FTO	hsa_circ_0039398	hsa-FTO_000003	HSA_CIRCpedia_17900	779.971	779.971	762.479	765.23	17.4922	0	21	0.954859
hsa_circ_0016_RIMS1	chr6	72993749	73023375	exon_match	1296	+	RIMS1	hsa_circ_0132241	hsa-RIMS1_000002	HSA_CIRCpedia_123102	741.863	741.863	685.495	657.745	56.3681	0	7	2.56019
hsa_circ_0017_HERC1	chr15	63998978	64008672	exon_match	1226	-	HERC1	hsa_circ_0035801	hsa-HERC1_000006	HSA_CIRCpedia_15101	946.148	946.148	939.428	944.447	6.71941	0	6	1.73083
hsa_circ_0018_HERC1	chr15	64004973	64008672	exon_match	927	-	HERC1	hsa_circ_0035803	hsa-HERC1_000013	HSA_CIRCpedia_15106	840.972	840.972	835.153	838.339	5.81877	0	4	0.981661
hsa_circ_0019_SMARCA5	chr4	144464661	144466000	exon_match	816	+	SMARCA5	hsa_circ_0125431	hsa-SMARCA5_000007	HSA_CIRCpedia_103625	751.011	751.011	737.691	746.801	13.3199	0	14	1.58333
hsa_circ_0020_RIMS1	chr6	73001636	73023375	exon_match	800	+	RIMS1	hsa_circ_0076970	hsa-RIMS1_000023	HSA_CIRCpedia_55458	658.519	658.519	602.947	575.003	55.5712	0	13	2.3875
hsa_circ_0021_MAN1A2	chr1	117944807	118003234	exon_match	776	+	MAN1A2	.	hsa-MAN1A2_000014	.	1314.03	1314.03	1262.24	1271.54	51.7835	0	7	1.88144
hsa_circ_0022_RIMS1	chr6	73001636	73043538	exon_match	722	+	RIMS1	hsa_circ_0132244	hsa-RIMS1_000006	HSA_CIRCpedia_68456	996.902	996.902	942.952	923.647	53.9501	0	11	2.58449
hsa_circ_0023_TULP4	chr6	158703294	158850929	no_exon_match	622	+	TULP4	.	hsa-intergenic_004245	.	3079.21	2245.03	2233.1	3070.4	11.9277	NA	NA	NA
hsa_circ_0024_RIMS1	chr6	72993749	73043538	exon_match	588	+	RIMS1	hsa_circ_0076969	hsa-RIMS1_000157	HSA_CIRCpedia_55457	1096.69	1096.69	1043.29	1017.49	53.398	0	4	3.62585
hsa_circ_0025_MAN1A2	chr1	117944807	118045592	exon_match	573	+	MAN1A2	.	hsa-MAN1A2_000010	HSA_CIRCpedia_114846	2496.9	2496.9	2437.65	2444.56	59.2461	0	15	1.00524
hsa_circ_0026_RIMS1	chr6	73016960	73023375	exon_match	438	+	RIMS1	hsa_circ_0132249	hsa-RIMS1_000018	HSA_CIRCpedia_99720	538.281	538.281	524.664	524.664	13.6164	0	10	2.09589
hsa_circ_0027_RIMS1	chr6	73005639	73043538	no_exon_match	420	+	RIMS1	hsa_circ_0132246	hsa-RIMS1_000165	HSA_CIRCpedia_55459	956.343	956.343	852	810.586	104.343	NA	NA	NA
hsa_circ_0028_MAN1A2	chr1	117944807	117963271	no_exon_match	382	+	MAN1A2	hsa_circ_0000118	hsa-MAN1A2_000080	HSA_CIRCpedia_27486	1097.6	1097.6	1061.21	1067.9	36.3822	NA	NA	NA
hsa_circ_0029_SMARCA5	chr4	144465005	144465125	exon_match	356	+	SMARCA5	.	.	HSA_CIRCpedia_354337	246.902	246.902	243.362	246.826	3.53933	0	20	1.91011
hsa_circ_0030_FAT3	chr11	92042769	92088570	no_exon_match	340	+	FAT3	hsa_circ_0096736	hsa-intergenic_057717	.	3300.07	2965.45	2964.49	2370.86	0.952941	NA	NA	NA
hsa_circ_0031_TULP4	chr6	158688265	158735300	no_exon_match	324	+	TULP4	hsa_circ_0131194	hsa-intergenic_014354	.	2915.57	1891.85	1887.25	2766.05	4.60185	NA	NA	NA
hsa_circ_0032_SMARCA5	chr4	144464631	144465125	no_exon_match	304	+	SMARCA5	hsa_circ_0125430	hsa-SMARCA5_000037	.	583.786	583.786	527.566	577.263	56.2204	NA	NA	NA
hsa_circ_0033_FTO	chr16	53878066	53913899	exon_match	282	+	FTO	hsa_circ_0039397	hsa-FTO_000005	HSA_CIRCpedia_17899	616.351	616.351	568.936	573.511	47.4149	0	3	1.62411
hsa_circ_0034_FAT3	chr11	92084025	92088570	no_exon_match	260	+	FAT3	hsa_circ_0096738	hsa-intergenic_001208	.	2811.09	2684.35	2683.45	2128.14	0.9	NA	NA	NA
hsa_circ_0035_TULP4	chr6	158733082	158850929	no_exon_match	240	+	TULP4	.	hsa-intergenic_000488	.	3157.29	2428.91	2425.57	3154.45	3.3375	NA	NA	NA
hsa_circ_0036_RYR2	chr1	237532833	237620035	exon_match	206	+	RYR2	hsa_circ_0112624	hsa-RYR2_000065	HSA_CIRCpedia_30835	2279	2279	2244.57	1445.92	34.4272	0	12	1.19417
hsa_circ_0037_FTO	chr16	53872038	53878210	no_exon_match	182	+	FTO	hsa_circ_0105596	hsa-FTO_000037	.	437.423	437.423	259.879	263.604	177.544	NA	NA	NA
hsa_circ_0038_MAN1A2	chr1	117944807	117957453	no_exon_match	174	+	MAN1A2	hsa_circ_0000117	hsa-MAN1A2_000094	HSA_CIRCpedia_27485	941.644	941.644	891.851	897.736	49.7931	NA	NA	NA
hsa_circ_0039_SMARCA5	chr4	144459742	144466000	exon_match	162	+	SMARCA5	.	hsa-SMARCA5_000012	HSA_CIRCpedia_137795	1043.56	1043.56	1034.76	1041.3	8.7963	0	8	1.7284
hsa_circ_0040_HERC1	chr15	64008500	64008672	exon_match	148	-	HERC1	hsa_circ_0104169	hsa-HERC1_000267	HSA_CIRCpedia_15110	455.939	455.939	455.919	455.919	0.0202703	0	1	0.0135135
hsa_circ_0041_TULP4	chr6	158703294	158834225	no_exon_match	140	+	TULP4	.	hsa-intergenic_006485	.	3148.11	2258.85	2256.6	3145.95	2.25	NA	NA	NA
hsa_circ_0042_FTO	chr16	53872038	53922863	no_exon_match	140	+	FTO	hsa_circ_0105597	hsa-FTO_000028	.	972.964	972.964	798.064	799.029	174.9	NA	NA	NA
hsa_circ_0043_RIMS1	chr6	73023208	73043538	exon_match	136	+	RIMS1	hsa_circ_0076971	hsa-RIMS1_000069	HSA_CIRCpedia_146661	827.713	827.713	822.86	824.338	4.85294	0	5	1.47059
hsa_circ_0044_MAN1A2	chr1	117944807	117984947	no_exon_match	133	+	MAN1A2	hsa_circ_0000119	hsa-MAN1A2_000028	HSA_CIRCpedia_27487	1248.86	1248.86	1203.8	1216.35	45.0526	NA	NA	NA
hsa_circ_0045_TULP4	chr6	158733082	158834225	no_exon_match	124	+	TULP4	.	hsa-intergenic_000985	.	2929.69	2194.45	2193.17	2928.41	1.28226	NA	NA	NA
hsa_circ_0046_RYR2	chr1	237532833	237586548	exon_match	115	+	RYR2	hsa_circ_0112622	hsa-RYR2_000092	HSA_CIRCpedia_30833	1292.61	1292.61	1244.21	1249.79	48.4	0	14	2.85217
hsa_circ_0047_SMARCA5	chr4	144447433	144465125	exon_match	110	+	SMARCA5	.	hsa-SMARCA5_000011	HSA_CIRCpedia_164984	1991.13	1991.13	1969.06	1978.58	22.0636	0	12	1.52727
hsa_circ_0048_MAN1A2	chr1	117943928	117963271	no_exon_match	108	+	MAN1A2	.,hsa_circ_0000118	hsa-MAN1A2_000040,hsa-MAN1A2_000067	.,HSA_CIRCpedia_27486	1202.46	1202.46	965.296	969.019	237.167	NA	NA	NA
hsa_circ_0049_RIMS1	chr6	73005639	73023375	exon_match	96	+	RIMS1	.	hsa-RIMS1_000065	.	545.75	545.75	504.344	460.625	41.4062	0	26	2.6875
hsa_circ_0050_TULP4	chr6	158733082	158735498	no_exon_match	96	+	TULP4	.	hsa-intergenic_004783	.	3040.03	2279.84	2151.25	2914.12	128.594	NA	NA	NA
hsa_circ_0051_FAT3	chr11	91973596	92088570	no_exon_match	94	+	FAT3	.	hsa-intergenic_000376	.	2610.16	2440.47	2440.47	2069.04	0	NA	NA	NA
hsa_circ_0052_FTO	chr16	53844051	53878210	exon_match	90	+	FTO	hsa_circ_0039393	hsa-FTO_000011	HSA_CIRCpedia_17895	1140.77	1140.77	1129.47	1129.9	11.3	0	1	0.844444
hsa_circ_0053_RYR2	chr1	237532833	237551483	exon_match	84	+	RYR2	hsa_circ_0112621	hsa-RYR2_000070	HSA_CIRCpedia_30832	923.143	923.143	812.905	821.19	110.238	0	3	1.86905
hsa_circ_0054_SMARCA5	chr4	144464661	144467200	exon_match	82	+	SMARCA5	.	.	.	970.39	970.39	960.366	967.829	10.0244	0	3	1.34146
hsa_circ_0055_RYR2	chr1	237532833	237632487	exon_match	82	+	RYR2	hsa_circ_0112625	hsa-RYR2_000064	HSA_CIRCpedia_30836	2468.54	2468.54	2398.76	1615.29	69.7805	0	23	2.59756
hsa_circ_0056_RIMS1	chr6	73016960	73043538	no_exon_match	78	+	RIMS1	hsa_circ_0132250	hsa-RIMS1_000216	HSA_CIRCpedia_99721	965.962	965.962	940.346	941.115	25.6154	NA	NA	NA
hsa_circ_0057_SMARCA1	chrX	128620994	128621114	exon_match	76	-	SMARCA1	.	.	HSA_CIRCpedia_114260	147.908	147.908	140.368	144.868	7.53947	2	4	2.23684
hsa_circ_0058_FAT3	chr11	92085261	92258114	exon_match	74	+	FAT3	.	hsa-FAT3_000001	HSA_CIRCpedia_6028	3500.39	3496.91	3493.86	2885.43	3.04054	0	4	2.37838
hsa_circ_0059_RMST	chr12	97886238	97954825	exon_match	73	+	RMST	hsa_circ_0099634	hsa-RMST_000001	HSA_CIRCpedia_9912	1637.44	1637.44	1627.53	1632.81	9.90411	0	2	1.53425
hsa_circ_0060_SMARCA5	chr4	144464661	144471257	exon_match	70	+	SMARCA5	.	hsa-SMARCA5_000021	.	1626.6	1626.6	1609.41	1623.56	17.1857	0	16	2.51429
hsa_circ_0061_FTO	chr16	53859775	53878210	exon_match	70	+	FTO	.	hsa-FTO_000017	HSA_CIRCpedia_17897	1086.13	1086.13	1071.94	1073.83	14.1857	0	14	1.37143
hsa_circ_0062_FTO	chr16	53878066	53878998	no_exon_match	68	+	FTO	hsa_circ_0003236	hsa-FTO_000025	.	443.735	443.735	214.897	215.118	228.838	NA	NA	NA
hsa_circ_0063_RIMS1	chr6	72993749	73017073	exon_match	66	+	RIMS1	hsa_circ_0132240	hsa-RIMS1_000003	HSA_CIRCpedia_135751	647.909	647.909	566.545	530.591	81.3636	0	10	6.12121
hsa_circ_0064_TULP4	chr6	158703294	158873300	no_exon_match	62	+	TULP4	.	hsa-intergenic_005095	.	3515.37	2748.58	2736	3499.79	12.5806	NA	NA	NA
hsa_circ_0065_SMARCA5	chr4	144464605	144465125	no_exon_match	62	+	SMARCA5	.,hsa_circ_0125430	hsa-SMARCA5_000037,hsa-SMARCA5_000038	.	613.548	613.548	539.468	610.984	74.0806	NA	NA	NA
hsa_circ_0066_RYR2	chr1	237550580	237620035	exon_match	59	+	RYR2	hsa_circ_0112636	hsa-RYR2_000145	HSA_CIRCpedia_140499	1892.47	1892.47	1871.05	1024.41	21.4237	0	3	0.881356
hsa_circ_0067_MAN1A2	chr1	117931522	117963271	no_exon_match	57	+	MAN1A2	.	hsa-MAN1A2_000085	.	1161.3	1161.3	931.825	935.333	229.474	NA	NA	NA
hsa_circ_0068_FTO	chr16	53872038	53913899	no_exon_match	56	+	FTO	.	hsa-FTO_000029	.	751.714	751.714	584.25	588.214	167.464	NA	NA	NA
hsa_circ_0069_HERC1	chr15	63990926	64008672	exon_match	56	-	HERC1	hsa_circ_0104164	hsa-HERC1_000037	HSA_CIRCpedia_130794	1204.39	1204.39	1188.54	1192.23	15.8571	0	3	0.5
hsa_circ_0070_RYR2	chr1	237550580	237586548	exon_match	55	+	RYR2	hsa_circ_0112634	hsa-RYR2_000093	HSA_CIRCpedia_30844	1004.25	1004.25	926.145	931.564	78.1091	0	3	1.65455
hsa_circ_0071_MAN1A2	chr1	117948170	117957453	exon_match	52	+	MAN1A2	.	.	.	520.538	520.538	508.154	517.538	12.3846	0	3	1.67308
hsa_circ_0072_MAN1A2	chr1	117944807	118035884	exon_match	50	+	MAN1A2	hsa_circ_0013732	hsa-MAN1A2_000009	HSA_CIRCpedia_165730	1672.84	1672.84	1643.32	1649.6	29.52	0	5	1.5
hsa_circ_0073_TULP4	chr6	158683676	158735300	no_exon_match	48	+	TULP4	hsa_circ_0131193	hsa-intergenic_023696	.	3253.44	2097.62	2088.69	3221.5	8.9375	NA	NA	NA
hsa_circ_0074_SMARCA5	chr4	144459742	144465125	exon_match	48	+	SMARCA5	hsa_circ_0071045	.	.	911.875	911.875	903.5	911.062	8.375	0	3	1.875
hsa_circ_0075_RYR2	chr1	237538016	237551483	exon_match	47	+	RYR2	hsa_circ_0112627	hsa-RYR2_000163	HSA_CIRCpedia_30838	767.447	767.447	716.511	729.617	50.9362	0	2	1.40426
hsa_circ_0076_SMARCA5	chr4	144464661	144469293	exon_match	46	+	SMARCA5	.	.	.	1420.89	1420.89	1400.35	1413.52	20.5435	0	12	3.73913
hsa_circ_0077_MAN1A2	chr1	117948170	117963271	exon_match	43	+	MAN1A2	hsa_circ_0013734	hsa-MAN1A2_000013	HSA_CIRCpedia_69179	660.651	660.651	649.581	658.605	11.0698	0	3	1.5814
hsa_circ_0078_SMARCA5	chr4	144461515	144464810	exon_match	42	+	SMARCA5	.	.	.	557.429	557.429	550	556.143	7.42857	0	2	1.66667
hsa_circ_0079_HERC1	chr15	63986162	64008672	exon_match	42	-	HERC1	hsa_circ_0104158	hsa-HERC1_000041	HSA_CIRCpedia_120721	2352.64	2352.64	2340.36	2347.43	12.2857	2	6	2.19048
hsa_circ_0080_RYR2	chr1	237550580	237632487	exon_match	42	+	RYR2	hsa_circ_0112637	hsa-RYR2_000074	HSA_CIRCpedia_30845	2105.52	2105.52	2070.38	1203.05	35.1429	0	3	2.38095
hsa_circ_0081_RYR2	chr1	237538016	237620035	exon_match	42	+	RYR2	.	hsa-RYR2_000140	HSA_CIRCpedia_30841	2138.81	2138.81	2096.48	1286.24	42.3333	0	4	1.07143
hsa_circ_0082_SMARCA5	chr4	144464622	144465125	no_exon_match	40	+	SMARCA5	hsa_circ_0125430	hsa-SMARCA5_000037	.	584.775	584.775	529.575	580.65	55.2	NA	NA	NA
hsa_circ_0083_SMARCA5	chr4	144464612	144465125	no_exon_match	40	+	SMARCA5	hsa_circ_0125430	hsa-SMARCA5_000037	.	643.575	643.575	574.95	642.6	68.625	NA	NA	NA
hsa_circ_0084_FAT3	chr11	92083714	92088570	no_exon_match	40	+	FAT3	hsa_circ_0096737	hsa-intergenic_005777	.	3198.82	2751.15	2747.1	2173.88	4.05	NA	NA	NA
hsa_circ_0085_RYR2	chr1	237538016	237586548	exon_match	39	+	RYR2	.	hsa-RYR2_000151	HSA_CIRCpedia_30840	1180.67	1180.67	1099.18	1106.31	81.4872	0	3	1.33333
hsa_circ_0086_SMARCA5	chr4	144464661	144466736	exon_match	38	+	SMARCA5	.	hsa-SMARCA5_000020	.	905.211	905.211	897.079	903.868	8.13158	0	3	1.26316
hsa_circ_0087_RYR2	chr1	237532833	237608822	exon_match	37	+	RYR2	hsa_circ_0112623	hsa-RYR2_000146	HSA_CIRCpedia_30834	1713.84	1713.84	1689.3	1443.46	24.5405	0	4	2.72973
hsa_circ_0088_HERC1	chr15	64005551	64008672	exon_match	36	-	HERC1	.	hsa-HERC1_000142	HSA_CIRCpedia_356211	795.083	795.083	792.75	795.083	2.33333	0	4	1.38889
hsa_circ_0089_RYR2	chr1	237538016	237580423	exon_match	36	+	RYR2	hsa_circ_0112628	hsa-RYR2_000139	HSA_CIRCpedia_30839	867.889	867.889	855.278	856.778	12.6111	0	0	0
hsa_circ_0090_HERC1	chr15	64008500	64011096	exon_match	34	-	HERC1	.	hsa-HERC1_000052	.	761.029	761.029	754.676	760.412	6.35294	0	3	0.235294
hsa_circ_0091_HERC1	chr15	64004973	64011096	exon_match	34	-	HERC1	hsa_circ_0104165	hsa-HERC1_000008	HSA_CIRCpedia_15107	1125.79	1125.79	1112.56	1125.18	13.2353	0	2	1.05882
hsa_circ_0092_SMARCA5	chr4	144449020	144466000	exon_match	32	+	SMARCA5	.	.	.	1810.97	1810.97	1789.5	1805.44	21.4688	0	3	1.125
hsa_circ_0093_MAN1A2	chr1	117944807	118042176	exon_match	32	+	MAN1A2	hsa_circ_0013733	.	.	2029.31	2029.31	1967.88	1974.12	61.4375	0	5	0.8125
hsa_circ_0094_SMARCA5	chr4	144464661	144468061	exon_match	30	+	SMARCA5	.	hsa-SMARCA5_000035	.	1079.5	1079.5	1070.4	1077.8	9.1	0	5	1
hsa_circ_0095_SMARCA5	chr4	144445519	144466000	exon_match	30	+	SMARCA5	.	.	.	2328.1	2328.1	2307.8	2319.7	20.3	0	16	2.26667
hsa_circ_0096_FTO	chr16	53844051	53922863	exon_match	30	+	FTO	hsa_circ_0039394	hsa-FTO_000013	HSA_CIRCpedia_143976	1485.9	1485.9	1469.7	1470.1	16.2	0	3	1.06667
hsa_circ_0097_MAN1A2	chr1	117963190	117984947	exon_match	30	+	MAN1A2	hsa_circ_0013741	hsa-MAN1A2_000042	HSA_CIRCpedia_109147	396.333	396.333	390.667	395.2	5.66667	0	3	0.7
hsa_circ_0098_MAN1A2	chr1	117963190	117963271	exon_match	29	+	MAN1A2	hsa_circ_0013740	.	.	274.552	274.552	268.828	272.897	5.72414	0	23	2.58621
hsa_circ_0099_FTO	chr16	53878066	53968021	exon_match	28	+	FTO	hsa_circ_0105598	hsa-FTO_000009	HSA_CIRCpedia_120447	940.607	940.607	928.286	932.464	12.3214	1	4	2.57143
hsa_circ_0100_SMARCA5	chr4	144459938	144465125	exon_match	26	+	SMARCA5	.	hsa-SMARCA5_000048	.	762.346	762.346	754.731	758.769	7.61538	0	2	1.53846
hsa_circ_0101_HERC1	chr15	64008500	64041990	exon_match	26	-	HERC1	hsa_circ_0104170	hsa-HERC1_000049	HSA_CIRCpedia_130797	2460.81	2460.81	2435.19	2273.19	25.6154	0	2	1.69231
hsa_circ_0102_RYR2	chr1	237550580	237620035	no_exon_match	25	+	RYR2	hsa_circ_0112636	hsa-RYR2_000145	HSA_CIRCpedia_140499	2002.96	2002.96	1738.32	1034.96	264.64	NA	NA	NA
hsa_circ_0103_RIMS1	chr6	73016960	73017073	exon_match	24	+	RIMS1	.	.	.	247.125	247.125	241.875	241.875	5.25	0	14	2.83333
hsa_circ_0104_SMARCA5	chr4	144447433	144466736	exon_match	24	+	SMARCA5	.	.	.	2160.62	2160.62	2144	2154.62	16.625	0	3	1.16667
hsa_circ_0105_SMARCA5	chr4	144447433	144464810	exon_match	24	+	SMARCA5	.	.	HSA_CIRCpedia_356054	1624.12	1624.12	1611	1619.12	13.125	0	23	4.41667
hsa_circ_0106_SMARCA5	chr4	144446603	144465125	exon_match	24	+	SMARCA5	.	.	.	2128	2128	2114.25	2121.38	13.75	0	2	1.16667
hsa_circ_0107_TULP4	chr6	158703294	158882761	no_exon_match	22	+	TULP4	.	hsa-intergenic_005530	.	3471.68	2737.23	2725.5	3455.05	11.7273	NA	NA	NA
hsa_circ_0108_SMARCA5	chr4	144456007	144465125	exon_match	22	+	SMARCA5	.	.	.	1401.14	1401.14	1392.68	1397.05	8.45455	0	3	1.36364
hsa_circ_0109_FTO	chr16	53872038	53968021	no_exon_match	22	+	FTO	.	hsa-FTO_000035	.	999.545	999.545	875.045	875.318	124.5	NA	NA	NA
hsa_circ_0110_RYR2	chr1	237538016	237632487	exon_match	22	+	RYR2	hsa_circ_0112630	hsa-RYR2_000138	HSA_CIRCpedia_30842	2255.64	2255.64	2177.09	1444	78.5455	0	3	1.54545
hsa_circ_0111_RIMS1	chr6	73001636	73017073	exon_match	20	+	RIMS1	.	hsa-RIMS1_000020	HSA_CIRCpedia_146659	612.6	612.6	427.2	387.75	185.4	0	3	1.8
hsa_circ_0112_SMARCA5	chr4	144461515	144465125	exon_match	20	+	SMARCA5	.	.	.	507	507	502.5	506.55	4.5	0	2	1.2
hsa_circ_0113_HERC1	chr15	64004973	64027048	exon_match	20	-	HERC1	hsa_circ_0104166	hsa-HERC1_000009	HSA_CIRCpedia_15109	2092.35	2092.35	2029.95	2040.15	62.4	0	7	4.3
hsa_circ_0114_SMARCA5	chr4	144449020	144465125	exon_match	18	+	SMARCA5	.	.	.	1839	1839	1828.33	1833.67	10.6667	0	2	1.33333
hsa_circ_0115_FTO	chr16	53878066	53907777	exon_match	18	+	FTO	hsa_circ_0039396	hsa-FTO_000032	HSA_CIRCpedia_17898	432	432	368.5	371.5	63.5	0	2	1.77778
hsa_circ_0116_FTO	chr16	53844051	53968021	exon_match	18	+	FTO	.	hsa-FTO_000015	HSA_CIRCpedia_120446	1781.5	1781.5	1772.17	1773.17	9.33333	0	3	1.88889
hsa_circ_0117_RYR2	chr1	237550580	237608822	exon_match	18	+	RYR2	hsa_circ_0112635	hsa-RYR2_000147	HSA_CIRCpedia_125403	1522	1522	1431.67	1148.44	90.3333	0	2	1.77778
hsa_circ_0118_FAT3	chr11	91997493	92088570	no_exon_match	18	+	FAT3	hsa_circ_0096735	hsa-intergenic_009967	.	3464.33	3364.33	3363.17	2668.83	1.16667	NA	NA	NA
hsa_circ_0119_TULP4	chr6	158688265	158850929	no_exon_match	16	+	TULP4	.	hsa-intergenic_001144	.	2935.69	1958.81	1953.75	2796	5.0625	NA	NA	NA
hsa_circ_0120_SMARCA5	chr4	144461515	144466000	exon_match	16	+	SMARCA5	.	.	.	674.625	674.625	667.5	674.625	7.125	0	2	0.625
hsa_circ_0121_HERC1	chr15	63998978	64011096	exon_match	16	-	HERC1	.	hsa-HERC1_000089	HSA_CIRCpedia_144260	1115.62	1115.62	1089.38	1115.25	26.25	1	2	1.875
hsa_circ_0122_RYR2	chr1	237550580	237586548	no_exon_match	16	+	RYR2	hsa_circ_0112634	hsa-RYR2_000093	HSA_CIRCpedia_30844	1156.38	1156.38	851.5	944.875	304.875	NA	NA	NA
hsa_circ_0123_RYR2	chr1	237532833	237604783	exon_match	15	+	RYR2	.	hsa-RYR2_000174	HSA_CIRCpedia_151259	1517.87	1517.87	1506.67	1487.07	11.2	0	3	2.4
hsa_circ_0124_RIMS1	chr6	72993749	73043538	no_exon_match	14	+	RIMS1	hsa_circ_0076969	hsa-RIMS1_000015	HSA_CIRCpedia_55457	990.643	990.643	918.643	891.643	72	NA	NA	NA
hsa_circ_0125_TULP4	chr6	158733082	158882761	no_exon_match	14	+	TULP4	.	hsa-intergenic_046681	.	2340.64	2007.43	1978.29	2316.86	29.1429	NA	NA	NA
hsa_circ_0126_SMARCA5	chr4	144461515	144471257	exon_match	14	+	SMARCA5	.	.	.	1614.43	1614.43	1596.64	1608.43	17.7857	0	1	0.571429
hsa_circ_0127_SMARCA5	chr4	144451610	144465125	exon_match	14	+	SMARCA5	.	.	.	1216.29	1216.29	1204.29	1212.64	12	0	2	1.42857
hsa_circ_0128_SMARCA5	chr4	144447433	144469293	exon_match	14	+	SMARCA5	.	.	.	3087.86	3087.86	3041.79	3057.64	46.0714	1	1	1
hsa_circ_0129_HERC1	chr15	64004973	64015554	exon_match	14	-	HERC1	.	hsa-HERC1_000391	HSA_CIRCpedia_15108	1166.36	1166.36	1137.43	1163.14	28.9286	0	1	0.857143
hsa_circ_0130_FAT3	chr11	91982355	92088570	no_exon_match	14	+	FAT3	.	hsa-intergenic_008679	.	3160.93	2736.86	2735.57	2223.43	1.28571	NA	NA	NA
hsa_circ_0131_RYR2	chr1	237550580	237632487	no_exon_match	13	+	RYR2	hsa_circ_0112637	hsa-RYR2_000074	HSA_CIRCpedia_30845	2146.31	2146.31	1903.54	1265.69	242.769	NA	NA	NA
hsa_circ_0132_MAN1A2	chr1	117948170	117984947	exon_match	13	+	MAN1A2	hsa_circ_0013735	hsa-MAN1A2_000021	.	940.308	940.308	872.615	884.769	67.6923	1	3	1.84615
hsa_circ_0133_TULP4	chr6	158688265	158834225	no_exon_match	12	+	TULP4	.	hsa-intergenic_012457	.	2371	1441	1436.75	2187.75	4.25	NA	NA	NA
hsa_circ_0134_SMARCA5	chr4	144447433	144467200	exon_match	12	+	SMARCA5	.	.	.	2323.75	2323.75	2298.75	2313.75	25	0	3	2.16667
hsa_circ_0135_FTO	chr16	53844051	53913899	exon_match	12	+	FTO	hsa_circ_0105595	hsa-FTO_000014	HSA_CIRCpedia_143975	1443	1443	1439.5	1440	3.5	2	2	2
hsa_circ_0136_HERC1	chr15	64008500	64010893	exon_match	12	-	HERC1	.	.	.	533.25	533.25	531.5	531.75	1.75	0	0	0
hsa_circ_0137_RYR2	chr1	237532833	237580423	exon_match	12	+	RYR2	.	hsa-RYR2_000161	HSA_CIRCpedia_151258	976.5	976.5	967	968.667	9.5	0	3	2.5
hsa_circ_0138_FAT3	chr11	92085261	92271088	no_exon_match	12	+	FAT3	.	hsa-FAT3_000118	.	2532.75	2510.25	2346.25	1989	164	NA	NA	NA
hsa_circ_0139_FAT3	chr11	92085261	92120017	no_exon_match	12	+	FAT3	.	hsa-FAT3_000015	.	4107.5	4107.25	4029.5	3210	77.75	NA	NA	NA
hsa_circ_0140_RIMS1	chr6	72943475	73043538	exon_match	10	+	RIMS1	.	.	HSA_CIRCpedia_123092	2247.9	2247.9	2187.3	2152.8	60.6	0	4	3.2
hsa_circ_0141_TULP4	chr6	158733691	158873300	no_exon_match	10	+	TULP4	hsa_circ_0078457	hsa-intergenic_003005	.	3489	2672.4	2666.4	3484.2	6	NA	NA	NA
hsa_circ_0142_SMARCA5	chr4	144464661	144468656	exon_match	10	+	SMARCA5	.	.	.	1208.1	1208.1	1198.2	1203.9	9.9	0	2	0.8
hsa_circ_0143_SMARCA5	chr4	144459742	144469293	exon_match	10	+	SMARCA5	.	.	.	1825.8	1825.8	1812	1822.2	13.8	0	5	1.4
hsa_circ_0144_SMARCA5	chr4	144457604	144465125	exon_match	10	+	SMARCA5	hsa_circ_0071044	.	.	1189.8	1189.8	1178.4	1182	11.4	0	6	3.6
hsa_circ_0145_SMARCA5	chr4	144456007	144471257	exon_match	10	+	SMARCA5	.	.	.	2299.8	2299.8	2283.9	2294.1	15.9	0	2	1.2
hsa_circ_0146_SMARCA5	chr4	144456007	144467200	exon_match	10	+	SMARCA5	.	.	.	1529.4	1529.4	1519.8	1526.7	9.6	0	2	1.4
hsa_circ_0147_SMARCA5	chr4	144449020	144466736	exon_match	10	+	SMARCA5	.	.	.	1880.4	1880.4	1861.5	1870.5	18.9	0	7	4.4
hsa_circ_0148_HERC1	chr15	63978557	64008672	exon_match	10	-	HERC1	hsa_circ_0104151	hsa-HERC1_000039	HSA_CIRCpedia_120719	3115.2	3115.2	3097.5	3106.5	17.7	3	3	3
hsa_circ_0149_RYR2	chr1	237550580	237608822	no_exon_match	10	+	RYR2	hsa_circ_0112635	hsa-RYR2_000147	HSA_CIRCpedia_125403	1517.4	1517.4	1258.2	1107.4	259.2	NA	NA	NA
hsa_circ_0150_MAN1A2	chr1	117944807	118039604	exon_match	10	+	MAN1A2	.	.	.	1969	1969	1882.8	1890.4	86.2	0	6	3.5
hsa_circ_0151_RIMS1	chr6	72943475	73023375	exon_match	8	+	RIMS1	hsa_circ_0132222	.	HSA_CIRCpedia_123091	2732.25	2732.25	2658.75	2629.12	73.5	3	9	7.5
hsa_circ_0152_SMARCA5	chr4	144461515	144469293	exon_match	8	+	SMARCA5	.	.	.	1879.88	1879.88	1621.88	1683.75	258	1	12	3.75
hsa_circ_0153_SMARCA5	chr4	144461515	144468656	exon_match	8	+	SMARCA5	.	.	.	1473.38	1473.38	1463.25	1470.38	10.125	1	2	1.25
hsa_circ_0154_SMARCA5	chr4	144459938	144466736	exon_match	8	+	SMARCA5	.	.	.	765.75	765.75	762	764.25	3.75	0	2	1.25
hsa_circ_0155_SMARCA5	chr4	144459742	144467200	exon_match	8	+	SMARCA5	.	.	.	1713.38	1713.38	1689.38	1703.62	24	4	4	4
hsa_circ_0156_SMARCA5	chr4	144459742	144466736	exon_match	8	+	SMARCA5	.	.	.	1141.88	1141.88	1132.5	1140	9.375	2	2	2
hsa_circ_0157_SMARCA5	chr4	144459742	144464810	exon_match	8	+	SMARCA5	.	hsa-SMARCA5_000031	.	918.375	918.375	911.25	915.375	7.125	0	2	1.5
hsa_circ_0158_SMARCA5	chr4	144449735	144471257	exon_match	8	+	SMARCA5	.	.	.	2110.88	2110.88	2094.38	2106.38	16.5	0	5	1.25
hsa_circ_0159_SMARCA5	chr4	144447433	144466000	exon_match	8	+	SMARCA5	.	.	.	1983	1983	1917	1951.12	66	2	13	4.75
hsa_circ_0160_SMARCA5	chr4	144442581	144465125	exon_match	8	+	SMARCA5	.	.	.	2658	2658	2643	2651.62	15	0	2	0.5
hsa_circ_0161_FTO	chr16	53878066	53922863	no_exon_match	8	+	FTO	hsa_circ_0039398	hsa-FTO_000003	HSA_CIRCpedia_17900	946.5	946.5	921.375	922.125	25.125	NA	NA	NA
hsa_circ_0162_FTO	chr16	53878066	53878210	exon_match	8	+	FTO	hsa_circ_0039395	.	HSA_CIRCpedia_351539	247.875	247.875	247.125	247.875	0.75	0	1	0.5
hsa_circ_0163_FTO	chr16	53859775	53968021	exon_match	8	+	FTO	.	.	.	1882.12	1882.12	1875	1878.75	7.125	0	2	1.5
hsa_circ_0164_HERC1	chr15	64004973	64048947	exon_match	8	-	HERC1	.	hsa-HERC1_000311	.	1101.38	1101.38	1097.25	1097.62	4.125	0	2	1
hsa_circ_0165_FAT3	chr11	92085261	92156512	no_exon_match	8	+	FAT3	hsa_circ_0096739	hsa-FAT3_000018	.	1900.88	1898.25	1644.75	1302.38	253.5	NA	NA	NA
hsa_circ_0166_MAN1A2	chr1	117948170	117948267	exon_match	8	+	MAN1A2	.	.	.	278.75	278.75	273	278.75	5.75	1	2	1.625
hsa_circ_0167_RYR2	chr1	237540622	237586548	exon_match	7	+	RYR2	.	hsa-RYR2_000179	HSA_CIRCpedia_180331	936.857	936.857	929.429	930	7.42857	0	1	0.285714
hsa_circ_0168_RYR2	chr1	237538016	237608822	exon_match	7	+	RYR2	hsa_circ_0112629	hsa-RYR2_000150	HSA_CIRCpedia_148977	1604.57	1604.57	1563.43	1344.29	41.1429	0	2	1.28571
hsa_circ_0169_RYR2	chr1	237538016	237604783	exon_match	7	+	RYR2	.	hsa-RYR2_000190	.	1798.57	1798.57	1362.57	1396	436	0	2	1
hsa_circ_0170_MAN1A2	chr1	117957334	117963271	exon_match	7	+	MAN1A2	hsa_circ_0013737	hsa-MAN1A2_000068	HSA_CIRCpedia_27489	459.714	459.714	455.714	459.429	4	0	2	1
hsa_circ_0171_MAN1A2	chr1	117944807	118009049	no_exon_match	7	+	MAN1A2	hsa_circ_0000120	hsa-MAN1A2_000003	HSA_CIRCpedia_27488	1737.14	1737.14	1700.57	1712.29	36.5714	NA	NA	NA
hsa_circ_0172_RIMS1	chr6	73005639	73017073	exon_match	6	+	RIMS1	.	hsa-RIMS1_000155	.	224.5	224.5	217	172.5	7.5	2	3	2.33333
hsa_circ_0173_TULP4	chr6	158703294	158760117	no_exon_match	6	+	TULP4	.	hsa-intergenic_036391	.	2932	2216	1963	2679	253	NA	NA	NA
hsa_circ_0174_TULP4	chr6	158699736	158735300	no_exon_match	6	+	TULP4	.	hsa-intergenic_003344	.	2759.5	1689.5	1686.5	2562	3	NA	NA	NA
hsa_circ_0175_SMARCA5	chr4	144461515	144468061	exon_match	6	+	SMARCA5	.	.	.	1147.5	1147.5	1142	1147.5	5.5	1	1	1
hsa_circ_0176_SMARCA5	chr4	144459938	144471257	exon_match	6	+	SMARCA5	.	.	.	1799	1799	1782	1786	17	0	1	0.666667
hsa_circ_0177_SMARCA5	chr4	144459938	144469293	exon_match	6	+	SMARCA5	.	.	.	1779	1779	1768	1774.5	11	0	1	0.666667
hsa_circ_0178_SMARCA5	chr4	144459938	144466000	exon_match	6	+	SMARCA5	.	.	.	770.5	770.5	763	769	7.5	0	2	1.33333
hsa_circ_0179_SMARCA5	chr4	144459938	144464810	exon_match	6	+	SMARCA5	.	.	.	699	699	692.5	693.5	6.5	0	2	1.33333
hsa_circ_0180_SMARCA5	chr4	144459742	144471257	exon_match	6	+	SMARCA5	.	.	.	1839.5	1839.5	1811	1828.5	28.5	0	0	0
hsa_circ_0181_SMARCA5	chr4	144457604	144464810	exon_match	6	+	SMARCA5	.	.	.	1049.5	1049.5	1043.5	1045	6	0	2	1.33333
hsa_circ_0182_SMARCA5	chr4	144456007	144466736	exon_match	6	+	SMARCA5	.	.	.	828	828	818.5	827	9.5	0	3	1
hsa_circ_0183_SMARCA5	chr4	144449735	144466000	exon_match	6	+	SMARCA5	.	.	.	1640.5	1640.5	1569.5	1581.5	71	2	2	2
hsa_circ_0184_SMARCA5	chr4	144449735	144465125	exon_match	6	+	SMARCA5	.	.	.	1545	1545	1515.5	1538.5	29.5	2	15	10.6667
hsa_circ_0185_SMARCA5	chr4	144447433	144471257	exon_match	6	+	SMARCA5	.	.	HSA_CIRCpedia_341896	3172	3172	3114	3151.5	58	0	5	3.33333
hsa_circ_0186_SMARCA5	chr4	144446603	144466736	exon_match	6	+	SMARCA5	.	.	.	2456.5	2456.5	2437.5	2444	19	2	13	5.66667
hsa_circ_0187_SMARCA5	chr4	144442581	144471257	exon_match	6	+	SMARCA5	.	hsa-SMARCA5_000033	.	3061.5	3061.5	3000	3009	61.5	0	0	0
hsa_circ_0188_SMARCA5	chr4	144442581	144469293	exon_match	6	+	SMARCA5	.	.	.	2830.5	2830.5	2742	2764	88.5	1	12	4.66667
hsa_circ_0189_HERC1	chr15	63998978	64017712	exon_match	6	-	HERC1	.	hsa-HERC1_000155	.	1660	1660	1647	1651	13	1	2	1.66667
hsa_circ_0190_HERC1	chr15	63990926	64011096	exon_match	6	-	HERC1	.	hsa-HERC1_000015	HSA_CIRCpedia_373015	1558.5	1558.5	1505	1557.5	53.5	0	2	0.666667
hsa_circ_0191_HERC1	chr15	63988322	64040057	exon_match	6	-	HERC1	.	hsa-HERC1_000188	HSA_CIRCpedia_162382	1967	1967	1960	1961	7	2	2	2
hsa_circ_0192_HERC1	chr15	63986972	64008672	exon_match	6	-	HERC1	.	hsa-HERC1_000160	HSA_CIRCpedia_350282	1815	1815	1805.5	1815	9.5	1	1	1
hsa_circ_0193_RYR2	chr1	237532833	237693810	exon_match	6	+	RYR2	.	hsa-RYR2_000046	HSA_CIRCpedia_148976	4663.33	4663.33	4595.67	3421.33	67.6667	0	0	0
hsa_circ_0194_FAT3	chr11	91980641	92088547	no_exon_match	6	+	FAT3	.	hsa-intergenic_014343	.	4187.5	3839.5	3838.5	3089.5	1	NA	NA	NA
hsa_circ_0195_RYR2	chr1	237540622	237580423	exon_match	5	+	RYR2	.	.	.	733.6	733.6	724.4	726.8	9.2	0	3	1.2
hsa_circ_0196_RYR2	chr1	237540622	237551483	exon_match	5	+	RYR2	.	hsa-RYR2_000411	.	589.2	589.2	534.8	551.2	54.4	0	3	0.6
hsa_circ_0197_MAN1A2	chr1	117957334	117957453	exon_match	5	+	MAN1A2	hsa_circ_0013736	.	.	256	256	254	256	2	0	1	0.8
hsa_circ_0198_MAN1A2	chr1	117939573	117963271	no_exon_match	5	+	MAN1A2	hsa_circ_0110598	hsa-MAN1A2_000050	.	1309.6	1309.6	968	971.2	341.6	NA	NA	NA
hsa_circ_0200_RIMS1	chr6	73043302	73043538	exon_match	4	+	RIMS1	.	hsa-RIMS1_000122	HSA_CIRCpedia_164160	539.25	539.25	536.25	536.25	3	0	4	2
hsa_circ_0201_RIMS1	chr6	73023208	73023375	exon_match	4	+	RIMS1	.	.	.	325.5	325.5	322.5	322.5	3	2	2	2
hsa_circ_0202_RIMS1	chr6	72967827	73043538	exon_match	4	+	RIMS1	.	.	.	1293	1293	1284.75	1241.25	8.25	3	3	3
hsa_circ_0203_RIMS1	chr6	72952016	73043538	exon_match	4	+	RIMS1	hsa_circ_0132228	hsa-RIMS1_000027	HSA_CIRCpedia_135744	1854.75	1854.75	1839	1842	15.75	1	2	1.5
hsa_circ_0204_SMARCA5	chr4	144461515	144466736	exon_match	4	+	SMARCA5	.	.	.	1071	1071	1056.75	1066.5	14.25	2	9	5.5
hsa_circ_0205_SMARCA5	chr4	144459938	144468656	exon_match	4	+	SMARCA5	.	.	.	1255.5	1255.5	1244.25	1249.5	11.25	2	2	2
hsa_circ_0206_SMARCA5	chr4	144457604	144471257	exon_match	4	+	SMARCA5	.	.	.	1665.75	1665.75	1657.5	1662	8.25	0	6	3
hsa_circ_0207_SMARCA5	chr4	144457604	144466736	exon_match	4	+	SMARCA5	.	.	.	1247.25	1247.25	1235.25	1236	12	0	1	0.5
hsa_circ_0208_SMARCA5	chr4	144457604	144466000	exon_match	4	+	SMARCA5	.	.	.	1355.25	1355.25	1342.5	1347.75	12.75	6	6	6
hsa_circ_0209_SMARCA5	chr4	144456007	144468656	exon_match	4	+	SMARCA5	.	.	.	2256	2256	2235.75	2244.75	20.25	3	3	3
hsa_circ_0210_SMARCA5	chr4	144456007	144464810	exon_match	4	+	SMARCA5	.	.	.	1123.5	1123.5	1119	1120.5	4.5	1	3	2
hsa_circ_0211_SMARCA5	chr4	144451610	144471257	exon_match	4	+	SMARCA5	.	.	.	1853.25	1853.25	1842	1853.25	11.25	0	1	0.5
hsa_circ_0212_SMARCA5	chr4	144451610	144468656	exon_match	4	+	SMARCA5	.	.	.	1850.25	1850.25	1836.75	1846.5	13.5	0	0	0
hsa_circ_0213_SMARCA5	chr4	144451610	144464810	exon_match	4	+	SMARCA5	.	.	.	1312.5	1312.5	1301.25	1311.75	11.25	0	2	1
hsa_circ_0214_SMARCA5	chr4	144449020	144468656	exon_match	4	+	SMARCA5	.	.	.	2799.75	2799.75	2653.5	2790	146.25	2	2	2
hsa_circ_0215_SMARCA5	chr4	144446603	144471257	exon_match	4	+	SMARCA5	.	.	.	2946.75	2946.75	2850	2881.5	96.75	0	24	12
hsa_circ_0216_SMARCA5	chr4	144446603	144468656	exon_match	4	+	SMARCA5	.	.	.	2385.75	2385.75	2361.75	2374.5	24	0	2	1
hsa_circ_0217_SMARCA5	chr4	144445519	144468656	exon_match	4	+	SMARCA5	.	.	.	2583	2583	2558.25	2571	24.75	0	2	1
hsa_circ_0218_SMARCA5	chr4	144445519	144466736	exon_match	4	+	SMARCA5	.	.	.	2349	2349	2319	2322	30	0	0	0
hsa_circ_0219_SMARCA5	chr4	144445519	144465125	exon_match	4	+	SMARCA5	.	.	.	1662.75	1662.75	1648.5	1659	14.25	0	0	0
hsa_circ_0220_SMARCA5	chr4	144445519	144464810	exon_match	4	+	SMARCA5	.	.	.	2257.5	2257.5	2238	2245.5	19.5	0	2	1
hsa_circ_0221_SMARCA5	chr4	144442581	144467200	exon_match	4	+	SMARCA5	.	.	.	2448	2448	2430.75	2439	17.25	0	1	0.5
hsa_circ_0222_SMARCA5	chr4	144438507	144466000	exon_match	4	+	SMARCA5	.	.	.	2650.5	2650.5	2627.25	2640	23.25	2	2	2
hsa_circ_0223_SMARCA5	chr4	144438507	144464810	exon_match	4	+	SMARCA5	.	.	.	2570.25	2570.25	2561.25	2566.5	9	0	2	1
hsa_circ_0224_FTO	chr16	53859775	53922863	exon_match	4	+	FTO	.	hsa-FTO_000065	HSA_CIRCpedia_167597	1347.75	1347.75	1339.5	1343.25	8.25	1	2	1.5
hsa_circ_0225_FTO	chr16	53859775	53913899	exon_match	4	+	FTO	.	.	.	906.75	906.75	903	905.25	3.75	1	2	1.5
hsa_circ_0226_HERC1	chr15	64008500	64040057	exon_match	4	-	HERC1	.	.	.	1527.75	1527.75	1527	1527	0.75	0	1	0.5
hsa_circ_0227_HERC1	chr15	64008500	64039282	exon_match	4	-	HERC1	.	.	.	1483.5	1483.5	1398.75	1398.75	84.75	0	0	0
hsa_circ_0228_HERC1	chr15	64008500	64021848	exon_match	4	-	HERC1	.	.	.	1413	1413	1411.5	1411.5	1.5	1	1	1
hsa_circ_0229_HERC1	chr15	64008500	64017712	exon_match	4	-	HERC1	.	.	.	1092	1092	1048.5	1090.5	43.5	1	1	1
hsa_circ_0230_HERC1	chr15	64005551	64020037	exon_match	4	-	HERC1	.	.	.	1840.5	1840.5	1829.25	1831.5	11.25	2	2	2
hsa_circ_0231_HERC1	chr15	64004973	64010893	exon_match	4	-	HERC1	.	.	.	829.5	829.5	825	827.25	4.5	1	1	1
hsa_circ_0232_HERC1	chr15	63998978	64048947	exon_match	4	-	HERC1	.	hsa-HERC1_000271	HSA_CIRCpedia_15105	1215	1215	1208.25	1209	6.75	2	2	2
hsa_circ_0233_HERC1	chr15	63990926	64027048	exon_match	4	-	HERC1	.	hsa-HERC1_000020	HSA_CIRCpedia_156475	2929.5	2929.5	2913	2920.5	16.5	2	2	2
hsa_circ_0234_HERC1	chr15	63988322	64039282	exon_match	4	-	HERC1	hsa_circ_0104160	hsa-HERC1_000291	HSA_CIRCpedia_162381	3391.5	3391.5	3381.75	3381.75	9.75	4	4	4
hsa_circ_0235_RMST	chr12	97886238	97924637	exon_match	4	+	RMST	hsa_circ_0027821	hsa-RMST_000003	HSA_CIRCpedia_9911	1362	1362	1359	1360.5	3	0	2	1
hsa_circ_0236_RYR2	chr1	237550580	237604783	exon_match	4	+	RYR2	.	hsa-RYR2_000193	.	1476	1476	1089	1063.5	387	0	2	1.5
hsa_circ_0237_RYR2	chr1	237538016	237617874	exon_match	4	+	RYR2	.	.	.	1613	1613	1602.5	1116	10.5	1	2	1.25
hsa_circ_0238_RYR2	chr1	237532833	237675091	exon_match	4	+	RYR2	.	hsa-RYR2_000062	HSA_CIRCpedia_125402	4319	4319	4228.5	3265.5	90.5	0	3	1.5
hsa_circ_0239_FAT3	chr11	92085261	92430611	exon_match	4	+	FAT3	hsa_circ_0023994	.	HSA_CIRCpedia_143077	4466.25	4464	4462.5	3602.25	1.5	1	2	1.5
hsa_circ_0240_FAT3	chr11	92085261	92112656	no_exon_match	4	+	FAT3	.	hsa-FAT3_000028	.	2208.75	2205.75	2059.5	1685.25	146.25	NA	NA	NA
hsa_circ_0241_FAT3	chr11	92032059	92088570	no_exon_match	4	+	FAT3	.	hsa-intergenic_016914	.	4118.25	3291	3291	2528.25	0	NA	NA	NA
hsa_circ_0242_FAT3	chr11	91987406	92088570	no_exon_match	4	+	FAT3	.	hsa-intergenic_008679	.	3136.5	2914.5	2913.75	2286.75	0.75	NA	NA	NA
hsa_circ_0243_RYR2	chr1	237540622	237620035	exon_match	3	+	RYR2	.	.	.	1818.67	1818.67	1722.67	1029.33	96	0	12	5
hsa_circ_0244_RYR2	chr1	237433796	237551483	exon_match	3	+	RYR2	.	hsa-RYR2_000028	HSA_CIRCpedia_151257	1196.67	1196.67	1185.33	966.667	11.3333	0	2	1.33333
hsa_circ_0245_MAN1A2	chr1	117984852	117984947	exon_match	3	+	MAN1A2	.	.	HSA_CIRCpedia_351288	244	244	237.333	243.333	6.66667	2	3	2.33333
hsa_circ_0246_MAN1A2	chr1	117957334	117984947	exon_match	3	+	MAN1A2	hsa_circ_0013738	hsa-MAN1A2_000032	HSA_CIRCpedia_27490	762	762	751.333	761.333	10.6667	0	1	0.666667
hsa_circ_0247_MAN1A2	chr1	117944807	118003234	no_exon_match	3	+	MAN1A2	.	hsa-MAN1A2_000014	.	1302	1302	1264	1269.33	38	NA	NA	NA
hsa_circ_0248_MAN1A2	chr1	117942099	117963271	no_exon_match	3	+	MAN1A2	.	hsa-MAN1A2_000097	.	904	904	808.667	817.333	95.3333	NA	NA	NA
hsa_circ_0249_MAN1A2	chr1	117939573	117957453	no_exon_match	3	+	MAN1A2	.	hsa-MAN1A2_000056	.	1124	1124	789.333	792.667	334.667	NA	NA	NA
hsa_circ_0256_RIMS1	chr6	73016960	73023375	no_exon_match	2	+	RIMS1	hsa_circ_0132249	hsa-RIMS1_000018	HSA_CIRCpedia_99720	411	411	388.5	388.5	22.5	NA	NA	NA
hsa_circ_0257_RIMS1	chr6	73005639	73017073	no_exon_match	2	+	RIMS1	.	hsa-RIMS1_000155	.	151.5	151.5	135	90	16.5	NA	NA	NA
hsa_circ_0258_RIMS1	chr6	73001636	73043538	no_exon_match	2	+	RIMS1	hsa_circ_0132244	hsa-RIMS1_000006	HSA_CIRCpedia_68456	1561.5	1561.5	1510.5	1468.5	51	NA	NA	NA
hsa_circ_0259_RIMS1	chr6	73000381	73043538	exon_match	2	+	RIMS1	hsa_circ_0132243	hsa-RIMS1_000052	HSA_CIRCpedia_123103	1041	1041	1035	991.5	6	0	0	0
hsa_circ_0260_RIMS1	chr6	73000381	73023375	exon_match	2	+	RIMS1	hsa_circ_0132242	hsa-RIMS1_000067	HSA_CIRCpedia_146658	591	591	586.5	586.5	4.5	1	1	1
hsa_circ_0261_RIMS1	chr6	72993749	73001749	exon_match	2	+	RIMS1	.	hsa-RIMS1_000005	HSA_CIRCpedia_158264	261	261	256.5	259.5	4.5	0	0	0
hsa_circ_0262_RIMS1	chr6	72975662	73043538	exon_match	2	+	RIMS1	.	hsa-RIMS1_000036	.	1120.5	1120.5	1014	969	106.5	2	2	2
hsa_circ_0263_RIMS1	chr6	72962463	73043538	exon_match	2	+	RIMS1	.	hsa-RIMS1_000090	.	1656	1656	1498.5	1461	157.5	3	3	3
hsa_circ_0264_RIMS1	chr6	72962463	73017073	exon_match	2	+	RIMS1	hsa_circ_0132236	hsa-RIMS1_000033	HSA_CIRCpedia_135748	945	945	937.5	894	7.5	2	2	2
hsa_circ_0265_RIMS1	chr6	72960917	73023375	exon_match	2	+	RIMS1	.	.	.	1602	1602	1462.5	1426.5	139.5	4	4	4
hsa_circ_0266_RIMS1	chr6	72960032	73023375	exon_match	2	+	RIMS1	.	hsa-RIMS1_000095	.	706.5	706.5	691.5	691.5	15	8	8	8
hsa_circ_0267_RIMS1	chr6	72957717	73043538	exon_match	2	+	RIMS1	hsa_circ_0132230	hsa-RIMS1_000040	.	2034	2034	1860	1819.5	174	0	0	0
hsa_circ_0268_RIMS1	chr6	72945320	73023375	exon_match	2	+	RIMS1	.	.	.	2394	2394	2350.5	2310	43.5	9	9	9
hsa_circ_0269_RIMS1	chr6	72935350	73043538	exon_match	2	+	RIMS1	.	hsa-RIMS1_000058	.	2925	2925	2911.5	2805	13.5	4	4	4
hsa_circ_0270_RIMS1	chr6	72935350	73023375	exon_match	2	+	RIMS1	.	hsa-RIMS1_000060	.	2916	2916	2769	2596.5	147	0	0	0
hsa_circ_0274_SMARCA5	chr4	144465889	144466736	exon_match	2	+	SMARCA5	.	.	HSA_CIRCpedia_47542	445.5	445.5	436.5	445.5	9	2	2	2
hsa_circ_0275_SMARCA5	chr4	144461515	144467200	exon_match	2	+	SMARCA5	.	.	.	960	960	939	954	21	2	2	2
hsa_circ_0276_SMARCA5	chr4	144459938	144468061	exon_match	2	+	SMARCA5	hsa_circ_0071046	.	.	1246.5	1246.5	1225.5	1231.5	21	2	2	2
hsa_circ_0277_SMARCA5	chr4	144459938	144467200	exon_match	2	+	SMARCA5	.	.	.	1015.5	1015.5	1008	1012.5	7.5	2	2	2
hsa_circ_0278_SMARCA5	chr4	144459742	144468656	exon_match	2	+	SMARCA5	.	.	.	1539	1539	1518	1533	21	2	2	2
hsa_circ_0279_SMARCA5	chr4	144459742	144468061	exon_match	2	+	SMARCA5	.	.	.	1608	1608	1597.5	1603.5	10.5	3	3	3
hsa_circ_0280_SMARCA5	chr4	144457604	144468656	exon_match	2	+	SMARCA5	.	.	.	1807.5	1807.5	1780.5	1795.5	27	6	6	6
hsa_circ_0281_SMARCA5	chr4	144457604	144468061	exon_match	2	+	SMARCA5	.	.	.	1948.5	1948.5	1936.5	1941	12	6	6	6
hsa_circ_0282_SMARCA5	chr4	144456007	144469293	exon_match	2	+	SMARCA5	.	.	.	2497.5	2497.5	2475	2482.5	22.5	2	2	2
hsa_circ_0283_SMARCA5	chr4	144456007	144466000	exon_match	2	+	SMARCA5	.	.	.	1410	1410	1404	1410	6	1	1	1
hsa_circ_0284_SMARCA5	chr4	144451610	144469293	exon_match	2	+	SMARCA5	.	.	.	1593	1593	1590	1593	3	0	0	0
hsa_circ_0285_SMARCA5	chr4	144451610	144466736	exon_match	2	+	SMARCA5	.	.	.	1471.5	1471.5	1461	1471.5	10.5	0	0	0
hsa_circ_0286_SMARCA5	chr4	144451610	144466000	exon_match	2	+	SMARCA5	.	.	.	1572	1572	1563	1572	9	1	1	1
hsa_circ_0287_SMARCA5	chr4	144449735	144469293	exon_match	2	+	SMARCA5	.	.	.	2344.5	2344.5	2310	2331	34.5	5	5	5
hsa_circ_0288_SMARCA5	chr4	144449735	144468656	exon_match	2	+	SMARCA5	.	.	.	1864.5	1864.5	1839	1864.5	25.5	2	2	2
hsa_circ_0289_SMARCA5	chr4	144449735	144467200	exon_match	2	+	SMARCA5	.	.	.	1861.5	1861.5	1837.5	1845	24	4	4	4
hsa_circ_0290_SMARCA5	chr4	144449020	144471257	exon_match	2	+	SMARCA5	.	hsa-SMARCA5_000046	.	3120	3120	3090	3106.5	30	1	1	1
hsa_circ_0291_SMARCA5	chr4	144449020	144469293	exon_match	2	+	SMARCA5	.	.	.	1542	1542	1539	1542	3	1	1	1
hsa_circ_0292_SMARCA5	chr4	144449020	144468061	exon_match	2	+	SMARCA5	.	.	.	1761	1761	1752	1759.5	9	0	0	0
hsa_circ_0293_SMARCA5	chr4	144449020	144467200	exon_match	2	+	SMARCA5	.	.	.	1840.5	1840.5	1812	1831.5	28.5	1	1	1
hsa_circ_0294_SMARCA5	chr4	144449020	144464810	exon_match	2	+	SMARCA5	.	.	.	1788	1788	1777.5	1788	10.5	0	0	0
hsa_circ_0295_SMARCA5	chr4	144446603	144469293	exon_match	2	+	SMARCA5	.	hsa-SMARCA5_000027	.	3112.5	3112.5	3106.5	3111	6	1	1	1
hsa_circ_0296_SMARCA5	chr4	144446603	144467200	exon_match	2	+	SMARCA5	.	.	.	2410.5	2410.5	2377.5	2383.5	33	2	2	2
hsa_circ_0297_SMARCA5	chr4	144446603	144466000	exon_match	2	+	SMARCA5	.	.	.	2296.5	2296.5	2283	2293.5	13.5	2	2	2
hsa_circ_0298_SMARCA5	chr4	144446603	144464810	exon_match	2	+	SMARCA5	.	.	.	1827	1827	1800	1816.5	27	2	2	2
hsa_circ_0299_SMARCA5	chr4	144438507	144468061	exon_match	2	+	SMARCA5	.	.	.	3426	3426	3390	3414	36	3	3	3
hsa_circ_0300_SMARCA5	chr4	144438507	144465125	exon_match	2	+	SMARCA5	.	.	.	2866.5	2866.5	2698.5	2704.5	168	1	1	1
hsa_circ_0301_SMARCA5	chr4	144434615	144464810	exon_match	2	+	SMARCA5	.	.	.	966	966	951	966	15	0	0	0
hsa_circ_0311_HERC1	chr15	64008500	64025344	exon_match	2	-	HERC1	.	hsa-HERC1_000303	HSA_CIRCpedia_167747	1989	1989	1981.5	1983	7.5	0	0	0
hsa_circ_0312_HERC1	chr15	64008500	64015554	exon_match	2	-	HERC1	.	.	.	703.5	703.5	699	702	4.5	1	1	1
hsa_circ_0313_HERC1	chr15	64004973	64050568	exon_match	2	-	HERC1	.	hsa-HERC1_000140	HSA_CIRCpedia_162384	2413.5	2413.5	2403	2250	10.5	1	1	1
hsa_circ_0314_HERC1	chr15	64004973	64020037	exon_match	2	-	HERC1	.	.	.	1266	1266	1264.5	1264.5	1.5	1	1	1
hsa_circ_0315_HERC1	chr15	63998978	64010893	exon_match	2	-	HERC1	.	.	.	835.5	835.5	834	834	1.5	0	0	0
hsa_circ_0316_HERC1	chr15	63990926	64017712	exon_match	2	-	HERC1	.	.	.	1447.5	1447.5	1443	1446	4.5	1	1	1
hsa_circ_0317_HERC1	chr15	63988322	64041990	exon_match	2	-	HERC1	hsa_circ_0104161	hsa-HERC1_000124	HSA_CIRCpedia_15099	4174.5	4174.5	4146	4009.5	28.5	4	4	4
hsa_circ_0318_HERC1	chr15	63988322	64027048	exon_match	2	-	HERC1	.	.	.	2607	2607	2601	2602.5	6	2	2	2
hsa_circ_0319_HERC1	chr15	63988322	64025344	exon_match	2	-	HERC1	hsa_circ_0035798	hsa-HERC1_000316	.	3310.5	3310.5	3300	3304.5	10.5	2	2	2
hsa_circ_0320_HERC1	chr15	63988322	64011096	exon_match	2	-	HERC1	hsa_circ_0104159	hsa-HERC1_000274	HSA_CIRCpedia_83374	2020.5	2020.5	2004	2020.5	16.5	20	20	20
hsa_circ_0321_HERC1	chr15	63988322	64008672	no_exon_match	2	-	HERC1	hsa_circ_0035796	hsa-HERC1_000494	HSA_CIRCpedia_15098	1614	1614	1591.5	1609.5	22.5	NA	NA	NA
hsa_circ_0322_HERC1	chr15	63986162	64027048	exon_match	2	-	HERC1	.	.	.	2677.5	2677.5	2671.5	2671.5	6	2	2	2
hsa_circ_0324_RMST	chr12	97886238	97954476	exon_match	2	+	RMST	hsa_circ_0099633	hsa-RMST_000007	HSA_CIRCpedia_127715	1266	1266	1255.5	1263	10.5	2	2	2
hsa_circ_0326_RYR2	chr1	237550580	237660052	no_exon_match	2	+	RYR2	.	hsa-RYR2_000202	HSA_CIRCpedia_140500	3351	3351	3090	2018	261	NA	NA	NA
hsa_circ_0327_RYR2	chr1	237550580	237617874	exon_match	2	+	RYR2	.	.	.	1548	1548	1497	927	51	1	1	1
hsa_circ_0328_RYR2	chr1	237540622	237632487	exon_match	2	+	RYR2	.	hsa-RYR2_000379	HSA_CIRCpedia_30843	1910	1910	1896	1182	14	0	4	2
hsa_circ_0329_RYR2	chr1	237540622	237608822	exon_match	2	+	RYR2	.	hsa-RYR2_000499	.	1440	1440	1424	1179	16	3	3	3
hsa_circ_0330_RYR2	chr1	237532833	237713991	exon_match	2	+	RYR2	.	hsa-RYR2_000143	HSA_CIRCpedia_140498	5904	5904	5686	3859	218	1	3	2
hsa_circ_0331_RYR2	chr1	237532833	237656387	exon_match	2	+	RYR2	.	hsa-RYR2_000515	.	2942	2942	2938	2078	4	2	2	2
hsa_circ_0332_RYR2	chr1	237532833	237550680	exon_match	2	+	RYR2	.	.	.	573	573	559	559	14	3	3	3
hsa_circ_0333_FAT3	chr11	92085261	92498255	exon_match	2	+	FAT3	hsa_circ_0023995	.	.	4555.5	4554	4161	3153	393	1	1	1
hsa_circ_0334_FAT3	chr11	92037762	92088570	no_exon_match	2	+	FAT3	.	hsa-intergenic_047009	.	5017.5	4510.5	4510.5	3399	0	NA	NA	NA
hsa_circ_0335_MAN1A2	chr1	117957334	118009049	exon_match	2	+	MAN1A2	hsa_circ_0110600	hsa-MAN1A2_000016	HSA_CIRCpedia_27491	1168	1168	1157	1165	11	0	1	0.5
hsa_circ_0336_MAN1A2	chr1	117944807	117950054	no_exon_match	2	+	MAN1A2	.	hsa-MAN1A2_000018	.	2215	2215	504	517	1711	NA	NA	NA
hsa_circ_0337_MAN1A2	chr1	117939573	117984947	no_exon_match	2	+	MAN1A2	.	hsa-MAN1A2_000039	.	1487	1487	1160	1163	327	NA	NA	NA
hsa_circ_0338_MAN1A2	chr1	117939573	117948267	no_exon_match	2	+	MAN1A2	.	hsa-MAN1A2_000059	.	885	885	556	558	329	NA	NA	NA
hsa_circ_0346_RYR2	chr1	237551386	237586548	exon_match	1	+	RYR2	.	.	.	1220	1220	1198	1198	22	2	2	2
hsa_circ_0347_RYR2	chr1	237550580	237693810	no_exon_match	1	+	RYR2	.	hsa-RYR2_000337	HSA_CIRCpedia_125404	4558	4558	4304	3082	254	NA	NA	NA
hsa_circ_0348_RYR2	chr1	237550580	237675091	no_exon_match	1	+	RYR2	.	hsa-RYR2_000155	HSA_CIRCpedia_140502	4016	4016	3744	2850	272	NA	NA	NA
hsa_circ_0349_RYR2	chr1	237550580	237675091	exon_match	1	+	RYR2	.	hsa-RYR2_000155	HSA_CIRCpedia_140502	3934	3934	3780	2674	154	0	0	0
hsa_circ_0350_RYR2	chr1	237550580	237660052	exon_match	1	+	RYR2	.	hsa-RYR2_000202	.	2890	2890	2846	1826	44	3	3	3
hsa_circ_0351_RYR2	chr1	237550580	237655224	exon_match	1	+	RYR2	.	.	.	2358	2358	2346	1480	12	2	2	2
hsa_circ_0352_RYR2	chr1	237550580	237551483	exon_match	1	+	RYR2	.	hsa-RYR2_000685	.	326	326	322	322	4	2	2	2
hsa_circ_0353_RYR2	chr1	237546229	237586548	no_exon_match	1	+	RYR2	.	hsa-RYR2_000488	.	722	722	434	434	288	NA	NA	NA
hsa_circ_0354_RYR2	chr1	237540622	237586548	no_exon_match	1	+	RYR2	.	hsa-RYR2_000179	HSA_CIRCpedia_180331	768	768	742	742	26	NA	NA	NA
hsa_circ_0355_RYR2	chr1	237538016	237675091	exon_match	1	+	RYR2	.	hsa-RYR2_000342	.	4018	4018	3978	2968	40	0	0	0
hsa_circ_0356_RYR2	chr1	237538016	237670114	exon_match	1	+	RYR2	.	.	.	3896	3896	3776	2852	120	0	0	0
hsa_circ_0357_RYR2	chr1	237538016	237608822	no_exon_match	1	+	RYR2	hsa_circ_0112629	hsa-RYR2_000499	HSA_CIRCpedia_148977	1044	1044	980	842	64	NA	NA	NA
hsa_circ_0358_RYR2	chr1	237538016	237540735	exon_match	1	+	RYR2	hsa_circ_0112626	hsa-RYR2_000325	HSA_CIRCpedia_30837	496	496	490	490	6	2	2	2
hsa_circ_0359_RYR2	chr1	237532833	237732619	exon_match	1	+	RYR2	.	hsa-RYR2_000167	HSA_CIRCpedia_160151	6330	6330	6296	3952	34	1	1	1
hsa_circ_0360_RYR2	chr1	237532833	237730075	exon_match	1	+	RYR2	.	hsa-RYR2_000330	.	5924	5924	5912	3588	12	3	3	3
hsa_circ_0361_RYR2	chr1	237532833	237620035	no_exon_match	1	+	RYR2	hsa_circ_0112624	hsa-RYR2_000065	HSA_CIRCpedia_30835	2288	2288	2178	1352	110	NA	NA	NA
hsa_circ_0362_RYR2	chr1	237532833	237617874	exon_match	1	+	RYR2	.	.	.	1734	1734	1728	1372	6	1	1	1
hsa_circ_0364_MAN1A2	chr1	117984852	118009049	exon_match	1	+	MAN1A2	hsa_circ_0013743	hsa-MAN1A2_000004	HSA_CIRCpedia_27494	708	708	678	688	30	2	2	2
hsa_circ_0365_MAN1A2	chr1	117963190	118009049	exon_match	1	+	MAN1A2	hsa_circ_0013742	hsa-MAN1A2_000037	HSA_CIRCpedia_27493	1310	1310	1302	1306	8	0	0	0
hsa_circ_0366_MAN1A2	chr1	117948170	117963271	no_exon_match	1	+	MAN1A2	hsa_circ_0013734	hsa-MAN1A2_000073	HSA_CIRCpedia_69179	814	814	780	790	34	NA	NA	NA
hsa_circ_0367_MAN1A2,TENT5C,WDR3	chr1	117944807	118499819	exon_match	1	+	MAN1A2,TENT5C,WDR3	.	.	.	832	832	830	832	2	1	1	1
hsa_circ_0368_MAN1A2	chr1	117910084	117963271	no_exon_match	1	+	MAN1A2	hsa_circ_0013730	hsa-MAN1A2_000022	.	2288	2040	2040	2092	0	NA	NA	NA
hsa_circ_0369_MAN1A2	chr1	117910054	117963271	exon_match	1	+	MAN1A2	.	.	.	2864	2854	2854	2864	0	5	5	5
