# Supplementary material for: Nanopore sequencing of brain-derived full-length circRNAs reveals circRNA-specific exon usage, intron retention and microexons
Source: Nat Commun. 2021 Aug 10;12:4825. doi: 10.1038/s41467-021-24975-z (PMC8355340; doi:10.1038/s41467-021-24975-z)
Supplement: Supplementary file 6 — Supplementary Data 5 [file 41467_2021_24975_MOESM6_ESM.xlsx]

## Sheet: circNick human intron coverage
	chr	start	end	description	BSJ_reads	strand	mean_read_coverage	mean_intron_coverage	intron_coverage	intron_retention
hsa_circ_0017_RIMS1	chr6	73005639	73043538	exon_match	689	+	606.035	66.3019	0.109403	FALSE
hsa_circ_0018_RYR2	chr1	237550580	237632487	no_exon_match	622	+	448.042	64.5772	0.144132	FALSE
hsa_circ_0026_CAMSAP1	chr9	138773478	138774924	exon_match	467	-	680.4	338.809	0.497956	TRUE
hsa_circ_0030_SCMH1	chr1	41536266	41541123	exon_match	447	-	419.248	23.7114	0.056557	FALSE
hsa_circ_0032_PPP6R2	chr22	50810448	50832564	exon_match	423	+	465.322	87.9527	0.189015	FALSE
hsa_circ_0039_SATB2	chr2	200233327	200298237	exon_match	355	-	518.006	60.9887	0.117738	FALSE
hsa_circ_0058_LPXN	chr11	58317258	58318705	exon_match	272	-	622.29	268.074	0.430785	TRUE
hsa_circ_0090_MSANTD3	chr9	103261046	103279053	exon_match	191	+	347.838	56.2251	0.161642	FALSE
hsa_circ_0093_RYR2	chr1	237532833	237632487	no_exon_match	184	+	460.277	28.9511	0.0628992	FALSE
hsa_circ_0102_RIMS2	chr8	105105698	105161076	exon_match	168	+	418.315	51.1131	0.122188	FALSE
hsa_circ_0112_RYR2	chr1	237531826	237632487	no_exon_match	162	+	467.228	29	0.0620681	FALSE
hsa_circ_0134_UNC80	chr2	210742677	210761137	exon_match	146	+	504.986	50.5	0.100003	FALSE
hsa_circ_0135_PTPRM	chr18	8113483	8143777	exon_match	143	+	414.559	53.7133	0.129567	FALSE
hsa_circ_0149_SATB2	chr2	200245086	200298237	exon_match	135	-	455.274	119.852	0.263252	FALSE
hsa_circ_0159_TANC2	chr17	61228630	61315438	no_exon_match	129	+	450.93	99.2326	0.220062	FALSE
hsa_circ_0174_FGGY	chr1	59787207	59812070	exon_match	118	+	465.127	42.8136	0.092047	FALSE
hsa_circ_0181_METTL3	chr14	21971315	21972024	exon_match	115	-	527.174	31.9739	0.0606515	FALSE
hsa_circ_0210_RIC3	chr11	8158924	8161740	exon_match	105	-	376.61	58.6857	0.155826	FALSE
hsa_circ_0214_MSRA	chr8	10065342	10177499	exon_match	103	+	345.757	45.1456	0.13057	FALSE
hsa_circ_0229_LOC100507557,SHPRH	chr6	146185523	146216113	no_exon_match	98	-	500.816	185.306	0.370008	FALSE
hsa_circ_0239_MYO19	chr17	34864900	34867294	exon_match	94	-	591.128	297.638	0.503509	FALSE
hsa_circ_0243_REXO4	chr9	136277418	136278041	exon_match	92	-	492.804	212.011	0.430213	TRUE
hsa_circ_0260_KHDRBS2	chr6	62604539	62757899	exon_match	88	-	521.057	40.4205	0.077574	FALSE
hsa_circ_0277_RIMS1	chr6	73005639	73043538	no_exon_match	85	+	590.494	104.541	0.17704	FALSE
hsa_circ_0280_LOC100996724	chr1	144994590	145021167	exon_match	85	-	417.435	97.4471	0.233442	FALSE
hsa_circ_0304_CHD6	chr20	40161688	40179999	exon_match	79	-	383.177	60.1266	0.156916	FALSE
hsa_circ_0319_SERGEF	chr11	18010143	18031686	no_exon_match	76	-	491.434	77.8026	0.158317	FALSE
hsa_circ_0324_KHDRBS3	chr8	136533479	136569830	exon_match	74	+	486.554	26.3108	0.0540758	FALSE
hsa_circ_0342_PTK2	chr8	141874410	141900868	exon_match	71	-	494.197	75.9437	0.153671	FALSE
hsa_circ_0351_AP3B2	chr15	83357487	83358205	exon_match	70	-	381.914	162.771	0.426199	FALSE
hsa_circ_0357_RUNX2,SUPT3H	chr6	44900389	45333038	no_exon_match	68	-	340.235	55.6176	0.163468	FALSE
hsa_circ_0358_LRP11	chr6	150157220	150174296	exon_match	68	-	604.544	68.5882	0.113454	FALSE
hsa_circ_0376_TANC2	chr17	61228630	61345234	no_exon_match	65	+	420.369	96.6462	0.229908	FALSE
hsa_circ_0379_RYR2	chr1	237540622	237632487	exon_match	64	+	396.594	25.875	0.0652431	FALSE
hsa_circ_0382_ZSCAN26	chr6	28239631	28240564	exon_match	63	+	463.175	39.1111	0.0844414	FALSE
hsa_circ_0384_VMP1	chr17	57808781	57851246	no_exon_match	63	+	575.111	49.1746	0.0855045	FALSE
hsa_circ_0398_TTTY14	chrY	21074253	21095361	exon_match	61	-	258.016	40.5082	0.156999	FALSE
hsa_circ_0405_RPS6KC1	chr1	213251037	213378732	exon_match	61	+	538.721	59.7049	0.110827	FALSE
hsa_circ_0410_AFDN	chr6	168307850	168319780	no_exon_match	60	+	619.233	84.6	0.136621	FALSE
hsa_circ_0415_PPP2R2B	chr5	146070690	146080705	exon_match	60	-	430.483	67.7	0.157265	FALSE
hsa_circ_0419_VPS16	chr20	2967410	2969120	exon_match	60	+	535.567	288.167	0.538059	FALSE
hsa_circ_0428_TANC2	chr17	61228630	61278318	no_exon_match	59	+	418.085	114.051	0.272794	FALSE
hsa_circ_0437_DSCAM	chr21	42064735	42080697	exon_match	58	-	332.5	44.4655	0.133731	FALSE
hsa_circ_0444_ASAP1	chr8	131164981	131193126	exon_match	57	-	419.123	21.4561	0.051193	FALSE
hsa_circ_0451_RYR2	chr1	237586391	237632487	no_exon_match	57	+	416.14	26.8421	0.0645025	FALSE
hsa_circ_0467_ADAMTS19	chr5	129015456	129040084	exon_match	55	+	561.127	39.5636	0.0705074	FALSE
hsa_circ_0473_IPO9	chr1	201821231	201828122	exon_match	55	+	735.309	50.5273	0.0687157	TRUE
hsa_circ_0477_SRPK2	chr7	104925455	104937980	no_exon_match	54	-	342.333	243.704	0.71189	FALSE
hsa_circ_0478_MED12L	chr3	150903116	150911453	exon_match	54	+	635.13	89.0926	0.140275	FALSE
hsa_circ_0485_ASIC2	chr17	31415880	31439085	exon_match	54	-	397.944	154.963	0.389409	FALSE
hsa_circ_0502_UBAP2	chr9	33986757	34017187	exon_match	52	-	412.308	23.25	0.0563899	FALSE
hsa_circ_0504_RIMS2	chr8	105053553	105161076	exon_match	52	+	485.231	29.2885	0.0603599	FALSE
hsa_circ_0518_NRXN3	chr14	79111462	79117669	exon_match	52	+	457.404	90.4423	0.19773	FALSE
hsa_circ_0526_FMN1	chr15	33300214	33383582	no_exon_match	51	-	367.902	74.0392	0.201247	FALSE
hsa_circ_0527_NEURL1	chr10	105330628	105344982	exon_match	51	+	599.804	78.5882	0.131023	TRUE
hsa_circ_0541_SPECC1L	chr22	24698162	24709434	exon_match	49	+	324.061	24.5714	0.0758234	FALSE
hsa_circ_0546_EIF4G3	chr1	21295966	21329301	exon_match	49	-	515.327	80.5306	0.156271	FALSE
hsa_circ_0574_PTK2	chr8	141889569	141900868	exon_match	47	-	801.085	493.936	0.616584	FALSE
hsa_circ_0575_MAGI2	chr7	77973094	77975360	exon_match	47	-	274.149	17.4894	0.0637951	FALSE
hsa_circ_0589_PSD3	chr8	18622958	18662408	exon_match	46	-	431.022	22.8696	0.053059	FALSE
hsa_circ_0598_RYR2	chr1	237538016	237632487	no_exon_match	46	+	389.543	23.3913	0.060048	FALSE
hsa_circ_0601_CHD1L,NBPF19	chr1	146744042	146766199	no_exon_match	46	+	753.478	75.6522	0.100404	FALSE
hsa_circ_0605_DGKB	chr7	14517785	14712652	exon_match	45	-	521.733	26.2667	0.050345	FALSE
hsa_circ_0624_CDC42BPA	chr1	227381486	227441856	exon_match	45	-	501.333	128.8	0.256915	FALSE
hsa_circ_0629_MPPED2	chr11	30516842	30557722	exon_match	45	-	434.267	76.8	0.17685	FALSE
hsa_circ_0655_PRMT3	chr11	20424464	20448411	exon_match	44	+	231.568	30.2273	0.130533	FALSE
hsa_circ_0656_RIMS2	chr8	105043910	105161076	no_exon_match	43	+	415.791	90.3953	0.217406	FALSE
hsa_circ_0661_GGCX	chr2	85782606	85786198	exon_match	43	-	470.07	35.6744	0.0758918	FALSE
hsa_circ_0664_SETBP1	chr18	42281139	42283072	no_exon_match	43	+	636.791	71.5116	0.1123	FALSE
hsa_circ_0666_CCDC57	chr17	80141649	80153240	exon_match	43	-	562.558	47.7209	0.0848284	FALSE
hsa_circ_0676_MSANTD3	chr9	103261046	103312442	exon_match	42	+	525.857	87.0238	0.165489	FALSE
hsa_circ_0682_ATP13A5,HRASLS	chr3	192973439	192999031	no_exon_match	42	+	454.667	217.381	0.478111	FALSE
hsa_circ_0687_ARNT2	chr15	80743220	80767564	exon_match	42	+	539.762	68.619	0.127128	FALSE
hsa_circ_0697_MSANTD3	chr9	103271286	103279053	exon_match	41	+	220.561	16.4878	0.074754	FALSE
hsa_circ_0701_DGKI	chr7	137330217	137374748	exon_match	41	-	343.683	19.6341	0.0571287	FALSE
hsa_circ_0708_CLASP1	chr2	122260742	122287901	exon_match	41	-	395.488	25.2439	0.0638298	FALSE
hsa_circ_0715_CNIH3	chr1	224868659	224872545	exon_match	41	+	507.122	399.829	0.788428	FALSE
hsa_circ_0720_RIPK1	chr6	3076997	3078169	exon_match	40	+	407.45	88.45	0.217082	TRUE
hsa_circ_0724_DIS3L2	chr2	232879544	232894790	exon_match	40	+	408.325	23.675	0.0579808	FALSE
hsa_circ_0731_BRINP3	chr1	190421638	190424070	no_exon_match	40	-	445	221.15	0.496966	FALSE
hsa_circ_0745_FBXL17	chr5	107521817	107684231	exon_match	39	-	399.615	73.8974	0.184921	FALSE
hsa_circ_0763_PHACTR1	chr6	13228047	13230425	exon_match	38	+	560.079	235.316	0.420148	FALSE
hsa_circ_0766_MBD5	chr2	149240678	149243519	exon_match	38	+	493.605	83.5526	0.16927	FALSE
hsa_circ_0782_ARHGAP32	chr11	128910822	128994789	exon_match	38	-	480.421	30.1842	0.0628287	FALSE
hsa_circ_0796_FNDC3B	chr3	171969049	171979873	no_exon_match	37	+	383.676	167.73	0.437165	FALSE
hsa_circ_0812_C9orf3,LOC101928119	chr9	97569002	97730083	no_exon_match	36	+	544.333	100.778	0.18514	FALSE
hsa_circ_0817_VOPP1	chr7	55559974	55588823	exon_match	36	-	510.306	298.5	0.584944	FALSE
hsa_circ_0835_PPFIA1	chr11	70176278	70181800	exon_match	36	+	433.333	39.2778	0.090641	FALSE
hsa_circ_0837_SFMBT2	chr10	7285519	7327916	exon_match	36	-	461.861	32.8056	0.071029	TRUE
hsa_circ_0863_ERC2	chr3	55640807	55768946	exon_match	35	-	339.057	29.1429	0.0859526	FALSE
hsa_circ_0874_ASXL3	chr18	31206836	31263532	no_exon_match	35	+	661.8	185.429	0.280188	FALSE
hsa_circ_0876_PDE8A	chr15	85657103	85658718	exon_match	35	+	717.943	539.914	0.75203	TRUE
hsa_circ_0878_SNRPN	chr15	25213078	25219603	exon_match	35	+	378.4	133.029	0.351555	FALSE
hsa_circ_0883_PLEKHA5	chr12	19422703	19443730	exon_match	35	+	410.143	89.6857	0.218669	FALSE
hsa_circ_0889_PDZD2	chr5	31787743	31799831	no_exon_match	34	+	589.706	81.6176	0.138404	FALSE
hsa_circ_0890_FBXL17	chr5	107356625	107684231	exon_match	34	-	547.971	188.382	0.343782	FALSE
hsa_circ_0895_ATXN10	chr22	46125304	46156905	no_exon_match	34	+	421	95.8529	0.227679	FALSE
hsa_circ_0900_BCAS1	chr20	52601825	52612589	exon_match	34	-	489.029	124.559	0.254706	FALSE
hsa_circ_0905_CHD2	chr15	93540186	93541851	exon_match	34	+	356.794	76.0588	0.213173	FALSE
hsa_circ_0909_LINC00609,PTCSC3	chr14	36633325	36684721	no_exon_match	34	+	501.529	75.8235	0.151185	FALSE
hsa_circ_0946_GSPT1	chr16	11988810	11990642	exon_match	33	-	368.545	210.061	0.569972	TRUE
hsa_circ_0992_TRHDE	chr12	72771774	72893415	exon_match	32	+	474.844	43.0312	0.0906219	FALSE
hsa_circ_0998_SERGEF	chr11	17899754	18031686	no_exon_match	32	-	704.156	76.4062	0.108508	FALSE
hsa_circ_1009_CAP2	chr6	17463226	17514185	exon_match	31	+	522.871	176.194	0.336973	FALSE
hsa_circ_1012_APBB2	chr4	41015599	41035321	exon_match	31	-	700.742	55.129	0.0786724	FALSE
hsa_circ_1020_UXS1	chr2	106774513	106781255	exon_match	31	-	733.226	590.581	0.805455	TRUE
hsa_circ_1021_SERINC3	chr20	43138531	43142681	exon_match	31	-	449.226	49.6129	0.110441	FALSE
hsa_circ_1025_PTPRM	chr18	8076452	8143777	exon_match	31	+	444.871	26.9677	0.0606192	FALSE
hsa_circ_1026_MAPK4	chr18	48189276	48190874	no_exon_match	31	+	989.774	151.742	0.15331	FALSE
hsa_circ_1038_GPR158	chr10	25684839	25701402	exon_match	31	+	407.484	114.903	0.281982	FALSE
hsa_circ_1040_CARNMT1	chr9	77631183	77632364	exon_match	30	-	459.033	140.5	0.306078	FALSE
hsa_circ_1049_RANBP17	chr5	170610170	170632616	exon_match	30	+	347.633	46	0.132323	FALSE
hsa_circ_1050_ZNF608	chr5	123974474	123980354	no_exon_match	30	-	389.467	42.3333	0.108696	FALSE
hsa_circ_1057_ACMSD,CCNT2-AS1	chr2	135624111	135625309	no_exon_match	30	-	926.6	82.4	0.0889273	FALSE
hsa_circ_1063_MAPT	chr17	44039686	44055806	exon_match	30	+	401.167	132.767	0.330951	FALSE
hsa_circ_1081_SERGEF	chr11	17981016	18031686	no_exon_match	30	-	817.367	77.9333	0.0953468	FALSE
hsa_circ_1084_SH3KBP1	chrX	19701940	19738206	no_exon_match	29	-	421.276	79.4138	0.188508	FALSE
hsa_circ_1087_GUSB	chr7	65439281	65441189	exon_match	29	-	562.966	161.655	0.287149	FALSE
hsa_circ_1096_CFAP299	chr4	81256873	81284038	exon_match	29	+	372.31	156.138	0.419376	FALSE
hsa_circ_1119_RNF157	chr17	74169782	74208563	exon_match	29	-	391.724	228.034	0.58213	FALSE
hsa_circ_1120_SOCS7	chr17	36517593	36533668	exon_match	29	+	451.759	59.6207	0.131975	FALSE
hsa_circ_1136_SGMS1	chr10	52220432	52350007	exon_match	29	-	398	80.2069	0.201525	FALSE
hsa_circ_1152_MSRA	chr8	10102613	10177499	exon_match	28	+	433.5	180.714	0.416873	FALSE
hsa_circ_1157_FARS2	chr6	5396865	5404934	no_exon_match	28	+	370.429	220.786	0.596028	FALSE
hsa_circ_1166_MANBA	chr4	103635594	103655728	no_exon_match	28	-	376.25	123.571	0.328429	FALSE
hsa_circ_1171_DIRC3,DIRC3-AS1	chr2	218200680	218219344	no_exon_match	28	+	435.143	121.857	0.280039	FALSE
hsa_circ_1172_ERBB4	chr2	212587117	212652884	exon_match	28	-	417.036	49.6786	0.119123	FALSE
hsa_circ_1176_SETBP1	chr18	42281139	42339068	no_exon_match	28	+	589.679	123.857	0.210042	FALSE
hsa_circ_1190_RYR2	chr1	237550580	237620035	no_exon_match	28	+	422.286	99.25	0.23503	FALSE
hsa_circ_1204_BRINP1	chr9	121970996	122011428	exon_match	27	-	492.074	29.2963	0.0595364	FALSE
hsa_circ_1212_TRRAP	chr7	98530863	98535443	exon_match	27	+	331.37	28	0.0844976	FALSE
hsa_circ_1217_BHMT	chr5	78416172	78417188	exon_match	27	+	311.963	72.963	0.233883	FALSE
hsa_circ_1218_SH3D19	chr4	152095821	152108615	exon_match	27	-	544.148	48.1852	0.0885516	FALSE
hsa_circ_1221_SETD2	chr3	47079155	47088111	exon_match	27	-	325.481	16.5926	0.0509786	FALSE
hsa_circ_1222_THRB	chr3	24338716	24378862	exon_match	27	-	270.778	115.333	0.425934	FALSE
hsa_circ_1237_LDLRAD4	chr18	13278103	13387761	exon_match	27	+	471.741	52.2963	0.110858	FALSE
hsa_circ_1238_DGKE	chr17	54926056	54939612	exon_match	27	+	524.185	26.8519	0.0512259	FALSE
hsa_circ_1248_TTLL5	chr14	76211437	76231115	exon_match	27	+	384.074	31.0741	0.0809065	FALSE
hsa_circ_1256_LARP4B	chr10	930386	936769	no_exon_match	27	-	368.037	218.185	0.592835	FALSE
hsa_circ_1269_CCZ1B	chr7	6840578	6841154	exon_match	26	-	474.154	223.923	0.472258	TRUE
hsa_circ_1275_SOBP	chr6	107824860	107854814	exon_match	26	+	615.115	208.692	0.339273	FALSE
hsa_circ_1281_DDX46	chr5	134118634	134121276	exon_match	26	+	469.808	107.615	0.229063	FALSE
hsa_circ_1284_RBM6	chr3	50102463	50103935	exon_match	26	+	352.615	47.5	0.134708	FALSE
hsa_circ_1286_FAM228B	chr2	24357988	24369956	exon_match	26	+	476.346	32.5385	0.0683084	FALSE
hsa_circ_1288_OBSL1	chr2	220431551	220433046	exon_match	26	-	710.538	70.5769	0.0993288	TRUE
hsa_circ_1298_SHANK1	chr19	51189493	51191315	exon_match	26	-	380.423	22.5385	0.0592458	FALSE
hsa_circ_1299_SETBP1	chr18	42281139	42292759	no_exon_match	26	+	585.808	139.615	0.23833	FALSE
hsa_circ_1300_DLGAP1,DLGAP1-AS4	chr18	4005115	4009262	no_exon_match	26	-	442.846	362.462	0.818482	FALSE
hsa_circ_1301_BPTF	chr17	65924470	65936772	exon_match	26	+	506.692	41.8462	0.0825869	FALSE
hsa_circ_1316_VPS11	chr11	118943907	118944661	exon_match	26	+	420.885	109.923	0.261172	FALSE
hsa_circ_1325_CSMD1	chr8	2875998	2887035	exon_match	25	-	395.6	82.8	0.209302	FALSE
hsa_circ_1333_SOBP	chr6	107824860	107908379	exon_match	25	+	402.36	53.56	0.133115	FALSE
hsa_circ_1337_ARHGAP10	chr4	148778703	148834290	exon_match	25	+	441.6	26.32	0.0596014	FALSE
hsa_circ_1351_CHD6	chr20	40141484	40192790	no_exon_match	25	-	388.76	218.96	0.563227	FALSE
hsa_circ_1353_FKBP8	chr19	18648410	18649246	exon_match	25	-	396.92	50.88	0.128187	TRUE
hsa_circ_1360_XPO6	chr16	28177828	28181230	exon_match	25	-	453.56	243.92	0.53779	FALSE
hsa_circ_1375_SLC22A25	chr11	62984748	62987515	no_exon_match	25	+	443.72	215.72	0.486162	TRUE
hsa_circ_1376_ARHGAP32	chr11	128910822	129034322	exon_match	25	-	697.56	35.08	0.0502896	FALSE
hsa_circ_1378_SORBS1	chr10	97110965	97144042	exon_match	25	-	659.16	98.84	0.149948	FALSE
hsa_circ_1394_SUPT3H	chr6	44900389	44922344	exon_match	24	-	260.458	34.2083	0.131339	FALSE
hsa_circ_1403_CDH18	chr5	19721455	19747345	exon_match	24	-	401.875	30.0417	0.0747538	FALSE
hsa_circ_1407_WDFY3	chr4	85630061	85642725	exon_match	24	-	453.375	38.2917	0.0844591	FALSE
hsa_circ_1413_SPRED2	chr2	65559120	65561907	exon_match	24	-	423.125	214.458	0.506844	FALSE
hsa_circ_1415_PPP1R21	chr2	48725631	48738607	exon_match	24	+	490.292	47.125	0.0961163	FALSE
hsa_circ_1448_DISC2,TSNAX-DISC1	chr1	231930987	231954263	no_exon_match	24	+	263.917	51.5833	0.195453	FALSE
hsa_circ_1489_TRAK1	chr3	42128595	42134918	no_exon_match	23	+	442.565	131.391	0.296886	FALSE
hsa_circ_1503_CARM1	chr19	11018714	11019883	exon_match	23	+	327.87	146.348	0.44636	TRUE
hsa_circ_1506_SETBP1	chr18	42281139	42287187	no_exon_match	23	+	476.043	107.478	0.225774	FALSE
hsa_circ_1508_MBTD1	chr17	49284248	49297824	exon_match	23	-	512.217	114.522	0.22358	FALSE
hsa_circ_1510_SOCS7	chr17	36517593	36523933	exon_match	23	+	571	79.5652	0.139344	FALSE
hsa_circ_1515_LONP2	chr16	48381417	48382201	exon_match	23	+	686.217	335.478	0.48888	TRUE
hsa_circ_1527_AEBP2	chr12	19615443	19667718	exon_match	23	+	692.652	57.5652	0.0831084	FALSE
hsa_circ_1538_DSCAML1	chr11	117374559	117403237	exon_match	23	-	386.13	29.2609	0.0757798	FALSE
hsa_circ_1539_SLC25A24	chr1	108690900	108703915	exon_match	23	-	476.609	27.8261	0.0583835	FALSE
hsa_circ_1556_KAT6A	chr8	41905895	41907225	no_exon_match	22	-	454.955	73.5909	0.161754	FALSE
hsa_circ_1582_ATXN10	chr22	46096161	46156905	no_exon_match	22	+	728.5	81.0909	0.111312	FALSE
hsa_circ_1589_UXS1	chr2	106774513	106782539	exon_match	22	-	582.727	431.182	0.739938	TRUE
hsa_circ_1613_NPAS3	chr14	33684387	34029416	exon_match	22	+	445	63.7727	0.143309	FALSE
hsa_circ_1615_RABGGTA	chr14	24735635	24737825	exon_match	22	-	710.273	201.727	0.284014	FALSE
hsa_circ_1618_IFNLR1	chr1	24495906	24507344	exon_match	22	-	316.636	39.7273	0.125467	FALSE
hsa_circ_1629_HP1BP3	chr1	21076215	21100103	exon_match	22	-	480.273	26.6818	0.0555556	FALSE
hsa_circ_1630_TXNRD1	chr12	104703536	104721449	no_exon_match	22	+	554.136	263.136	0.474859	FALSE
hsa_circ_1642_FAM120C	chrX	54111455	54114397	no_exon_match	21	-	403.286	53.9524	0.133782	FALSE
hsa_circ_1661_BTBD9	chr6	38224184	38256237	exon_match	21	-	336.19	84.2857	0.250708	FALSE
hsa_circ_1675_GLRA3	chr4	175636638	175649849	exon_match	21	-	302.095	20.619	0.0682535	FALSE
hsa_circ_1676_SCRG1	chr4	174305801	174325101	no_exon_match	21	+	351.667	193.81	0.551117	FALSE
hsa_circ_1699_ASXL3	chr18	31187557	31226317	exon_match	21	+	381.667	133.333	0.349345	FALSE
hsa_circ_1700_RNF213	chr17	78263457	78264527	exon_match	21	+	327.143	84.2857	0.257642	FALSE
hsa_circ_1702_FBF1	chr17	73933646	73934313	exon_match	21	-	543.952	442.762	0.813972	TRUE
hsa_circ_1704_MYO19	chr17	34864735	34867294	no_exon_match	21	-	779.381	502.905	0.645262	FALSE
hsa_circ_1709_PHKB	chr16	47531309	47596406	no_exon_match	21	+	559.048	79.9524	0.143015	FALSE
hsa_circ_1714_MYO9A	chr15	72175934	72186119	exon_match	21	-	467.619	147.667	0.315784	FALSE
hsa_circ_1719_GPHN	chr14	67490349	67589094	exon_match	21	+	692.619	54.0476	0.0780337	FALSE
hsa_circ_1728_CNOT2	chr12	70671911	70724249	exon_match	21	+	480.905	35.381	0.0735716	FALSE
hsa_circ_1733_MAP3K21	chr1	233482187	233498039	exon_match	21	+	509.81	30.1905	0.0592191	FALSE
hsa_circ_1738_LOC100996724	chr1	144994590	145017999	exon_match	21	-	340.524	50.8095	0.14921	FALSE
hsa_circ_1741_MIR100HG	chr11	122141998	122164314	no_exon_match	21	-	604.381	516.762	0.855027	FALSE
hsa_circ_1753_GLIS3,GLIS3-AS1	chr9	3856008	3932918	no_exon_match	20	-	756.3	119.9	0.158535	FALSE
hsa_circ_1754_ZCCHC7	chr9	37126308	37127260	no_exon_match	20	+	687.3	272.65	0.396697	FALSE
hsa_circ_1760_PVT1	chr8	128867400	128903244	no_exon_match	20	+	411.7	147.6	0.358513	FALSE
hsa_circ_1761_GRB10	chr7	50737418	50823753	exon_match	20	-	653.4	44.85	0.068641	FALSE
hsa_circ_1762_ACTR3B	chr7	152497615	152522207	exon_match	20	+	503.4	29.55	0.0587008	FALSE
hsa_circ_1769_KHDRBS2	chr6	62604539	62688117	exon_match	20	-	370.3	46.9	0.126654	FALSE
hsa_circ_1770_BEND6	chr6	56846508	56857353	exon_match	20	+	420.15	56.9	0.135428	FALSE
hsa_circ_1771_SUPT3H	chr6	44900389	44982628	exon_match	20	-	371.55	40.6	0.109272	FALSE
hsa_circ_1784_INTU	chr4	128590190	128609022	exon_match	20	+	450.5	47.6	0.10566	FALSE
hsa_circ_1785_CADPS	chr3	62451041	62467544	exon_match	20	-	534.25	66.8	0.125035	FALSE
hsa_circ_1804_PKP4	chr2	159389691	159433895	exon_match	20	+	271.1	53.2	0.196238	FALSE
hsa_circ_1816_SNTB2	chr16	69269650	69304188	no_exon_match	20	+	587.5	88.9	0.151319	FALSE
hsa_circ_1825_NTRK3	chr15	88451719	88483984	no_exon_match	20	-	526.05	67.6	0.128505	FALSE
hsa_circ_1831_ADAMTS17	chr15	100672211	100673520	exon_match	20	-	926.8	708.4	0.76435	FALSE
hsa_circ_1844_SMYD3	chr1	245977643	246093239	no_exon_match	20	-	556.55	81.65	0.146707	FALSE
hsa_circ_1847_EPHB2	chr1	23107913	23111569	exon_match	20	+	525.55	108.25	0.205975	FALSE

## Sheet: circNick human retained introns
chr	start	end	intron_name	strand	intron_reads	bases_with_coverage	intron_length	fraction_intron_with_coverage	circRNA	novel_exon	intron_coverage
chr9	138773640	138774661	intron_chr9:138773640-138774661	-	1514	1021	1021	1	hsa_circ_0026_CAMSAP1,hsa_circ_3601_CAMSAP1,hsa_circ_9462_CAMSAP1	.	1
chr11	58317619	58318537	intron_chr11:58317619-58318537	-	799	918	918	1	hsa_circ_0058_LPXN,hsa_circ_11500_LPXN,hsa_circ_2598_LPXN	.	1
chr9	136277612	136277897	intron_chr9:136277612-136277897	-	279	285	285	1	hsa_circ_0243_REXO4	.	1
chr1	201824051	201824251	intron_chr1:201824051-201824251	+	46	200	200	1	hsa_circ_0473_IPO9,hsa_circ_11429_IPO9,hsa_circ_17407_IPO9,hsa_circ_17408_IPO9,hsa_circ_17409_IPO9,hsa_circ_9132_IPO9	.	1
chr10	105330870	105331257	intron_chr10:105330870-105331257	+	142	387	387	1	hsa_circ_0527_NEURL1	.	1
chr6	3077221	3078012	intron_chr6:3077221-3078012	+	135	791	791	1	hsa_circ_0720_RIPK1	.	0.978508
chr10	7326112	7326143	intron_chr10:7326112-7326143	-	125	31	31	1	hsa_circ_0837_SFMBT2,hsa_circ_1036_SFMBT2,hsa_circ_11633_SFMBT2,hsa_circ_11635_SFMBT2,hsa_circ_3037_SFMBT2,hsa_circ_3289_SFMBT2,hsa_circ_6726_SFMBT2,hsa_circ_9259_SFMBT2,hsa_circ_9260_SFMBT2	.	1
chr15	85657269	85658486	intron_chr15:85657269-85658486	+	472	1217	1217	1	hsa_circ_0087_PDE8A,hsa_circ_0876_PDE8A,hsa_circ_10984_PDE8A,hsa_circ_16073_PDE8A,hsa_circ_1711_PDE8A,hsa_circ_5736_PDE8A,hsa_circ_8863_PDE8A,hsa_circ_8864_PDE8A	.	1
chr16	11989141	11989345	intron_chr16:11989141-11989345	+	71	204	204	1	hsa_circ_0946_GSPT1,hsa_circ_2202_GSPT1	.	1
chr2	106775838	106776458	intron_chr2:106775838-106776458	-	408	620	620	1	hsa_circ_0394_UXS1,hsa_circ_0684_UXS1,hsa_circ_1020_UXS1,hsa_circ_10608_UXS1,hsa_circ_10609_UXS1,hsa_circ_15039_UXS1,hsa_circ_15040_UXS1,hsa_circ_1589_UXS1,hsa_circ_5017_UXS1,hsa_circ_5018_UXS1,hsa_circ_5619_UXS1,hsa_circ_6378_UXS1,hsa_circ_7319_UXS1,hsa_circ_8599_UXS1	.	0.998387
chr7	6840706	6840995	intron_chr7:6840706-6840995	-	75	289	289	1	hsa_circ_12586_CCZ1B,hsa_circ_1269_CCZ1B	.	1
chr2	220432691	220432776	intron_chr2:220432691-220432776	-	103	85	85	1	hsa_circ_1288_OBSL1	.	1
chr19	18648583	18648885	intron_chr19:18648583-18648885	-	228	302	302	1	hsa_circ_1353_FKBP8	.	0.943709
chr11	62984954	62985052	intron_chr11:62984954-62985052	-	122	98	98	1	hsa_circ_1375_SLC22A25	.	1
chr19	11019423	11019778	intron_chr19:11019423-11019778	+	38	355	355	1	hsa_circ_1503_CARM1,hsa_circ_8664_CARM1	.	0.991549
chr16	48381625	48382006	intron_chr16:48381625-48382006	+	80	381	381	1	hsa_circ_1515_LONP2	.	1
chr17	73933674	73933792	intron_chr17:73933674-73933792	-	34	118	118	1	hsa_circ_15588_FBF1,hsa_circ_1702_FBF1,hsa_circ_4542_FBF1	.	1
