# Supplementary material for: Nanopore sequencing of brain-derived full-length circRNAs reveals circRNA-specific exon usage, intron retention and microexons
Source: Nat Commun. 2021 Aug 10;12:4825. doi: 10.1038/s41467-021-24975-z (PMC8355340; doi:10.1038/s41467-021-24975-z)
Supplement: Supplementary file 7 — Supplementary Data 6 [file 41467_2021_24975_MOESM7_ESM.xlsx]

## Sheet: circNick mouse intron coverage
	chr	start	end	description	BSJ_reads	strand	mean_read_coverage	mean_intron_coverage	intron_coverage	intron_retention
mmu_circ_0001_Magi1	chr6	93792346	93815825	exon_match	10059	-	288.863	22.4419	0.0776905	FALSE
mmu_circ_0003_Atxn1	chr13	45795508	45956575	exon_match	4900	-	326.318	30.0169	0.0919868	FALSE
mmu_circ_0026_Atxn1	chr13	45735114	45956575	exon_match	1394	-	351.157	27.9003	0.0794524	FALSE
mmu_circ_0035_Tulp4	chr17	6137210	6139156	no_exon_match	1292	+	391.009	177.632	0.45429	FALSE
mmu_circ_0037_Magi1	chr6	93792346	93815825	no_exon_match	1188	-	304.355	31.3476	0.102997	FALSE
mmu_circ_0081_Ep400	chr5	110753803	110756766	no_exon_match	672	-	376.229	98.2083	0.261033	FALSE
mmu_circ_0086_Tasp1	chr2	140042093	140057499	exon_match	658	-	288.804	16.3845	0.0567323	FALSE
mmu_circ_0100_Rims2	chr15	39555067	39616510	no_exon_match	590	+	371.805	36.9508	0.0993823	FALSE
mmu_circ_0125_Tasp1	chr2	140008698	140057499	exon_match	507	-	385.191	36.4615	0.0946583	FALSE
mmu_circ_0157_Rims1	chr1	22533398	22538623	exon_match	436	-	330.349	59.4518	0.179967	FALSE
mmu_circ_0165_Tasp1	chr2	139996072	140057499	exon_match	420	-	381.269	28.8071	0.0755559	FALSE
mmu_circ_0197_Atxn1	chr13	45852327	45956575	exon_match	366	-	235.863	23.8388	0.10107	FALSE
mmu_circ_0233_Ogdh	chr11	6311008	6317080	no_exon_match	324	+	330.948	100.176	0.302694	FALSE
mmu_circ_0237_Tle4	chr19	14517771	14564451	exon_match	319	-	302.273	22.116	0.0731657	FALSE
mmu_circ_0243_Tasp1	chr2	140030600	140057499	no_exon_match	311	-	425.871	204.794	0.480883	FALSE
mmu_circ_0262_Eri3	chr4	117582599	117615241	exon_match	289	+	299.339	22.4048	0.0748477	FALSE
mmu_circ_0267_Plekha5	chr6	140543719	140556070	exon_match	286	+	393.269	20.1503	0.0512381	FALSE
mmu_circ_0274_Ppp6r2	chr15	89268502	89269962	exon_match	279	+	265.71	26.0968	0.0982154	TRUE
mmu_circ_0295_Ssbp2	chr13	91524584	91564694	exon_match	262	+	268.95	107.958	0.401405	FALSE
mmu_circ_0304_Bbs9	chr9	22490817	22514093	exon_match	255	+	365.502	26.9882	0.0738388	FALSE
mmu_circ_0322_Stau2	chr1	16440322	16509408	exon_match	244	-	347.525	20.9057	0.0601561	FALSE
mmu_circ_0332_Msra	chr14	64210427	64313755	exon_match	237	-	356.316	60.7384	0.170462	FALSE
mmu_circ_0342_Egfem1	chr3	29148346	29170593	no_exon_match	230	+	363.578	133.613	0.367495	FALSE
mmu_circ_0344_Grid1	chr14	35309231	35323434	exon_match	230	+	359.196	26.9522	0.0750348	FALSE
mmu_circ_0345_Ccar2	chr14	70141610	70142531	exon_match	228	-	425.662	34.9386	0.0820806	TRUE
mmu_circ_0348_Lin28b	chr10	45469036	45476396	no_exon_match	227	-	358.115	41.4405	0.115719	FALSE
mmu_circ_0357_Ralgps1	chr2	33324652	33340833	exon_match	220	-	266.782	32.7545	0.122777	TRUE
mmu_circ_0387_Fmn1	chr2	113426524	113478963	no_exon_match	204	+	338.544	81.8137	0.241663	TRUE
mmu_circ_0388_Spats2l	chr1	57799304	57855524	exon_match	204	+	274.647	107.892	0.392839	FALSE
mmu_circ_0391_Rnf150	chr8	82990346	83006412	exon_match	203	+	313.823	22.5222	0.0717672	FALSE
mmu_circ_0403_Eri3	chr4	117582599	117593162	exon_match	199	+	270.749	59.4925	0.219733	FALSE
mmu_circ_0407_Dennd1b	chr1	139085882	139110485	exon_match	199	+	348.03	52.9296	0.152084	FALSE
mmu_circ_0433_Cntnap5c	chr17	57876382	57892093	exon_match	185	+	306.076	60.2865	0.196966	FALSE
mmu_circ_0454_Pdss2	chr10	43393870	43413547	exon_match	178	+	291.494	20.5393	0.0704622	FALSE
mmu_circ_0455_Mlip	chr9	77164764	77190737	exon_match	177	-	303.186	52.8644	0.174363	FALSE
mmu_circ_0492_Magi1	chr6	93792346	93848861	no_exon_match	165	-	336.048	94.2667	0.280515	FALSE
mmu_circ_0501_Pan3	chr5	147450652	147467097	no_exon_match	162	+	308.833	134.833	0.436589	FALSE
mmu_circ_0507_Dgki	chr6	37048119	37067385	exon_match	159	-	387.107	23.1572	0.0598213	FALSE
mmu_circ_0510_Camta1	chr4	151830417	151835883	exon_match	158	-	275.152	105.937	0.385012	FALSE
mmu_circ_0556_Mtmr12	chr15	12230273	12233926	exon_match	146	+	255.199	22.589	0.0885155	FALSE
mmu_circ_0575_Arhgef28	chr13	98074998	98077320	exon_match	144	-	328.549	24.2917	0.0739363	TRUE
mmu_circ_0584_Dgki	chr6	37029762	37067385	exon_match	142	-	445.958	23.3239	0.0523008	FALSE
mmu_circ_0624_Mir485,Mir668,Mirg	chr12	109734562	109742290	no_exon_match	135	+	411.378	22.3778	0.0543971	TRUE
mmu_circ_0626_Zfp512	chr5	31466231	31468240	exon_match	134	+	344.918	77.597	0.224972	TRUE
mmu_circ_0634_Vti1a	chr19	55380941	55391868	exon_match	132	+	242.894	93.4394	0.384692	FALSE
mmu_circ_0646_Ptprn	chr1	75256842	75258637	exon_match	130	-	436.977	64.6231	0.147887	TRUE
mmu_circ_0648_Esyt2	chr12	116317829	116324210	exon_match	130	+	323.531	31.8692	0.0985045	FALSE
mmu_circ_0691_Pinx1	chr14	63864215	63892833	no_exon_match	122	+	334.352	105.057	0.314211	FALSE
mmu_circ_0728_Dnajc1	chr2	18284622	18308949	exon_match	116	-	399.897	36.0517	0.0901526	FALSE
mmu_circ_0739_Unc5c	chr3	141677986	141733941	exon_match	115	+	385.035	26.2087	0.0680684	FALSE
mmu_circ_0760_Dennd1a	chr2	37961640	38021466	exon_match	112	-	308.098	17.0714	0.055409	FALSE
mmu_circ_0767_Dennd1a	chr2	37936618	38003474	exon_match	111	-	292.405	15.027	0.0513911	FALSE
mmu_circ_0785_Ablim2	chr5	35836947	35841401	exon_match	109	+	350.587	111	0.316612	FALSE
mmu_circ_0809_Gm7854	chr5	43165918	43191404	exon_match	106	-	249.877	16.2453	0.065013	FALSE
mmu_circ_0861_Ankrd12	chr17	66020384	66053091	no_exon_match	101	-	329.257	155.307	0.471688	FALSE
mmu_circ_0941_Sel1l3	chr5	53181721	53188082	exon_match	93	-	382.753	121.366	0.317086	FALSE
mmu_circ_0947_Nrxn1	chr17	90991366	90992144	no_exon_match	93	-	434.57	404.097	0.929878	TRUE
mmu_circ_0950_Carmil3	chr14	55502224	55503031	exon_match	93	+	274.505	42.129	0.153473	TRUE
mmu_circ_0957_Esyt2	chr12	116318803	116324210	exon_match	92	+	298.696	33.663	0.1127	FALSE
mmu_circ_0998_Pvt1	chr15	62102344	62107465	no_exon_match	89	+	344.124	94.764	0.275378	FALSE
mmu_circ_0999_Ptprg	chr14	11721114	11962722	exon_match	89	+	316.124	21.0562	0.0666074	FALSE
mmu_circ_1013_Hira	chr16	18894773	18899457	exon_match	88	+	389.716	119.886	0.307625	FALSE
mmu_circ_1015_Nrxn3	chr12	89187021	89193207	exon_match	88	+	318.716	23.7159	0.0744108	FALSE
mmu_circ_1026_Meis2	chr2	116000130	116049198	no_exon_match	87	-	284.425	60.9425	0.214266	FALSE
mmu_circ_1039_Fmn1	chr2	113426521	113444459	no_exon_match	86	+	290.419	83.1512	0.286315	TRUE
mmu_circ_1065_Sox2ot	chr3	34611698	34638639	no_exon_match	83	+	368.94	173.482	0.470217	FALSE
mmu_circ_1075_Kansl1	chr11	104423921	104426468	no_exon_match	83	-	377.554	43.4458	0.115072	FALSE
mmu_circ_1077_Fat3	chr9	16021315	16031420	exon_match	82	-	456.122	35.6341	0.0781242	FALSE
mmu_circ_1082_Tmem120b	chr5	123099836	123104511	exon_match	82	+	296.634	15.7439	0.0530752	FALSE
mmu_circ_1101_Mllt10	chr2	18071124	18109891	exon_match	81	+	215.198	15	0.0697034	FALSE
mmu_circ_1102_Rims2	chr15	39452223	39478710	no_exon_match	81	+	366.432	64.8272	0.176915	FALSE
mmu_circ_1113_Flrt1,Macrod1	chr19	7105086	7106002	no_exon_match	80	-	522.775	223.375	0.427287	FALSE
mmu_circ_1120_Adarb2	chr13	8672404	8701731	exon_match	80	+	340.925	19.15	0.0561707	FALSE
mmu_circ_1130_Zfp292	chr4	34839331	34848035	no_exon_match	79	-	346.177	136.658	0.394764	FALSE
mmu_circ_1139_Cntn5	chr9	10144088	10172122	exon_match	78	-	399.782	29.5256	0.0738543	FALSE
mmu_circ_1149_Akt3	chr1	177209975	177248881	no_exon_match	78	-	219.077	70.3333	0.321044	FALSE
mmu_circ_1209_Rgs7bp	chr13	104964083	104982996	exon_match	74	-	321.095	38.0405	0.118471	FALSE
mmu_circ_1214_Psd3	chr8	67882980	67908889	exon_match	73	-	363.329	25.8356	0.0711081	FALSE
mmu_circ_1227_Tanc2	chr11	105758921	105798824	no_exon_match	73	+	403.959	100.096	0.247787	FALSE
mmu_circ_1228_Adarb1	chr10	77354524	77359735	no_exon_match	73	-	331.274	210.37	0.635033	FALSE
mmu_circ_1239_Meis2	chr2	116000130	116049198	exon_match	72	-	245.111	13.0556	0.0532638	FALSE
mmu_circ_1241_Gnptg	chr17	25234979	25235627	exon_match	72	-	298.319	16.2917	0.0546115	TRUE
mmu_circ_1253_Map4	chr9	110051922	110053522	no_exon_match	71	+	519.915	88.493	0.170206	FALSE
mmu_circ_1280_Dcun1d4	chr5	73520115	73534697	exon_match	70	+	275.6	14.6429	0.0531308	FALSE
mmu_circ_1292_Zfp423	chr8	87859283	87904548	exon_match	69	-	240.652	14.6232	0.0607648	FALSE
mmu_circ_1293_Rnf150	chr8	83036024	83042782	exon_match	69	+	315.014	58.6377	0.186143	FALSE
mmu_circ_1304_Msra	chr14	64210427	64285183	exon_match	69	-	372.667	102.13	0.274053	FALSE
mmu_circ_1306_Asxl2	chr12	3442473	3457209	exon_match	69	+	302.638	46.4203	0.153386	FALSE
mmu_circ_1314_Stx17	chr4	48131764	48140485	exon_match	68	+	211.926	29.4118	0.138783	FALSE
mmu_circ_1354_6530403H02Rik	chr3	120772681	120799747	no_exon_match	66	-	359.424	236.955	0.659261	FALSE
mmu_circ_1368_Ccdc40	chr11	119242426	119243118	exon_match	66	+	307.015	20.6515	0.0672655	TRUE
mmu_circ_1389_Thrb	chr14	17925595	17963321	exon_match	65	+	299.108	21.0154	0.0702603	FALSE
mmu_circ_1400_Ppp2r2c	chr5	36922967	36931464	no_exon_match	64	+	355.656	53.6406	0.150822	TRUE
mmu_circ_1404_Zfp236	chr18	82664837	82682287	no_exon_match	64	-	495.719	128.109	0.258432	FALSE
mmu_circ_1421_Zfp148	chr16	33466854	33468183	exon_match	63	+	354.968	172.683	0.486473	FALSE
mmu_circ_1424_Dtnb	chr12	3617605	3662842	no_exon_match	63	+	324.873	134.873	0.415156	FALSE
mmu_circ_1434_Macf1	chr4	123536201	123554365	exon_match	62	-	287.419	28.0968	0.0977553	FALSE
mmu_circ_1437_Ralyl	chr3	14107218	14143446	exon_match	62	+	384.177	26.3065	0.0684747	FALSE
mmu_circ_1449_Akt3	chr1	177130970	177248881	no_exon_match	62	-	302.887	42.3065	0.139677	FALSE
mmu_circ_1459_Fto	chr8	91468316	91522896	exon_match	61	+	357.869	21.4426	0.0599175	FALSE
mmu_circ_1460_Clcn4	chr7	7295969	7296878	exon_match	61	-	353.869	141.902	0.401001	FALSE
mmu_circ_1465_Rims2	chr15	39452039	39462610	no_exon_match	61	+	342.082	66.082	0.193176	FALSE
mmu_circ_1475_Prdm5	chr6	65855948	65870469	exon_match	60	+	381.233	19.4833	0.0511061	FALSE
mmu_circ_1487_Nrbp2	chr15	76087372	76088426	exon_match	60	-	293.117	77.3	0.263718	TRUE
mmu_circ_1489_Pdzd2	chr15	12592080	12622457	no_exon_match	60	-	425.533	105.75	0.248512	FALSE
mmu_circ_1499_Map2k5	chr9	63322202	63343456	exon_match	59	-	254.695	43.8136	0.172024	FALSE
mmu_circ_1506_Wdr78	chr4	103095328	103096775	exon_match	59	-	398.915	152.814	0.383073	FALSE
mmu_circ_1512_St6gal2	chr17	55490942	55498406	exon_match	59	+	292.763	18.8814	0.0644937	FALSE
mmu_circ_1531_Ntrk3	chr7	78229486	78260414	no_exon_match	58	-	380.897	66.7586	0.175267	FALSE
mmu_circ_1533_Foxp1	chr6	99428788	99435345	no_exon_match	58	-	300.379	185.345	0.617036	FALSE
mmu_circ_1572_Ldlrad4	chr18	68005684	68064686	no_exon_match	57	+	430.474	79.5439	0.184782	FALSE
mmu_circ_1575_Map4k3	chr17	80653861	80655921	exon_match	57	-	394.596	256.07	0.648942	FALSE
mmu_circ_1577_Pcca	chr14	122701054	122813247	exon_match	57	+	384.368	27.4737	0.0714775	FALSE
mmu_circ_1578_Mast4	chr13	103140162	103171556	exon_match	57	-	314.877	83.2281	0.264319	FALSE
mmu_circ_1594_Stx17	chr4	48131764	48159033	exon_match	56	+	435.268	43.5714	0.100103	FALSE
mmu_circ_1599_Rapgef4	chr2	72018874	72045248	no_exon_match	56	+	375.875	139.661	0.371562	FALSE
mmu_circ_1638_Dennd1b	chr1	139090453	139110485	exon_match	55	+	310.291	65.5636	0.211297	FALSE
mmu_circ_1640_Rab6b	chr9	103160819	103167172	exon_match	54	+	327.944	21.1111	0.064374	FALSE
mmu_circ_1647_Slc24a2	chr4	87028245	87076157	exon_match	54	-	266.741	15.9444	0.0597751	FALSE
mmu_circ_1651_Elf2	chr3	51294092	51326035	exon_match	54	-	379.111	41.8519	0.110395	FALSE
mmu_circ_1670_Mlip	chr9	77239391	77243727	no_exon_match	53	-	365.736	113.132	0.309327	FALSE
mmu_circ_1677_Ahcyl2	chr6	29863139	29871286	exon_match	53	+	333.189	59.7925	0.179455	FALSE
mmu_circ_1734_Zfp426	chr9	20473027	20476478	exon_match	51	-	162.157	9.62745	0.0593712	FALSE
mmu_circ_1754_Dennd1a	chr2	37936618	37983105	exon_match	51	-	257.157	27.2353	0.105909	FALSE
mmu_circ_1776_Emg1	chr6	124705157	124705656	exon_match	50	-	371.84	211.28	0.568201	FALSE
mmu_circ_1780_Rlf	chr4	121170617	121190258	exon_match	50	-	407.06	47.06	0.115609	FALSE
mmu_circ_1788_Snx29	chr16	11445164	11447508	exon_match	50	+	314.68	158.04	0.502224	FALSE
mmu_circ_1803_Chst15	chr7	132262682	132272404	no_exon_match	49	-	414.02	105.306	0.25435	FALSE
mmu_circ_1805_Prdm5	chr6	65881048	65901859	exon_match	49	+	316.02	17.3673	0.0549564	FALSE
mmu_circ_1819_Dym	chr18	75114789	75162631	no_exon_match	49	+	405.612	133.245	0.328503	FALSE
mmu_circ_1827_Adarb2	chr13	8672404	8731971	exon_match	49	+	438.939	22.4898	0.0512367	FALSE
mmu_circ_1836_Arhgap32	chr9	32151921	32208265	exon_match	48	+	476.667	33.0833	0.0694056	FALSE
mmu_circ_1857_Thada	chr17	84334025	84386602	exon_match	48	-	303.896	32.2708	0.10619	FALSE
mmu_circ_1859_Dlgap1	chr17	70583067	70593381	no_exon_match	48	+	274.396	108.021	0.393668	FALSE
mmu_circ_1860_Ankrd12	chr17	66011288	66053091	no_exon_match	48	-	426.021	83.875	0.19688	FALSE
mmu_circ_1861_Tulp4	chr17	6137210	6185298	no_exon_match	48	+	346.792	139.854	0.40328	FALSE
mmu_circ_1863_Ptk2	chr15	73330848	73394744	exon_match	48	-	426.479	60.9792	0.142983	FALSE
mmu_circ_1869_Ccdc6	chr10	70142578	70154836	exon_match	48	+	238.771	19.9583	0.0835878	FALSE
mmu_circ_1871_Pknox2	chr9	36987167	37083276	exon_match	47	-	315.404	168.255	0.533459	FALSE
mmu_circ_1878_Ift122	chr6	115923265	115924472	exon_match	47	+	340.936	22.1277	0.0649026	TRUE
mmu_circ_1883_Focad	chr4	88229322	88232782	exon_match	47	+	391.574	48.4255	0.123669	FALSE
mmu_circ_1889_Nol4l	chr2	153470687	153483842	exon_match	47	-	337.213	28.5957	0.0848003	FALSE
mmu_circ_1904_Aig1	chr10	13801403	13801949	no_exon_match	47	-	401.17	309.532	0.771573	FALSE
mmu_circ_1912_Sergef	chr7	46567104	46635556	no_exon_match	46	-	335.565	115.391	0.343871	FALSE
mmu_circ_1931_Msra	chr14	64233828	64313755	exon_match	46	-	277.891	37.913	0.136431	FALSE
mmu_circ_1939_Ispd	chr12	36390345	36426438	exon_match	46	+	325.891	66.3913	0.203722	FALSE
mmu_circ_1948_Igsf9b	chr9	27309403	27311713	exon_match	45	+	300.2	31.2222	0.104005	FALSE
mmu_circ_1985_Cacna1e	chr1	154700370	154707351	no_exon_match	45	-	282.778	158.289	0.559764	FALSE
mmu_circ_1994_Ppp6r1	chr7	4643000	4643555	exon_match	44	-	354.386	20.0909	0.0566921	TRUE
mmu_circ_2009_Ralyl	chr3	14115692	14143446	exon_match	44	+	318.273	24.1136	0.0757641	FALSE
mmu_circ_2023_Atxn1	chr13	45697820	45852456	exon_match	44	-	344.591	50.3636	0.146155	FALSE
mmu_circ_2045_Spg7	chr8	123066472	123067097	no_exon_match	43	+	435.163	351.605	0.807984	FALSE
mmu_circ_2048_Etv6	chr6	134062827	134066465	no_exon_match	43	+	227.628	130.163	0.571823	FALSE
mmu_circ_2060_Phf21a	chr2	92214048	92228481	exon_match	43	+	196.837	14.6279	0.0743147	FALSE
mmu_circ_2063_Dennd1a	chr2	37961640	38003474	exon_match	43	-	271	64.4186	0.237707	FALSE
mmu_circ_2067_Mtcl1	chr17	66368229	66378011	exon_match	43	-	318.814	22.0698	0.0692246	FALSE
mmu_circ_2068_Ttc3	chr16	94403313	94410956	exon_match	43	+	246.558	79.5581	0.322675	FALSE
mmu_circ_2075_Grid1	chr14	34822552	34946037	exon_match	43	+	428.465	65.8372	0.153658	FALSE
mmu_circ_2078_Vps41	chr13	18782646	18814293	exon_match	43	+	358.953	35.186	0.098024	FALSE
mmu_circ_2081_Akap6	chr12	53060861	53104730	no_exon_match	43	+	352.209	133.605	0.379333	FALSE
mmu_circ_2090_Ppil6	chr10	41494518	41507559	exon_match	43	+	447.279	54.2093	0.121198	FALSE
mmu_circ_2107_Dis3l2	chr1	86744680	86821450	exon_match	42	+	340.976	27.4048	0.0803715	FALSE
mmu_circ_2111_Xpo5	chr17	46229311	46230380	exon_match	42	+	328.524	100.643	0.306349	FALSE
mmu_circ_2119_Erc2	chr14	28302875	28317314	exon_match	42	+	272.262	96	0.352602	FALSE
mmu_circ_2142_Galnt18	chr7	111597802	111599123	no_exon_match	41	-	364.244	233.707	0.641623	FALSE
mmu_circ_2155_Ash1l	chr3	88999727	89007877	no_exon_match	41	+	379.488	116.878	0.307989	FALSE
mmu_circ_2159_Rbfox1	chr16	6154541	6173667	no_exon_match	41	+	201.805	143.951	0.713319	FALSE
mmu_circ_2160_Hira	chr16	18946345	18947518	exon_match	41	+	294.585	66.439	0.225534	FALSE
mmu_circ_2164_Stk3	chr15	35099433	35115645	exon_match	41	-	252.098	29.3902	0.116583	FALSE
mmu_circ_2171_Mboat2	chr12	24878190	24924294	exon_match	41	+	290.878	66.0976	0.227235	FALSE
mmu_circ_2186_Actr3b	chr5	25798445	25812027	exon_match	40	+	334.7	84.825	0.253436	FALSE
mmu_circ_2189_Slc24a2	chr4	86996512	87076157	exon_match	40	-	377.675	45	0.11915	FALSE
mmu_circ_2199_Hdac4	chr1	92141519	92148494	no_exon_match	40	-	265.6	61.8	0.232681	FALSE
mmu_circ_2207_Spats2l	chr1	57828641	57855524	no_exon_match	40	+	234.975	126.975	0.540377	FALSE
mmu_circ_2208_Rims2	chr15	39610063	39616510	no_exon_match	40	+	251.975	71.175	0.282468	FALSE
mmu_circ_2210_Erc2	chr14	28302875	28384043	no_exon_match	40	+	302.95	158.85	0.524344	FALSE
mmu_circ_2211_Pcca	chr14	122701054	122738004	exon_match	40	+	294.5	60.55	0.205603	FALSE
mmu_circ_2220_Tanc2	chr11	105758921	105780125	no_exon_match	40	+	359.475	101.175	0.281452	FALSE
mmu_circ_2255_Tle4	chr19	14544787	14564451	exon_match	39	-	325.538	202.103	0.620825	FALSE
mmu_circ_2288_Gas2	chr7	51887911	51931426	no_exon_match	38	+	346.974	61.0263	0.175882	FALSE
mmu_circ_2289_Inpp5a	chr7	139477994	139481719	exon_match	38	+	279.737	107.263	0.383443	FALSE
mmu_circ_2296_Fndc3b	chr3	27620604	27643089	exon_match	38	-	297.474	111.868	0.376062	FALSE
mmu_circ_2304_Ccny	chr18	9345193	9386809	exon_match	38	-	325.5	24	0.0737327	FALSE
mmu_circ_2308_Pde10a	chr17	8898860	8930559	exon_match	38	+	299.632	22.0263	0.0735113	FALSE
mmu_circ_2320_Erc2	chr14	28317248	28384043	no_exon_match	38	+	318.658	256.579	0.805186	FALSE
mmu_circ_2386_Tfdp2	chr9	96202130	96232748	exon_match	36	+	318	140.944	0.443222	FALSE
mmu_circ_2387_Cadm1,Gm10677	chr9	47797406	47813945	no_exon_match	36	+	365.5	22.7222	0.0621675	FALSE
mmu_circ_2391_Uvrag	chr7	99004579	99016674	exon_match	36	-	262.583	59.0833	0.225008	FALSE
mmu_circ_2396_Foxp1	chr6	99260344	99435345	exon_match	36	-	346.639	90.1944	0.260197	FALSE
mmu_circ_2400_C530008M17Rik	chr5	76848816	76851404	exon_match	36	+	307.222	114.111	0.371429	FALSE
mmu_circ_2404_4930578G10Rik,Ccl19,Ccl21a,Fam205a1,Fam205a2,Fam205c	chr4	42678946	42873355	no_exon_match	36	+	572.167	197	0.344305	TRUE
mmu_circ_2423_Osbpl1a	chr18	12871077	12898301	exon_match	36	-	329.611	28.4722	0.0863813	FALSE
mmu_circ_2426_Ptprg	chr14	11675723	11721219	no_exon_match	36	+	257.306	169.056	0.657023	FALSE
mmu_circ_2454_Chchd3	chr6	32968200	33049424	exon_match	35	-	359.314	128.486	0.357586	FALSE
mmu_circ_2468_Nebl	chr2	17525399	17530017	exon_match	35	-	335.343	104.886	0.312772	FALSE
mmu_circ_2475_Atp9b	chr18	80869741	80917878	exon_match	35	-	358.314	40.6857	0.113548	FALSE
mmu_circ_2481_Ankrd12	chr17	66049785	66053091	exon_match	35	-	266.543	26.0286	0.0976525	FALSE
mmu_circ_2494_Vps41	chr13	18808322	18814293	no_exon_match	35	+	389.657	122.971	0.315589	FALSE
mmu_circ_2497_Nrcam	chr12	44384203	44388055	no_exon_match	35	+	394.943	268.343	0.679447	FALSE
mmu_circ_2527_Foxp1	chr6	99399604	99435345	no_exon_match	34	-	299.059	186.029	0.62205	FALSE
mmu_circ_2532_Adam22	chr5	8082145	8092831	exon_match	34	-	312.324	37.2647	0.119314	FALSE
mmu_circ_2536_Ttc28	chr5	111100693	111102100	exon_match	34	+	321.882	37.5	0.116502	FALSE
mmu_circ_2548_Dpyd	chr3	118781835	118811267	exon_match	34	+	408.529	24.6176	0.0602592	FALSE
mmu_circ_2567_Ptk2	chr15	73360025	73394744	exon_match	34	-	358.324	74.8235	0.208816	FALSE
mmu_circ_2571_Hmbox1	chr14	64825600	64828668	exon_match	34	-	215.206	11.1176	0.0516605	FALSE
mmu_circ_2579_Npepps	chr11	97231888	97238258	exon_match	34	-	317.529	15.9706	0.0502964	FALSE
mmu_circ_2591_Ntn4	chr10	93707277	93710666	exon_match	34	+	271.059	14.3529	0.0529514	FALSE
mmu_circ_2601_Rab6b	chr9	103140381	103167172	exon_match	33	+	364.727	20.8485	0.0571618	FALSE
mmu_circ_2619_Pan3	chr5	147450652	147488258	exon_match	33	+	402.394	83.5758	0.207696	FALSE
mmu_circ_2636_Ralgps1	chr2	33260477	33294247	no_exon_match	33	-	372.576	155.061	0.416185	FALSE
mmu_circ_2649_Arid1b	chr17	5126913	5134031	no_exon_match	33	+	346.697	249.515	0.719692	FALSE
mmu_circ_2651_Btbd9	chr17	30481013	30530365	no_exon_match	33	-	438.576	135.606	0.309196	FALSE
mmu_circ_2655_Rbfox1	chr16	7285477	7306461	exon_match	33	+	267.273	53.9091	0.201701	FALSE
mmu_circ_2676_Rapgef6	chr11	54543578	54568496	exon_match	33	+	310.909	26.2121	0.084308	FALSE
mmu_circ_2684_Sh3kbp1	chrX	159824479	159878216	no_exon_match	32	+	312.25	69.5312	0.222678	FALSE
mmu_circ_2685_Parp6	chr9	59641023	59641810	exon_match	32	+	362.094	233.875	0.645896	FALSE
mmu_circ_2711_Lrrc7	chr3	158353264	158452789	exon_match	32	-	311.156	16.5	0.053028	FALSE
mmu_circ_2714_Dhx35	chr2	158826304	158832362	no_exon_match	32	+	402.188	158.531	0.394172	FALSE
mmu_circ_2728_Wdr33	chr18	31892989	31897036	exon_match	32	+	327.469	28.1875	0.0860769	FALSE
mmu_circ_2729_Erbb4	chr1	68250579	68298441	exon_match	32	-	386.156	23.3438	0.0604516	FALSE
mmu_circ_2735_Zfpm2	chr15	40752895	40774146	exon_match	32	+	243.344	16.0625	0.0660074	FALSE
mmu_circ_2745_Psmd3	chr11	98693382	98694293	exon_match	32	+	397.906	39.1875	0.0984843	FALSE
mmu_circ_2748_Smyd3	chr1	179086323	179094402	exon_match	32	-	246.344	51.875	0.21058	FALSE
mmu_circ_2754_Tenm2	chr11	36864028	36864943	no_exon_match	32	-	291.344	58.6562	0.20133	FALSE
mmu_circ_2756_Rbfox3	chr11	118760827	118811416	exon_match	32	-	340.094	49.5938	0.145824	TRUE
mmu_circ_2764_Arhgap32	chr9	32129569	32153124	exon_match	31	+	271.226	34.4516	0.127022	FALSE
mmu_circ_2789_Zcchc7	chr4	44893532	44895989	exon_match	31	+	332.581	71.7097	0.215616	FALSE
mmu_circ_2794_Eya3	chr4	132670188	132680893	no_exon_match	31	+	293.548	120.548	0.410659	FALSE
mmu_circ_2797_Mbnl1	chr3	60595593	60603894	exon_match	31	+	292	41.4516	0.141958	FALSE
mmu_circ_2799_Lrrc7	chr3	158240448	158452789	exon_match	31	-	457.29	29.7097	0.064969	FALSE
mmu_circ_2809_Atp9b	chr18	80909591	80917878	exon_match	31	-	374.645	25.5484	0.0681936	FALSE
mmu_circ_2826_Adck1	chr12	88401972	88431179	exon_match	31	+	315.097	49.4516	0.156941	FALSE
mmu_circ_2832_Taf1b	chr12	24504946	24523201	exon_match	31	+	392.516	82.129	0.209237	FALSE
mmu_circ_2834_Rian	chr12	109620312	109637926	no_exon_match	31	+	333.613	140.484	0.421098	FALSE
mmu_circ_2835_Stard3	chr11	98372069	98373570	no_exon_match	31	+	373.871	147.71	0.395082	FALSE
mmu_circ_2838_Pitpnm3	chr11	72092527	72120182	exon_match	31	-	251.613	43.3548	0.172308	FALSE
mmu_circ_2865_Isoc2b	chr7	4849449	4851533	exon_match	30	-	497.867	81.1	0.162895	FALSE
mmu_circ_2871_Dgki	chr6	37050169	37067385	exon_match	30	-	306.433	15.4667	0.0504732	FALSE
mmu_circ_2891_4930419G24Rik,Pex5l	chr3	32992905	33027101	no_exon_match	30	-	376.2	64.0667	0.170299	FALSE
mmu_circ_2934_Top3a	chr11	60747865	60749589	exon_match	30	-	456.4	33.1	0.0725241	TRUE
mmu_circ_2937_Lamc1	chr1	153239254	153240495	exon_match	30	-	412.3	118.633	0.287735	FALSE
mmu_circ_2940_Pcmt1	chr10	7640044	7640815	exon_match	30	-	379.333	203.967	0.537698	TRUE
mmu_circ_2946_Edc3	chr9	57739889	57744802	exon_match	29	+	306	16.2759	0.0531891	FALSE
mmu_circ_2955_Gas2	chr7	51887911	51967804	no_exon_match	29	+	442.483	122.034	0.275795	FALSE
mmu_circ_2963_Ezh2	chr6	47576535	47577667	exon_match	29	-	241.483	28.8276	0.119377	FALSE
mmu_circ_2972_Wdr1	chr5	38545673	38551467	exon_match	29	-	279.345	22.1379	0.0792495	FALSE
mmu_circ_3020_Spats2l	chr1	57799304	57832137	exon_match	29	+	239.345	117.862	0.492436	FALSE
mmu_circ_3037_Syt14	chr1	192980345	192986882	exon_match	29	-	335.517	72	0.214594	FALSE
mmu_circ_3051_Smad3	chr9	63663664	63667922	exon_match	28	-	354.964	36.9286	0.104035	FALSE
mmu_circ_3053_Lingo1	chr9	56653599	56775648	exon_match	28	-	474.393	42.7857	0.0901905	FALSE
mmu_circ_3055_Pknox2	chr9	36968377	37083276	exon_match	28	-	247.643	35.8929	0.144938	FALSE
mmu_circ_3062_Csmd1	chr8	16697915	16800717	no_exon_match	28	-	325.714	70.6786	0.216996	FALSE
mmu_circ_3070_Rdh13	chr7	4434993	4444321	exon_match	28	-	321.464	17.8929	0.0556605	FALSE
mmu_circ_3072_Foxp1	chr6	99435215	99456580	no_exon_match	28	-	227.893	124.036	0.544272	FALSE
mmu_circ_3085_Stx17	chr4	48131764	48167256	exon_match	28	+	395.143	30.9286	0.0782719	FALSE
mmu_circ_3090_6530403H02Rik	chr3	120772681	120797669	exon_match	28	-	484.536	324.214	0.669124	FALSE
mmu_circ_3091_Sec61a2	chr2	5876840	5891355	exon_match	28	-	427.643	51.1071	0.119509	FALSE
mmu_circ_3100_Agfg1	chr1	82858355	82875450	exon_match	28	+	337	29.6071	0.087855	FALSE
mmu_circ_3103_Ttc27	chr17	74751061	74780905	exon_match	28	+	333.857	64.4286	0.192982	FALSE
mmu_circ_3111_Gls	chr1	52212202	52215694	exon_match	28	-	280.821	27.0357	0.0962737	FALSE
mmu_circ_3117_Ptprg	chr14	11721114	12037436	exon_match	28	+	352.464	25.6071	0.0726517	FALSE
mmu_circ_3120_Npas2	chr1	39250949	39300733	no_exon_match	28	+	363.571	104.964	0.288703	FALSE
mmu_circ_3127_Npas3	chr12	53501033	53640536	exon_match	28	+	297.286	27.2857	0.0917828	FALSE
mmu_circ_3132_Ppm1e	chr11	87237129	87237575	exon_match	28	-	291.607	109.929	0.376975	TRUE
mmu_circ_3137_Map2k4	chr11	65756268	65775765	exon_match	28	-	179.607	54.7143	0.304633	FALSE
mmu_circ_3147_Prkx	chrX	77782037	77786296	exon_match	27	-	400.444	44.5926	0.111358	FALSE
mmu_circ_3153_Prdm10	chr9	31346792	31349267	exon_match	27	+	359.444	36.6667	0.102009	FALSE
mmu_circ_3156_Chordc1	chr9	18295299	18302183	exon_match	27	+	300.074	98.1481	0.32708	FALSE
mmu_circ_3182_Med13l	chr5	118671012	118680971	exon_match	27	+	209.222	60.2222	0.287839	FALSE
mmu_circ_3193_Dennd1a	chr2	37961640	38039205	exon_match	27	-	301.815	45.0741	0.149343	FALSE
mmu_circ_3199_Zdhhc16	chr19	41938022	41938836	exon_match	27	+	294.037	15.2593	0.0518957	FALSE
mmu_circ_3212_Zbtb20	chr16	43561712	43577748	no_exon_match	27	+	395.667	109.185	0.275952	FALSE
mmu_circ_3215_Acap2	chr16	31153705	31160388	exon_match	27	-	280.889	68.6296	0.24433	FALSE
mmu_circ_3217_Trappc9	chr15	72736775	72757358	exon_match	27	-	332.296	120.074	0.361346	FALSE
mmu_circ_3222_Ppp3cc	chr14	70245852	70267506	exon_match	27	-	441.333	28.2593	0.0640316	FALSE
mmu_circ_3223_Tmem260	chr14	48483249	48486910	exon_match	27	+	313.296	50.5185	0.161248	FALSE
mmu_circ_3224_Camk2g	chr14	20738848	20744648	exon_match	27	-	297.519	88.963	0.299017	TRUE
mmu_circ_3225_Uggt2	chr14	118994945	119002986	exon_match	27	-	421.407	21.1111	0.0500967	TRUE
mmu_circ_3226_Ssbp2	chr13	91524584	91642391	exon_match	27	+	286.963	72.7407	0.253485	FALSE
mmu_circ_3251_Pls1	chr9	95760885	95765805	no_exon_match	26	-	324.308	73.9615	0.22806	FALSE
mmu_circ_3272_Plxna4	chr6	32496115	32496895	no_exon_match	26	-	297.077	146.769	0.494045	FALSE
mmu_circ_3274_Cacna1c	chr6	119049038	119057515	no_exon_match	26	-	305.846	129.462	0.42329	FALSE
mmu_circ_3303_Tlk1	chr2	70770003	70786995	exon_match	26	-	181.538	22.3077	0.122881	FALSE
mmu_circ_3319_Osbpl1a	chr18	12819504	12822292	no_exon_match	26	-	239	108.192	0.452687	FALSE
mmu_circ_3326_Mrps18b	chr17	35914333	35914804	exon_match	26	-	221.538	31.4615	0.142014	TRUE
mmu_circ_3327_Brpf3	chr17	28805928	28810669	exon_match	26	+	348.885	31.4615	0.0901775	FALSE
mmu_circ_3337_Vdac2	chr14	21837743	21838618	exon_match	26	+	304.615	19.0769	0.0626263	FALSE
mmu_circ_3380_Large1	chr8	73048293	73132132	no_exon_match	25	-	456.2	55.56	0.121789	FALSE
mmu_circ_3422_Cers6	chr2	68934514	68947357	exon_match	25	+	328.84	124.84	0.379638	FALSE
mmu_circ_3432_Tbc1d12	chr19	38865615	38896069	exon_match	25	+	321.68	52.52	0.163268	FALSE
mmu_circ_3443_Dlgap1	chr17	70583067	70662809	no_exon_match	25	+	374.56	101.56	0.271145	FALSE
mmu_circ_3453_Lpp	chr16	24442780	24559657	exon_match	25	+	265.48	23.12	0.0870875	FALSE
mmu_circ_3457_Tnrc6b	chr15	80884206	80894454	exon_match	25	+	332.44	39.24	0.118036	FALSE
mmu_circ_3468_Ptprg	chr14	11952715	12091481	exon_match	25	+	344.76	25.48	0.0739065	FALSE
mmu_circ_3470_Ap3b1	chr13	94528164	94547893	exon_match	25	+	387.52	28.68	0.0740091	FALSE
mmu_circ_3471_Ssbp2	chr13	91524584	91539396	exon_match	25	+	238.28	127	0.532986	FALSE
mmu_circ_3481_Dtnb	chr12	3749469	3751907	exon_match	25	+	252.08	71.4	0.283243	FALSE
mmu_circ_3499_Wdpcp	chr11	21652225	21664385	exon_match	25	+	278.6	59.04	0.211917	FALSE
mmu_circ_3500_Rbfox3	chr11	118610158	118811416	exon_match	25	-	316.04	70.88	0.224275	TRUE
mmu_circ_3504_Aig1	chr10	13801847	13844328	no_exon_match	25	-	322.48	122.24	0.379062	FALSE
mmu_circ_3526_Gas2	chr7	51926402	51953301	exon_match	24	+	299.333	26.0417	0.0869989	FALSE
mmu_circ_3535_Timm10b	chr7	105651071	105652306	no_exon_match	24	+	428.833	257.667	0.600855	FALSE
mmu_circ_3538_9430018G01Rik,Tpk1	chr6	43423620	43469470	no_exon_match	24	-	318.167	173.417	0.54505	FALSE
mmu_circ_3539_Dgki	chr6	37134253	37149657	exon_match	24	-	206.208	25.875	0.12548	FALSE
mmu_circ_3540_Dgki	chr6	37057361	37149657	exon_match	24	-	257.125	20.8333	0.0810241	TRUE
mmu_circ_3544_Cadps2	chr6	23302293	23355927	exon_match	24	-	362.5	26.2083	0.0722989	FALSE
mmu_circ_3550_Fip1l1	chr5	74540931	74557149	exon_match	24	+	351.917	18.9167	0.0537533	FALSE
mmu_circ_3571_Oma1	chr4	103328837	103353651	exon_match	24	+	349.708	92.125	0.263434	FALSE
mmu_circ_3577_6530403H02Rik	chr3	120769158	120799747	no_exon_match	24	-	352.75	239.25	0.678242	FALSE
mmu_circ_3587_Dnajc1	chr2	18293953	18317000	exon_match	24	-	382.708	60.0833	0.156995	FALSE
mmu_circ_3592_Gigyf2	chr1	87365183	87379083	exon_match	24	+	227.75	11.75	0.0515917	FALSE
mmu_circ_3594_Snx2	chr18	53189654	53203119	no_exon_match	24	+	366.167	60.375	0.164884	FALSE
mmu_circ_3601_Arid1b	chr17	5040579	5053617	no_exon_match	24	+	321.5	147.917	0.460083	FALSE
mmu_circ_3607_Tnrc6b	chr15	80884206	80890276	no_exon_match	24	+	420.667	146.167	0.347464	FALSE
mmu_circ_3609_Rbfox2	chr15	77094450	77105669	exon_match	24	-	321.417	17.125	0.0532798	TRUE
mmu_circ_3615_Msra	chr14	64285063	64313755	exon_match	24	-	212.208	28.1667	0.132731	FALSE
mmu_circ_3616_Parg	chr14	32250016	32262831	exon_match	24	+	232.167	13.25	0.0570711	FALSE
mmu_circ_3639_Zfp2	chr11	50910435	50912404	exon_match	24	-	344	36.25	0.105378	FALSE
mmu_circ_3666_Csmd1	chr8	16687415	16710702	no_exon_match	23	-	356.043	140.261	0.393943	FALSE
mmu_circ_3673_Nell1	chr7	50228791	50258265	exon_match	23	+	269.739	21.2174	0.0786589	FALSE
mmu_circ_3703_Fndc3b	chr3	27556119	27643089	exon_match	23	-	278.043	39.8261	0.143237	FALSE
mmu_circ_3704_E2f5	chr3	14587309	14588301	exon_match	23	+	231.435	12.0435	0.0520383	FALSE
mmu_circ_3714_Ankrd16	chr2	11781476	11786302	exon_match	23	+	400.435	31.4348	0.0785016	TRUE
mmu_circ_3727_Ttc3	chr16	94403313	94418741	exon_match	23	+	402.522	36.913	0.0917045	FALSE
mmu_circ_3754_Atxn1	chr13	45735114	45852456	exon_match	23	-	286.609	39.9565	0.139411	FALSE
mmu_circ_3765_Akt3	chr1	177204355	177248881	no_exon_match	23	-	272.957	106.435	0.389933	FALSE
mmu_circ_3767_Mettl16	chr11	74803830	74808657	no_exon_match	23	+	264.565	122.913	0.464585	FALSE
mmu_circ_3790_Lin28b	chr10	45469036	45470304	no_exon_match	23	-	314.174	40.3478	0.128425	FALSE
mmu_circ_3793_Sh3kbp1	chrX	159824474	159901783	no_exon_match	22	+	444.273	74.5909	0.167894	FALSE
mmu_circ_3795_Atrx	chrX	105899880	105911654	no_exon_match	22	-	278.545	181.455	0.651436	FALSE
mmu_circ_3800_Oxsr1	chr9	119284545	119294523	exon_match	22	-	258.909	16.4091	0.0633778	FALSE
mmu_circ_3811_Ntrk3	chr7	78516728	78517493	exon_match	22	-	323.182	200	0.618847	FALSE
mmu_circ_3826_Prdm5	chr6	65855948	65901859	exon_match	22	+	386	28.7727	0.0745407	FALSE
mmu_circ_3827_Adcyap1r1	chr6	55478081	55480484	exon_match	22	+	426.818	63.8636	0.149627	TRUE
mmu_circ_3844_Pan3	chr5	147450652	147503202	exon_match	22	+	445.909	35.8182	0.0803262	FALSE
mmu_circ_3852_Zfp618	chr4	63061520	63080096	exon_match	22	+	285.773	30.3182	0.106092	FALSE
mmu_circ_3863_Csmd2	chr4	128296394	128306484	exon_match	22	+	297.727	51	0.171298	FALSE
mmu_circ_3865_Dab1	chr4	104455303	104479275	no_exon_match	22	+	245.773	78	0.317366	FALSE
mmu_circ_3885_Ldlrad3	chr2	102057906	102070058	exon_match	22	-	287.273	76.5455	0.266456	FALSE
mmu_circ_3892_Mapk4	chr18	73969890	73971457	no_exon_match	22	-	416.136	116.409	0.279738	FALSE
mmu_circ_3905_Adcy9	chr16	4304376	4312789	exon_match	22	-	483.364	71.8182	0.14858	FALSE
mmu_circ_3911_Ptk2	chr15	73391758	73394744	no_exon_match	22	-	282.818	198.227	0.7009	FALSE
mmu_circ_3916_Dip2b	chr15	100131901	100142147	exon_match	22	+	247.045	35.5909	0.144066	FALSE
mmu_circ_3921_Cacna1d	chr14	30137040	30142717	no_exon_match	22	-	288.227	153.318	0.531935	FALSE
mmu_circ_3941_Ncoa2	chr1	13221306	13289617	no_exon_match	22	-	333.364	79.0455	0.237115	FALSE
mmu_circ_3942_A830018L16Rik	chr1	11747964	11798566	exon_match	22	+	293.545	96.6818	0.329359	FALSE
mmu_circ_3963_Sgcz	chr8	37563140	37723136	exon_match	21	-	280.095	33.9524	0.121217	FALSE
mmu_circ_3973_Ntrk3	chr7	78356026	78374362	no_exon_match	21	-	299.143	131.714	0.440306	FALSE
mmu_circ_3984_Cttnbp2	chr6	18499245	18502056	no_exon_match	21	-	221.905	131.333	0.591845	FALSE
mmu_circ_3998_Susd1	chr4	59390572	59428064	exon_match	21	-	460.19	25.381	0.0551531	TRUE
mmu_circ_4030_Tasp1	chr2	139947156	139951579	exon_match	21	-	191.19	21.8095	0.114072	FALSE
mmu_circ_4037_Setbp1	chr18	79069814	79087180	no_exon_match	21	-	421.619	166.952	0.395979	FALSE
mmu_circ_4043_Nrxn1	chr17	90991378	90992144	no_exon_match	21	-	472.476	442.524	0.936606	TRUE
mmu_circ_4052_Brd2	chr17	34116597	34117211	exon_match	21	-	375.095	81.0952	0.216199	TRUE
mmu_circ_4053_Btbd9	chr17	30274853	30334332	exon_match	21	-	343.857	19.8571	0.0577482	FALSE
mmu_circ_4064_Cpsf1	chr15	76600681	76601337	exon_match	21	-	309.571	38.6667	0.124904	TRUE
mmu_circ_4068_Dip2b	chr15	100115844	100142147	exon_match	21	+	296.19	30.5238	0.103055	FALSE
mmu_circ_4124_Ntm	chr9	29109395	29179254	exon_match	20	-	345.05	41.15	0.119258	FALSE
mmu_circ_4126_Ulk4	chr9	121103546	121145386	exon_match	20	-	398.45	76.85	0.192872	FALSE
mmu_circ_4128_Lrrfip2	chr9	111190167	111199835	exon_match	20	+	284.1	56.6	0.199226	FALSE
mmu_circ_4142_Arhgef7	chr8	11785712	11791544	exon_match	20	+	412.95	158.35	0.38346	FALSE
mmu_circ_4151_Foxp1	chr6	99429209	99435345	no_exon_match	20	-	308.45	196.95	0.638515	FALSE
mmu_circ_4158_Rbm28	chr6	29131266	29139626	exon_match	20	-	501.9	40.45	0.0805937	FALSE
mmu_circ_4176_Fbxw8	chr5	118092495	118113769	exon_match	20	-	523.75	60.9	0.116277	FALSE
mmu_circ_4181_Kdm4c	chr4	74262808	74281011	exon_match	20	+	349.6	20.8	0.0594966	FALSE
mmu_circ_4190_Eya3	chr4	132672895	132701110	exon_match	20	+	531.8	80.8	0.151937	FALSE
mmu_circ_4191_Eya3	chr4	132672895	132680893	no_exon_match	20	+	241	123.75	0.513485	FALSE
mmu_circ_4192_Eya3	chr4	132656692	132680893	no_exon_match	20	+	388.25	127.95	0.329556	FALSE
mmu_circ_4193_Oscp1	chr4	126073804	126087769	exon_match	20	+	303.45	23.7	0.0781018	FALSE
mmu_circ_4203_Baz2b	chr2	59977358	60006189	exon_match	20	-	487.15	152.7	0.313456	FALSE
mmu_circ_4206_Dennd1a	chr2	37961640	37983105	exon_match	20	-	245.65	115.4	0.469774	FALSE
mmu_circ_4210_Dnajc1	chr2	18284622	18317000	exon_match	20	-	433.7	30.6	0.0705557	FALSE
mmu_circ_4213_Rbck1	chr2	152324266	152324640	exon_match	20	-	286.65	41.5	0.144776	TRUE
mmu_circ_4216_Ldlrad3	chr2	102057906	102061156	no_exon_match	20	-	279.35	168.05	0.601575	FALSE
mmu_circ_4225_Zfp407	chr18	84315805	84432434	exon_match	20	-	394.9	21.55	0.0545708	FALSE
mmu_circ_4228_Cops7b	chr1	86599002	86601188	exon_match	20	+	294.65	44	0.14933	FALSE
mmu_circ_4231_Zfp608	chr18	54946280	54946808	no_exon_match	20	-	266.7	78.65	0.294901	FALSE
mmu_circ_4258_Stxbp5l	chr16	37236229	37291063	exon_match	20	-	375.3	59.6	0.158806	FALSE
mmu_circ_4268_Rims2	chr15	39452223	39517871	no_exon_match	20	+	414.05	79.15	0.19116	FALSE
mmu_circ_4281_Arsb	chr13	93862086	93880558	exon_match	20	+	279.8	33.95	0.121337	FALSE
mmu_circ_4291_Syt16	chr12	74155176	74162876	no_exon_match	20	+	460.2	186.35	0.404933	FALSE
mmu_circ_4293_Npas3	chr12	53501033	53501440	no_exon_match	20	+	263.15	48.65	0.184876	FALSE
mmu_circ_4299_Hdac9	chr12	34078475	34107351	exon_match	20	-	346.75	39.7	0.114492	FALSE
mmu_circ_4303_Smyd3	chr1	179343946	179411785	no_exon_match	20	-	489.35	283.8	0.579953	FALSE

## Sheet: circNick Mouse retained introns
chr	start	end	intron_name	strand	intron_reads	bases_with_coverage	intron_length	fraction_intron_with_coverage	circRNA	novel_exon	intron_coverage
chr15	89268629	89269809	intron_chr15:89268629-89269809	+	536	1180	1180	1	mmu_circ_0274_Ppp6r2,mmu_circ_10722_Ppp6r2,mmu_circ_20753_Ppp6r2,mmu_circ_26182_Ppp6r2,mmu_circ_7902_Ppp6r2	.	0.988983
chr14	70142170	70142359	intron_chr14:70142170-70142359	-	442	189	189	1	mmu_circ_0345_Ccar2	.	1
chr2	33336620	33340712	intron_chr2:33336620-33340712	-	927	4092	4092	1	mmu_circ_0357_Ralgps1,mmu_circ_0662_Ralgps1,mmu_circ_1134_Ralgps1,mmu_circ_1922_Ralgps1,mmu_circ_3092_Ralgps1,mmu_circ_33232_Ralgps1,mmu_circ_33234_Ralgps1	.	0.924487
chr2	113440527	113440680	intron_chr2:113440527-113440680	-	444	153	153	1	mmu_circ_0387_Fmn1,mmu_circ_1039_Fmn1,mmu_circ_11981_Fmn1,mmu_circ_25129_Fmn1,mmu_circ_33812_Fmn1,mmu_circ_33813_Fmn1,mmu_circ_33814_Fmn1,mmu_circ_4641_Fmn1	.	1
chr13	98075292	98077172	intron_chr13:98075292-98077172	-	460	1880	1880	1	mmu_circ_0575_Arhgef28,mmu_circ_17383_Arhgef28,mmu_circ_17384_Arhgef28,mmu_circ_36725_Arhgef28	.	0.990957
chr12	109741815	109742061	intron_chr12:109741815-109742061	+	73	246	246	1	mmu_circ_0624_Mir485,Mir668,Mirg,mmu_circ_12579_Mirg,mmu_circ_37788_Mir134,Mir485,Mir668,Mirg	.	1
chr5	31466554	31466591	intron_chr5:31466554-31466591	+	447	37	37	1	mmu_circ_0626_Zfp512,mmu_circ_15932_Zfp512	.	1
chr1	75258296	75258378	intron_chr1:75258296-75258378	-	334	82	82	1	mmu_circ_0646_Ptprn,mmu_circ_12142_Ptprn,mmu_circ_34930_Ptprn	.	1
chr17	90991378	90992114	intron_chr17:90991378-90992114	-	759	736	736	1	mmu_circ_0947_Nrxn1,mmu_circ_12100_Nrxn1,mmu_circ_4043_Nrxn1,mmu_circ_4657_Nrxn1	.	1
chr14	55502433	55502656	intron_chr14:55502433-55502656	+	110	223	223	1	mmu_circ_0950_Carmil3	.	1
chr17	25235480	25235533	intron_chr17:25235480-25235533	-	212	53	53	1	mmu_circ_1241_Gnptg,mmu_circ_14281_Gnptg,mmu_circ_1824_Gnptg,mmu_circ_35056_Gnptg	.	1
chr11	119242835	119242996	intron_chr11:119242835-119242996	+	99	161	161	1	mmu_circ_1368_Ccdc40	.	1
chr5	36926450	36927530	intron_chr5:36926450-36927530	+	1425	1080	1080	1	mmu_circ_0061_Ppp2r2c,mmu_circ_11559_Ppp2r2c,mmu_circ_13454_Ppp2r2c,mmu_circ_1400_Ppp2r2c,mmu_circ_19112_Ppp2r2c,mmu_circ_31079_Ppp2r2c,mmu_circ_31080_Ppp2r2c,mmu_circ_5660_Ppp2r2c	.	1
chr15	76087436	76087520	intron_chr15:76087436-76087520	+	173	84	84	1	mmu_circ_1487_Nrbp2,mmu_circ_35889_Nrbp2	.	1
chr6	115923987	115924346	intron_chr6:115923987-115924346	+	60	359	359	1	mmu_circ_1878_Ift122	.	1
chr7	4643286	4643368	intron_chr7:4643286-4643368	-	108	82	82	1	mmu_circ_11379_Ppp6r1,mmu_circ_13194_Ppp6r1,mmu_circ_18729_Ppp6r1,mmu_circ_1994_Ppp6r1,mmu_circ_29919_Ppp6r1,mmu_circ_9058_Ppp6r1	.	1
chr4	42872119	42873035	intron_chr4:42872119-42873035	-	600	916	916	1	mmu_circ_2404_4930578G10Rik,Ccl19,Ccl21a,Fam205a1,Fam205a2,Fam205c	.	1
chr11	118792322	118793148	intron_chr11:118792322-118793148	-	155	826	826	1	mmu_circ_12750_Rbfox3,mmu_circ_2756_Rbfox3,mmu_circ_3500_Rbfox3,mmu_circ_7414_Rbfox3	.	1
chr11	60749295	60749403	intron_chr11:60749295-60749403	-	64	108	108	1	mmu_circ_10992_Top3a,mmu_circ_21635_Top3a,mmu_circ_2934_Top3a	.	1
chr10	7640130	7640694	intron_chr10:7640130-7640694	-	225	564	564	1	mmu_circ_1497_Pcmt1,mmu_circ_21950_Pcmt1,mmu_circ_27895_Pcmt1,mmu_circ_2940_Pcmt1,mmu_circ_9864_Pcmt1	.	1
chr11	87237223	87237431	intron_chr11:87237223-87237431	-	128	208	208	1	mmu_circ_3132_Ppm1e,mmu_circ_6337_Ppm1e	.	1
chr14	20741491	20742251	intron_chr14:20741491-20742251	-	98	760	760	1	mmu_circ_21016_Camk2g,mmu_circ_26544_Camk2g,mmu_circ_3224_Camk2g,mmu_circ_36563_Camk2g	.	0.982895
chr14	119001885	119001889	intron_chr14:119001885-119001889	-	36	4	4	1	mmu_circ_26585_Uggt2,mmu_circ_26586_Uggt2,mmu_circ_26587_Dzip1,Uggt2,mmu_circ_3225_Uggt2	.	1
chr17	35914589	35914695	intron_chr17:35914589-35914695	-	60	106	106	1	mmu_circ_3326_Mrps18b	.	0.962264
chr6	37096304	37097551	intron_chr6:37096304-37097551	-	1546	1247	1247	1	mmu_circ_0169_Dgki,mmu_circ_0188_Dgki,mmu_circ_0414_Dgki,mmu_circ_11479_Dgki,mmu_circ_11480_Dgki,mmu_circ_13323_Dgki,mmu_circ_13332_Dgki,mmu_circ_13334_Dgki,mmu_circ_1376_Dgki,mmu_circ_1476_Dgki,mmu_circ_1504_Dgki,mmu_circ_1505_Dgki,mmu_circ_1552_Dgki,mmu_circ_15761_Dgki,mmu_circ_15762_Dgki,mmu_circ_15763_Dgki,mmu_circ_18935_Dgki,mmu_circ_18937_Dgki,mmu_circ_23377_Dgki,mmu_circ_30493_Dgki,mmu_cir…	.	1
chr15	77098084	77099239	intron_chr15:77098084-77099239	-	232	1155	1155	1	mmu_circ_20785_Rbfox2,mmu_circ_35874_Rbfox2,mmu_circ_35875_Rbfox2,mmu_circ_35876_Rbfox2,mmu_circ_35877_Rbfox2,mmu_circ_3609_Rbfox2,mmu_circ_3739_Rbfox2,mmu_circ_3910_Rbfox2,mmu_circ_4062_Rbfox2,mmu_circ_4265_Rbfox2,mmu_circ_9559_Rbfox2	.	0.964502
chr2	11784452	11785122	intron_chr2:11784452-11785122	+	63	670	670	1	mmu_circ_14054_Ankrd16,mmu_circ_3714_Ankrd16	.	1
chr6	55479297	55479954	intron_chr6:55479297-55479954	+	130	657	657	1	mmu_circ_30424_Adcyap1r1,mmu_circ_3827_Adcyap1r1	.	1
chr4	59411449	59412169	intron_chr4:59411449-59412169	-	264	720	720	1	mmu_circ_10310_Susd1,mmu_circ_11684_Susd1,mmu_circ_11685_Susd1,mmu_circ_11686_Susd1,mmu_circ_13646_Susd1,mmu_circ_13647_Susd1,mmu_circ_13649_Susd1,mmu_circ_16123_Susd1,mmu_circ_24094_Susd1,mmu_circ_24096_Susd1,mmu_circ_31791_Susd1,mmu_circ_31793_Susd1,mmu_circ_3411_Susd1,mmu_circ_3998_Susd1	.	0.95
chr17	34116689	34116907	intron_chr17:34116689-34116907	-	86	218	218	1	mmu_circ_4052_Brd2	.	1
chr15	76601186	76601262	intron_chr15:76601186-76601262	-	51	76	76	1	mmu_circ_35882_Cpsf1,mmu_circ_4064_Cpsf1	.	1
chr2	152324440	152324524	intron_chr2:152324440-152324524	-	75	84	84	1	mmu_circ_4213_Rbck1	.	1
