# Supplementary material for: Nanopore sequencing of brain-derived full-length circRNAs reveals circRNA-specific exon usage, intron retention and microexons
Source: Nat Commun. 2021 Aug 10;12:4825. doi: 10.1038/s41467-021-24975-z (PMC8355340; doi:10.1038/s41467-021-24975-z)
Supplement: Supplementary file 8 — Supplementary Data 7 [file 41467_2021_24975_MOESM8_ESM.xlsx]

## Sheet: circNick-LRS human exon usage
Internal circRNA IDs	Exon used	Exon covered by read	Usage level	exon	start	end	length	Genomic position	Novel or known
hsa_circ_0097_CLASP2	18	172	0.104651	CLASP2_chr3:33599827-33600667	33599827	33600667	840	chr3:33599827-33600667	known
hsa_circ_0012_SLC8A1	76	546	0.139194	SLC8A1_chr2:40402400-40402421	40402400	40402421	21	chr2:40402400-40402421	known
hsa_circ_0272_PPP4R1	13	93	0.139785	PPP4R1_chr18:9594176-9594232	9594176	9594232	56	chr18:9594176-9594232	known
hsa_circ_0090_MSANTD3	16	99	0.161616	16read_novelExon_chr9:103274995-103275006	103274995	103275006	11	chr9:103274995-103275006	novel
hsa_circ_0032_PPP6R2	50	299	0.167224	15read_novelExon_chr22:50832178-50832228	50832178	50832228	50	chr22:50832178-50832228	novel
hsa_circ_0003_RYR2	87	519	0.16763	RYR2_chr1:237617690-237617874	237617690	237617874	184	chr1:237617690-237617874	known
hsa_circ_0167_SUPT3H	10	59	0.169492	13read_novelExon_chr6:45059031-45059131	45059031	45059131	100	chr6:45059031-45059131	novel
hsa_circ_0048_DGKB	26	152	0.171053	14read_novelExon_chr7:14630048-14630137	14630048	14630137	89	chr7:14630048-14630137	novel
hsa_circ_0127_RIMS1	25	146	0.171233	RIMS1_chr6:73005639-73005669	73005639	73005669	30	chr6:73005639-73005669	known
hsa_circ_0218_PCCA	21	93	0.225806	PCCA_chr13:100958029-100958088	100958029	100958088	59	chr13:100958029-100958088	known
hsa_circ_0071_TULP4	30	131	0.229008	TULP4_chr6:158731395-158731515	158731395	158731515	120	chr6:158731395-158731515	known
hsa_circ_0075_SLAIN1	37	159	0.232704	SLAIN1_chr13:78317150-78317597	78317150	78317597	447	chr13:78317150-78317597	known
hsa_circ_0502_UBAP2	10	42	0.238095	UBAP2_chr9:34011624-34011662	34011624	34011662	38	chr9:34011624-34011662	known
hsa_circ_0671_STX3	11	43	0.255814	STX3_chr11:59554509-59554609	59554509	59554609	100	chr11:59554509-59554609	known
hsa_circ_0003_RYR2	149	582	0.256014	RYR2_chr1:237608700-237608822	237608700	237608822	122	chr1:237608700-237608822	known
hsa_circ_0586_SERGEF	21	78	0.269231	SERGEF_chr11:17980999-17981183	17980999	17981183	184	chr11:17980999-17981183	known
hsa_circ_0012_SLC8A1	150	546	0.274725	SLC8A1_chr2:40401964-40401982	40401964	40401982	18	chr2:40401964-40401982	known
hsa_circ_0586_SERGEF	12	40	0.3	SERGEF_chr11:18021040-18021119	18021040	18021119	79	chr11:18021040-18021119	known
hsa_circ_0012_SLC8A1	177	564	0.31383	SLC8A1_chr2:40397420-40397489	40397420	40397489	69	chr2:40397420-40397489	known
hsa_circ_0097_CLASP2	25	76	0.328947	CLASP2_chr3:33618693-33618756	33618693	33618756	63	chr3:33618693-33618756	known
hsa_circ_0324_KHDRBS3	14	41	0.341463	35read_novelExon_chr8:136539192-136539271	136539192	136539271	79	chr8:136539192-136539271	novel
hsa_circ_0967_TRRAP	12	32	0.375	TRRAP_chr7:98543369-98543423	98543369	98543423	54	chr7:98543369-98543423	known
hsa_circ_1681_PEX5L	15	40	0.375	PEX5L_chr3:179605460-179605572	179605460	179605572	112	chr3:179605460-179605572	known
hsa_circ_0048_DGKB	93	247	0.376518	DGKB_chr7:14669860-14669896	14669860	14669896	36	chr7:14669860-14669896	known
hsa_circ_0353_CYP2J2	17	45	0.377778	CYP2J2_chr1:60370542-60370730	60370542	60370730	188	chr1:60370542-60370730	known
hsa_circ_0724_DIS3L2	14	36	0.388889	DIS3L2_chr2:232887786-232887838	232887786	232887838	52	chr2:232887786-232887838	known
hsa_circ_0175_ANKS1B	30	77	0.38961	ANKS1B_chr12:99201621-99201696	99201621	99201696	75	chr12:99201621-99201696	known
hsa_circ_0721_FIP1L1	15	38	0.394737	FIP1L1_chr4:54306748-54307150	54306748	54307150	402	chr4:54306748-54307150	known
hsa_circ_0681_ERC2	14	35	0.4	ERC2_chr3:56037126-56037162	56037126	56037162	36	chr3:56037126-56037162	known
hsa_circ_0106_ANKS1B	33	80	0.4125	ANKS1B_chr12:99175903-99175915	99175903	99175915	12	chr12:99175903-99175915	known
hsa_circ_0683_CRIM1	17	41	0.414634	CRIM1_chr2:36668400-36668643	36668400	36668643	243	chr2:36668400-36668643	known
hsa_circ_1602_TNRC6C	11	26	0.423077	TNRC6C_chr17:76073241-76073860	76073241	76073860	619	chr17:76073241-76073860	known
hsa_circ_0132_RBM23	58	137	0.423358	RBM23_chr14:23377541-23377608	23377541	23377608	67	chr14:23377541-23377608	known
hsa_circ_0431_ATE1	17	40	0.425	ATE1_chr10:123658355-123658484	123658355	123658484	129	chr10:123658355-123658484	known
hsa_circ_1605_DOCK7	10	23	0.434783	DOCK7_chr1:63009309-63009416	63009309	63009416	107	chr1:63009309-63009416	known
hsa_circ_1784_INTU	10	23	0.434783	INTU_chr4:128597059-128597220	128597059	128597220	161	chr4:128597059-128597220	known
hsa_circ_1265_TMEM245	12	27	0.444444	TMEM245_chr9:111848276-111848300	111848276	111848300	24	chr9:111848276-111848300	known
hsa_circ_0358_LRP11	30	67	0.447761	LRP11_chr6:150161573-150163812	150161573	150163812	2239	chr6:150161573-150163812	known
hsa_circ_0510_NRXN1	18	40	0.45	NRXN1_chr2:50755762-50756073	50755762	50756073	311	chr2:50755762-50756073	known
hsa_circ_1540_SORBS1	11	24	0.458333	SORBS1_chr10:97101320-97101435	97101320	97101435	115	chr10:97101320-97101435	known
hsa_circ_10995_NPTN	10	21	0.47619	NPTN-IT1_chr15:73859352-73861635	73859352	73861635	2283	chr15:73859352-73861635	known
hsa_circ_1452_CHD1L	11	23	0.478261	CHD1L_chr1:146728184-146728216	146728184	146728216	32	chr1:146728184-146728216	known
hsa_circ_0559_AKAP10	12	25	0.48	AKAP10_chr17:19861326-19861884	19861326	19861884	558	chr17:19861326-19861884	known
hsa_circ_0003_RYR2	397	827	0.480048	RYR2_chr1:237604618-237604783	237604618	237604783	165	chr1:237604618-237604783	known
hsa_circ_0940_ALS2CR12	16	33	0.484848	ALS2CR12_chr2:202208892-202208986	202208892	202208986	94	chr2:202208892-202208986	known
hsa_circ_0940_ALS2CR12	17	35	0.485714	ALS2CR12_chr2:202195458-202195556	202195458	202195556	98	chr2:202195458-202195556	known
hsa_circ_1698_PIK3C3	10	20	0.5	PIK3C3_chr18:39623696-39623781	39623696	39623781	85	chr18:39623696-39623781	known
hsa_circ_0642_APLF	20	39	0.512821	APLF_chr2:68740211-68740359	68740211	68740359	148	chr2:68740211-68740359	known
hsa_circ_0754_FSIP1	20	38	0.526316	FSIP1_chr15:40031865-40031990	40031865	40031990	125	chr15:40031865-40031990	known
hsa_circ_0725_CDK5RAP1	15	28	0.535714	CDK5RAP1_chr20:31981837-31981872	31981837	31981872	35	chr20:31981837-31981872	known
hsa_circ_1467_ST18	13	24	0.541667	ST18_chr8:53062291-53062537	53062291	53062537	246	chr8:53062291-53062537	known
hsa_circ_0039_SATB2	109	200	0.545	28read_novelExon_chr2:200284524-200284619	200284524	200284619	95	chr2:200284524-200284619	novel
hsa_circ_0092_DGKI	34	62	0.548387	DGKI_chr7:137170119-137170164	137170119	137170164	45	chr7:137170119-137170164	known
hsa_circ_0533_EHBP1	11	20	0.55	EHBP1_chr2:63215065-63215173	63215065	63215173	108	chr2:63215065-63215173	known
hsa_circ_12021_FOCAD	10	18	0.555556	FOCAD_chr9:20758088-20758190	20758088	20758190	102	chr9:20758088-20758190	known
hsa_circ_0039_SATB2	116	207	0.560386	34read_novelExon_chr2:200284287-200284402	200284287	200284402	115	chr2:200284287-200284402	novel
hsa_circ_0090_MSANTD3	84	149	0.563758	16read_novelExon_chr9:103261553-103261585	103261553	103261585	32	chr9:103261553-103261585	novel
hsa_circ_1303_CHD2	12	21	0.571429	CHD2_chr15:93534705-93534747	93534705	93534747	42	chr15:93534705-93534747	known
hsa_circ_1459_CELF2	12	21	0.571429	CELF2_chr10:11308560-11308640	11308560	11308640	80	chr10:11308560-11308640	known
hsa_circ_2049_ATP8B1	16	28	0.571429	ATP8B1_chr18:55351267-55351424	55351267	55351424	157	chr18:55351267-55351424	known
hsa_circ_0090_MSANTD3	86	150	0.573333	14read_novelExon_chr9:103261504-103261585	103261504	103261585	81	chr9:103261504-103261585	novel
hsa_circ_0431_ATE1	23	40	0.575	ATE1_chr10:123629520-123629553	123629520	123629553	33	chr10:123629520-123629553	known
hsa_circ_1422_ADARB1	14	24	0.583333	ADARB1_chr21:46604388-46604508	46604388	46604508	120	chr21:46604388-46604508	known
hsa_circ_1527_AEBP2	14	24	0.583333	11read_novelExon_chr12:19619681-19619784	19619681	19619784	103	chr12:19619681-19619784	novel
hsa_circ_0269_GUSB	24	41	0.585366	GUSB_chr7:65435268-65435353	65435268	65435353	85	chr7:65435268-65435353	known
hsa_circ_1020_UXS1	17	29	0.586207	UXS1_chr2:106775600-106775838	106775600	106775838	238	chr2:106775600-106775838	known
hsa_circ_15075_ATP9A	10	17	0.588235	ATP9A_chr20:50286535-50286648	50286535	50286648	113	chr20:50286535-50286648	known
hsa_circ_2153_MAGI1	10	17	0.588235	MAGI1_chr3:65433696-65433912	65433696	65433912	216	chr3:65433696-65433912	known
hsa_circ_3172_OSBPL2	13	22	0.590909	OSBPL2_chr20:60838671-60838747	60838671	60838747	76	chr20:60838671-60838747	known
hsa_circ_0290_KDM1A	45	76	0.592105	KDM1A_chr1:23370919-23370979	23370919	23370979	60	chr1:23370919-23370979	known
hsa_circ_0721_FIP1L1	16	27	0.592593	AC058822.1_chr4:54280781-54280889	54280781	54280889	108	chr4:54280781-54280889	known
hsa_circ_10265_YEATS2	16	27	0.592593	YEATS2_chr3:183469860-183470041	183469860	183470041	181	chr3:183469860-183470041	known
hsa_circ_0431_ATE1	22	37	0.594595	ATE1_chr10:123659380-123659509	123659380	123659509	129	chr10:123659380-123659509	known
hsa_circ_1200_OGA	12	20	0.6	OGA_chr10:103553669-103553852	103553669	103553852	183	chr10:103553669-103553852	known
hsa_circ_12937_ADGRB3	12	20	0.6	ADGRB3_chr6:69785886-69785930	69785886	69785930	44	chr6:69785886-69785930	known
hsa_circ_1301_BPTF	15	25	0.6	BPTF_chr17:65925074-65925236	65925074	65925236	162	chr17:65925074-65925236	known
hsa_circ_2049_ATP8B1	18	30	0.6	ATP8B1_chr18:55342065-55342286	55342065	55342286	221	chr18:55342065-55342286	known
hsa_circ_3172_OSBPL2	12	20	0.6	OSBPL2_chr20:60835036-60835181	60835036	60835181	145	chr20:60835036-60835181	known
hsa_circ_0542_KCNH7	23	38	0.605263	KCNH7_chr2:163369163-163369184	163369163	163369184	21	chr2:163369163-163369184	known
hsa_circ_3526_PPHLN1	31	51	0.607843	PPHLN1_chr12:42778741-42778798	42778741	42778798	57	chr12:42778741-42778798	known
hsa_circ_1984_SNTG1	14	23	0.608696	SNTG1_chr8:51465609-51465739	51465609	51465739	130	chr8:51465609-51465739	known
hsa_circ_0476_ACTR3C	33	54	0.611111	AC092681.1_chr7:149606738-149606793	149606738	149606793	55	chr7:149606738-149606793	known
hsa_circ_1378_SORBS1	11	18	0.611111	SORBS1_chr10:97115383-97116862	97115383	97116862	1479	chr10:97115383-97116862	known
hsa_circ_1095_CTNND2	29	47	0.617021	CTNND2_chr5:11083992-11084067	11083992	11084067	75	chr5:11083992-11084067	known
hsa_circ_0835_PPFIA1	20	32	0.625	PPFIA1_chr11:70179127-70179202	70179127	70179202	75	chr11:70179127-70179202	known
hsa_circ_1198_SORBS1	15	24	0.625	SORBS1_chr10:97165874-97165904	97165874	97165904	30	chr10:97165874-97165904	known
hsa_circ_13785_ABHD18	10	16	0.625	ABHD18_chr4:128932827-128932855	128932827	128932855	28	chr4:128932827-128932855	known
hsa_circ_2433_OPHN1	10	16	0.625	OPHN1_chrX:67414306-67414340	67414306	67414340	34	chrX:67414306-67414340	known
hsa_circ_1616_SCMH1	12	19	0.631579	SCMH1_chr1:41618270-41618413	41618270	41618413	143	chr1:41618270-41618413	known
hsa_circ_0643_CNTNAP5	14	22	0.636364	CNTNAP5_chr2:125555672-125555897	125555672	125555897	225	chr2:125555672-125555897	known
hsa_circ_2853_NRCAM	14	22	0.636364	NRCAM_chr7:107831697-107831727	107831697	107831727	30	chr7:107831697-107831727	known
hsa_circ_0846_COL28A1	18	28	0.642857	COL28A1_chr7:7557426-7557468	7557426	7557468	42	chr7:7557426-7557468	known
hsa_circ_13143_PHACTR1	11	17	0.647059	PHACTR1_chr6:13228047-13228295	13228047	13228295	248	chr6:13228047-13228295	known
hsa_circ_2203_CHD2	11	17	0.647059	CHD2_chr15:93510554-93510743	93510554	93510743	189	chr15:93510554-93510743	known
hsa_circ_2424_ZFYVE27	11	17	0.647059	ZFYVE27_chr10:99512613-99512634	99512613	99512634	21	chr10:99512613-99512634	known
hsa_circ_3068_ASAP1	11	17	0.647059	ASAP1_chr8:131172109-131172309	131172109	131172309	200	chr8:131172109-131172309	known
hsa_circ_0241_ATP9B	43	66	0.651515	ATP9B_chr18:76973961-76974038	76973961	76974038	77	chr18:76973961-76974038	known
hsa_circ_0712_EML5	15	23	0.652174	EML5_chr14:89210366-89210435	89210366	89210435	69	chr14:89210366-89210435	known
hsa_circ_1494_NRXN1	15	23	0.652174	NRXN1_chr2:50280408-50280728	50280408	50280728	320	chr2:50280408-50280728	known
hsa_circ_1832_UNC79	23	35	0.657143	UNC79_chr14:93998895-93998924	93998895	93998924	29	chr14:93998895-93998924	known
hsa_circ_0174_FGGY	27	41	0.658537	FGGY_chr1:59797514-59797704	59797514	59797704	190	chr1:59797514-59797704	known
hsa_circ_0422_PAK3	33	50	0.66	PAK3_chrX:110389748-110389793	110389748	110389793	45	chrX:110389748-110389793	known
hsa_circ_1048_BCKDHB	18	27	0.666667	BCKDHB_chr6:80879527-80879590	80879527	80879590	63	chr6:80879527-80879590	known
hsa_circ_1062_USP33	14	21	0.666667	USP33_chr1:78184280-78184397	78184280	78184397	117	chr1:78184280-78184397	known
hsa_circ_1077_GNPTAB	14	21	0.666667	GNPTAB_chr12:102182325-102182367	102182325	102182367	42	chr12:102182325-102182367	known
hsa_circ_1146_RALYL	22	33	0.666667	RALYL_chr8:85717004-85717037	85717004	85717037	33	chr8:85717004-85717037	known
hsa_circ_14714_ABI2	14	21	0.666667	ABI2_chr2:204261507-204261690	204261507	204261690	183	chr2:204261507-204261690	known
hsa_circ_1619_RGS7	12	18	0.666667	RGS7_chr1:241146378-241146429	241146378	241146429	51	chr1:241146378-241146429	known
hsa_circ_1742_COL11A1	10	15	0.666667	COL11A1_chr1:103431042-103431096	103431042	103431096	54	chr1:103431042-103431096	known
hsa_circ_1958_PHF21A	12	18	0.666667	PHF21A_chr11:46100684-46100717	46100684	46100717	33	chr11:46100684-46100717	known
hsa_circ_2159_MCF2L2	12	18	0.666667	MCF2L2_chr3:182913009-182913043	182913009	182913043	34	chr3:182913009-182913043	known
hsa_circ_2283_KLHDC10	10	15	0.666667	KLHDC10_chr7:129765704-129765771	129765704	129765771	67	chr7:129765704-129765771	known
hsa_circ_2561_ZFYVE26	10	15	0.666667	ZFYVE26_chr14:68235233-68235265	68235233	68235265	32	chr14:68235233-68235265	known
hsa_circ_4486_OSBPL6	14	21	0.666667	OSBPL6_chr2:179255799-179255944	179255799	179255944	145	chr2:179255799-179255944	known
hsa_circ_9062_RYR2	10	15	0.666667	RYR2_chr1:237540622-237540735	237540622	237540735	113	chr1:237540622-237540735	known
hsa_circ_0194_ARMC2	71	106	0.669811	ARMC2_chr6:109179401-109179474	109179401	109179474	73	chr6:109179401-109179474	known
hsa_circ_0487_SH3GL3	40	59	0.677966	SH3GL3_chr15:84241316-84241450	84241316	84241450	134	chr15:84241316-84241450	known
hsa_circ_0290_KDM1A	19	28	0.678571	KDM1A_chr1:23380253-23380332	23380253	23380332	79	chr1:23380253-23380332	known
hsa_circ_0885_MINDY3	19	28	0.678571	MINDY3_chr10:15880226-15880278	15880226	15880278	52	chr10:15880226-15880278	known
hsa_circ_1032_IFT46	17	25	0.68	IFT46_chr11:118425962-118426342	118425962	118426342	380	chr11:118425962-118426342	known
hsa_circ_4486_OSBPL6	15	22	0.681818	OSBPL6_chr2:179257138-179257265	179257138	179257265	127	chr2:179257138-179257265	known
hsa_circ_0112_RYR2	421	617	0.682334	10read_novelExon_chr1:237580348-237580389	237580348	237580389	41	chr1:237580348-237580389	novel
hsa_circ_0112_RYR2	422	617	0.683955	47read_novelExon_chr1:237580348-237580418	237580348	237580418	70	chr1:237580348-237580418	novel
hsa_circ_0112_RYR2	422	617	0.683955	RYR2_chr1:237580348-237580423	237580348	237580423	75	chr1:237580348-237580423	known
hsa_circ_1851_GLT1D1	13	19	0.684211	GLT1D1_chr12:129396968-129397005	129396968	129397005	37	chr12:129396968-129397005	known
hsa_circ_3097_PCMT1	13	19	0.684211	PCMT1_chr6:150094273-150094305	150094273	150094305	32	chr6:150094273-150094305	known
hsa_circ_0528_PTK2	46	67	0.686567	PTK2_chr8:141803452-141803483	141803452	141803483	31	chr8:141803452-141803483	known
hsa_circ_0896_NDUFS1	11	16	0.6875	NDUFS1_chr2:207012476-207012558	207012476	207012558	82	chr2:207012476-207012558	known
hsa_circ_2260_SUSD1	11	16	0.6875	SUSD1_chr9:114825216-114825313	114825216	114825313	97	chr9:114825216-114825313	known
hsa_circ_1096_CFAP299	20	29	0.689655	FGF5_chr4:81257701-81257834	81257701	81257834	133	chr4:81257701-81257834	known
hsa_circ_1467_ST18	16	23	0.695652	ST18_chr8:53071457-53071669	53071457	53071669	212	chr8:53071457-53071669	known
hsa_circ_0365_NPAS3	42	60	0.7	NPAS3_chr14:33684742-33684793	33684742	33684793	51	chr14:33684742-33684793	known
hsa_circ_1099_ZNF827	21	30	0.7	ZNF827_chr4:146767107-146767165	146767107	146767165	58	chr4:146767107-146767165	known
hsa_circ_0474_NTRK2	19	27	0.703704	NTRK2_chr9:87356806-87356842	87356806	87356842	36	chr9:87356806-87356842	known
hsa_circ_0338_LOC284930	50	71	0.704225	AL117329.1_chr22:48082889-48082959	48082889	48082959	70	chr22:48082889-48082959	known
hsa_circ_0559_AKAP10	31	44	0.704545	AKAP10_chr17:19835117-19835291	19835117	19835291	174	chr17:19835117-19835291	known
hsa_circ_0453_DOCK1	12	17	0.705882	DOCK1_chr10:128788718-128788867	128788718	128788867	149	chr10:128788718-128788867	known
hsa_circ_1487_ROBO2	12	17	0.705882	ROBO2_chr3:77644292-77644335	77644292	77644335	43	chr3:77644292-77644335	known
hsa_circ_1267_CSMD3	27	38	0.710526	CSMD3_chr8:113966912-113966990	113966912	113966990	78	chr8:113966912-113966990	known
hsa_circ_2678_DOCK3	10	14	0.714286	DOCK3_chr3:50927456-50927512	50927456	50927512	56	chr3:50927456-50927512	known
hsa_circ_0017_RIMS1	560	781	0.717029	330read_novelExon_chr6:73008792-73008880	73008792	73008880	88	chr6:73008792-73008880	novel
hsa_circ_0871_CEP89	18	25	0.72	CEP89_chr19:33414344-33414448	33414344	33414448	104	chr19:33414344-33414448	known
hsa_circ_0639_HNRNPA0	13	18	0.722222	KLHL3_chr5:137071321-137071779	137071321	137071779	458	chr5:137071321-137071779	known
hsa_circ_1337_ARHGAP10	13	18	0.722222	ARHGAP10_chr4:148830882-148830928	148830882	148830928	46	chr4:148830882-148830928	known
hsa_circ_1809_DPYD	13	18	0.722222	DPYD_chr1:98060614-98060722	98060614	98060722	108	chr1:98060614-98060722	known
hsa_circ_2013_NDFIP1	13	18	0.722222	NDFIP1_chr5:141520127-141520194	141520127	141520194	67	chr5:141520127-141520194	known
hsa_circ_2308_TBCK	13	18	0.722222	TBCK_chr4:107115874-107115911	107115874	107115911	37	chr4:107115874-107115911	known
hsa_circ_0377_HMGCL	21	29	0.724138	HMGCL_chr1:24135776-24137289	24135776	24137289	1513	chr1:24135776-24137289	known
hsa_circ_0986_NEDD4L	21	29	0.724138	NEDD4L_chr18:55916130-55916169	55916130	55916169	39	chr18:55916130-55916169	known
hsa_circ_0814_ZFAT	16	22	0.727273	ZFAT_chr8:135545076-135545215	135545076	135545215	139	chr8:135545076-135545215	known
hsa_circ_0656_RIMS2	30	41	0.731707	RIMS2_chr8:105080739-105080840	105080739	105080840	101	chr8:105080739-105080840	known
hsa_circ_1409_MTHFD2L	11	15	0.733333	MTHFD2L_chr4:75046403-75046583	75046403	75046583	180	chr4:75046403-75046583	known
hsa_circ_2516_UNC80	11	15	0.733333	UNC80_chr2:210823842-210823878	210823842	210823878	36	chr2:210823842-210823878	known
hsa_circ_1066_CLEC16A	14	19	0.736842	CLEC16A_chr16:11137884-11138079	11137884	11138079	195	chr16:11137884-11138079	known
hsa_circ_1809_DPYD	14	19	0.736842	DPYD_chr1:98058773-98058943	98058773	98058943	170	chr1:98058773-98058943	known
hsa_circ_0301_FOCAD	31	42	0.738095	FOCAD_chr9:20717792-20717867	20717792	20717867	75	chr9:20717792-20717867	known
hsa_circ_0634_SNTG1	31	42	0.738095	SNTG1_chr8:51362227-51362285	51362227	51362285	58	chr8:51362227-51362285	known
hsa_circ_1286_FAM228B	17	23	0.73913	FAM228B_chr2:24360778-24360970	24360778	24360970	192	chr2:24360778-24360970	known
hsa_circ_1879_ATP6V1H	17	23	0.73913	ATP6V1H_chr8:54684548-54684727	54684548	54684727	179	chr8:54684548-54684727	known
hsa_circ_2203_CHD2	17	23	0.73913	CHD2_chr15:93514994-93515157	93514994	93515157	163	chr15:93514994-93515157	known
hsa_circ_0986_NEDD4L	20	27	0.740741	NEDD4L_chr18:55983213-55983264	55983213	55983264	51	chr18:55983213-55983264	known
hsa_circ_1385_ATP6V1H	20	27	0.740741	ATP6V1H_chr8:54714358-54714456	54714358	54714456	98	chr8:54714358-54714456	known
hsa_circ_0090_MSANTD3	83	112	0.741071	TMEFF1_chr9:103275588-103275615	103275588	103275615	27	chr9:103275588-103275615	known
hsa_circ_0284_TANGO6	29	39	0.74359	TANGO6_chr16:68896847-68897063	68896847	68897063	216	chr16:68896847-68897063	known
hsa_circ_0356_MLIP	38	51	0.745098	MLIP_chr6:54054667-54054712	54054667	54054712	45	chr6:54054667-54054712	known
hsa_circ_0546_EIF4G3	38	51	0.745098	EIF4G3_chr1:21327691-21327805	21327691	21327805	114	chr1:21327691-21327805	known
hsa_circ_0092_DGKI	21	28	0.75	DGKI_chr7:137206611-137206712	137206611	137206712	101	chr7:137206611-137206712	known
hsa_circ_0135_PTPRM	99	132	0.75	PTPRM_chr18:8114788-8114825	8114788	8114825	37	chr18:8114788-8114825	known
hsa_circ_0217_VPS35L	69	92	0.75	VPS35L_chr16:19653717-19653798	19653717	19653798	81	chr16:19653717-19653798	known
hsa_circ_0846_COL28A1	15	20	0.75	COL28A1_chr7:7555444-7555471	7555444	7555471	27	chr7:7555444-7555471	known
hsa_circ_10953_VPS35L	12	16	0.75	VPS35L_chr16:19641088-19641142	19641088	19641142	54	chr16:19641088-19641142	known
hsa_circ_12918_COL19A1	15	20	0.75	COL19A1_chr6:70733518-70733572	70733518	70733572	54	chr6:70733518-70733572	known
hsa_circ_13785_ABHD18	12	16	0.75	ABHD18_chr4:128910875-128910976	128910875	128910976	101	chr4:128910875-128910976	known
hsa_circ_1603_AATF	18	24	0.75	AATF_chr17:35376249-35376371	35376249	35376371	122	chr17:35376249-35376371	known
hsa_circ_1619_RGS7	21	28	0.75	RGS7_chr1:241094016-241094068	241094016	241094068	52	chr1:241094016-241094068	known
hsa_circ_2203_CHD2	18	24	0.75	CHD2_chr15:93515494-93515647	93515494	93515647	153	chr15:93515494-93515647	known
hsa_circ_0335_DGKI	34	45	0.755556	DGKI_chr7:137172355-137172435	137172355	137172435	80	chr7:137172355-137172435	known
hsa_circ_0607_ADGRL3	34	45	0.755556	ADGRL3_chr4:62778436-62778475	62778436	62778475	39	chr4:62778436-62778475	known
hsa_circ_0916_CHPT1	34	45	0.755556	CHPT1_chr12:102117499-102117625	102117499	102117625	126	chr12:102117499-102117625	known
hsa_circ_0609_PACRGL	28	37	0.756757	PACRGL_chr4:20709424-20709493	20709424	20709493	69	chr4:20709424-20709493	known
hsa_circ_1385_ATP6V1H	22	29	0.758621	ATP6V1H_chr8:54708206-54708399	54708206	54708399	193	chr8:54708206-54708399	known
hsa_circ_1752_KDM4C	16	21	0.761905	KDM4C_chr9:7046861-7046917	7046861	7046917	56	chr9:7046861-7046917	known
hsa_circ_0245_ASPH	55	72	0.763889	ASPH_chr8:62559308-62559437	62559308	62559437	129	chr8:62559308-62559437	known
hsa_circ_0961_FRMD4A	26	34	0.764706	FRMD4A_chr10:13705452-13705509	13705452	13705509	57	chr10:13705452-13705509	known
hsa_circ_2444_DENND1A	13	17	0.764706	DENND1A_chr9:126414291-126414570	126414291	126414570	279	chr9:126414291-126414570	known
hsa_circ_2816_ARSE	13	17	0.764706	ARSE_chrX:2877643-2877929	2877643	2877929	286	chrX:2877643-2877929	known
hsa_circ_3487_KLHDC4	13	17	0.764706	KLHDC4_chr16:87782278-87782415	87782278	87782415	137	chr16:87782278-87782415	known
hsa_circ_3620_RIMS2	13	17	0.764706	RIMS2_chr8:105053553-105053586	105053553	105053586	33	chr8:105053553-105053586	known
hsa_circ_1385_ATP6V1H	23	30	0.766667	ATP6V1H_chr8:54668821-54669216	54668821	54669216	395	chr8:54668821-54669216	known
hsa_circ_0422_PAK3	30	39	0.769231	PAK3_chrX:110406789-110406955	110406789	110406955	166	chrX:110406789-110406955	known
hsa_circ_0963_NTRK2	30	39	0.769231	NTRK2_chr9:87475954-87476002	87475954	87476002	48	chr9:87475954-87476002	known
hsa_circ_12617_CAMK2B	10	13	0.769231	CAMK2B_chr7:44272420-44272465	44272420	44272465	45	chr7:44272420-44272465	known
hsa_circ_1892_TMEM181	10	13	0.769231	TMEM181_chr6:159026298-159026379	159026298	159026379	81	chr6:159026298-159026379	known
hsa_circ_2532_SPAG9	10	13	0.769231	SPAG9_chr17:49062283-49062351	49062283	49062351	68	chr17:49062283-49062351	known
hsa_circ_2674_COL25A1	10	13	0.769231	COL25A1_chr4:109762850-109762877	109762850	109762877	27	chr4:109762850-109762877	known
hsa_circ_2719_PLPPR4	10	13	0.769231	PLPPR4_chr1:99766464-99766522	99766464	99766522	58	chr1:99766464-99766522	known
hsa_circ_2905_LRCH3	10	13	0.769231	LRCH3_chr3:197585688-197586310	197585688	197586310	622	chr3:197585688-197586310	known
hsa_circ_2961_USP36	10	13	0.769231	USP36_chr17:76818018-76818086	76818018	76818086	68	chr17:76818018-76818086	known
hsa_circ_3553_C11orf80	10	13	0.769231	C11orf80_chr11:66590034-66590145	66590034	66590145	111	chr11:66590034-66590145	known
hsa_circ_3746_COL24A1	10	13	0.769231	COL24A1_chr1:86497560-86497605	86497560	86497605	45	chr1:86497560-86497605	known
hsa_circ_0068_RERE	101	131	0.770992	RERE_chr1:8568685-8568734	8568685	8568734	49	chr1:8568685-8568734	known
hsa_circ_0118_MAPK9	122	158	0.772152	MAPK9_chr5:179706795-179707036	179706795	179707036	241	chr5:179706795-179707036	known
hsa_circ_1346_BIRC6	17	22	0.772727	BIRC6_chr2:32605220-32605358	32605220	32605358	138	chr2:32605220-32605358	known
hsa_circ_2194_AARSD1	17	22	0.772727	AARSD1_chr17:41106865-41107051	41106865	41107051	186	chr17:41106865-41107051	known
hsa_circ_2649_UBN2	17	22	0.772727	UBN2_chr7:138945997-138946487	138945997	138946487	490	chr7:138945997-138946487	known
hsa_circ_0088_STK39	157	203	0.773399	STK39_chr2:168921828-168921891	168921828	168921891	63	chr2:168921828-168921891	known
hsa_circ_0032_PPP6R2	246	318	0.773585	PPP6R2_chr22:50830295-50830444	50830295	50830444	149	chr22:50830295-50830444	known
hsa_circ_13143_PHACTR1	38	49	0.77551	PHACTR1_chr6:13230268-13230636	13230268	13230636	368	chr6:13230268-13230636	known
hsa_circ_10265_YEATS2	21	27	0.777778	YEATS2_chr3:183465459-183465504	183465459	183465504	45	chr3:183465459-183465504	known
hsa_circ_0247_DOCK1	46	59	0.779661	DOCK1_chr10:128776211-128776252	128776211	128776252	41	chr10:128776211-128776252	known
hsa_circ_0577_SCAF8	32	41	0.780488	SCAF8_chr6:155099134-155099179	155099134	155099179	45	chr6:155099134-155099179	known
hsa_circ_1480_ZDHHC14	18	23	0.782609	ZDHHC14_chr6:158050420-158053914	158050420	158053914	3494	chr6:158050420-158053914	known
hsa_circ_1655_DGKB	18	23	0.782609	DGKB_chr7:14652964-14653038	14652964	14653038	74	chr7:14652964-14653038	known
hsa_circ_2444_DENND1A	18	23	0.782609	DENND1A_chr9:126429304-126429358	126429304	126429358	54	chr9:126429304-126429358	known
hsa_circ_0427_COL24A1	47	60	0.783333	COL24A1_chr1:86249178-86249241	86249178	86249241	63	chr1:86249178-86249241	known
hsa_circ_0828_PHKB	11	14	0.785714	PHKB_chr16:47628047-47628125	47628047	47628125	78	chr16:47628047-47628125	known
hsa_circ_1671_PRELID2	11	14	0.785714	PRELID2_chr5:145198941-145198977	145198941	145198977	36	chr5:145198941-145198977	known
hsa_circ_2356_SMAD2	11	14	0.785714	SMAD2_chr18:45396843-45396935	45396843	45396935	92	chr18:45396843-45396935	known
hsa_circ_2703_CECR2	11	14	0.785714	CECR2_chr22:17982113-17982163	17982113	17982163	50	chr22:17982113-17982163	known
hsa_circ_2941_CSNK2A1	11	14	0.785714	CSNK2A1_chr20:478364-478840	478364	478840	476	chr20:478364-478840	known
hsa_circ_5501_SLMAP	11	14	0.785714	SLMAP_chr3:57835480-57835543	57835480	57835543	63	chr3:57835480-57835543	known
hsa_circ_0202_SIRT5	59	75	0.786667	SIRT5_chr6:13597194-13597248	13597194	13597248	54	chr6:13597194-13597248	known
hsa_circ_0356_MLIP	48	61	0.786885	MLIP_chr6:54025537-54025597	54025537	54025597	60	chr6:54025537-54025597	known
hsa_circ_0477_SRPK2	74	94	0.787234	SRPK2_chr7:104937867-104937980	104937867	104937980	113	chr7:104937867-104937980	known
hsa_circ_0885_MINDY3	26	33	0.787879	MINDY3_chr10:15863654-15863725	15863654	15863725	71	chr10:15863654-15863725	known
hsa_circ_0202_SIRT5	45	57	0.789474	SIRT5_chr6:13595708-13595796	13595708	13595796	88	chr6:13595708-13595796	known
hsa_circ_0362_MAGI2	19	24	0.791667	MAGI2_chr7:77764337-77764523	77764337	77764523	186	chr7:77764337-77764523	known
hsa_circ_2444_DENND1A	19	24	0.791667	DENND1A_chr9:126433569-126433650	126433569	126433650	81	chr9:126433569-126433650	known
hsa_circ_1536_FLI1	23	29	0.793103	FLI1_chr11:128638012-128638411	128638012	128638411	399	chr11:128638012-128638411	known
hsa_circ_1619_RGS7	23	29	0.793103	RGS7_chr1:241099899-241100006	241099899	241100006	107	chr1:241099899-241100006	known
hsa_circ_0652_C2CD5	27	34	0.794118	C2CD5_chr12:22655672-22655738	22655672	22655738	66	chr12:22655672-22655738	known
hsa_circ_0905_CHD2	27	34	0.794118	CHD2_chr15:93541367-93541491	93541367	93541491	124	chr15:93541367-93541491	known
hsa_circ_1111_ATP9A	27	34	0.794118	ATP9A_chr20:50292670-50292747	50292670	50292747	77	chr20:50292670-50292747	known
hsa_circ_1032_IFT46	31	39	0.794872	IFT46_chr11:118425173-118425302	118425173	118425302	129	chr11:118425173-118425302	known
hsa_circ_0280_LOC100996724	71	89	0.797753	PDE4DIP_chr1:145017880-145018002	145017880	145018002	122	chr1:145017880-145018002	known
hsa_circ_0740_ANKIB1	28	35	0.8	ANKIB1_chr7:91948643-91948826	91948643	91948826	183	chr7:91948643-91948826	known
hsa_circ_1010_FGFR1OP	24	30	0.8	FGFR1OP_chr6:167446090-167446130	167446090	167446130	40	chr6:167446090-167446130	known
hsa_circ_1258_ATE1	20	25	0.8	ATE1_chr10:123661905-123662135	123661905	123662135	230	chr10:123661905-123662135	known
hsa_circ_1522_KHDRBS1	16	20	0.8	KHDRBS1_chr1:32503435-32503720	32503435	32503720	285	chr1:32503435-32503720	known
hsa_circ_1756_DENND1A	20	25	0.8	DENND1A_chr9:126531792-126531842	126531792	126531842	50	chr9:126531792-126531842	known
hsa_circ_1756_DENND1A	16	20	0.8	DENND1A_chr9:126554865-126554909	126554865	126554909	44	chr9:126554865-126554909	known
hsa_circ_2079_TAF12	16	20	0.8	TAF12_chr1:28944464-28944542	28944464	28944542	78	chr1:28944464-28944542	known
hsa_circ_2234_MARK1	12	15	0.8	MARK1_chr1:220777408-220777479	220777408	220777479	71	chr1:220777408-220777479	known
hsa_circ_2236_GLT1D1	12	15	0.8	GLT1D1_chr12:129411649-129411703	129411649	129411703	54	chr12:129411649-129411703	known
hsa_circ_2574_ANKS1B	12	15	0.8	ANKS1B_chr12:99192707-99192783	99192707	99192783	76	chr12:99192707-99192783	known
hsa_circ_2730_MIB1	12	15	0.8	MIB1_chr18:19358063-19358130	19358063	19358130	67	chr18:19358063-19358130	known
hsa_circ_2767_DGKH	12	15	0.8	DGKH_chr13:42752270-42752356	42752270	42752356	86	chr13:42752270-42752356	known
hsa_circ_2784_DENND5B	12	15	0.8	DENND5B_chr12:31576530-31576609	31576530	31576609	79	chr12:31576530-31576609	known
hsa_circ_2795_ANKS1B	12	15	0.8	ANKS1B_chr12:100175799-100175875	100175799	100175875	76	chr12:100175799-100175875	known
hsa_circ_0431_ATE1	41	51	0.803922	ATE1_chr10:123681863-123681926	123681863	123681926	63	chr10:123681863-123681926	known
hsa_circ_0712_EML5	25	31	0.806452	EML5_chr14:89206730-89206916	89206730	89206916	186	chr14:89206730-89206916	known
hsa_circ_15727_PSMD3	25	31	0.806452	PSMD3_chr17:38151676-38152373	38151676	38152373	697	chr17:38151676-38152373	known
hsa_circ_1248_TTLL5	21	26	0.807692	TTLL5_chr14:76224173-76224212	76224173	76224212	39	chr14:76224173-76224212	known
hsa_circ_1298_SHANK1	21	26	0.807692	SHANK1_chr19:51190273-51190297	51190273	51190297	24	chr19:51190273-51190297	known
hsa_circ_1872_SH3KBP1	21	26	0.807692	SH3KBP1_chrX:19613066-19613118	19613066	19613118	52	chrX:19613066-19613118	known
hsa_circ_2132_FAM120B	21	26	0.807692	FAM120B_chr6:170639536-170639638	170639536	170639638	102	chr6:170639536-170639638	known
hsa_circ_1540_SORBS1	17	21	0.809524	SORBS1_chr10:97106162-97106209	97106162	97106209	47	chr10:97106162-97106209	known
hsa_circ_1589_UXS1	17	21	0.809524	UXS1_chr2:106781191-106781255	106781191	106781255	64	chr2:106781191-106781255	known
hsa_circ_1656_DGKI	17	21	0.809524	DGKI_chr7:137261967-137262030	137261967	137262030	63	chr7:137261967-137262030	known
hsa_circ_1714_MYO9A	17	21	0.809524	MYO9A_chr15:72181812-72185518	72181812	72185518	3706	chr15:72181812-72185518	known
hsa_circ_1842_CTDSP2	17	21	0.809524	CTDSP2_chr12:58221316-58221373	58221316	58221373	57	chr12:58221316-58221373	known
hsa_circ_1995_ESYT2	17	21	0.809524	ESYT2_chr7:158554186-158554235	158554186	158554235	49	chr7:158554186-158554235	known
hsa_circ_0217_VPS35L	82	101	0.811881	VPS35L_chr16:19637498-19637545	19637498	19637545	47	chr16:19637498-19637545	known
hsa_circ_0712_EML5	26	32	0.8125	EML5_chr14:89205222-89205358	89205222	89205358	136	chr14:89205222-89205358	known
hsa_circ_1851_GLT1D1	13	16	0.8125	GLT1D1_chr12:129429870-129429914	129429870	129429914	44	chr12:129429870-129429914	known
hsa_circ_2283_KLHDC10	13	16	0.8125	KLHDC10_chr7:129767243-129767291	129767243	129767291	48	chr7:129767243-129767291	known
hsa_circ_2325_TRAPPC12	13	16	0.8125	TRAPPC12_chr2:3463701-3464107	3463701	3464107	406	chr2:3463701-3464107	known
hsa_circ_2569_ENOX1	13	16	0.8125	ENOX1_chr13:43900554-43900661	43900554	43900661	107	chr13:43900554-43900661	known
hsa_circ_2608_KCNMA1	13	16	0.8125	KCNMA1_chr10:78729731-78730757	78729731	78730757	1026	chr10:78729731-78730757	known
hsa_circ_16418_SPATA7	22	27	0.814815	SPATA7_chr14:88897514-88897569	88897514	88897569	55	chr14:88897514-88897569	known
hsa_circ_0496_MAPT	40	49	0.816327	MAPT_chr17:44064405-44064461	44064405	44064461	56	chr17:44064405-44064461	known
hsa_circ_0356_MLIP	58	71	0.816901	MLIP_chr6:54025313-54025397	54025313	54025397	84	chr6:54025313-54025397	known
hsa_circ_0284_TANGO6	45	55	0.818182	TANGO6_chr16:68900981-68901879	68900981	68901879	898	chr16:68900981-68901879	known
hsa_circ_0377_HMGCL	18	22	0.818182	HMGCL_chr1:24143965-24144073	24143965	24144073	108	chr1:24143965-24144073	known
hsa_circ_0873_ATP9B	27	33	0.818182	ATP9B_chr18:76903801-76904286	76903801	76904286	485	chr18:76903801-76904286	known
hsa_circ_1062_USP33	18	22	0.818182	USP33_chr1:78186856-78187423	78186856	78187423	567	chr1:78186856-78187423	known
hsa_circ_0003_RYR2	1969	2399	0.820759	15read_novelExon_chr1:237619987-237620035	237619987	237620035	48	chr1:237619987-237620035	novel
hsa_circ_0377_HMGCL	23	28	0.821429	HMGCL_chr1:24140321-24140828	24140321	24140828	507	chr1:24140321-24140828	known
hsa_circ_1374_BRAP	23	28	0.821429	BRAP_chr12:112103442-112103591	112103442	112103591	149	chr12:112103442-112103591	known
hsa_circ_0003_RYR2	1979	2409	0.821503	RYR2_chr1:237619899-237620035	237619899	237620035	136	chr1:237619899-237620035	known
hsa_circ_0352_PRKD1	51	62	0.822581	PRKD1_chr14:30098246-30098299	30098246	30098299	53	chr14:30098246-30098299	known
hsa_circ_0112_RYR2	683	830	0.822892	RYR2_chr1:237551386-237551483	237551386	237551483	97	chr1:237551386-237551483	known
hsa_circ_12021_FOCAD	14	17	0.823529	FOCAD_chr9:20720378-20720533	20720378	20720533	155	chr9:20720378-20720533	known
hsa_circ_1342_ACAD11	14	17	0.823529	ACKR4_chr3:132337534-132337811	132337534	132337811	277	chr3:132337534-132337811	known
hsa_circ_1522_KHDRBS1	14	17	0.823529	KHDRBS1_chr1:32502510-32502644	32502510	32502644	134	chr1:32502510-32502644	known
hsa_circ_0514_COL24A1	57	69	0.826087	COL24A1_chr1:86249941-86250049	86249941	86250049	108	chr1:86249941-86250049	known
hsa_circ_0702_ADGRB3	19	23	0.826087	ADGRB3_chr6:69723929-69723998	69723929	69723998	69	chr6:69723929-69723998	known
hsa_circ_1431_ATP9B	19	23	0.826087	ATP9B_chr18:76966935-76967012	76966935	76967012	77	chr18:76966935-76967012	known
hsa_circ_12390_PTK2	24	29	0.827586	PTK2_chr8:141813641-141813749	141813641	141813749	108	chr8:141813641-141813749	known
hsa_circ_0088_STK39	149	180	0.827778	STK39_chr2:168931491-168931521	168931491	168931521	30	chr2:168931491-168931521	known
hsa_circ_0551_ZDHHC21	44	53	0.830189	ZDHHC21_chr9:14672827-14672926	14672827	14672926	99	chr9:14672827-14672926	known
hsa_circ_0185_NSD2	25	30	0.833333	NSD2_chr4:1918597-1918764	1918597	1918764	167	chr4:1918597-1918764	known
hsa_circ_0722_ABHD6	15	18	0.833333	ABHD6_chr3:58252915-58253072	58252915	58253072	157	chr3:58252915-58253072	known
hsa_circ_0868_MYT1L	15	18	0.833333	MYT1L_chr2:1889957-1890379	1889957	1890379	422	chr2:1889957-1890379	known
hsa_circ_0994_AEBP2	25	30	0.833333	AEBP2_chr12:19665331-19665399	19665331	19665399	68	chr12:19665331-19665399	known
hsa_circ_1203_FOCAD	15	18	0.833333	FOCAD_chr9:20923658-20923767	20923658	20923767	109	chr9:20923658-20923767	known
hsa_circ_1342_ACAD11	15	18	0.833333	ACAD11_chr3:132337093-132337616	132337093	132337616	523	chr3:132337093-132337616	known
hsa_circ_1378_SORBS1	15	18	0.833333	SORBS1_chr10:97135729-97135813	97135729	97135813	84	chr10:97135729-97135813	known
hsa_circ_1391_RCC1L	20	24	0.833333	RCC1L_chr7:74479106-74479158	74479106	74479158	52	chr7:74479106-74479158	known
hsa_circ_1434_SSH2	15	18	0.833333	SSH2_chr17:27982578-27982625	27982578	27982625	47	chr17:27982578-27982625	known
hsa_circ_1436_OMA1	20	24	0.833333	OMA1_chr1:58992932-58993007	58992932	58993007	75	chr1:58992932-58993007	known
hsa_circ_16266_NDC1	10	12	0.833333	NDC1_chr1:54275367-54275419	54275367	54275419	52	chr1:54275367-54275419	known
hsa_circ_17823_ARHGEF12	10	12	0.833333	ARHGEF12_chr11:120319202-120319923	120319202	120319923	721	chr11:120319202-120319923	known
hsa_circ_17895_VAV3	10	12	0.833333	VAV3_chr1:108226109-108226155	108226109	108226155	46	chr1:108226109-108226155	known
hsa_circ_1861_CPEB3	15	18	0.833333	CPEB3_chr10:93902785-93902875	93902785	93902875	90	chr10:93902785-93902875	known
hsa_circ_1892_TMEM181	15	18	0.833333	TMEM181_chr6:159028275-159028375	159028275	159028375	100	chr6:159028275-159028375	known
hsa_circ_2036_ACVR1	15	18	0.833333	ACVR1_chr2:158655938-158656012	158655938	158656012	74	chr2:158655938-158656012	known
hsa_circ_2061_ATP2C2	15	18	0.833333	ATP2C2_chr16:84456793-84456869	84456793	84456869	76	chr16:84456793-84456869	known
hsa_circ_2132_FAM120B	25	30	0.833333	FAM120B_chr6:170657238-170657411	170657238	170657411	173	chr6:170657238-170657411	known
hsa_circ_2244_CEP164	15	18	0.833333	CEP164_chr11:117246423-117246507	117246423	117246507	84	chr11:117246423-117246507	known
hsa_circ_2247_ECD	15	18	0.833333	ECD_chr10:74914013-74914206	74914013	74914206	193	chr10:74914013-74914206	known
hsa_circ_2294_MSH3	10	12	0.833333	MSH3_chr5:80083383-80083491	80083383	80083491	108	chr5:80083383-80083491	known
hsa_circ_2322_VRK2	10	12	0.833333	VRK2_chr2:58311223-58311273	58311223	58311273	50	chr2:58311223-58311273	known
hsa_circ_2357_ELP2	15	18	0.833333	ELP2_chr18:33738797-33738867	33738797	33738867	70	chr18:33738797-33738867	known
hsa_circ_2884_NAAA	10	12	0.833333	NAAA_chr4:76846887-76846966	76846887	76846966	79	chr4:76846887-76846966	known
hsa_circ_2904_OXSR1	10	12	0.833333	OXSR1_chr3:38271177-38271226	38271177	38271226	49	chr3:38271177-38271226	known
hsa_circ_3164_MICAL3	10	12	0.833333	MICAL3_chr22:18342928-18347752	18342928	18347752	4824	chr22:18342928-18347752	known
hsa_circ_3221_TTC7B	10	12	0.833333	TTC7B_chr14:91119184-91119242	91119184	91119242	58	chr14:91119184-91119242	known
hsa_circ_3459_PHF20	10	12	0.833333	PHF20_chr20:34446223-34446303	34446223	34446303	80	chr20:34446223-34446303	known
hsa_circ_3632_NRCAM	10	12	0.833333	NRCAM_chr7:107832172-107832297	107832172	107832297	125	chr7:107832172-107832297	known
hsa_circ_3646_MEF2C-AS1	10	12	0.833333	MEF2C-AS1_chr5:88243952-88244032	88243952	88244032	80	chr5:88243952-88244032	known
hsa_circ_5684_MYH10	10	12	0.833333	MYH10_chr17:8479960-8479990	8479960	8479990	30	chr17:8479960-8479990	known
hsa_circ_0202_SIRT5	66	79	0.835443	SIRT5_chr6:13591900-13592126	13591900	13592126	226	chr6:13591900-13592126	known
hsa_circ_0013_SUPT3H	112	134	0.835821	SUPT3H_chr6:44922231-44922344	44922231	44922344	113	chr6:44922231-44922344	known
hsa_circ_0202_SIRT5	62	74	0.837838	SIRT5_chr6:13588562-13588696	13588562	13588696	134	chr6:13588562-13588696	known
hsa_circ_0846_COL28A1	31	37	0.837838	COL28A1_chr7:7516742-7516811	7516742	7516811	69	chr7:7516742-7516811	known
hsa_circ_0787_ADAM9	26	31	0.83871	ADAM9_chr8:38879161-38879233	38879161	38879233	72	chr8:38879161-38879233	known
hsa_circ_0846_COL28A1	26	31	0.83871	COL28A1_chr7:7559692-7559746	7559692	7559746	54	chr7:7559692-7559746	known
hsa_circ_0003_RYR2	1187	1415	0.838869	11read_novelExon_chr1:237586391-237586440	237586391	237586440	49	chr1:237586391-237586440	novel
hsa_circ_0122_AKT3	105	125	0.84	AKT3_chr1:243778397-243778463	243778397	243778463	66	chr1:243778397-243778463	known
hsa_circ_0637_DGKI	21	25	0.84	DGKI_chr7:137330217-137330283	137330217	137330283	66	chr7:137330217-137330283	known
hsa_circ_0862_MANBA	21	25	0.84	MANBA_chr4:103635594-103635718	103635594	103635718	124	chr4:103635594-103635718	known
hsa_circ_1283_EPHA3	21	25	0.84	EPHA3_chr3:89457216-89457281	89457216	89457281	65	chr3:89457216-89457281	known
hsa_circ_1430_KDM4B	21	25	0.84	KDM4B_chr19:5070628-5071070	5070628	5071070	442	chr19:5070628-5071070	known
hsa_circ_0003_RYR2	1191	1416	0.841102	RYR2_chr1:237586391-237586548	237586391	237586548	157	chr1:237586391-237586548	known
hsa_circ_0184_MLIP	53	63	0.84127	MLIP_chr6:54034325-54034370	54034325	54034370	45	chr6:54034325-54034370	known
hsa_circ_12021_FOCAD	16	19	0.842105	FOCAD_chr9:20740234-20740339	20740234	20740339	105	chr9:20740234-20740339	known
hsa_circ_12021_FOCAD	16	19	0.842105	FOCAD_chr9:20764867-20765072	20764867	20765072	205	chr9:20764867-20765072	known
hsa_circ_1203_FOCAD	16	19	0.842105	FOCAD_chr9:20926299-20926416	20926299	20926416	117	chr9:20926299-20926416	known
hsa_circ_1851_GLT1D1	16	19	0.842105	GLT1D1_chr12:129399444-129399534	129399444	129399534	90	chr12:129399444-129399534	known
hsa_circ_1864_AKR1E2	16	19	0.842105	AKR1E2_chr10:4881920-4882018	4881920	4882018	98	chr10:4881920-4882018	known
hsa_circ_1898_PDE8B	16	19	0.842105	PDE8B_chr5:76624822-76624882	76624822	76624882	60	chr5:76624822-76624882	known
hsa_circ_1956_RIC3	16	19	0.842105	RIC3_chr11:8159818-8160325	8159818	8160325	507	chr11:8159818-8160325	known
hsa_circ_2136_PTPRK	16	19	0.842105	AL590006.1_chr6:128388631-128388741	128388631	128388741	110	chr6:128388631-128388741	known
hsa_circ_3192_ATP6V0A1	16	19	0.842105	ATP6V0A1_chr17:40647051-40647206	40647051	40647206	155	chr17:40647051-40647206	known
hsa_circ_0245_ASPH	70	83	0.843373	ASPH_chr8:62556503-62556560	62556503	62556560	57	chr8:62556503-62556560	known
hsa_circ_0255_GLCCI1	70	83	0.843373	GLCCI1_chr7:8062112-8062354	8062112	8062354	242	chr7:8062112-8062354	known
hsa_circ_0850_COL21A1	27	32	0.84375	COL21A1_chr6:55988859-55988913	55988859	55988913	54	chr6:55988859-55988913	known
hsa_circ_0245_ASPH	71	84	0.845238	ASPH_chr8:62550880-62550922	62550880	62550922	42	chr8:62550880-62550922	known
hsa_circ_0349_PTPRN2	22	26	0.846154	PTPRN2_chr7:157929346-157929387	157929346	157929387	41	chr7:157929346-157929387	known
hsa_circ_0551_ZDHHC21	44	52	0.846154	ZDHHC21_chr9:14658746-14658885	14658746	14658885	139	chr9:14658746-14658885	known
hsa_circ_0589_PSD3	22	26	0.846154	PSD3_chr8:18656657-18656863	18656657	18656863	206	chr8:18656657-18656863	known
hsa_circ_0674_DOCK1	11	13	0.846154	AL359094.1_chr10:128823033-128823527	128823033	128823527	494	chr10:128823033-128823527	known
hsa_circ_10265_YEATS2	11	13	0.846154	YEATS2_chr3:183476649-183476753	183476649	183476753	104	chr3:183476649-183476753	known
hsa_circ_10550_SLC4A10	11	13	0.846154	SLC4A10_chr2:162814996-162815065	162814996	162815065	69	chr2:162814996-162815065	known
hsa_circ_1140_CDC14B	11	13	0.846154	CDC14B_chr9:99304107-99304174	99304107	99304174	67	chr9:99304107-99304174	known
hsa_circ_12406_PTK2	11	13	0.846154	PTK2_chr8:141745143-141745554	141745143	141745554	411	chr8:141745143-141745554	known
hsa_circ_1333_SOBP	11	13	0.846154	SOBP_chr6:107827445-107827631	107827445	107827631	186	chr6:107827445-107827631	known
hsa_circ_13799_PRSS12	11	13	0.846154	PRSS12_chr4:119216932-119217011	119216932	119217011	79	chr4:119216932-119217011	known
hsa_circ_16526_KLHDC1	11	13	0.846154	KLHDC1_chr14:50176980-50177099	50176980	50177099	119	chr14:50176980-50177099	known
hsa_circ_16778_ATP8A2	11	13	0.846154	ATP8A2_chr13:26114456-26114526	26114456	26114526	70	chr13:26114456-26114526	known
hsa_circ_2322_VRK2	11	13	0.846154	VRK2_chr2:58312015-58312085	58312015	58312085	70	chr2:58312015-58312085	known
hsa_circ_2404_CLIP1	11	13	0.846154	CLIP1_chr12:122801295-122801402	122801295	122801402	107	chr12:122801295-122801402	known
hsa_circ_2444_DENND1A	22	26	0.846154	DENND1A_chr9:126519981-126520101	126519981	126520101	120	chr9:126519981-126520101	known
hsa_circ_2674_COL25A1	11	13	0.846154	COL25A1_chr4:109765674-109765725	109765674	109765725	51	chr4:109765674-109765725	known
hsa_circ_2758_MYO1E	11	13	0.846154	MYO1E_chr15:59497598-59497684	59497598	59497684	86	chr15:59497598-59497684	known
hsa_circ_2884_NAAA	11	13	0.846154	NAAA_chr4:76839913-76839942	76839913	76839942	29	chr4:76839913-76839942	known
hsa_circ_2904_OXSR1	11	13	0.846154	OXSR1_chr3:38263068-38263178	38263068	38263178	110	chr3:38263068-38263178	known
hsa_circ_2954_RERE	11	13	0.846154	RERE_chr1:8483226-8483479	8483226	8483479	253	chr1:8483226-8483479	known
hsa_circ_3090_SNX14	11	13	0.846154	AL589666.1_chr6:86275049-86275137	86275049	86275137	88	chr6:86275049-86275137	known
hsa_circ_4033_LRRFIP1	11	13	0.846154	LRRFIP1_chr2:238629414-238630774	238629414	238630774	1360	chr2:238629414-238630774	known
hsa_circ_0032_PPP6R2	314	371	0.846361	13read_novelExon_chr22:50827462-50827540	50827462	50827540	78	chr22:50827462-50827540	novel
hsa_circ_0160_PTK2	94	111	0.846847	PTK2_chr8:141840570-141840625	141840570	141840625	55	chr8:141840570-141840625	known
hsa_circ_0423_UBQLN1	50	59	0.847458	UBQLN1_chr9:86294689-86294952	86294689	86294952	263	chr9:86294689-86294952	known
hsa_circ_0032_PPP6R2	318	375	0.848	PPP6R2_chr22:50827414-50827540	50827414	50827540	126	chr22:50827414-50827540	known
hsa_circ_0853_SASH1	28	33	0.848485	SASH1_chr6:148789680-148790247	148789680	148790247	567	chr6:148789680-148790247	known
hsa_circ_0885_MINDY3	28	33	0.848485	MINDY3_chr10:15885210-15885271	15885210	15885271	61	chr10:15885210-15885271	known
hsa_circ_0106_ANKS1B	152	179	0.849162	ANKS1B_chr12:99222951-99223131	99222951	99223131	180	chr12:99222951-99223131	known
hsa_circ_0245_ASPH	51	60	0.85	ASPH_chr8:62557158-62557191	62557158	62557191	33	chr8:62557158-62557191	known
hsa_circ_12694_RAPGEF5	17	20	0.85	RAPGEF5_chr7:22330793-22330860	22330793	22330860	67	chr7:22330793-22330860	known
hsa_circ_12937_ADGRB3	17	20	0.85	ADGRB3_chr6:69942925-69943308	69942925	69943308	383	chr6:69942925-69943308	known
hsa_circ_1373_ECE1	17	20	0.85	ECE1_chr1:21584017-21584083	21584017	21584083	66	chr1:21584017-21584083	known
hsa_circ_3192_ATP6V0A1	17	20	0.85	ATP6V0A1_chr17:40647643-40647734	40647643	40647734	91	chr17:40647643-40647734	known
hsa_circ_0269_GUSB	57	67	0.850746	25read_novelExon_chr7:65432717-65432768	65432717	65432768	51	chr7:65432717-65432768	novel
hsa_circ_0520_UBAP2	40	47	0.851064	UBAP2_chr9:33960823-33960876	33960823	33960876	53	chr9:33960823-33960876	known
hsa_circ_0118_MAPK9	109	128	0.851562	MAPK9_chr5:179691780-179691842	179691780	179691842	62	chr5:179691780-179691842	known
hsa_circ_0551_ZDHHC21	46	54	0.851852	ZDHHC21_chr9:14662212-14662324	14662212	14662324	112	chr9:14662212-14662324	known
hsa_circ_0938_DCLK2	23	27	0.851852	DCLK2_chr4:151153833-151153980	151153833	151153980	147	chr4:151153833-151153980	known
hsa_circ_2174_PMS1	23	27	0.851852	PMS1_chr2:190660494-190660677	190660494	190660677	183	chr2:190660494-190660677	known
hsa_circ_0850_COL21A1	29	34	0.852941	COL21A1_chr6:55989036-55989090	55989036	55989090	54	chr6:55989036-55989090	known
hsa_circ_0135_PTPRM	111	130	0.853846	PTPRM_chr18:8121849-8122314	8121849	8122314	465	chr18:8121849-8122314	known
hsa_circ_0092_DGKI	77	90	0.855556	DGKI_chr7:137151647-137151688	137151647	137151688	41	chr7:137151647-137151688	known
hsa_circ_0003_RYR2	2567	2995	0.857095	11read_novelExon_chr1:237632404-237632487	237632404	237632487	83	chr1:237632404-237632487	novel
hsa_circ_0003_RYR2	2567	2995	0.857095	45read_novelExon_chr1:237632406-237632487	237632406	237632487	81	chr1:237632406-237632487	novel
hsa_circ_0003_RYR2	2567	2995	0.857095	RYR2_chr1:237632391-237632487	237632391	237632487	96	chr1:237632391-237632487	known
hsa_circ_0441_SGMS1	36	42	0.857143	SGMS1_chr10:52226649-52226692	52226649	52226692	43	chr10:52226649-52226692	known
hsa_circ_0687_ARNT2	36	42	0.857143	ARNT2_chr15:80750269-80750317	80750269	80750317	48	chr15:80750269-80750317	known
hsa_circ_10936_PATJ	12	14	0.857143	PATJ_chr1:62582803-62583067	62582803	62583067	264	chr1:62582803-62583067	known
hsa_circ_11035_TRPM7	12	14	0.857143	TRPM7_chr15:50935536-50935750	50935536	50935750	214	chr15:50935536-50935750	known
hsa_circ_12406_PTK2	12	14	0.857143	PTK2_chr8:141727696-141728310	141727696	141728310	614	chr8:141727696-141728310	known
hsa_circ_1526_MRPS35	18	21	0.857143	MRPS35_chr12:27872740-27872801	27872740	27872801	61	chr12:27872740-27872801	known
hsa_circ_15320_COL5A3	12	14	0.857143	COL5A3_chr19:10084594-10084648	10084594	10084648	54	chr19:10084594-10084648	known
hsa_circ_15439_TCF4	18	21	0.857143	TCF4_chr18:53017589-53017639	53017589	53017639	50	chr18:53017589-53017639	known
hsa_circ_16526_KLHDC1	12	14	0.857143	KLHDC1_chr14:50199421-50199534	50199421	50199534	113	chr14:50199421-50199534	known
hsa_circ_1781_SEL1L3	18	21	0.857143	SEL1L3_chr4:25785849-25785912	25785849	25785912	63	chr4:25785849-25785912	known
hsa_circ_1823_CLEC16A	18	21	0.857143	CLEC16A_chr16:11073185-11073239	11073185	11073239	54	chr16:11073185-11073239	known
hsa_circ_1922_ARFGEF2	18	21	0.857143	ARFGEF2_chr20:47580366-47580435	47580366	47580435	69	chr20:47580366-47580435	known
hsa_circ_2175_STK39	12	14	0.857143	STK39_chr2:169020248-169020390	169020248	169020390	142	chr2:169020248-169020390	known
hsa_circ_2289_CARMIL1	12	14	0.857143	CARMIL1_chr6:25517574-25517643	25517574	25517643	69	chr6:25517574-25517643	known
hsa_circ_2444_DENND1A	12	14	0.857143	DENND1A_chr9:126371714-126371760	126371714	126371760	46	chr9:126371714-126371760	known
hsa_circ_2664_LARS	12	14	0.857143	LARS_chr5:145519766-145519824	145519766	145519824	58	chr5:145519766-145519824	known
hsa_circ_2725_L3MBTL4	12	14	0.857143	L3MBTL4_chr18:6301901-6301956	6301901	6301956	55	chr18:6301901-6301956	known
hsa_circ_2772_PCCA	12	14	0.857143	PCCA_chr13:100962086-100962162	100962086	100962162	76	chr13:100962086-100962162	known
hsa_circ_2884_NAAA	12	14	0.857143	NAAA_chr4:76841890-76841953	76841890	76841953	63	chr4:76841890-76841953	known
hsa_circ_3060_ASPH	12	14	0.857143	ASPH_chr8:62531536-62531578	62531536	62531578	42	chr8:62531536-62531578	known
hsa_circ_0551_ZDHHC21	49	57	0.859649	ZDHHC21_chr9:14674184-14674383	14674184	14674383	199	chr9:14674184-14674383	known
hsa_circ_0191_AKT3	37	43	0.860465	AKT3_chr1:243809194-243809339	243809194	243809339	145	chr1:243809194-243809339	known
hsa_circ_0037_ERC1	298	346	0.861272	ERC1_chr12:1519554-1519619	1519554	1519619	65	chr12:1519554-1519619	known
hsa_circ_0372_LRRC49	19	22	0.863636	LRRC49_chr15:71228825-71229161	71228825	71229161	336	chr15:71228825-71229161	known
hsa_circ_1203_FOCAD	19	22	0.863636	FOCAD_chr9:20907148-20907241	20907148	20907241	93	chr9:20907148-20907241	known
hsa_circ_1571_ADCY2	19	22	0.863636	ADCY2_chr5:7712968-7713012	7712968	7713012	44	chr5:7712968-7713012	known
hsa_circ_1978_FOCAD	19	22	0.863636	FOCAD_chr9:20912864-20912953	20912864	20912953	89	chr9:20912864-20912953	known
hsa_circ_2848_DGKI	19	22	0.863636	DGKI_chr7:137284568-137284651	137284568	137284651	83	chr7:137284568-137284651	known
hsa_circ_0234_GPATCH2L	64	74	0.864865	GPATCH2L_chr14:76644234-76646365	76644234	76646365	2131	chr14:76644234-76646365	known
hsa_circ_0218_PCCA	52	60	0.866667	PCCA_chr13:100992410-100992513	100992410	100992513	103	chr13:100992410-100992513	known
hsa_circ_0815_MAGI2	13	15	0.866667	MAGI2_chr7:77814821-77814987	77814821	77814987	166	chr7:77814821-77814987	known
hsa_circ_0846_COL28A1	13	15	0.866667	COL28A1_chr7:7550721-7550766	7550721	7550766	45	chr7:7550721-7550766	known
hsa_circ_0942_KIF16B	26	30	0.866667	KIF16B_chr20:16478257-16478323	16478257	16478323	66	chr20:16478257-16478323	known
hsa_circ_1101_APPL1	13	15	0.866667	APPL1_chr3:57286296-57286339	57286296	57286339	43	chr3:57286296-57286339	known
hsa_circ_1109_FMNL2	26	30	0.866667	FMNL2_chr2:153431649-153431758	153431649	153431758	109	chr2:153431649-153431758	known
hsa_circ_2161_FNDC3B	13	15	0.866667	FNDC3B_chr3:172016517-172016577	172016517	172016577	60	chr3:172016517-172016577	known
hsa_circ_2380_ARMH1	13	15	0.866667	ARMH1_chr1:45162773-45162842	45162773	45162842	69	chr1:45162773-45162842	known
hsa_circ_2663_TARS	13	15	0.866667	TARS_chr5:33458670-33458769	33458670	33458769	99	chr5:33458670-33458769	known
hsa_circ_2693_EML6	13	15	0.866667	EML6_chr2:55138090-55138179	55138090	55138179	89	chr2:55138090-55138179	known
hsa_circ_2751_VPS35L	13	15	0.866667	12read_novelExon_chr16:19641110-19641142	19641110	19641142	32	chr16:19641110-19641142	novel
hsa_circ_3385_ANKHD1	13	15	0.866667	ANKHD1_chr5:139828795-139828890	139828795	139828890	95	chr5:139828795-139828890	known
hsa_circ_3466_SIPA1L3	13	15	0.866667	SIPA1L3_chr19:38609945-38610522	38609945	38610522	577	chr19:38609945-38610522	known
hsa_circ_3489_RBFOX1	13	15	0.866667	RBFOX1_chr16:7714765-7714970	7714765	7714970	205	chr16:7714765-7714970	known
hsa_circ_3503_UNC13C	13	15	0.866667	UNC13C_chr15:54527227-54527306	54527227	54527306	79	chr15:54527227-54527306	known
hsa_circ_0759_SH3KBP1	33	38	0.868421	SH3KBP1_chrX:19705734-19705809	19705734	19705809	75	chrX:19705734-19705809	known
hsa_circ_0272_PPP4R1	86	99	0.868687	PPP4R1_chr18:9593765-9593872	9593765	9593872	107	chr18:9593765-9593872	known
hsa_circ_0314_PICALM	20	23	0.869565	PICALM_chr11:85718411-85718626	85718411	85718626	215	chr11:85718411-85718626	known
hsa_circ_0370_TASP1	20	23	0.869565	TASP1_chr20:13550153-13550233	13550153	13550233	80	chr20:13550153-13550233	known
hsa_circ_1043_SNTG1	20	23	0.869565	SNTG1_chr8:51363115-51363159	51363115	51363159	44	chr8:51363115-51363159	known
hsa_circ_9869_LOC100507557	20	23	0.869565	SHPRH_chr6:146209155-146209236	146209155	146209236	81	chr6:146209155-146209236	known
hsa_circ_0595_NRXN3	27	31	0.870968	NRXN3_chr14:80158515-80158605	80158515	80158605	90	chr14:80158515-80158605	known
hsa_circ_0744_STXBP5	27	31	0.870968	STXBP5_chr6:147556385-147556467	147556385	147556467	82	chr6:147556385-147556467	known
hsa_circ_0786_RALGPS1	27	31	0.870968	RALGPS1_chr9:129739973-129740585	129739973	129740585	612	chr9:129739973-129740585	known
hsa_circ_0846_COL28A1	27	31	0.870968	COL28A1_chr7:7530208-7530277	7530208	7530277	69	chr7:7530208-7530277	known
hsa_circ_0933_UBE3D	27	31	0.870968	UBE3D_chr6:83745744-83748204	83745744	83748204	2460	chr6:83745744-83748204	known
hsa_circ_0364_STK39	75	86	0.872093	STK39_chr2:168873552-168873605	168873552	168873605	53	chr2:168873552-168873605	known
hsa_circ_0204_SATB2	42	48	0.875	SATB2_chr2:200233327-200233666	200233327	200233666	339	chr2:200233327-200233666	known
hsa_circ_0362_MAGI2	21	24	0.875	MAGI2_chr7:77762205-77762377	77762205	77762377	172	chr7:77762205-77762377	known
hsa_circ_0721_FIP1L1	35	40	0.875	FIP1L1_chr4:54308419-54308874	54308419	54308874	455	chr4:54308419-54308874	known
hsa_circ_0746_ERC2	21	24	0.875	ERC2_chr3:55717821-55717887	55717821	55717887	66	chr3:55717821-55717887	known
hsa_circ_0828_PHKB	14	16	0.875	PHKB_chr16:47549431-47549512	47549431	47549512	81	chr16:47549431-47549512	known
hsa_circ_1045_ADAM9	14	16	0.875	ADAM9_chr8:38869176-38869235	38869176	38869235	59	chr8:38869176-38869235	known
hsa_circ_12406_PTK2	14	16	0.875	PTK2_chr8:141710868-141711121	141710868	141711121	253	chr8:141710868-141711121	known
hsa_circ_1315_NMNAT2	21	24	0.875	NMNAT2_chr1:183252000-183253174	183252000	183253174	1174	chr1:183252000-183253174	known
hsa_circ_1351_CHD6	21	24	0.875	CHD6_chr20:40179943-40179999	40179943	40179999	56	chr20:40179943-40179999	known
hsa_circ_13919_CACNA1D	14	16	0.875	CACNA1D_chr3:53707049-53707153	53707049	53707153	104	chr3:53707049-53707153	known
hsa_circ_1555_SNTG1	21	24	0.875	SNTG1_chr8:51351102-51351159	51351102	51351159	57	chr8:51351102-51351159	known
hsa_circ_1655_DGKB	21	24	0.875	DGKB_chr7:14647058-14647133	14647058	14647133	75	chr7:14647058-14647133	known
hsa_circ_1750_SPIN1	21	24	0.875	SPIN1_chr9:91063855-91063904	91063855	91063904	49	chr9:91063855-91063904	known
hsa_circ_1925_RPAP2	14	16	0.875	RPAP2_chr1:92811402-92811471	92811402	92811471	69	chr1:92811402-92811471	known
hsa_circ_1978_FOCAD	21	24	0.875	FOCAD_chr9:20916891-20916936	20916891	20916936	45	chr9:20916891-20916936	known
hsa_circ_2136_PTPRK	21	24	0.875	PTPRK_chr6:128388663-128388937	128388663	128388937	274	chr6:128388663-128388937	known
hsa_circ_2262_EYA1	14	16	0.875	EYA1_chr8:72181974-72182058	72181974	72182058	84	chr8:72181974-72182058	known
hsa_circ_2325_TRAPPC12	14	16	0.875	TRAPPC12_chr2:3461391-3461464	3461391	3461464	73	chr2:3461391-3461464	known
hsa_circ_2454_DYNC1I1	14	16	0.875	DYNC1I1_chr7:95499194-95499310	95499194	95499310	116	chr7:95499194-95499310	known
hsa_circ_2735_TRIM37	14	16	0.875	TRIM37_chr17:57119173-57119259	57119173	57119259	86	chr17:57119173-57119259	known
hsa_circ_2909_USP13	14	16	0.875	USP13_chr3:179439189-179439377	179439189	179439377	188	chr3:179439189-179439377	known
hsa_circ_2990_TTC7B	14	16	0.875	TTC7B_chr14:91124647-91124731	91124647	91124731	84	chr14:91124647-91124731	known
hsa_circ_3037_SFMBT2	14	16	0.875	SFMBT2_chr10:7269816-7269899	7269816	7269899	83	chr10:7269816-7269899	known
hsa_circ_5925_SLC30A7	28	32	0.875	SLC30A7_chr1:101383632-101383683	101383632	101383683	51	chr1:101383632-101383683	known
hsa_circ_0377_HMGCL	36	41	0.878049	HMGCL_chr1:24142855-24143260	24142855	24143260	405	chr1:24142855-24143260	known
hsa_circ_0623_PCNX2	36	41	0.878049	PCNX2_chr1:233335899-233336010	233335899	233336010	111	chr1:233335899-233336010	known
hsa_circ_3526_PPHLN1	36	41	0.878049	PPHLN1_chr12:42768664-42769100	42768664	42769100	436	chr12:42768664-42769100	known
hsa_circ_0191_AKT3	58	66	0.878788	AKT3_chr1:243858892-243859018	243858892	243859018	126	chr1:243858892-243859018	known
hsa_circ_0255_GLCCI1	87	99	0.878788	GLCCI1_chr7:8095062-8095179	8095062	8095179	117	chr7:8095062-8095179	known
hsa_circ_0742_RIMS1	29	33	0.878788	10read_novelExon_chr6:73023363-73023375	73023363	73023375	12	chr6:73023363-73023375	novel
hsa_circ_1005_SCARA5	29	33	0.878788	SCARA5_chr8:27767179-27767260	27767179	27767260	81	chr8:27767179-27767260	known
hsa_circ_0062_PTK2	175	199	0.879397	PTK2_chr8:141874410-141874498	141874410	141874498	88	chr8:141874410-141874498	known
hsa_circ_0422_PAK3	44	50	0.88	PAK3_chrX:110395637-110395990	110395637	110395990	353	chrX:110395637-110395990	known
hsa_circ_0712_EML5	44	50	0.88	EML5_chr14:89202707-89202909	89202707	89202909	202	chr14:89202707-89202909	known
hsa_circ_1540_SORBS1	22	25	0.88	SORBS1_chr10:97101041-97101167	97101041	97101167	126	chr10:97101041-97101167	known
hsa_circ_1613_NPAS3	22	25	0.88	NPAS3_chr14:33836391-33836474	33836391	33836474	83	chr14:33836391-33836474	known
hsa_circ_1892_TMEM181	22	25	0.88	TMEM181_chr6:159029364-159029495	159029364	159029495	131	chr6:159029364-159029495	known
hsa_circ_0343_TNIK	52	59	0.881356	TNIK_chr3:170895114-170895169	170895114	170895169	55	chr3:170895114-170895169	known
hsa_circ_0122_AKT3	45	51	0.882353	AKT3_chr1:243800912-243801044	243800912	243801044	132	chr1:243800912-243801044	known
hsa_circ_0896_NDUFS1	30	34	0.882353	NDUFS1_chr2:206994811-206994966	206994811	206994966	155	chr2:206994811-206994966	known
hsa_circ_0934_GUSBP2	45	51	0.882353	GUSBP2_chr6:26853137-26853222	26853137	26853222	85	chr6:26853137-26853222	known
hsa_circ_10731_DYM	15	17	0.882353	DYM_chr18:46889530-46889603	46889530	46889603	73	chr18:46889530-46889603	known
hsa_circ_1230_NDUFS1	15	17	0.882353	NDUFS1_chr2:207013743-207013820	207013743	207013820	77	chr2:207013743-207013820	known
hsa_circ_12525_RUNDC3B	15	17	0.882353	RUNDC3B_chr7:87323223-87323274	87323223	87323274	51	chr7:87323223-87323274	known
hsa_circ_1337_ARHGAP10	15	17	0.882353	ARHGAP10_chr4:148827788-148827870	148827788	148827870	82	chr4:148827788-148827870	known
hsa_circ_1520_GPHN	15	17	0.882353	GPHN_chr14:67578577-67578636	67578577	67578636	59	chr14:67578577-67578636	known
hsa_circ_1673_TBC1D14	15	17	0.882353	TBC1D14_chr4:7008358-7008453	7008358	7008453	95	chr4:7008358-7008453	known
hsa_circ_1676_SCRG1	15	17	0.882353	12read_novelExon_chr4:174309663-174309725	174309663	174309725	62	chr4:174309663-174309725	novel
hsa_circ_2135_MAP7	15	17	0.882353	MAP7_chr6:136732757-136732835	136732757	136732835	78	chr6:136732757-136732835	known
hsa_circ_2153_MAGI1	15	17	0.882353	MAGI1_chr3:65428466-65428524	65428466	65428524	58	chr3:65428466-65428524	known
hsa_circ_2507_CCDC134	15	17	0.882353	CCDC134_chr22:42205882-42206004	42205882	42206004	122	chr22:42205882-42206004	known
hsa_circ_2960_TBCD	15	17	0.882353	TBCD_chr17:80842020-80842078	80842020	80842078	58	chr17:80842020-80842078	known
hsa_circ_3620_RIMS2	15	17	0.882353	RIMS2_chr8:104943490-104943621	104943490	104943621	131	chr8:104943490-104943621	known
hsa_circ_0234_GPATCH2L	91	103	0.883495	GPATCH2L_chr14:76647106-76647192	76647106	76647192	86	chr14:76647106-76647192	known
hsa_circ_13022_CARMIL1	23	26	0.884615	CARMIL1_chr6:25482484-25482571	25482484	25482571	87	chr6:25482484-25482571	known
hsa_circ_1540_SORBS1	23	26	0.884615	SORBS1_chr10:97110965-97111133	97110965	97111133	168	chr10:97110965-97111133	known
hsa_circ_1655_DGKB	31	35	0.885714	13read_novelExon_chr7:14737719-14737787	14737719	14737787	68	chr7:14737719-14737787	novel
hsa_circ_1655_DGKB	31	35	0.885714	DGKB_chr7:14737719-14737794	14737719	14737794	75	chr7:14737719-14737794	known
hsa_circ_0138_BIRC6	144	162	0.888889	BIRC6_chr2:32613817-32614011	32613817	32614011	194	chr2:32613817-32614011	known
hsa_circ_0753_VPS35L	16	18	0.888889	VPS35L_chr16:19661703-19661781	19661703	19661781	78	chr16:19661703-19661781	known
hsa_circ_0829_MYO1E	32	36	0.888889	MYO1E_chr15:59494524-59494606	59494524	59494606	82	chr15:59494524-59494606	known
hsa_circ_1346_BIRC6	24	27	0.888889	BIRC6-AS1_chr2:32602698-32602747	32602698	32602747	49	chr2:32602698-32602747	known
hsa_circ_1386_PLPBP	24	27	0.888889	PLPBP_chr8:37623797-37624259	37623797	37624259	462	chr8:37623797-37624259	known
hsa_circ_14901_GTDC1	16	18	0.888889	GTDC1_chr2:144993242-144993307	144993242	144993307	65	chr2:144993242-144993307	known
hsa_circ_1996_RBM33	16	18	0.888889	RBM33_chr7:155465560-155465609	155465560	155465609	49	chr7:155465560-155465609	known
hsa_circ_2067_TRIP4	16	18	0.888889	TRIP4_chr15:64706283-64706410	64706283	64706410	127	chr15:64706283-64706410	known
hsa_circ_2404_CLIP1	16	18	0.888889	CLIP1_chr12:122794308-122794429	122794308	122794429	121	chr12:122794308-122794429	known
hsa_circ_2509_TNRC6B	16	18	0.888889	TNRC6B_chr22:40674002-40674048	40674002	40674048	46	chr22:40674002-40674048	known
hsa_circ_0245_ASPH	81	91	0.89011	ASPH_chr8:62546241-62546286	62546241	62546286	45	chr8:62546241-62546286	known
hsa_circ_0706_GRK4	57	64	0.890625	GRK4_chr4:3039100-3039238	3039100	3039238	138	chr4:3039100-3039238	known
hsa_circ_0384_VMP1	90	101	0.891089	VMP1_chr17:57842331-57842499	57842331	57842499	168	chr17:57842331-57842499	known
hsa_circ_0582_ATP9B	33	37	0.891892	ATP9B_chr18:76914501-76914555	76914501	76914555	54	chr18:76914501-76914555	known
hsa_circ_1032_IFT46	33	37	0.891892	IFT46_chr11:118427620-118428371	118427620	118428371	751	chr11:118427620-118428371	known
hsa_circ_0122_AKT3	124	139	0.892086	AKT3_chr1:243776972-243777041	243776972	243777041	69	chr1:243776972-243777041	known
hsa_circ_0503_RAD23B	25	28	0.892857	RAD23B_chr9:110086170-110086298	110086170	110086298	128	chr9:110086170-110086298	known
hsa_circ_0986_NEDD4L	25	28	0.892857	NEDD4L_chr18:55919232-55919286	55919232	55919286	54	chr18:55919232-55919286	known
hsa_circ_1020_UXS1	25	28	0.892857	UXS1_chr2:106780122-106780166	106780122	106780166	44	chr2:106780122-106780166	known
hsa_circ_1118_TBCD	25	28	0.892857	TBCD_chr17:80767583-80767658	80767583	80767658	75	chr17:80767583-80767658	known
hsa_circ_1152_MSRA	25	28	0.892857	MSRA_chr8:10107932-10108427	10107932	10108427	495	chr8:10107932-10108427	known
hsa_circ_1201_SH3KBP1	25	28	0.892857	SH3KBP1_chrX:19713112-19713169	19713112	19713169	57	chrX:19713112-19713169	known
hsa_circ_8412_RYK	25	28	0.892857	RYK_chr3:133901845-133902247	133901845	133902247	402	chr3:133901845-133902247	known
hsa_circ_0145_SH3KBP1	151	169	0.893491	SH3KBP1_chrX:19649981-19650076	19649981	19650076	95	chrX:19649981-19650076	known
hsa_circ_0191_AKT3	42	47	0.893617	AKT3_chr1:243828073-243828185	243828073	243828185	112	chr1:243828073-243828185	known
hsa_circ_0738_NFIB	34	38	0.894737	NFIB_chr9:14155823-14155892	14155823	14155892	69	chr9:14155823-14155892	known
hsa_circ_0782_ARHGAP32	17	19	0.894737	ARHGAP32_chr11:128993782-128993824	128993782	128993824	42	chr11:128993782-128993824	known
hsa_circ_0962_DOCK1	17	19	0.894737	AL359094.1_chr10:128816851-128817224	128816851	128817224	373	chr10:128816851-128817224	known
hsa_circ_10910_SNTB2	17	19	0.894737	SNTB2_chr16:69317950-69318147	69317950	69318147	197	chr16:69317950-69318147	known
hsa_circ_1434_SSH2	17	19	0.894737	SSH2_chr17:27994147-27994241	27994147	27994241	94	chr17:27994147-27994241	known
hsa_circ_1520_GPHN	17	19	0.894737	GPHN_chr14:67567572-67567628	67567572	67567628	56	chr14:67567572-67567628	known
hsa_circ_1692_GRIK1	17	19	0.894737	GRIK1_chr21:31027129-31027183	31027129	31027183	54	chr21:31027129-31027183	known
hsa_circ_18256_ARMH3	17	19	0.894737	ARMH3_chr10:103717406-103717489	103717406	103717489	83	chr10:103717406-103717489	known
hsa_circ_1896_HOMER1	17	19	0.894737	HOMER1_chr5:78742875-78742968	78742875	78742968	93	chr5:78742875-78742968	known
hsa_circ_1898_PDE8B	17	19	0.894737	PDE8B_chr5:76633051-76633140	76633051	76633140	89	chr5:76633051-76633140	known
hsa_circ_1946_LRCH1	17	19	0.894737	LRCH1_chr13:47269027-47269152	47269027	47269152	125	chr13:47269027-47269152	known
hsa_circ_2005_FIG4	17	19	0.894737	FIG4_chr6:110106172-110106231	110106172	110106231	59	chr6:110106172-110106231	known
hsa_circ_2848_DGKI	17	19	0.894737	DGKI_chr7:137282592-137282653	137282592	137282653	61	chr7:137282592-137282653	known
hsa_circ_3074_MAGI2	17	19	0.894737	MAGI2_chr7:78130893-78131104	78130893	78131104	211	chr7:78130893-78131104	known
hsa_circ_3489_RBFOX1	17	19	0.894737	RBFOX1_chr16:7726775-7726840	7726775	7726840	65	chr16:7726775-7726840	known
hsa_circ_0145_SH3KBP1	129	144	0.895833	SH3KBP1_chrX:19663517-19663593	19663517	19663593	76	chrX:19663517-19663593	known
hsa_circ_0245_ASPH	78	87	0.896552	ASPH_chr8:62555446-62555479	62555446	62555479	33	chr8:62555446-62555479	known
hsa_circ_0850_COL21A1	26	29	0.896552	COL21A1_chr6:55990188-55990418	55990188	55990418	230	chr6:55990188-55990418	known
hsa_circ_1093_AFF4	26	29	0.896552	AFF4_chr5:132267869-132267914	132267869	132267914	45	chr5:132267869-132267914	known
hsa_circ_1203_FOCAD	26	29	0.896552	FOCAD_chr9:20885107-20885528	20885107	20885528	421	chr9:20885107-20885528	known
hsa_circ_0284_TANGO6	87	97	0.896907	TANGO6_chr16:68909056-68909193	68909056	68909193	137	chr16:68909056-68909193	known
hsa_circ_0068_RERE	35	39	0.897436	RERE_chr1:8616533-8616630	8616533	8616630	97	chr1:8616533-8616630	known
hsa_circ_0623_PCNX2	35	39	0.897436	PCNX2_chr1:233314811-233314921	233314811	233314921	110	chr1:233314811-233314921	known
hsa_circ_11119_TMEM260	44	49	0.897959	TMEM260_chr14:57101616-57101671	57101616	57101671	55	chr14:57101616-57101671	known
hsa_circ_0247_DOCK1	53	59	0.898305	DOCK1_chr10:128780181-128780237	128780181	128780237	56	chr10:128780181-128780237	known

## Sheet: circNick-LRS mouse exon usage
Internal circRNA IDs	Exon used	Exon covered by read	Usage level	exon	start	end	length	Genomic position	Novel or known
mmu_circ_0699_Creb1	11	100	0.11	Creb1_chr1:64575195-64575259	64575195	64575259	64	chr1:64575195-64575259	known
mmu_circ_0102_Ppp1r9a	37	330	0.112121	Ppp1r9a_chr6:5062117-5062192	5062117	5062192	75	chr6:5062117-5062192	known
mmu_circ_0026_Atxn1	154	1171	0.131512	24read_novelExon_chr13:45743834-45744019	45743834	45744019	185	chr13:45743834-45744019	novel
mmu_circ_0308_Nrxn1	14	104	0.134615	Nrxn1_chr17:90561801-90561828	90561801	90561828	27	chr17:90561801-90561828	known
mmu_circ_0162_Zbtb16	52	362	0.143646	19read_novelExon_chr9:48720424-48720560	48720424	48720560	136	chr9:48720424-48720560	novel
mmu_circ_0262_Eri3	33	201	0.164179	Eri3_chr4:117587784-117587980	117587784	117587980	196	chr4:117587784-117587980	known
mmu_circ_0739_Unc5c	11	66	0.166667	Gm43826_chr3:141686552-141689164	141686552	141689164	2612	chr3:141686552-141689164	known
mmu_circ_0531_Nrxn3	12	70	0.171429	Nrxn3_chr12:89517905-89517932	89517905	89517932	27	chr12:89517905-89517932	known
mmu_circ_0454_Pdss2	17	99	0.171717	Pdss2_chr10:43402512-43402627	43402512	43402627	115	chr10:43402512-43402627	known
mmu_circ_0001_Magi1	1418	7011	0.202254	88read_novelExon_chr6:93806194-93806396	93806194	93806396	202	chr6:93806194-93806396	novel
mmu_circ_1026_Meis2	17	80	0.2125	Meis2_chr2:116041938-116042046	116041938	116042046	108	chr2:116041938-116042046	known
mmu_circ_1026_Meis2	18	81	0.222222	Meis2_chr2:116041938-116042127	116041938	116042127	189	chr2:116041938-116042127	known
mmu_circ_0125_Tasp1	86	362	0.237569	20read_novelExon_chr2:140030600-140030863	140030600	140030863	263	chr2:140030600-140030863	novel
mmu_circ_0618_Dnm3	12	49	0.244898	Dnm3_chr1:162273603-162273649	162273603	162273649	46	chr1:162273603-162273649	known
mmu_circ_0982_Agap1	16	65	0.246154	23read_novelExon_chr1:89617698-89617701	89617698	89617701	3	chr1:89617698-89617701	novel
mmu_circ_0237_Tle4	62	233	0.266094	21read_novelExon_chr19:14548074-14548162	14548074	14548162	88	chr19:14548074-14548162	novel
mmu_circ_1058_Fndc3b	11	41	0.268293	12read_novelExon_chr3:27490132-27490143	27490132	27490143	11	chr3:27490132-27490143	novel
mmu_circ_0760_Dennd1a	15	55	0.272727	14read_novelExon_chr2:37997202-37997261	37997202	37997261	59	chr2:37997202-37997261	novel
mmu_circ_0186_Nrxn1	139	489	0.284254	Nrxn1_chr17:90701966-90702011	90701966	90702011	45	chr17:90701966-90702011	known
mmu_circ_1890_Sfmbt2	12	40	0.3	Sfmbt2_chr2:10381022-10381066	10381022	10381066	44	chr2:10381022-10381066	known
mmu_circ_0407_Dennd1b	39	129	0.302326	10read_novelExon_chr1:139093980-139094097	139093980	139094097	117	chr1:139093980-139094097	novel
mmu_circ_1990_Cadm1	10	33	0.30303	Cadm1_chr9:47818733-47819080	47818733	47819080	347	chr9:47818733-47819080	known
mmu_circ_0329_Snrk	29	95	0.305263	Snrk_chr9:122133960-122134076	122133960	122134076	116	chr9:122133960-122134076	known
mmu_circ_0295_Ssbp2	30	96	0.3125	Ssbp2_chr13:91533976-91534191	91533976	91534191	215	chr13:91533976-91534191	known
mmu_circ_1163_Lrrfip1	20	64	0.3125	Lrrfip1_chr1:91091601-91091667	91091601	91091667	66	chr1:91091601-91091667	known
mmu_circ_0507_Dgki	28	87	0.321839	29read_novelExon_chr6:37058305-37058428	37058305	37058428	123	chr6:37058305-37058428	novel
mmu_circ_0809_Gm7854	11	32	0.34375	Gm7854_chr5:43188830-43188943	43188830	43188943	113	chr5:43188830-43188943	known
mmu_circ_2396_Foxp1	13	37	0.351351	27read_novelExon_chr6:99429209-99429325	99429209	99429325	116	chr6:99429209-99429325	novel
mmu_circ_0022_Rims2	389	1098	0.354281	Rims2_chr15:39610063-39610141	39610063	39610141	78	chr15:39610063-39610141	known
mmu_circ_0576_Kcnq5	16	45	0.355556	Kcnq5_chr1:21466244-21466409	21466244	21466409	165	chr1:21466244-21466409	known
mmu_circ_1279_Erc1	18	49	0.367347	Erc1_chr6:119713679-119713811	119713679	119713811	132	chr6:119713679-119713811	known
mmu_circ_0809_Gm7854	14	38	0.368421	Gm7854_chr5:43190270-43190342	43190270	43190342	72	chr5:43190270-43190342	known
mmu_circ_0375_Mir485	17	46	0.369565	Mir668_chr12:109734731-109734797	109734731	109734797	66	chr12:109734731-109734797	known
mmu_circ_0845_Elmo1	13	35	0.371429	Elmo1_chr13:20285314-20285359	20285314	20285359	45	chr13:20285314-20285359	known
mmu_circ_0768_Asxl3	27	72	0.375	88read_novelExon_chr18:22393102-22393105	22393102	22393105	3	chr18:22393102-22393105	novel
mmu_circ_1065_Sox2ot	18	48	0.375	Sox2ot_chr3:34615587-34615711	34615587	34615711	124	chr3:34615587-34615711	known
mmu_circ_1013_Hira	29	76	0.381579	Hira_chr16:18895902-18895927	18895902	18895927	25	chr16:18895902-18895927	known
mmu_circ_0407_Dennd1b	48	125	0.384	15read_novelExon_chr1:139092554-139092707	139092554	139092707	153	chr1:139092554-139092707	novel
mmu_circ_0105_Slc8a1	141	359	0.392758	Slc8a1_chr17:81437744-81437813	81437744	81437813	69	chr17:81437744-81437813	known
mmu_circ_0407_Dennd1b	50	125	0.4	Dennd1b_chr1:139092554-139093980	139092554	139093980	1426	chr1:139092554-139093980	known
mmu_circ_2897_Kcnq2	11	27	0.407407	Kcnq2_chr2:181103641-181103671	181103641	181103671	30	chr2:181103641-181103671	known
mmu_circ_2126_Ogdh	18	44	0.409091	Ogdh_chr11:6316977-6317080	6316977	6317080	103	chr11:6316977-6317080	known
mmu_circ_0755_Anks1b	12	29	0.413793	Anks1b_chr10:90940563-90940575	90940563	90940575	12	chr10:90940563-90940575	known
mmu_circ_0025_Bbs9	168	402	0.41791	Bbs9_chr9:22648019-22648034	22648019	22648034	15	chr9:22648019-22648034	known
mmu_circ_2188_Bicdl1	12	28	0.428571	Bicdl1_chr5:115672143-115672155	115672143	115672155	12	chr5:115672143-115672155	known
mmu_circ_0105_Slc8a1	138	316	0.436709	Slc8a1_chr17:81441772-81441790	81441772	81441790	18	chr17:81441772-81441790	known
mmu_circ_0843_Ddhd1	13	29	0.448276	Ddhd1_chr14:45628406-45628874	45628406	45628874	468	chr14:45628406-45628874	known
mmu_circ_0639_Eya3	42	93	0.451613	Eya3_chr4:132657577-132657616	132657577	132657616	39	chr4:132657577-132657616	known
mmu_circ_1806_Luc7l2	10	22	0.454545	Luc7l2_chr6:38598784-38598814	38598784	38598814	30	chr6:38598784-38598814	known
mmu_circ_0325_Rims2	53	116	0.456897	44read_novelExon_chr15:39306091-39306103	39306091	39306103	12	chr15:39306091-39306103	novel
mmu_circ_0298_Dennd1b	19	41	0.463415	Dennd1b_chr1:139085923-139085928	139085923	139085928	5	chr1:139085923-139085928	known
mmu_circ_1677_Ahcyl2	18	38	0.473684	Ahcyl2_chr6:29865386-29865460	29865386	29865460	74	chr6:29865386-29865460	known
mmu_circ_0866_C2cd5	20	42	0.47619	C2cd5_chr6:143066185-143066218	143066185	143066218	33	chr6:143066185-143066218	known
mmu_circ_2295_Pitpnb	11	23	0.478261	Pitpnb_chr5:111347119-111347127	111347119	111347127	8	chr5:111347119-111347127	known
mmu_circ_0298_Dennd1b	20	41	0.487805	Dennd1b_chr1:139085882-139085928	139085882	139085928	46	chr1:139085882-139085928	known
mmu_circ_0111_Crim1	101	203	0.497537	Crim1_chr17:78279972-78280215	78279972	78280215	243	chr17:78279972-78280215	known
mmu_circ_0750_Cntn5	26	52	0.5	35read_novelExon_chr9:10168767-10168833	10168767	10168833	66	chr9:10168767-10168833	novel
mmu_circ_2123_Dnal1	14	28	0.5	Dnal1_chr12:84126530-84126570	84126530	84126570	40	chr12:84126530-84126570	known
mmu_circ_1013_Hira	39	76	0.513158	Hira_chr16:18895902-18896046	18895902	18896046	144	chr16:18895902-18896046	known
mmu_circ_1012_Ptprm	28	54	0.518519	Ptprm_chr17:66810368-66810380	66810368	66810380	12	chr17:66810368-66810380	known
mmu_circ_15765_Dgki	12	23	0.521739	Dgki_chr6:36894775-36894801	36894775	36894801	26	chr6:36894775-36894801	known
mmu_circ_0579_Asph	59	110	0.536364	Asph_chr4:9607796-9607871	9607796	9607871	75	chr4:9607796-9607871	known
mmu_circ_1497_Pcmt1	21	39	0.538462	Pcmt1_chr10:7647618-7647621	7647618	7647621	3	chr10:7647618-7647621	known
mmu_circ_0003_Atxn1	1760	3240	0.54321	33read_novelExon_chr13:45849514-45849588	45849514	45849588	74	chr13:45849514-45849588	novel
mmu_circ_0930_Cpeb3	25	46	0.543478	Cpeb3_chr19:37105790-37105814	37105790	37105814	24	chr19:37105790-37105814	known
mmu_circ_0728_Dnajc1	24	44	0.545455	17read_novelExon_chr2:18295614-18295708	18295614	18295708	94	chr2:18295614-18295708	novel
mmu_circ_2532_Adam22	18	33	0.545455	Adam22_chr5:8087981-8088068	8087981	8088068	87	chr5:8087981-8088068	known
mmu_circ_0199_Cobl	36	65	0.553846	Cobl_chr11:12373328-12373373	12373328	12373373	45	chr11:12373328-12373373	known
mmu_circ_2082_Col19a1	15	27	0.555556	Col19a1_chr1:24451761-24451797	24451761	24451797	36	chr1:24451761-24451797	known
mmu_circ_1518_Nupl1	23	41	0.560976	Gm49336_chr14:60240773-60240964	60240773	60240964	191	chr14:60240773-60240964	known
mmu_circ_2485_Stxbp5l	22	39	0.564103	Stxbp5l_chr16:37186650-37186722	37186650	37186722	72	chr16:37186650-37186722	known
mmu_circ_1725_Acin1	25	44	0.568182	Acin1_chr14:54678742-54678862	54678742	54678862	120	chr14:54678742-54678862	known
mmu_circ_2170_Dgkb	19	33	0.575758	Dgkb_chr12:38166742-38166775	38166742	38166775	33	chr12:38166742-38166775	known
mmu_circ_0841_Rims2	96	166	0.578313	Rims2_chr15:39452223-39452232	39452223	39452232	9	chr15:39452223-39452232	known
mmu_circ_0212_Ttc3	126	216	0.583333	Ttc3_chr16:94384345-94384388	94384345	94384388	43	chr16:94384345-94384388	known
mmu_circ_0953_Ablim2	35	60	0.583333	Ablim2_chr5:35843167-35843204	35843167	35843204	37	chr5:35843167-35843204	known
mmu_circ_0577_Senp6	73	125	0.584	Senp6_chr9:80098885-80098906	80098885	80098906	21	chr9:80098885-80098906	known
mmu_circ_2163_Nudcd1	17	29	0.586207	Nudcd1_chr15:44400019-44400227	44400019	44400227	208	chr15:44400019-44400227	known
mmu_circ_1118_Stk3	27	46	0.586957	Stk3_chr15:35114937-35114958	35114937	35114958	21	chr15:35114937-35114958	known
mmu_circ_0264_Tmeff1	80	136	0.588235	Tmeff1_chr4:48614956-48614983	48614956	48614983	27	chr4:48614956-48614983	known
mmu_circ_3950_Lin7a	10	17	0.588235	Lin7a_chr10:107380226-107380303	107380226	107380303	77	chr10:107380226-107380303	known
mmu_circ_4611_Eif4g3	10	17	0.588235	Eif4g3_chr4:138095908-138095929	138095908	138095929	21	chr4:138095908-138095929	known
mmu_circ_3070_Rdh13	13	22	0.590909	Rdh13_chr7:4443736-4443771	4443736	4443771	35	chr7:4443736-4443771	known
mmu_circ_0841_Rims2	104	173	0.601156	Rims2_chr15:39452223-39452432	39452223	39452432	209	chr15:39452223-39452432	known
mmu_circ_0283_Nol4	86	143	0.601399	Nol4_chr18:22951164-22951205	22951164	22951205	41	chr18:22951164-22951205	known
mmu_circ_2888_Snx27	14	23	0.608696	Snx27_chr3:94561768-94561795	94561768	94561795	27	chr3:94561768-94561795	known
mmu_circ_3470_Ap3b1	14	23	0.608696	Ap3b1_chr13:94543983-94544321	94543983	94544321	338	chr13:94543983-94544321	known
mmu_circ_4807_Ccdc91	11	18	0.611111	Ccdc91_chr6:147533275-147533363	147533275	147533363	88	chr6:147533275-147533363	known
mmu_circ_2532_Adam22	16	26	0.615385	Adam22_chr5:8090141-8090252	8090141	8090252	111	chr5:8090141-8090252	known
mmu_circ_3208_Zdhhc14	16	26	0.615385	Zdhhc14_chr17:5714968-5715017	5714968	5715017	49	chr17:5714968-5715017	known
mmu_circ_0199_Cobl	103	167	0.616766	Cobl_chr11:12365104-12365179	12365104	12365179	75	chr11:12365104-12365179	known
mmu_circ_1651_Elf2	29	47	0.617021	Elf2_chr3:51299782-51299885	51299782	51299885	103	chr3:51299782-51299885	known
mmu_circ_0832_Magi2	26	42	0.619048	Magi2_chr5:20543584-20543626	20543584	20543626	42	chr5:20543584-20543626	known
mmu_circ_0149_Tasp1	41	66	0.621212	Tasp1_chr2:139985128-139985208	139985128	139985208	80	chr2:139985128-139985208	known
mmu_circ_0420_Oxr1	15	24	0.625	Oxr1_chr15:41819838-41820233	41819838	41820233	395	chr15:41819838-41820233	known
mmu_circ_0953_Ablim2	42	67	0.626866	Ablim2_chr5:35843167-35843266	35843167	35843266	99	chr5:35843167-35843266	known
mmu_circ_1351_Zfyve9	12	19	0.631579	Zfyve9_chr4:108656926-108657007	108656926	108657007	81	chr4:108656926-108657007	known
mmu_circ_1981_Ttc7b	12	19	0.631579	Ttc7b_chr12:100332578-100332909	100332578	100332909	331	chr12:100332578-100332909	known
mmu_circ_4314_Pitpnc1	21	33	0.636364	Pitpnc1_chr11:107321586-107321675	107321586	107321675	89	chr11:107321586-107321675	known
mmu_circ_0402_Sh3kbp1	74	116	0.637931	Sh3kbp1_chrX:159961764-159961893	159961764	159961893	129	chrX:159961764-159961893	known
mmu_circ_1919_Ube2k	16	25	0.64	Ube2k_chr5:65571531-65571590	65571531	65571590	59	chr5:65571531-65571590	known
mmu_circ_2575_Cipc	16	25	0.64	Cipc_chr12:86959727-86959828	86959727	86959828	101	chr12:86959727-86959828	known
mmu_circ_2888_Snx27	16	25	0.64	Snx27_chr3:94531223-94531872	94531223	94531872	649	chr3:94531223-94531872	known
mmu_circ_2795_Csmd2	18	28	0.642857	Csmd2_chr4:128419471-128419598	128419471	128419598	127	chr4:128419471-128419598	known
mmu_circ_0561_Rnf4	56	87	0.643678	Rnf4_chr5:34349549-34349868	34349549	34349868	319	chr5:34349549-34349868	known
mmu_circ_1008_Oma1	38	59	0.644068	Oma1_chr4:103328837-103328889	103328837	103328889	52	chr4:103328837-103328889	known
mmu_circ_1377_C2cd5	11	17	0.647059	C2cd5_chr6:143031561-143031625	143031561	143031625	64	chr6:143031561-143031625	known
mmu_circ_0553_Arhgap10	13	20	0.65	Arhgap10_chr8:77351613-77351672	77351613	77351672	59	chr8:77351613-77351672	known
mmu_circ_1377_C2cd5	13	20	0.65	C2cd5_chr6:143031244-143031306	143031244	143031306	62	chr6:143031244-143031306	known
mmu_circ_1677_Ahcyl2	26	40	0.65	Ahcyl2_chr6:29864162-29867419	29864162	29867419	3257	chr6:29864162-29867419	known
mmu_circ_2396_Foxp1	26	40	0.65	28read_novelExon_chr6:99399604-99399717	99399604	99399717	113	chr6:99399604-99399717	novel
mmu_circ_0420_Oxr1	15	23	0.652174	Oxr1_chr15:41817081-41817266	41817081	41817266	185	chr15:41817081-41817266	known
mmu_circ_3127_Npas3	19	29	0.655172	Npas3_chr12:53501389-53501440	53501389	53501440	51	chr12:53501389-53501440	known
mmu_circ_1072_Rims1	40	61	0.655738	Rims1_chr1:22630411-22630480	22630411	22630480	69	chr1:22630411-22630480	known
mmu_circ_0044_Gas2	126	192	0.65625	Gas2_chr7:51931363-51931426	51931363	51931426	63	chr7:51931363-51931426	known
mmu_circ_0553_Arhgap10	21	32	0.65625	Arhgap10_chr8:77365085-77365160	77365085	77365160	75	chr8:77365085-77365160	known
mmu_circ_1363_Rims1	29	44	0.659091	Rims1_chr1:22425870-22425933	22425870	22425933	63	chr1:22425870-22425933	known
mmu_circ_1769_Cntn5	18	27	0.666667	Cntn5_chr9:9781670-9781791	9781670	9781791	121	chr9:9781670-9781791	known
mmu_circ_19672_Lrrc7	10	15	0.666667	Lrrc7_chr3:158413129-158413205	158413129	158413205	76	chr3:158413129-158413205	known
mmu_circ_2058_Frg2f1	22	33	0.666667	Frg2f1_chr4:119533543-119533549	119533543	119533549	6	chr4:119533543-119533549	known
mmu_circ_2252_Mindy3	10	15	0.666667	Mindy3_chr2:12401069-12401076	12401069	12401076	7	chr2:12401069-12401076	known
mmu_circ_3575_Usp13	14	21	0.666667	Usp13_chr3:32914987-32915033	32914987	32915033	46	chr3:32914987-32915033	known
mmu_circ_3743_Ank	10	15	0.666667	Ank_chr15:27562723-27562894	27562723	27562894	171	chr15:27562723-27562894	known
mmu_circ_0416_Parp11	89	133	0.669173	Parp11_chr6:127471547-127472028	127471547	127472028	481	chr6:127471547-127472028	known
mmu_circ_1163_Lrrfip1	31	46	0.673913	Lrrfip1_chr1:91100576-91100581	91100576	91100581	5	chr1:91100576-91100581	known
mmu_circ_0648_Esyt2	52	77	0.675325	Esyt2_chr12:116318991-116319361	116318991	116319361	370	chr12:116318991-116319361	known
mmu_circ_1863_Ptk2	25	37	0.675676	Ptk2_chr15:73365040-73365195	73365040	73365195	155	chr15:73365040-73365195	known
mmu_circ_1297_Patj	21	31	0.677419	10read_novelExon_chr4:98469221-98469239	98469221	98469239	18	chr4:98469221-98469239	novel
mmu_circ_3149_Phf8	19	28	0.678571	Phf8_chrX:151572365-151572668	151572365	151572668	303	chrX:151572365-151572668	known
mmu_circ_3156_Chordc1	19	28	0.678571	Gm19178_chr9:18298832-18300651	18298832	18300651	1819	chr9:18298832-18300651	known
mmu_circ_13277_Eif4e3	17	25	0.68	Foxp1_chr6:99435215-99435345	99435215	99435345	130	chr6:99435215-99435345	known
mmu_circ_1427_Pcbp3	17	25	0.68	Pcbp3_chr10:76799528-76799552	76799528	76799552	24	chr10:76799528-76799552	known
mmu_circ_20934_Ppp3cc	17	25	0.68	Ppp3cc_chr14:70247573-70247719	70247573	70247719	146	chr14:70247573-70247719	known
mmu_circ_1008_Oma1	45	66	0.681818	Oma1_chr4:103328837-103328966	103328837	103328966	129	chr4:103328837-103328966	known
mmu_circ_1332_Wdr78	15	22	0.681818	Wdr78_chr4:103066259-103066486	103066259	103066486	227	chr4:103066259-103066486	known
mmu_circ_8610_Rbfox1	15	22	0.681818	Rbfox1_chr16:7363864-7363904	7363864	7363904	40	chr16:7363864-7363904	known
mmu_circ_13909_Frmd4a	13	19	0.684211	Frmd4a_chr2:4535172-4535230	4535172	4535230	58	chr2:4535172-4535230	known
mmu_circ_2027_Ttc7b	11	16	0.6875	Ttc7b_chr12:100446859-100446981	100446859	100446981	122	chr12:100446859-100446981	known
mmu_circ_3839_Atp8a1	11	16	0.6875	Atp8a1_chr5:67745579-67745629	67745579	67745629	50	chr5:67745579-67745629	known
mmu_circ_0555_Phf21a	73	106	0.688679	Phf21a_chr2:92228478-92228481	92228478	92228481	3	chr2:92228478-92228481	known
mmu_circ_1917_Cnot6l	29	42	0.690476	Cnot6l_chr5:96128942-96129028	96128942	96129028	86	chr5:96128942-96129028	known
mmu_circ_1077_Fat3	36	52	0.692308	15read_novelExon_chr9:16029291-16029360	16029291	16029360	69	chr9:16029291-16029360	novel
mmu_circ_2186_Actr3b	25	36	0.694444	14read_novelExon_chr5:25810024-25810130	25810024	25810130	106	chr5:25810024-25810130	novel
mmu_circ_0579_Asph	41	59	0.694915	Asph_chr4:9598732-9598780	9598732	9598780	48	chr4:9598732-9598780	known
mmu_circ_0697_Celf2	58	83	0.698795	Celf2_chr2:6607764-6607961	6607764	6607961	197	chr2:6607764-6607961	known
mmu_circ_3084_Focad	14	20	0.7	Focad_chr4:88128897-88129052	88128897	88129052	155	chr4:88128897-88129052	known
mmu_circ_2091_Large1	19	27	0.703704	Large1_chr8:73098829-73098953	73098829	73098953	124	chr8:73098829-73098953	known
mmu_circ_2304_Ccny	19	27	0.703704	Ccny_chr18:9377793-9377828	9377793	9377828	35	chr18:9377793-9377828	known
mmu_circ_1191_Pum1	24	34	0.705882	Pum1_chr4:130718153-130718881	130718153	130718881	728	chr4:130718153-130718881	known
mmu_circ_22976_Tmem135	12	17	0.705882	Tmem135_chr7:89279966-89280000	89279966	89280000	34	chr7:89279966-89280000	known
mmu_circ_2505_Nav1	12	17	0.705882	Nav1_chr1:135463914-135463938	135463914	135463938	24	chr1:135463914-135463938	known
mmu_circ_28738_Lingo1	12	17	0.705882	Lingo1_chr9:56724300-56724345	56724300	56724345	45	chr9:56724300-56724345	known
mmu_circ_4357_Ppp2r2d	12	17	0.705882	Ppp2r2d_chr7:138869689-138869855	138869689	138869855	166	chr7:138869689-138869855	known
mmu_circ_2850_Nav3	17	24	0.708333	Nav3_chr10:109755131-109755138	109755131	109755138	7	chr10:109755131-109755138	known
mmu_circ_0553_Arhgap10	20	28	0.714286	Arhgap10_chr8:77358546-77358634	77358546	77358634	88	chr8:77358546-77358634	known
mmu_circ_1351_Zfyve9	15	21	0.714286	Zfyve9_chr4:108684908-108685031	108684908	108685031	123	chr4:108684908-108685031	known
mmu_circ_1354_6530403H02Rik	15	21	0.714286	10read_novelExon_chr3:120781767-120781875	120781767	120781875	108	chr3:120781767-120781875	novel
mmu_circ_1451_Nsf	15	21	0.714286	Nsf_chr11:103926147-103926151	103926147	103926151	4	chr11:103926147-103926151	known
mmu_circ_21719_Dennd1b	10	14	0.714286	Dennd1b_chr1:139062860-139063718	139062860	139063718	858	chr1:139062860-139063718	known
mmu_circ_2795_Csmd2	20	28	0.714286	Csmd2_chr4:128419471-128419617	128419471	128419617	146	chr4:128419471-128419617	known
mmu_circ_3342_Wdr37	10	14	0.714286	Wdr37_chr13:8835296-8835438	8835296	8835438	142	chr13:8835296-8835438	known
mmu_circ_4190_Eya3	10	14	0.714286	Eya3_chr4:132689704-132689790	132689704	132689790	86	chr4:132689704-132689790	known
mmu_circ_4785_Shank2	10	14	0.714286	Shank2_chr7:144396637-144396646	144396637	144396646	9	chr7:144396637-144396646	known
mmu_circ_5013_Alg9	10	14	0.714286	Alg9_chr9:50788152-50788241	50788152	50788241	89	chr9:50788152-50788241	known
mmu_circ_6340_Rhbdl3	10	14	0.714286	Rhbdl3_chr11:80331794-80331907	80331794	80331907	113	chr11:80331794-80331907	known
mmu_circ_1163_Lrrfip1	33	46	0.717391	Lrrfip1_chr1:91100576-91100612	91100576	91100612	36	chr1:91100576-91100612	known
mmu_circ_1214_Psd3	28	39	0.717949	Psd3_chr8:67904116-67904120	67904116	67904120	4	chr8:67904116-67904120	known
mmu_circ_0143_Ntrk3	69	96	0.71875	Ntrk3_chr7:78453322-78453346	78453322	78453346	24	chr7:78453322-78453346	known
mmu_circ_0420_Oxr1	23	32	0.71875	Oxr1_chr15:41819838-41820380	41819838	41820380	542	chr15:41819838-41820380	known
mmu_circ_1061_Sfi1	46	64	0.71875	Sfi1_chr11:3146161-3146356	3146161	3146356	195	chr11:3146161-3146356	known
mmu_circ_1282_Zcchc8	13	18	0.722222	Zcchc8_chr5:123709194-123709260	123709194	123709260	66	chr5:123709194-123709260	known
mmu_circ_1570_Ilkap	13	18	0.722222	Ilkap_chr1:91384564-91384573	91384564	91384573	9	chr1:91384564-91384573	known
mmu_circ_2252_Mindy3	13	18	0.722222	Mindy3_chr2:12401024-12401076	12401024	12401076	52	chr2:12401024-12401076	known
mmu_circ_3553_Dpp6	13	18	0.722222	Dpp6_chr5:27557551-27557633	27557551	27557633	82	chr5:27557551-27557633	known
mmu_circ_4556_Tenm4	13	18	0.722222	Tenm4_chr7:96553477-96553482	96553477	96553482	5	chr7:96553477-96553482	known
mmu_circ_0455_Mlip	118	163	0.723926	Mlip_chr9:77190506-77190590	77190506	77190590	84	chr9:77190506-77190590	known
mmu_circ_1091_Cadps	42	58	0.724138	Cadps_chr14:12418004-12418037	12418004	12418037	33	chr14:12418004-12418037	known
mmu_circ_0499_Rims2	29	40	0.725	Rims2_chr15:39566942-39567043	39566942	39567043	101	chr15:39566942-39567043	known
mmu_circ_2619_Pan3	24	33	0.727273	Pan3_chr5:147466935-147467097	147466935	147467097	162	chr5:147466935-147467097	known
mmu_circ_2818_Rbfox1	16	22	0.727273	Rbfox1_chr16:7306407-7306461	7306407	7306461	54	chr16:7306407-7306461	known
mmu_circ_1041_Ptk2	51	70	0.728571	Ptk2_chr15:73295352-73295383	73295352	73295383	31	chr15:73295352-73295383	known
mmu_circ_0553_Arhgap10	19	26	0.730769	Arhgap10_chr8:77346271-77346377	77346271	77346377	106	chr8:77346271-77346377	known
mmu_circ_0907_Zswim6	19	26	0.730769	Zswim6_chr13:107743535-107743682	107743535	107743682	147	chr13:107743535-107743682	known
mmu_circ_1412_Ulk4	19	26	0.730769	Ulk4_chr9:121126449-121126498	121126449	121126498	49	chr9:121126449-121126498	known
mmu_circ_2582_Trim37	19	26	0.730769	Trim37_chr11:87149295-87149317	87149295	87149317	22	chr11:87149295-87149317	known
mmu_circ_1097_Chn2	44	60	0.733333	Chn2_chr6:54215661-54215693	54215661	54215693	32	chr6:54215661-54215693	known
mmu_circ_1570_Ilkap	11	15	0.733333	Ilkap_chr1:91383303-91383391	91383303	91383391	88	chr1:91383303-91383391	known
mmu_circ_1831_Dennd1b	11	15	0.733333	Dennd1b_chr1:139110383-139110485	139110383	139110485	102	chr1:139110383-139110485	known
mmu_circ_2988_Epb41	11	15	0.733333	Epb41_chr4:131997498-131997541	131997498	131997541	43	chr4:131997498-131997541	known
mmu_circ_6890_Jmjd1c	11	15	0.733333	Jmjd1c_chr10:67185752-67186311	67185752	67186311	559	chr10:67185752-67186311	known
mmu_circ_1061_Sfi1	47	64	0.734375	Sfi1_chr11:3146161-3146722	3146161	3146722	561	chr11:3146161-3146722	known
mmu_circ_0228_Crim1	50	68	0.735294	Crim1_chr17:78302986-78303108	78302986	78303108	122	chr17:78302986-78303108	known
mmu_circ_1449_Akt3	25	34	0.735294	15read_novelExon_chr1:177209975-177210037	177209975	177210037	62	chr1:177209975-177210037	novel
mmu_circ_1191_Pum1	28	38	0.736842	Pum1_chr4:130719172-130719351	130719172	130719351	179	chr4:130719172-130719351	known
mmu_circ_1935_Pitrm1	14	19	0.736842	Pitrm1_chr13:6555551-6555648	6555551	6555648	97	chr13:6555551-6555648	known
mmu_circ_2094_Fchsd2	14	19	0.736842	Fchsd2_chr7:101246301-101246373	101246301	101246373	72	chr7:101246301-101246373	known
mmu_circ_28739_Lingo1	14	19	0.736842	Lingo1_chr9:56685119-56685281	56685119	56685281	162	chr9:56685119-56685281	known
mmu_circ_3511_Map2k5	14	19	0.736842	Map2k5_chr9:63339080-63339121	63339080	63339121	41	chr9:63339080-63339121	known
mmu_circ_0901_Lncpint	87	118	0.737288	48read_novelExon_chr6:31093653-31093722	31093653	31093722	69	chr6:31093653-31093722	novel
mmu_circ_1481_Eri3	17	23	0.73913	Eri3_chr4:117582686-117582716	117582686	117582716	30	chr4:117582686-117582716	known
mmu_circ_3271_Dgki	17	23	0.73913	Dgki_chr6:37000041-37000241	37000041	37000241	200	chr6:37000041-37000241	known
mmu_circ_2503_Aff4	23	31	0.741935	Aff4_chr11:53375588-53375710	53375588	53375710	122	chr11:53375588-53375710	known
mmu_circ_1497_Pcmt1	29	39	0.74359	Pcmt1_chr10:7647589-7647621	7647589	7647621	32	chr10:7647589-7647621	known
mmu_circ_0182_Pi4ka	96	128	0.75	Pi4ka_chr16:17352737-17352841	17352737	17352841	104	chr16:17352737-17352841	known
mmu_circ_0298_Dennd1b	57	76	0.75	Dennd1b_chr1:139090453-139090555	139090453	139090555	102	chr1:139090453-139090555	known
mmu_circ_0785_Ablim2	36	48	0.75	Ablim2_chr5:35839789-35839822	35839789	35839822	33	chr5:35839789-35839822	known
mmu_circ_0918_Magi1	18	24	0.75	Magi1_chr6:93769507-93769543	93769507	93769543	36	chr6:93769507-93769543	known
mmu_circ_1052_Clec16a	15	20	0.75	Clec16a_chr16:10630756-10630801	10630756	10630801	45	chr16:10630756-10630801	known
mmu_circ_1161_Zcchc17	45	60	0.75	Zcchc17_chr4:130337073-130337169	130337073	130337169	96	chr4:130337073-130337169	known
mmu_circ_2068_Ttc3	18	24	0.75	Ttc3_chr16:94409683-94409729	94409683	94409729	46	chr16:94409683-94409729	known
mmu_circ_2314_Faim2	15	20	0.75	Faim2_chr15:99513348-99513386	99513348	99513386	38	chr15:99513348-99513386	known
mmu_circ_2832_Taf1b	12	16	0.75	Taf1b_chr12:24509453-24509748	24509453	24509748	295	chr12:24509453-24509748	known
mmu_circ_2860_Tcf25	18	24	0.75	Tcf25_chr8:123388631-123388647	123388631	123388647	16	chr8:123388631-123388647	known
mmu_circ_2969_Ankrd17	18	24	0.75	Ankrd17_chr5:90282850-90283603	90282850	90283603	753	chr5:90282850-90283603	known
mmu_circ_4190_Eya3	12	16	0.75	Eya3_chr4:132680755-132680893	132680755	132680893	138	chr4:132680755-132680893	known
mmu_circ_0144_Anks1b	135	178	0.758427	Anks1b_chr10:90914695-90914737	90914695	90914737	42	chr10:90914695-90914737	known
mmu_circ_0639_Eya3	63	83	0.759036	Eya3_chr4:132661894-132661938	132661894	132661938	44	chr4:132661894-132661938	known
mmu_circ_2823_Nab1	19	25	0.76	Nab1_chr1:52490309-52490636	52490309	52490636	327	chr1:52490309-52490636	known
mmu_circ_3743_Ank	16	21	0.761905	Ank_chr15:27564901-27565036	27564901	27565036	135	chr15:27564901-27565036	known
mmu_circ_0103_Rere	136	178	0.764045	Rere_chr4:150500002-150500051	150500002	150500051	49	chr4:150500002-150500051	known
mmu_circ_0144_Anks1b	136	178	0.764045	Anks1b_chr10:90914692-90914767	90914692	90914767	75	chr10:90914692-90914767	known
mmu_circ_1116_Pnpla3	39	51	0.764706	Pnpla3_chr15:84172715-84172781	84172715	84172781	66	chr15:84172715-84172781	known
mmu_circ_20785_Rbfox2	13	17	0.764706	Rbfox2_chr15:77105576-77105669	77105576	77105669	93	chr15:77105576-77105669	known
mmu_circ_2989_Vps45	13	17	0.764706	Vps45_chr3:96031005-96031127	96031005	96031127	122	chr3:96031005-96031127	known
mmu_circ_4182_Tdrd7	13	17	0.764706	Tdrd7_chr4:46026100-46026159	46026100	46026159	59	chr4:46026100-46026159	known
mmu_circ_5032_Uvrag	13	17	0.764706	Uvrag_chr7:98991923-98992008	98991923	98992008	85	chr7:98991923-98992008	known
mmu_circ_1404_Zfp236	36	47	0.765957	Zfp236_chr18:82680748-82680756	82680748	82680756	8	chr18:82680748-82680756	known
mmu_circ_1344_Herc4	23	30	0.766667	Herc4_chr10:63303706-63303868	63303706	63303868	162	chr10:63303706-63303868	known
mmu_circ_15236_Dync2h1	10	13	0.769231	Dync2h1_chr9:7045348-7045369	7045348	7045369	21	chr9:7045348-7045369	known
mmu_circ_1806_Luc7l2	10	13	0.769231	Luc7l2_chr6:38591287-38591431	38591287	38591431	144	chr6:38591287-38591431	known
mmu_circ_3190_Arhgef2	10	13	0.769231	Arhgef2_chr3:88638270-88638347	88638270	88638347	77	chr3:88638270-88638347	known
mmu_circ_3887_Sorbs1	10	13	0.769231	Sorbs1_chr19:40352401-40352406	40352401	40352406	5	chr19:40352401-40352406	known
mmu_circ_4150_Eif4e3	10	13	0.769231	16read_novelExon_chr6:99651724-99651791	99651724	99651791	67	chr6:99651724-99651791	novel
mmu_circ_4150_Eif4e3	10	13	0.769231	Eif4e3_chr6:99651718-99651791	99651718	99651791	73	chr6:99651718-99651791	known
mmu_circ_5640_Dync1i1	10	13	0.769231	Dync1i1_chr6:5784438-5784898	5784438	5784898	460	chr6:5784438-5784898	known
mmu_circ_5801_Qk	10	13	0.769231	Qk_chr17:10273946-10274063	10273946	10274063	117	chr17:10273946-10274063	known
mmu_circ_5988_Sorbs2	10	13	0.769231	Sorbs2_chr8:45745419-45745666	45745419	45745666	247	chr8:45745419-45745666	known
mmu_circ_6295_Wdr37	10	13	0.769231	Wdr37_chr13:8847679-8847686	8847679	8847686	7	chr13:8847679-8847686	known
mmu_circ_7194_Ccny	10	13	0.769231	14read_novelExon_chr18:9377266-9377324	9377266	9377324	58	chr18:9377266-9377324	novel
mmu_circ_3094_Mpped2	47	61	0.770492	Mpped2_chr2:106783632-106783858	106783632	106783858	226	chr2:106783632-106783858	known
mmu_circ_1193_Fbxw7	34	44	0.772727	Fbxw7_chr3:84903500-84903504	84903500	84903504	4	chr3:84903500-84903504	known
mmu_circ_1451_Nsf	17	22	0.772727	Nsf_chr11:103926147-103926187	103926147	103926187	40	chr11:103926147-103926187	known
mmu_circ_29297_Inpp4b	17	22	0.772727	Inpp4b_chr8:81743769-81743814	81743769	81743814	45	chr8:81743769-81743814	known
mmu_circ_2210_Erc2	24	31	0.774194	Erc2_chr14:28317248-28317275	28317248	28317275	27	chr14:28317248-28317275	known
mmu_circ_0755_Anks1b	79	102	0.77451	Anks1b_chr10:90897348-90897426	90897348	90897426	78	chr10:90897348-90897426	known
mmu_circ_0826_Agtpbp1	14	18	0.777778	Agtpbp1_chr13:59517652-59517690	59517652	59517690	38	chr13:59517652-59517690	known
mmu_circ_1134_Ralgps1	35	45	0.777778	Ralgps1_chr2:33324652-33324703	33324652	33324703	51	chr2:33324652-33324703	known
mmu_circ_1282_Zcchc8	14	18	0.777778	Zcchc8_chr5:123709381-123709485	123709381	123709485	104	chr5:123709381-123709485	known
mmu_circ_1986_Tbcd	21	27	0.777778	Tbcd_chr11:121496994-121497051	121496994	121497051	57	chr11:121496994-121497051	known
mmu_circ_2299_Mbd5	21	27	0.777778	Mbd5_chr2:49086589-49086652	49086589	49086652	63	chr2:49086589-49086652	known
mmu_circ_3885_Ldlrad3	14	18	0.777778	Gm13920_chr2:102059930-102061430	102059930	102061430	1500	chr2:102059930-102061430	known
mmu_circ_2068_Ttc3	25	32	0.78125	Ttc3_chr16:94408746-94408901	94408746	94408901	155	chr16:94408746-94408901	known
mmu_circ_1362_Nrxn3	11	14	0.785714	Nrxn3_chr12:90199146-90199236	90199146	90199236	90	chr12:90199146-90199236	known
mmu_circ_15650_Ate1	11	14	0.785714	Ate1_chr7:130481682-130481715	130481682	130481715	33	chr7:130481682-130481715	known
mmu_circ_1653_Col25a1	22	28	0.785714	Col25a1_chr3:130494325-130494352	130494325	130494352	27	chr3:130494325-130494352	known
mmu_circ_1657_Atp9b	11	14	0.785714	Atp9b_chr18:80891814-80891923	80891814	80891923	109	chr18:80891814-80891923	known
mmu_circ_2572_Wdr37	11	14	0.785714	Wdr37_chr13:8844786-8844831	8844786	8844831	45	chr13:8844786-8844831	known
mmu_circ_2879_Clip1	11	14	0.785714	Clip1_chr5:123655893-123655908	123655893	123655908	15	chr5:123655893-123655908	known
mmu_circ_37036_Fars2	11	14	0.785714	Fars2_chr13:36232269-36232281	36232269	36232281	12	chr13:36232269-36232281	known
mmu_circ_4126_Ulk4	11	14	0.785714	22read_novelExon_chr9:121144070-121144208	121144070	121144208	138	chr9:121144070-121144208	novel
mmu_circ_7835_Pik3c3	11	14	0.785714	Pik3c3_chr18:30298572-30298758	30298572	30298758	186	chr18:30298572-30298758	known
mmu_circ_0764_Dock4	59	75	0.786667	Dock4_chr12:40623802-40623843	40623802	40623843	41	chr12:40623802-40623843	known
mmu_circ_1134_Ralgps1	37	47	0.787234	Ralgps1_chr2:33284824-33284908	33284824	33284908	84	chr2:33284824-33284908	known
mmu_circ_0011_Sergef	673	853	0.78898	Sergef_chr7:46618695-46618758	46618695	46618758	63	chr7:46618695-46618758	known
mmu_circ_0755_Anks1b	90	114	0.789474	Anks1b_chr10:90897246-90897317	90897246	90897317	71	chr10:90897246-90897317	known
mmu_circ_1806_Luc7l2	15	19	0.789474	Luc7l2_chr6:38593377-38593469	38593377	38593469	92	chr6:38593377-38593469	known
mmu_circ_1920_Osbpl9	15	19	0.789474	Osbpl9_chr4:109099920-109099950	109099920	109099950	30	chr4:109099920-109099950	known
mmu_circ_21719_Dennd1b	15	19	0.789474	Dennd1b_chr1:139060274-139060328	139060274	139060328	54	chr1:139060274-139060328	known
mmu_circ_2579_Npepps	15	19	0.789474	Npepps_chr11:97235054-97235082	97235054	97235082	28	chr11:97235054-97235082	known
mmu_circ_3847_Gak	15	19	0.789474	Gak_chr5:108616908-108617051	108616908	108617051	143	chr5:108616908-108617051	known
mmu_circ_4681_Hira	15	19	0.789474	Hira_chr16:18924977-18925657	18924977	18925657	680	chr16:18924977-18925657	known
mmu_circ_0148_Nrxn1	19	24	0.791667	Nrxn1_chr17:90588670-90588693	90588670	90588693	23	chr17:90588670-90588693	known
mmu_circ_0485_Prkce	65	82	0.792683	Prkce_chr17:86493326-86493420	86493326	86493420	94	chr17:86493326-86493420	known
mmu_circ_0526_Aftph	88	111	0.792793	Aftph_chr11:20708680-20708737	20708680	20708737	57	chr11:20708680-20708737	known
mmu_circ_3094_Mpped2	23	29	0.793103	Mpped2_chr2:106744699-106744881	106744699	106744881	182	chr2:106744699-106744881	known
mmu_circ_1023_St7	27	34	0.794118	St7_chr6:17850356-17850425	17850356	17850425	69	chr6:17850356-17850425	known
mmu_circ_1790_Dcaf5	27	34	0.794118	Dcaf5_chr12:80399948-80399985	80399948	80399985	37	chr12:80399948-80399985	known
mmu_circ_2582_Trim37	27	34	0.794118	Trim37_chr11:87149295-87149363	87149295	87149363	68	chr11:87149295-87149363	known
mmu_circ_0555_Phf21a	85	107	0.794393	Phf21a_chr2:92228448-92228481	92228448	92228481	33	chr2:92228448-92228481	known
mmu_circ_2582_Trim37	31	39	0.794872	Trim37_chr11:87159820-87159945	87159820	87159945	125	chr11:87159820-87159945	known
mmu_circ_0413_Clip4	66	83	0.795181	Clip4_chr17:71803555-71803952	71803555	71803952	397	chr17:71803555-71803952	known
mmu_circ_1012_Ptprm	51	64	0.796875	Ptprm_chr17:66814270-66814297	66814270	66814297	27	chr17:66814270-66814297	known
mmu_circ_0295_Ssbp2	150	188	0.797872	53read_novelExon_chr13:91525614-91525676	91525614	91525676	62	chr13:91525614-91525676	novel
mmu_circ_0755_Anks1b	91	114	0.798246	Anks1b_chr10:90897246-90897426	90897246	90897426	180	chr10:90897246-90897426	known
mmu_circ_0333_Rmst	111	139	0.798561	Rmst_chr10:92134241-92134316	92134241	92134316	75	chr10:92134241-92134316	known
mmu_circ_0298_Dennd1b	32	40	0.8	Dennd1b_chr1:139081172-139081273	139081172	139081273	101	chr1:139081172-139081273	known
mmu_circ_0634_Vti1a	60	75	0.8	Vti1a_chr19:55387188-55387209	55387188	55387209	21	chr19:55387188-55387209	known
mmu_circ_1310_Nsf	48	60	0.8	Nsf_chr11:103913315-103913391	103913315	103913391	76	chr11:103913315-103913391	known
mmu_circ_13617_Focad	12	15	0.8	Focad_chr4:88185879-88186082	88185879	88186082	203	chr4:88185879-88186082	known
mmu_circ_1377_C2cd5	24	30	0.8	C2cd5_chr6:143038822-143039009	143038822	143039009	187	chr6:143038822-143039009	known
mmu_circ_1570_Ilkap	16	20	0.8	Ilkap_chr1:91384564-91384658	91384564	91384658	94	chr1:91384564-91384658	known
mmu_circ_1978_Tent4a	12	15	0.8	Tent4a_chr13:69514964-69515011	69514964	69515011	47	chr13:69514964-69515011	known
mmu_circ_2130_Pak3	24	30	0.8	Pak3_chrX:143713893-143713938	143713893	143713938	45	chrX:143713893-143713938	known
mmu_circ_2239_Stx1a	16	20	0.8	Stx1a_chr5:135042592-135042666	135042592	135042666	74	chr5:135042592-135042666	known
mmu_circ_2428_Uimc1	12	15	0.8	Uimc1_chr13:55050740-55050894	55050740	55050894	154	chr13:55050740-55050894	known
mmu_circ_2716_Nrxn2	20	25	0.8	Nrxn2_chr19:6450527-6450599	6450527	6450599	72	chr19:6450527-6450599	known
mmu_circ_27610_Ranbp17	40	50	0.8	10read_novelExon_chr11:33303918-33304010	33303918	33304010	92	chr11:33303918-33304010	novel
mmu_circ_28792_Cadm1	16	20	0.8	Cadm1_chr9:47829376-47829409	47829376	47829409	33	chr9:47829376-47829409	known
mmu_circ_2887_Scp2	24	30	0.8	Scp2_chr4:108085154-108085302	108085154	108085302	148	chr4:108085154-108085302	known
mmu_circ_3390_Braf	12	15	0.8	Braf_chr6:39648449-39648486	39648449	39648486	37	chr6:39648449-39648486	known
mmu_circ_3443_Dlgap1	12	15	0.8	Dlgap1_chr17:70657453-70657631	70657453	70657631	178	chr17:70657453-70657631	known
mmu_circ_5813_Snx29	12	15	0.8	13read_novelExon_chr16:11447032-11447213	11447032	11447213	181	chr16:11447032-11447213	novel
mmu_circ_6219_Fkbp5	12	15	0.8	Fkbp5_chr17:28437991-28438136	28437991	28438136	145	chr17:28437991-28438136	known
mmu_circ_0203_Mark3	229	286	0.800699	Mark3_chr12:111615395-111615444	111615395	111615444	49	chr12:111615395-111615444	known
mmu_circ_0047_Epb41l3	504	628	0.802548	Epb41l3_chr17:69208070-69208076	69208070	69208076	6	chr17:69208070-69208076	known
mmu_circ_0764_Dock4	41	51	0.803922	Dock4_chr12:40626336-40626392	40626336	40626392	56	chr12:40626336-40626392	known
mmu_circ_0427_Atp9b	66	82	0.804878	Atp9b_chr18:80877314-80877373	80877314	80877373	59	chr18:80877314-80877373	known
mmu_circ_1986_Tbcd	25	31	0.806452	Tbcd_chr11:121496994-121497137	121496994	121497137	143	chr11:121496994-121497137	known
mmu_circ_3027_Cacna2d3	25	31	0.806452	Cacna2d3_chr14:28981156-28981201	28981156	28981201	45	chr14:28981156-28981201	known
mmu_circ_0131_Erc2	184	228	0.807018	Erc2_chr14:28141220-28141381	28141220	28141381	161	chr14:28141220-28141381	known
mmu_circ_0879_Rps6ka5	46	57	0.807018	Rps6ka5_chr12:100597969-100597973	100597969	100597973	4	chr12:100597969-100597973	known
mmu_circ_0346_Ehbp1	84	104	0.807692	Ehbp1_chr11:22062779-22062887	22062779	22062887	108	chr11:22062779-22062887	known
mmu_circ_1935_Pitrm1	21	26	0.807692	Pitrm1_chr13:6555353-6555468	6555353	6555468	115	chr13:6555353-6555468	known
mmu_circ_2668_Ttll5	21	26	0.807692	Ttll5_chr12:85889158-85889240	85889158	85889240	82	chr12:85889158-85889240	known
mmu_circ_0111_Crim1	110	136	0.808824	Crim1_chr17:78281245-78281366	78281245	78281366	121	chr17:78281245-78281366	known
mmu_circ_0485_Prkce	72	89	0.808989	Prkce_chr17:86493220-86493420	86493220	86493420	200	chr17:86493220-86493420	known
mmu_circ_2169_Atad2b	17	21	0.809524	Atad2b_chr12:4969351-4969442	4969351	4969442	91	chr12:4969351-4969442	known
mmu_circ_2328_Nmnat2	17	21	0.809524	Nmnat2_chr1:153090496-153090541	153090496	153090541	45	chr1:153090496-153090541	known
mmu_circ_2579_Npepps	17	21	0.809524	Npepps_chr11:97235054-97235115	97235054	97235115	61	chr11:97235054-97235115	known
mmu_circ_3921_Cacna1d	17	21	0.809524	11read_novelExon_chr14:30140815-30140932	30140815	30140932	117	chr14:30140815-30140932	novel
mmu_circ_0765_Irf2	64	79	0.810127	Irf2_chr8:46807704-46807751	46807704	46807751	47	chr8:46807704-46807751	known
mmu_circ_0526_Aftph	90	111	0.810811	Aftph_chr11:20708626-20708737	20708626	20708737	111	chr11:20708626-20708737	known
mmu_circ_1237_Gnb1	30	37	0.810811	Gnb1_chr4:155533696-155533735	155533696	155533735	39	chr4:155533696-155533735	known
mmu_circ_1917_Cnot6l	30	37	0.810811	Cnot6l_chr5:96131207-96131245	96131207	96131245	38	chr5:96131207-96131245	known
mmu_circ_13898_Ccdc148	13	16	0.8125	Ccdc148_chr2:59003981-59004064	59003981	59004064	83	chr2:59003981-59004064	known
mmu_circ_1451_Nsf	13	16	0.8125	Nsf_chr11:103913800-103913908	103913800	103913908	108	chr11:103913800-103913908	known
mmu_circ_14757_Dtnb	13	16	0.8125	Dtnb_chr12:3591905-3591986	3591905	3591986	81	chr12:3591905-3591986	known
mmu_circ_2211_Pcca	13	16	0.8125	Pcca_chr14:122714118-122714149	122714118	122714149	31	chr14:122714118-122714149	known
mmu_circ_2308_Pde10a	26	32	0.8125	Pde10a_chr17:8920503-8920532	8920503	8920532	29	chr17:8920503-8920532	known
mmu_circ_31371_Cux1	13	16	0.8125	Cux1_chr5:136407979-136408027	136407979	136408027	48	chr5:136407979-136408027	known
mmu_circ_3637_Rabgap1l	13	16	0.8125	Rabgap1l_chr1:160710146-160710213	160710146	160710213	67	chr1:160710146-160710213	known
mmu_circ_4182_Tdrd7	13	16	0.8125	Tdrd7_chr4:46023394-46023505	46023394	46023505	111	chr4:46023394-46023505	known
mmu_circ_0553_Arhgap10	44	54	0.814815	Arhgap10_chr8:77388653-77388735	77388653	77388735	82	chr8:77388653-77388735	known
mmu_circ_1844_Prkag2	22	27	0.814815	Prkag2_chr5:24874873-24875215	24874873	24875215	342	chr5:24874873-24875215	known
mmu_circ_2345_Plekha5	22	27	0.814815	Plekha5_chr6:140555950-140556070	140555950	140556070	120	chr6:140555950-140556070	known
mmu_circ_1168_Cry1	18	22	0.818182	Cry1_chr10:85148702-85148798	85148702	85148798	96	chr10:85148702-85148798	known
mmu_circ_1816_Mindy3	36	44	0.818182	Mindy3_chr2:12399658-12400137	12399658	12400137	479	chr2:12399658-12400137	known
mmu_circ_1842_Nlrp5-ps	18	22	0.818182	Nlrp5-ps_chr7:14603139-14603190	14603139	14603190	51	chr7:14603139-14603190	known
mmu_circ_23296_Sfxn5	18	22	0.818182	Sfxn5_chr6:85229306-85229311	85229306	85229311	5	chr6:85229306-85229311	known
mmu_circ_0697_Celf2	68	83	0.819277	Celf2_chr2:6604170-6604182	6604170	6604182	12	chr2:6604170-6604182	known
mmu_circ_1412_Ulk4	23	28	0.821429	Ulk4_chr9:121103546-121103652	121103546	121103652	106	chr9:121103546-121103652	known
mmu_circ_1647_Slc24a2	23	28	0.821429	Slc24a2_chr4:87049883-87049934	87049883	87049934	51	chr4:87049883-87049934	known
mmu_circ_2295_Pitpnb	23	28	0.821429	Pitpnb_chr5:111347780-111347855	111347780	111347855	75	chr5:111347780-111347855	known
mmu_circ_0071_Grip1	411	500	0.822	Grip1_chr10:119938243-119938327	119938243	119938327	84	chr10:119938243-119938327	known
mmu_circ_10993_Camk2b	14	17	0.823529	Camk2b_chr11:5981069-5981114	5981069	5981114	45	chr11:5981069-5981114	known
mmu_circ_1167_Pitpnm3	28	34	0.823529	Pitpnm3_chr11:72071398-72071588	72071398	72071588	190	chr11:72071398-72071588	known
mmu_circ_13495_Mtus2	14	17	0.823529	Mtus2_chr5:148231736-148231835	148231736	148231835	99	chr5:148231736-148231835	known
mmu_circ_2041_Fez1	28	34	0.823529	Fez1_chr9:36863496-36863499	36863496	36863499	3	chr9:36863496-36863499	known
mmu_circ_2917_Tnrc6b	14	17	0.823529	Tnrc6b_chr15:80884349-80884725	80884349	80884725	376	chr15:80884349-80884725	known
mmu_circ_2975_Fry	14	17	0.823529	Fry_chr5:150414503-150414650	150414503	150414650	147	chr5:150414503-150414650	known
mmu_circ_3000_Stau1	14	17	0.823529	Stau1_chr2:166963428-166963441	166963428	166963441	13	chr2:166963428-166963441	known
mmu_circ_3457_Tnrc6b	14	17	0.823529	Tnrc6b_chr15:80889149-80889155	80889149	80889155	6	chr15:80889149-80889155	known
mmu_circ_3947_Sec63	14	17	0.823529	Sec63_chr10:42796205-42796264	42796205	42796264	59	chr10:42796205-42796264	known
mmu_circ_0640_Memo1	122	148	0.824324	Memo1_chr17:74244974-74245087	74244974	74245087	113	chr17:74244974-74245087	known
mmu_circ_2136_Dock3	33	40	0.825	Dock3_chr9:106941497-106941524	106941497	106941524	27	chr9:106941497-106941524	known
mmu_circ_1662_Prkch	19	23	0.826087	Prkch_chr12:73692931-73692966	73692931	73692966	35	chr12:73692931-73692966	known
mmu_circ_2194_Ank2	19	23	0.826087	Ank2_chr3:127052225-127052249	127052225	127052249	24	chr3:127052225-127052249	known
mmu_circ_3739_Rbfox2	19	23	0.826087	Rbfox2_chr15:77098065-77098072	77098065	77098072	7	chr15:77098065-77098072	known
mmu_circ_0184_Dtnb	201	243	0.82716	Dtnb_chr12:3643916-3644022	3643916	3644022	106	chr12:3643916-3644022	known
mmu_circ_2035_Armc2	24	29	0.827586	Armc2_chr10:41963638-41963862	41963638	41963862	224	chr10:41963638-41963862	known
mmu_circ_0149_Tasp1	58	70	0.828571	Tasp1_chr2:140008698-140008819	140008698	140008819	121	chr2:140008698-140008819	known
mmu_circ_22118_Gk	29	35	0.828571	Gk_chrX:85730882-85730925	85730882	85730925	43	chrX:85730882-85730925	known
mmu_circ_2160_Hira	34	41	0.829268	Hira_chr16:18947143-18947242	18947143	18947242	99	chr16:18947143-18947242	known
mmu_circ_1593_Fras1	39	47	0.829787	Fras1_chr5:96543232-96543392	96543232	96543392	160	chr5:96543232-96543392	known
mmu_circ_0485_Prkce	88	106	0.830189	Prkce_chr17:86490561-86490847	86490561	86490847	286	chr17:86490561-86490847	known
mmu_circ_0203_Mark3	236	284	0.830986	Mark3_chr12:111604510-111604564	111604510	111604564	54	chr12:111604510-111604564	known
mmu_circ_0149_Tasp1	45	54	0.833333	Tasp1_chr2:139996072-139996157	139996072	139996157	85	chr2:139996072-139996157	known
mmu_circ_0634_Vti1a	90	108	0.833333	29read_novelExon_chr19:55389924-55390023	55389924	55390023	99	chr19:55389924-55390023	novel
mmu_circ_0702_Tacc2	30	36	0.833333	Tacc2_chr7:130743543-130743684	130743543	130743684	141	chr7:130743543-130743684	known
mmu_circ_10897_Dgkb	10	12	0.833333	Dgkb_chr12:38184897-38184971	38184897	38184971	74	chr12:38184897-38184971	known
mmu_circ_1131_Eya3	20	24	0.833333	Eya3_chr4:132699029-132699113	132699029	132699113	84	chr4:132699029-132699113	known
mmu_circ_1276_Acer3	35	42	0.833333	Acer3_chr7:98251889-98251925	98251889	98251925	36	chr7:98251889-98251925	known
mmu_circ_1451_Nsf	15	18	0.833333	Nsf_chr11:103916505-103916672	103916505	103916672	167	chr11:103916505-103916672	known
mmu_circ_1610_Cdc14b	25	30	0.833333	Cdc14b_chr13:64219885-64219948	64219885	64219948	63	chr13:64219885-64219948	known
mmu_circ_17328_Cacna2d3	10	12	0.833333	Cacna2d3_chr14:29058346-29058444	29058346	29058444	98	chr14:29058346-29058444	known
mmu_circ_20402_Dlgap1	15	18	0.833333	Dlgap1_chr17:70662568-70663089	70662568	70663089	521	chr17:70662568-70663089	known
mmu_circ_20785_Rbfox2	10	12	0.833333	Rbfox2_chr15:77099438-77099492	77099438	77099492	54	chr15:77099438-77099492	known
mmu_circ_21492_Trim37	20	24	0.833333	Trim37_chr11:87205932-87206055	87205932	87206055	123	chr11:87205932-87206055	known
mmu_circ_2210_Erc2	30	36	0.833333	Erc2_chr14:28317248-28317314	28317248	28317314	66	chr14:28317248-28317314	known
mmu_circ_3092_Ralgps1	20	24	0.833333	Ralgps1_chr2:33336512-33336620	33336512	33336620	108	chr2:33336512-33336620	known
mmu_circ_3134_Sdccag8	10	12	0.833333	Sdccag8_chr1:176826198-176826284	176826198	176826284	86	chr1:176826198-176826284	known
mmu_circ_3183_Kdm4c	15	18	0.833333	Kdm4c_chr4:74306964-74307014	74306964	74307014	50	chr4:74306964-74307014	known
mmu_circ_32314_Zfyve9	15	18	0.833333	Zfyve9_chr4:108660564-108660715	108660564	108660715	151	chr4:108660564-108660715	known
mmu_circ_3267_Prkcb	15	18	0.833333	Prkcb_chr7:122584397-122584460	122584397	122584460	63	chr7:122584397-122584460	known
mmu_circ_32866_Vav3	10	12	0.833333	Vav3_chr3:109563103-109563204	109563103	109563204	101	chr3:109563103-109563204	known
mmu_circ_3610_Ptk2	10	12	0.833333	Ptk2_chr15:73309814-73309869	73309814	73309869	55	chr15:73309814-73309869	known
mmu_circ_3687_Add1	10	12	0.833333	Add1_chr5:34620831-34620918	34620831	34620918	87	chr5:34620831-34620918	known
mmu_circ_37094_Vps41	10	12	0.833333	Vps41_chr13:18791586-18791649	18791586	18791649	63	chr13:18791586-18791649	known
mmu_circ_3850_Ptprd	10	12	0.833333	Ptprd_chr4:76133062-76133882	76133062	76133882	820	chr4:76133062-76133882	known
mmu_circ_4405_Nmt2	15	18	0.833333	Nmt2_chr2:3305396-3305439	3305396	3305439	43	chr2:3305396-3305439	known
mmu_circ_5381_Pde4b	10	12	0.833333	Pde4b_chr4:102497621-102497658	102497621	102497658	37	chr4:102497621-102497658	known
mmu_circ_5951_Map2k5	10	12	0.833333	Map2k5_chr9:63286398-63286460	63286398	63286460	62	chr9:63286398-63286460	known
mmu_circ_6161_Cds2	10	12	0.833333	Cds2_chr2:132301295-132301300	132301295	132301300	5	chr2:132301295-132301300	known
mmu_circ_6164_Ttbk2	10	12	0.833333	Cdan1_chr2:120806758-120806906	120806758	120806906	148	chr2:120806758-120806906	known
mmu_circ_6164_Ttbk2	10	12	0.833333	Ttbk2_chr2:120806758-120806906	120806758	120806906	148	chr2:120806758-120806906	known
mmu_circ_8551_Ankhd1	10	12	0.833333	Ankhd1_chr18:36583611-36583681	36583611	36583681	70	chr18:36583611-36583681	known
mmu_circ_0764_Dock4	41	49	0.836735	Dock4_chr12:40631521-40631618	40631521	40631618	97	chr12:40631521-40631618	known
mmu_circ_1131_Eya3	41	49	0.836735	Eya3_chr4:132704399-132704410	132704399	132704410	11	chr4:132704399-132704410	known
mmu_circ_1344_Herc4	31	37	0.837838	Herc4_chr10:63290503-63290676	63290503	63290676	173	chr10:63290503-63290676	known
mmu_circ_1351_Zfyve9	31	37	0.837838	Zfyve9_chr4:108689148-108689269	108689148	108689269	121	chr4:108689148-108689269	known
mmu_circ_0191_2010111I01Rik	245	292	0.839041	2010111I01Rik_chr13:63199506-63199550	63199506	63199550	44	chr13:63199506-63199550	known
mmu_circ_0539_Dnmt3a	110	131	0.839695	Dnmt3a_chr12:3866190-3866252	3866190	3866252	62	chr12:3866190-3866252	known
mmu_circ_0391_Rnf150	95	113	0.840708	90read_novelExon_chr8:83001765-83001804	83001765	83001804	39	chr8:83001765-83001804	novel
mmu_circ_0537_Ptprd	48	57	0.842105	Ptprd_chr4:76107282-76107416	76107282	76107416	134	chr4:76107282-76107416	known
mmu_circ_0845_Elmo1	32	38	0.842105	Elmo1_chr13:20286719-20286770	20286719	20286770	51	chr13:20286719-20286770	known
mmu_circ_1260_Nbea	16	19	0.842105	Nbea_chr3:56079858-56080005	56079858	56080005	147	chr3:56079858-56080005	known
mmu_circ_1412_Ulk4	32	38	0.842105	Ulk4_chr9:121141833-121141926	121141833	121141926	93	chr9:121141833-121141926	known
mmu_circ_1831_Dennd1b	16	19	0.842105	Dennd1b_chr1:139133670-139133761	139133670	139133761	91	chr1:139133670-139133761	known
mmu_circ_1952_Vps50	32	38	0.842105	Vps50_chr6:3532157-3532200	3532157	3532200	43	chr6:3532157-3532200	known
mmu_circ_21161_Dtnbp1	16	19	0.842105	Dtnbp1_chr13:44986034-44986095	44986034	44986095	61	chr13:44986034-44986095	known
mmu_circ_2676_Rapgef6	16	19	0.842105	Rapgef6_chr11:54561324-54561596	54561324	54561596	272	chr11:54561324-54561596	known
mmu_circ_0559_Gnptab	91	108	0.842593	Gnptab_chr10:88412604-88412646	88412604	88412646	42	chr10:88412604-88412646	known
mmu_circ_0579_Asph	43	51	0.843137	Asph_chr4:9602468-9602501	9602468	9602501	33	chr4:9602468-9602501	known
mmu_circ_2795_Csmd2	43	51	0.843137	Csmd2_chr4:128442697-128442900	128442697	128442900	203	chr4:128442697-128442900	known
mmu_circ_1183_Adcy5	38	45	0.844444	Adcy5_chr16:35272078-35272117	35272078	35272117	39	chr16:35272078-35272117	known
mmu_circ_0855_Rptor	11	13	0.846154	Rptor_chr11:119811245-119812020	119811245	119812020	775	chr11:119811245-119812020	known
mmu_circ_0916_Cdk17	11	13	0.846154	Cdk17_chr10:93226712-93226775	93226712	93226775	63	chr10:93226712-93226775	known
mmu_circ_1107_Dennd1b	44	52	0.846154	Dennd1b_chr1:139053345-139053415	139053345	139053415	70	chr1:139053345-139053415	known
mmu_circ_1442_Gigyf2	11	13	0.846154	Gigyf2_chr1:87423180-87423281	87423180	87423281	101	chr1:87423180-87423281	known
mmu_circ_17328_Cacna2d3	11	13	0.846154	Cacna2d3_chr14:29058601-29058647	29058601	29058647	46	chr14:29058601-29058647	known
mmu_circ_1765_Pde4d	22	26	0.846154	Pde4d_chr13:109757576-109757613	109757576	109757613	37	chr13:109757576-109757613	known
mmu_circ_1916_Cadps2	22	26	0.846154	Cadps2_chr6:23302293-23302326	23302293	23302326	33	chr6:23302293-23302326	known
mmu_circ_2063_Dennd1a	33	39	0.846154	Dennd1a_chr2:37983059-37983105	37983059	37983105	46	chr2:37983059-37983105	known
mmu_circ_2090_Ppil6	11	13	0.846154	Ppil6_chr10:41501624-41501687	41501624	41501687	63	chr10:41501624-41501687	known
mmu_circ_25336_Agap1	11	13	0.846154	Agap1_chr1:89630387-89630529	89630387	89630529	142	chr1:89630387-89630529	known
mmu_circ_26032_Dlg1	11	13	0.846154	Dlg1_chr16:31853650-31853884	31853650	31853884	234	chr16:31853650-31853884	known
mmu_circ_2624_Ptpn3	11	13	0.846154	Ptpn3_chr4:57225505-57225583	57225505	57225583	78	chr4:57225505-57225583	known
mmu_circ_2681_Sash1	11	13	0.846154	Sash1_chr10:8813721-8814290	8813721	8814290	569	chr10:8813721-8814290	known
mmu_circ_2942_Apoo	11	13	0.846154	Apoo_chrX:94387664-94387719	94387664	94387719	55	chrX:94387664-94387719	known
mmu_circ_3404_Ube3c	11	13	0.846154	Ube3c_chr5:29619554-29619787	29619554	29619787	233	chr5:29619554-29619787	known
mmu_circ_3672_Luzp2	11	13	0.846154	Luzp2_chr7:55172195-55172258	55172195	55172258	63	chr7:55172195-55172258	known
mmu_circ_37360_Pcnx	11	13	0.846154	Pcnx_chr12:81912664-81912710	81912664	81912710	46	chr12:81912664-81912710	known
mmu_circ_4686_Nell2	11	13	0.846154	Nell2_chr15:95383625-95383728	95383625	95383728	103	chr15:95383625-95383728	known
mmu_circ_5146_Trp53bp1	22	26	0.846154	Trp53bp1_chr2:121227644-121227848	121227644	121227848	204	chr2:121227644-121227848	known
mmu_circ_5381_Pde4b	11	13	0.846154	Pde4b_chr4:102497753-102497824	102497753	102497824	71	chr4:102497753-102497824	known
mmu_circ_5690_Kif1b	11	13	0.846154	Kif1b_chr4:149206729-149206773	149206729	149206773	44	chr4:149206729-149206773	known
mmu_circ_5983_Myo9b	11	13	0.846154	Myo9b_chr8:71333816-71333831	71333816	71333831	15	chr8:71333816-71333831	known
mmu_circ_6050_Cdk14	11	13	0.846154	Cdk14_chr5:4922126-4922175	4922126	4922175	49	chr5:4922126-4922175	known
mmu_circ_6295_Wdr37	11	13	0.846154	Wdr37_chr13:8847614-8847686	8847614	8847686	72	chr13:8847614-8847686	known
mmu_circ_6490_Lrig1	11	13	0.846154	Lrig1_chr6:94655245-94655525	94655245	94655525	280	chr6:94655245-94655525	known
mmu_circ_8551_Ankhd1	11	13	0.846154	Ankhd1_chr18:36583611-36583759	36583611	36583759	148	chr18:36583611-36583759	known
mmu_circ_0697_Celf2	105	124	0.846774	Celf2_chr2:6600033-6600097	6600033	6600097	64	chr2:6600033-6600097	known
mmu_circ_0049_Kansl1	399	471	0.847134	Kansl1_chr11:104368679-104368778	104368679	104368778	99	chr11:104368679-104368778	known
mmu_circ_0537_Ptprd	51	60	0.85	Ptprd_chr4:76128484-76129066	76128484	76129066	582	chr4:76128484-76129066	known
mmu_circ_2681_Sash1	17	20	0.85	Sash1_chr10:8814406-8814457	8814406	8814457	51	chr10:8814406-8814457	known
mmu_circ_28701_Myo9a	17	20	0.85	Myo9a_chr9:59832188-59832308	59832188	59832308	120	chr9:59832188-59832308	known
mmu_circ_3847_Gak	17	20	0.85	Gak_chr5:108613631-108613638	108613631	108613638	7	chr5:108613631-108613638	known
mmu_circ_0322_Stau2	154	181	0.850829	Stau2_chr1:16486019-16486150	16486019	16486150	131	chr1:16486019-16486150	known
mmu_circ_0212_Ttc3	35	41	0.853659	Ttc3_chr16:94387336-94387390	94387336	94387390	54	chr16:94387336-94387390	known
mmu_circ_0774_Asph	77	90	0.855556	Asph_chr4:9637658-9637703	9637658	9637703	45	chr4:9637658-9637703	known
mmu_circ_0842_Enox1	77	90	0.855556	Enox1_chr14:77582395-77582629	77582395	77582629	234	chr14:77582395-77582629	known
mmu_circ_1053_Ntrk2	18	21	0.857143	Ntrk2_chr13:58871734-58871771	58871734	58871771	37	chr13:58871734-58871771	known
mmu_circ_1116_Pnpla3	66	77	0.857143	Pnpla3_chr15:84174267-84174477	84174267	84174477	210	chr15:84174267-84174477	known
mmu_circ_1193_Fbxw7	60	70	0.857143	Fbxw7_chr3:84864136-84864200	84864136	84864200	64	chr3:84864136-84864200	known
mmu_circ_13881_Chn1	12	14	0.857143	Chn1_chr2:73710454-73710486	73710454	73710486	32	chr2:73710454-73710486	known
mmu_circ_14746_Col19a1	12	14	0.857143	Col19a1_chr1:24525603-24525666	24525603	24525666	63	chr1:24525603-24525666	known
mmu_circ_1906_Elmod1	18	21	0.857143	Elmod1_chr9:53934116-53934214	53934116	53934214	98	chr9:53934116-53934214	known
mmu_circ_19789_Celf2	12	14	0.857143	Celf2_chr2:6604023-6604182	6604023	6604182	159	chr2:6604023-6604182	known
mmu_circ_1989_Nedd4	18	21	0.857143	Nedd4_chr9:72725016-72725082	72725016	72725082	66	chr9:72725016-72725082	known
mmu_circ_20785_Rbfox2	12	14	0.857143	Rbfox2_chr15:77102878-77102939	77102878	77102939	61	chr15:77102878-77102939	known
mmu_circ_2123_Dnal1	24	28	0.857143	Dnal1_chr12:84126903-84127017	84126903	84127017	114	chr12:84126903-84127017	known
mmu_circ_21897_Plxnc1	12	14	0.857143	Plxnc1_chr10:94866910-94866998	94866910	94866998	88	chr10:94866910-94866998	known
mmu_circ_2304_Ccny	12	14	0.857143	Ccny_chr18:9349387-9349423	9349387	9349423	36	chr18:9349387-9349423	known
mmu_circ_2410_Usp6nl	12	14	0.857143	Usp6nl_chr2:6400279-6400319	6400279	6400319	40	chr2:6400279-6400319	known
mmu_circ_2709_Kcnab1	12	14	0.857143	Kcnab1_chr3:65304119-65304163	65304119	65304163	44	chr3:65304119-65304163	known
mmu_circ_2818_Rbfox1	18	21	0.857143	Rbfox1_chr16:7292184-7292277	7292184	7292277	93	chr16:7292184-7292277	known
mmu_circ_3262_Sv2b	12	14	0.857143	Sv2b_chr7:75140075-75140164	75140075	75140164	89	chr7:75140075-75140164	known
mmu_circ_3463_Vwa8	12	14	0.857143	Vwa8_chr14:79026005-79026077	79026005	79026077	72	chr14:79026005-79026077	known
mmu_circ_3470_Ap3b1	12	14	0.857143	Ap3b1_chr13:94531981-94532066	94531981	94532066	85	chr13:94531981-94532066	known
mmu_circ_3781_Map3k3	12	14	0.857143	Map3k3_chr11:106110743-106110784	106110743	106110784	41	chr11:106110743-106110784	known
mmu_circ_3979_Tead1	18	21	0.857143	Tead1_chr7:112861431-112861448	112861431	112861448	17	chr7:112861431-112861448	known
mmu_circ_4123_Arhgap32	12	14	0.857143	10read_novelExon_chr9:32189990-32190061	32189990	32190061	71	chr9:32189990-32190061	novel
mmu_circ_4123_Arhgap32	12	14	0.857143	Arhgap32_chr9:32189983-32190061	32189983	32190061	78	chr9:32189983-32190061	known
mmu_circ_4182_Tdrd7	18	21	0.857143	Tdrd7_chr4:46025656-46026159	46025656	46026159	503	chr4:46025656-46026159	known
mmu_circ_4210_Dnajc1	12	14	0.857143	Dnajc1_chr2:18316357-18316404	18316357	18316404	47	chr2:18316357-18316404	known
mmu_circ_4344_Wdr17	12	14	0.857143	Wdr17_chr8:54693056-54693240	54693056	54693240	184	chr8:54693056-54693240	known
mmu_circ_4363_Alms1	12	14	0.857143	Alms1_chr6:85651262-85651418	85651262	85651418	156	chr6:85651262-85651418	known
mmu_circ_4964_Rps6kc1	12	14	0.857143	Rps6kc1_chr1:190810073-190810463	190810073	190810463	390	chr1:190810073-190810463	known
mmu_circ_5106_Faf1	12	14	0.857143	Faf1_chr4:109925884-109925962	109925884	109925962	78	chr4:109925884-109925962	known
mmu_circ_5146_Trp53bp1	12	14	0.857143	Trp53bp1_chr2:121228021-121228162	121228021	121228162	141	chr2:121228021-121228162	known
mmu_circ_5360_Gtf2i	12	14	0.857143	Gtf2i_chr5:134283193-134283248	134283193	134283248	55	chr5:134283193-134283248	known
mmu_circ_5527_Rabgap1l	12	14	0.857143	Rabgap1l_chr1:160226659-160226682	160226659	160226682	23	chr1:160226659-160226682	known
mmu_circ_5759_Tnks2	12	14	0.857143	Tnks2_chr19:36867639-36867719	36867639	36867719	80	chr19:36867639-36867719	known
mmu_circ_5880_Copz2	12	14	0.857143	Copz2_chr11:96856671-96856940	96856671	96856940	269	chr11:96856671-96856940	known
mmu_circ_5906_Rgs9	12	14	0.857143	Rgs9_chr11:109276569-109276620	109276569	109276620	51	chr11:109276569-109276620	known
mmu_circ_6366_Dpp10	12	14	0.857143	Dpp10_chr1:123432930-123433085	123432930	123433085	155	chr1:123432930-123433085	known
mmu_circ_1187_Rbm6	79	92	0.858696	Rbm6_chr9:107791751-107791928	107791751	107791928	177	chr9:107791751-107791928	known
mmu_circ_0329_Snrk	152	177	0.858757	Snrk_chr9:122132627-122132750	122132627	122132750	123	chr9:122132627-122132750	known
mmu_circ_0217_Stk39	233	271	0.859779	Stk39_chr2:68314363-68314393	68314363	68314393	30	chr2:68314363-68314393	known
mmu_circ_0075_Arhgap32	43	50	0.86	Arhgap32_chr9:32152667-32152709	32152667	32152709	42	chr9:32152667-32152709	known
mmu_circ_1470_Tnr	37	43	0.860465	Tnr_chr1:159863637-159863649	159863637	159863649	12	chr1:159863637-159863649	known
mmu_circ_2277_Ano4	31	36	0.861111	Ano4_chr10:89084546-89084591	89084546	89084591	45	chr10:89084546-89084591	known
mmu_circ_0620_Dock3	81	94	0.861702	Dock3_chr9:107056122-107056164	107056122	107056164	42	chr9:107056122-107056164	known
mmu_circ_1131_Eya3	25	29	0.862069	Eya3_chr4:132694746-132695068	132694746	132695068	322	chr4:132694746-132695068	known
mmu_circ_2261_Pphln1	25	29	0.862069	Pphln1_chr15:93459671-93459791	93459671	93459791	120	chr15:93459671-93459791	known
mmu_circ_3868_Pex5l	50	58	0.862069	Pex5l_chr3:33007121-33007316	33007121	33007316	195	chr3:33007121-33007316	known
mmu_circ_0131_Erc2	270	313	0.86262	Erc2_chr14:28271577-28271725	28271577	28271725	148	chr14:28271577-28271725	known
mmu_circ_0877_Dtnbp1	57	66	0.863636	Dtnbp1_chr13:44992018-44992069	44992018	44992069	51	chr13:44992018-44992069	known
mmu_circ_1168_Cry1	19	22	0.863636	Cry1_chr10:85148436-85148798	85148436	85148798	362	chr10:85148436-85148798	known
mmu_circ_2579_Npepps	19	22	0.863636	Npepps_chr11:97236064-97236169	97236064	97236169	105	chr11:97236064-97236169	known
mmu_circ_3197_Tasp1	19	22	0.863636	Tasp1_chr2:139947156-139947235	139947156	139947235	79	chr2:139947156-139947235	known
mmu_circ_4392_Kif1b	19	22	0.863636	Kif1b_chr4:149214078-149214164	149214078	149214164	86	chr4:149214078-149214164	known
mmu_circ_2126_Ogdh	32	37	0.864865	Ogdh_chr11:6316764-6316855	6316764	6316855	91	chr11:6316764-6316855	known
mmu_circ_1321_Tasp1	45	52	0.865385	Tasp1_chr2:139910532-139910643	139910532	139910643	111	chr2:139910532-139910643	known
mmu_circ_0094_Rabep1	129	149	0.865772	Rabep1_chr11:70919176-70919281	70919176	70919281	105	chr11:70919176-70919281	known
mmu_circ_0485_Prkce	110	127	0.866142	Prkce_chr17:86495937-86496457	86495937	86496457	520	chr17:86495937-86496457	known
mmu_circ_12568_Esyt2	26	30	0.866667	Esyt2_chr12:116346503-116346552	116346503	116346552	49	chr12:116346503-116346552	known
mmu_circ_1306_Asxl2	39	45	0.866667	Asxl2_chr12:3455546-3455640	3455546	3455640	94	chr12:3455546-3455640	known
mmu_circ_1321_Tasp1	13	15	0.866667	11read_novelExon_chr2:140042093-140042144	140042093	140042144	51	chr2:140042093-140042144	novel
mmu_circ_1321_Tasp1	13	15	0.866667	Tasp1_chr2:140042093-140042214	140042093	140042214	121	chr2:140042093-140042214	known
mmu_circ_1442_Gigyf2	13	15	0.866667	Gigyf2_chr1:87421490-87421866	87421490	87421866	376	chr1:87421490-87421866	known
mmu_circ_1470_Tnr	52	60	0.866667	Tnr_chr1:159868015-159868285	159868015	159868285	270	chr1:159868015-159868285	known
mmu_circ_16440_Stk39	13	15	0.866667	Stk39_chr2:68358813-68358879	68358813	68358879	66	chr2:68358813-68358879	known
mmu_circ_24078_Nsmaf	13	15	0.866667	Nsmaf_chr4:6437741-6437745	6437741	6437745	4	chr4:6437741-6437745	known
mmu_circ_30818_Shq1	13	15	0.866667	Shq1_chr6:100632238-100632292	100632238	100632292	54	chr6:100632238-100632292	known
mmu_circ_3522_Vat1l	13	15	0.866667	Vat1l_chr8:114284333-114284389	114284333	114284389	56	chr8:114284333-114284389	known
mmu_circ_3738_Nadk2	13	15	0.866667	Nadk2_chr15:9096013-9096092	9096013	9096092	79	chr15:9096013-9096092	known
mmu_circ_4108_Zcchc2	13	15	0.866667	Zcchc2_chr1:106018218-106018302	106018218	106018302	84	chr1:106018218-106018302	known
mmu_circ_4276_Kcnma1	13	15	0.866667	Kcnma1_chr14:23336039-23336120	23336039	23336120	81	chr14:23336039-23336120	known
mmu_circ_4295_Col19a1	13	15	0.866667	Col19a1_chr1:24508183-24508228	24508183	24508228	45	chr1:24508183-24508228	known
mmu_circ_5244_Mdm4	13	15	0.866667	Mdm4_chr1:133012636-133012714	133012636	133012714	78	chr1:133012636-133012714	known
mmu_circ_5477_March6	13	15	0.866667	March6_chr15:31490575-31490627	31490575	31490627	52	chr15:31490575-31490627	known
mmu_circ_5766_Setbp1	13	15	0.866667	16read_novelExon_chr18:79087084-79087182	79087084	79087182	98	chr18:79087084-79087182	novel
mmu_circ_6054_Maea	13	15	0.866667	Maea_chr5:33362694-33362699	33362694	33362699	5	chr5:33362694-33362699	known
mmu_circ_6377_Mcm3ap	13	15	0.866667	Mcm3ap_chr10:76512417-76512465	76512417	76512465	48	chr10:76512417-76512465	known
mmu_circ_7634_Mad1l1	13	15	0.866667	Mad1l1_chr5:140105514-140105605	140105514	140105605	91	chr5:140105514-140105605	known
mmu_circ_0420_Oxr1	59	68	0.867647	Oxr1_chr15:41819838-41820578	41819838	41820578	740	chr15:41819838-41820578	known
mmu_circ_0017_Gigyf2	1861	2142	0.868814	Gigyf2_chr1:87378971-87379002	87378971	87379002	31	chr1:87378971-87379002	known
mmu_circ_0764_Dock4	60	69	0.869565	Dock4_chr12:40636082-40636231	40636082	40636231	149	chr12:40636082-40636231	known
mmu_circ_2023_Atxn1	20	23	0.869565	Atxn1_chr13:45735114-45735178	45735114	45735178	64	chr13:45735114-45735178	known
mmu_circ_2432_Dgkb	20	23	0.869565	Dgkb_chr12:38120605-38120655	38120605	38120655	50	chr12:38120605-38120655	known
mmu_circ_3443_Dlgap1	20	23	0.869565	Dlgap1_chr17:70662568-70662682	70662568	70662682	114	chr17:70662568-70662682	known
mmu_circ_3554_Cdk8	20	23	0.869565	Cdk8_chr5:146271594-146271664	146271594	146271664	70	chr5:146271594-146271664	known
mmu_circ_2002_Grk3	27	31	0.870968	Grk3_chr5:112957314-112957366	112957314	112957366	52	chr5:112957314-112957366	known
mmu_circ_2285_Stt3b	27	31	0.870968	Stt3b_chr9:115267309-115267375	115267309	115267375	66	chr9:115267309-115267375	known
mmu_circ_2503_Aff4	27	31	0.870968	Aff4_chr11:53372965-53373057	53372965	53373057	92	chr11:53372965-53373057	known
mmu_circ_0131_Erc2	373	428	0.871495	Erc2_chr14:28302875-28303010	28302875	28303010	135	chr14:28302875-28303010	known
mmu_circ_1888_Plxdc2	34	39	0.871795	Plxdc2_chr2:16703316-16703383	16703316	16703383	67	chr2:16703316-16703383	known
mmu_circ_0284_Gphn	123	141	0.87234	Gphn_chr12:78612971-78613027	78612971	78613027	56	chr12:78612971-78613027	known
mmu_circ_0015_Ankrd12	322	369	0.872629	12read_novelExon_chr17:66042580-66042601	66042580	66042601	21	chr17:66042580-66042601	novel
mmu_circ_0827_Ttc7b	62	71	0.873239	Ttc7b_chr12:100406999-100407063	100406999	100407063	64	chr12:100406999-100407063	known
mmu_circ_12938_Map2k5	14	16	0.875	Map2k5_chr9:63329907-63329956	63329907	63329956	49	chr9:63329907-63329956	known
mmu_circ_1470_Tnr	42	48	0.875	Tnr_chr1:159863637-159863788	159863637	159863788	151	chr1:159863637-159863788	known
mmu_circ_14746_Col19a1	14	16	0.875	Col19a1_chr1:24510842-24510887	24510842	24510887	45	chr1:24510842-24510887	known
mmu_circ_16532_Mllt10	14	16	0.875	Mllt10_chr2:18126133-18126229	18126133	18126229	96	chr2:18126133-18126229	known
mmu_circ_1771_Pknox2	42	48	0.875	Pknox2_chr9:36987167-36987272	36987167	36987272	105	chr9:36987167-36987272	known
mmu_circ_2187_Iqce	35	40	0.875	Iqce_chr5:140675077-140675248	140675077	140675248	171	chr5:140675077-140675248	known
mmu_circ_2261_Pphln1	21	24	0.875	Pphln1_chr15:93455450-93455530	93455450	93455530	80	chr15:93455450-93455530	known
mmu_circ_2505_Nav1	14	16	0.875	Nav1_chr1:135464705-135464758	135464705	135464758	53	chr1:135464705-135464758	known
mmu_circ_2758_Hbs1l	21	24	0.875	Hbs1l_chr10:21352541-21352553	21352541	21352553	12	chr10:21352541-21352553	known
mmu_circ_2759_Dmd	21	24	0.875	Dmd_chrX:85177935-85177947	85177935	85177947	12	chrX:85177935-85177947	known
mmu_circ_2917_Tnrc6b	14	16	0.875	Tnrc6b_chr15:80886958-80887033	80886958	80887033	75	chr15:80886958-80887033	known
mmu_circ_3190_Arhgef2	21	24	0.875	Arhgef2_chr3:88635854-88636103	88635854	88636103	249	chr3:88635854-88636103	known
mmu_circ_33295_Ptpa	14	16	0.875	Ptpa_chr2:30428315-30428402	30428315	30428402	87	chr2:30428315-30428402	known
mmu_circ_3421_Ap1ar	14	16	0.875	Ap1ar_chr3:127815595-127815694	127815595	127815694	99	chr3:127815595-127815694	known
mmu_circ_3554_Cdk8	21	24	0.875	Cdk8_chr5:146271594-146271735	146271594	146271735	141	chr5:146271594-146271735	known
mmu_circ_3874_Upf2	14	16	0.875	Upf2_chr2:6003544-6003653	6003544	6003653	109	chr2:6003544-6003653	known
mmu_circ_3891_Rttn	14	16	0.875	Rttn_chr18:89060360-89060489	89060360	89060489	129	chr18:89060360-89060489	known
mmu_circ_3980_Fchsd2	21	24	0.875	Fchsd2_chr7:101259611-101259773	101259611	101259773	162	chr7:101259611-101259773	known
mmu_circ_4218_Atrnl1	14	16	0.875	Atrnl1_chr19:57777883-57777945	57777883	57777945	62	chr19:57777883-57777945	known
mmu_circ_4248_Mapk14	14	16	0.875	Mapk14_chr17:28725492-28725522	28725492	28725522	30	chr17:28725492-28725522	known
mmu_circ_4373_Dcun1d4	14	16	0.875	Dcun1d4_chr5:73522652-73522676	73522652	73522676	24	chr5:73522652-73522676	known
mmu_circ_5032_Uvrag	14	16	0.875	Uvrag_chr7:99004579-99004706	99004579	99004706	127	chr7:99004579-99004706	known
mmu_circ_5409_Plcb1	14	16	0.875	Plcb1_chr2:135387797-135387884	135387797	135387884	87	chr2:135387797-135387884	known
mmu_circ_5772_Wdr7	14	16	0.875	Wdr7_chr18:63720756-63720863	63720756	63720863	107	chr18:63720756-63720863	known
mmu_circ_1134_Ralgps1	50	57	0.877193	Ralgps1_chr2:33276145-33276235	33276145	33276235	90	chr2:33276145-33276235	known
mmu_circ_1131_Eya3	43	49	0.877551	Eya3_chr4:132704351-132704410	132704351	132704410	59	chr4:132704351-132704410	known
mmu_circ_1183_Adcy5	43	49	0.877551	Adcy5_chr16:35270661-35270996	35270661	35270996	335	chr16:35270661-35270996	known
mmu_circ_1941_Cdc42bpa	36	41	0.878049	Cdc42bpa_chr1:180024644-180024802	180024644	180024802	158	chr1:180024644-180024802	known
mmu_circ_0290_Prkce	124	141	0.879433	Prkce_chr17:86475514-86475549	86475514	86475549	35	chr17:86475514-86475549	known
mmu_circ_0826_Agtpbp1	22	25	0.88	Agtpbp1_chr13:59531181-59531203	59531181	59531203	22	chr13:59531181-59531203	known
mmu_circ_1469_Fmn2	22	25	0.88	Fmn2_chr1:174698768-174698828	174698768	174698828	60	chr1:174698768-174698828	known
mmu_circ_2068_Ttc3	22	25	0.88	Ttc3_chr16:94410832-94410840	94410832	94410840	8	chr16:94410832-94410840	known
mmu_circ_2565_Pi4ka	22	25	0.88	Pi4ka_chr16:17308218-17308222	17308218	17308222	4	chr16:17308218-17308222	known
mmu_circ_0518_Cadm1	103	117	0.880342	Cadm1_chr9:47810043-47810143	47810043	47810143	100	chr9:47810043-47810143	known
mmu_circ_0858_Odf2	59	67	0.880597	Odf2_chr2:29921003-29921108	29921003	29921108	105	chr2:29921003-29921108	known
mmu_circ_1183_Adcy5	52	59	0.881356	Adcy5_chr16:35272078-35272220	35272078	35272220	142	chr16:35272078-35272220	known
mmu_circ_0420_Oxr1	45	51	0.882353	Oxr1_chr15:41813573-41813726	41813573	41813726	153	chr15:41813573-41813726	known
mmu_circ_0553_Arhgap10	30	34	0.882353	Arhgap10_chr8:77382724-77382790	77382724	77382790	66	chr8:77382724-77382790	known
mmu_circ_1917_Cnot6l	45	51	0.882353	Cnot6l_chr5:96131096-96131245	96131096	96131245	149	chr5:96131096-96131245	known
mmu_circ_2170_Dgkb	15	17	0.882353	Dgkb_chr12:38214302-38214388	38214302	38214388	86	chr12:38214302-38214388	known
mmu_circ_2598_Clasp2	15	17	0.882353	Clasp2_chr9:113876243-113876350	113876243	113876350	107	chr9:113876243-113876350	known
mmu_circ_2795_Csmd2	30	34	0.882353	Csmd2_chr4:128414198-128414390	128414198	128414390	192	chr4:128414198-128414390	known
mmu_circ_3633_Akt3	15	17	0.882353	Akt3_chr1:177102961-177103106	177102961	177103106	145	chr1:177102961-177103106	known
mmu_circ_3768_Rap1gap2	15	17	0.882353	Rap1gap2_chr11:74437430-74437463	74437430	74437463	33	chr11:74437430-74437463	known
mmu_circ_3860_Kdm1a	15	17	0.882353	Kdm1a_chr4:136582039-136582099	136582039	136582099	60	chr4:136582039-136582099	known
mmu_circ_4107_Slc38a10	15	17	0.882353	Slc38a10_chr11:120139108-120139129	120139108	120139129	21	chr11:120139108-120139129	known
mmu_circ_4203_Baz2b	15	17	0.882353	Baz2b_chr2:60001505-60001556	60001505	60001556	51	chr2:60001505-60001556	known
mmu_circ_4666_Afdn	15	17	0.882353	Afdn_chr17:13825942-13825987	13825942	13825987	45	chr17:13825942-13825987	known
mmu_circ_5009_Nedd4	15	17	0.882353	Nedd4_chr9:72732591-72732657	72732591	72732657	66	chr9:72732591-72732657	known
mmu_circ_5032_Uvrag	15	17	0.882353	Uvrag_chr7:98987952-98988244	98987952	98988244	292	chr7:98987952-98988244	known
mmu_circ_0239_Dgki	203	230	0.882609	Dgki_chr6:36934636-36934681	36934636	36934681	45	chr6:36934636-36934681	known
mmu_circ_1354_6530403H02Rik	38	43	0.883721	25read_novelExon_chr3:120797195-120797290	120797195	120797290	95	chr3:120797195-120797290	novel
mmu_circ_1366_Dennd1b	23	26	0.884615	Dennd1b_chr1:139139380-139139421	139139380	139139421	41	chr1:139139380-139139421	known
mmu_circ_1894_Hunk	23	26	0.884615	Hunk_chr16:90464140-90464268	90464140	90464268	128	chr16:90464140-90464268	known
mmu_circ_1917_Cnot6l	46	52	0.884615	Cnot6l_chr5:96131058-96131245	96131058	96131245	187	chr5:96131058-96131245	known
mmu_circ_2029_Epn2	23	26	0.884615	Epn2_chr11:61534393-61534613	61534393	61534613	220	chr11:61534393-61534613	known
mmu_circ_2082_Col19a1	23	26	0.884615	Col19a1_chr1:24453743-24453797	24453743	24453797	54	chr1:24453743-24453797	known
mmu_circ_2509_Ddx42	23	26	0.884615	Ddx42_chr11:106239135-106239183	106239135	106239183	48	chr11:106239135-106239183	known
mmu_circ_2725_Csnk1g3	23	26	0.884615	Csnk1g3_chr18:53902852-53902893	53902852	53902893	41	chr18:53902852-53902893	known
mmu_circ_4334_Myo6	23	26	0.884615	Myo6_chr9:80269993-80270167	80269993	80270167	174	chr9:80269993-80270167	known
mmu_circ_5077_Ncor2	23	26	0.884615	Ncor2_chr5:125124769-125124980	125124769	125124980	211	chr5:125124769-125124980	known
mmu_circ_0350_Arhgap10	131	148	0.885135	Arhgap10_chr8:77384750-77384796	77384750	77384796	46	chr8:77384750-77384796	known
mmu_circ_0131_Erc2	232	262	0.885496	Erc2_chr14:28080131-28080267	28080131	28080267	136	chr14:28080131-28080267	known
mmu_circ_1995_Glrx3	31	35	0.885714	Glrx3_chr7:137452452-137452541	137452452	137452541	89	chr7:137452452-137452541	known
mmu_circ_2521_Unc13c	31	35	0.885714	Unc13c_chr9:73756334-73756406	73756334	73756406	72	chr9:73756334-73756406	known
mmu_circ_0060_Epb41l1	428	483	0.886128	Epb41l1_chr2:156511784-156511820	156511784	156511820	36	chr2:156511784-156511820	known
mmu_circ_1052_Clec16a	39	44	0.886364	Clec16a_chr16:10638786-10638915	10638786	10638915	129	chr16:10638786-10638915	known
mmu_circ_1816_Mindy3	39	44	0.886364	Mindy3_chr2:12405859-12405920	12405859	12405920	61	chr2:12405859-12405920	known
mmu_circ_0334_Zbtb20	118	133	0.887218	Zbtb20_chr16:43571733-43571791	43571733	43571791	58	chr16:43571733-43571791	known
mmu_circ_0844_Dcdc2a	24	27	0.888889	Dcdc2a_chr13:25110066-25110121	25110066	25110121	55	chr13:25110066-25110121	known
mmu_circ_1366_Dennd1b	32	36	0.888889	Dennd1b_chr1:139142833-139142890	139142833	139142890	57	chr1:139142833-139142890	known
mmu_circ_1451_Nsf	24	27	0.888889	Nsf_chr11:103913315-103913908	103913315	103913908	593	chr11:103913315-103913908	known
mmu_circ_1471_Sfi1	16	18	0.888889	Sfi1_chr11:3144216-3144292	3144216	3144292	76	chr11:3144216-3144292	known
mmu_circ_1580_Klc1	24	27	0.888889	Klc1_chr12:111785268-111785321	111785268	111785321	53	chr12:111785268-111785321	known
mmu_circ_1653_Col25a1	24	27	0.888889	Col25a1_chr3:130478815-130481538	130478815	130481538	2723	chr3:130478815-130481538	known
mmu_circ_1850_Mef2d	24	27	0.888889	Mef2d_chr3:88161780-88161801	88161780	88161801	21	chr3:88161780-88161801	known
mmu_circ_21360_Asxl2	24	27	0.888889	Asxl2_chr12:3474489-3474613	3474489	3474613	124	chr12:3474489-3474613	known
mmu_circ_21360_Asxl2	16	18	0.888889	Asxl2_chr12:3457061-3457209	3457061	3457209	148	chr12:3457061-3457209	known
mmu_circ_2234_Lmbr1	32	36	0.888889	Lmbr1_chr5:29291272-29291337	29291272	29291337	65	chr5:29291272-29291337	known
mmu_circ_2268_Cep128	24	27	0.888889	Cep128_chr12:91296202-91296277	91296202	91296277	75	chr12:91296202-91296277	known
mmu_circ_2277_Ano4	40	45	0.888889	Ano4_chr10:89084546-89084653	89084546	89084653	107	chr10:89084546-89084653	known
mmu_circ_2598_Clasp2	16	18	0.888889	Clasp2_chr9:113870622-113870730	113870622	113870730	108	chr9:113870622-113870730	known
mmu_circ_2619_Pan3	24	27	0.888889	Pan3_chr5:147453251-147453318	147453251	147453318	67	chr5:147453251-147453318	known
mmu_circ_2729_Erbb4	16	18	0.888889	Erbb4_chr1:68290438-68290483	68290438	68290483	45	chr1:68290438-68290483	known
mmu_circ_28792_Cadm1	16	18	0.888889	Cadm1_chr9:47789696-47789849	47789696	47789849	153	chr9:47789696-47789849	known
mmu_circ_2887_Scp2	24	27	0.888889	Scp2_chr4:108087011-108087162	108087011	108087162	151	chr4:108087011-108087162	known
mmu_circ_3457_Tnrc6b	16	18	0.888889	Tnrc6b_chr15:80894328-80894334	80894328	80894334	6	chr15:80894328-80894334	known
mmu_circ_3643_Dot1l	16	18	0.888889	Dot1l_chr10:80768604-80768668	80768604	80768668	64	chr10:80768604-80768668	known
mmu_circ_3658_Fez1	16	18	0.888889	Fez1_chr9:36867695-36867733	36867695	36867733	38	chr9:36867695-36867733	known
mmu_circ_3980_Fchsd2	16	18	0.888889	Fchsd2_chr7:101253529-101253921	101253529	101253921	392	chr7:101253529-101253921	known
mmu_circ_4295_Col19a1	16	18	0.888889	Col19a1_chr1:24461475-24461529	24461475	24461529	54	chr1:24461475-24461529	known
mmu_circ_4359_Ate1	16	18	0.888889	Ate1_chr7:130507481-130507497	130507481	130507497	16	chr7:130507481-130507497	known
mmu_circ_4696_Cacna2d3	16	18	0.888889	Cacna2d3_chr14:28952241-28952297	28952241	28952297	56	chr14:28952241-28952297	known
mmu_circ_5009_Nedd4	16	18	0.888889	Nedd4_chr9:72731377-72731436	72731377	72731436	59	chr9:72731377-72731436	known
mmu_circ_5032_Uvrag	16	18	0.888889	Uvrag_chr7:98989534-98989622	98989534	98989622	88	chr7:98989534-98989622	known
mmu_circ_5059_Bcl2l13	16	18	0.888889	Bcl2l13_chr6:120865567-120865609	120865567	120865609	42	chr6:120865567-120865609	known
mmu_circ_6087_Grin3a	16	18	0.888889	Grin3a_chr4:49714129-49714245	49714129	49714245	116	chr4:49714129-49714245	known
mmu_circ_0235_Ttc19	242	272	0.889706	Ttc19_chr11:62284130-62284169	62284130	62284169	39	chr11:62284130-62284169	known
mmu_circ_0340_Lrp6	73	82	0.890244	Lrp6_chr6:134511283-134511287	134511283	134511287	4	chr6:134511283-134511287	known
mmu_circ_1167_Pitpnm3	49	55	0.890909	Pitpnm3_chr11:72070887-72071010	72070887	72071010	123	chr11:72070887-72071010	known
mmu_circ_0764_Dock4	74	83	0.891566	Dock4_chr12:40640360-40640445	40640360	40640445	85	chr12:40640360-40640445	known
mmu_circ_0534_Atrnl1	99	111	0.891892	Atrnl1_chr19:57740179-57740232	57740179	57740232	53	chr19:57740179-57740232	known
mmu_circ_0860_Asxl3	66	74	0.891892	Asxl3_chr18:22392643-22392852	22392643	22392852	209	chr18:22392643-22392852	known
mmu_circ_2769_Rras2	33	37	0.891892	Rras2_chr7:114058926-114059029	114058926	114059029	103	chr7:114058926-114059029	known
mmu_circ_0765_Irf2	133	149	0.892617	Irf2_chr8:46818790-46818908	46818790	46818908	118	chr8:46818790-46818908	known
mmu_circ_1580_Klc1	25	28	0.892857	Klc1_chr12:111785434-111785502	111785434	111785502	68	chr12:111785434-111785502	known
mmu_circ_2136_Dock3	25	28	0.892857	Dock3_chr9:106943906-106943992	106943906	106943992	86	chr9:106943906-106943992	known
mmu_circ_2613_Pde1c	25	28	0.892857	Pde1c_chr6:56179092-56179159	56179092	56179159	67	chr6:56179092-56179159	known
mmu_circ_2799_Lrrc7	25	28	0.892857	Lrrc7_chr3:158288979-158289036	158288979	158289036	57	chr3:158288979-158289036	known
mmu_circ_3843_Reln	25	28	0.892857	Reln_chr5:22154944-22154977	22154944	22154977	33	chr5:22154944-22154977	known
mmu_circ_1404_Zfp236	42	47	0.893617	Zfp236_chr18:82680591-82680756	82680591	82680756	165	chr18:82680591-82680756	known
mmu_circ_1649_Gabbr2	42	47	0.893617	Gabbr2_chr4:46739793-46739874	46739793	46739874	81	chr4:46739793-46739874	known
mmu_circ_0015_Ankrd12	354	396	0.893939	Ankrd12_chr17:66042532-66042601	66042532	66042601	69	chr17:66042532-66042601	known
mmu_circ_0182_Pi4ka	288	322	0.89441	Pi4ka_chr16:17350761-17350794	17350761	17350794	33	chr16:17350761-17350794	known
mmu_circ_0927_Nfkb1	51	57	0.894737	Nfkb1_chr3:135659027-135659065	135659027	135659065	38	chr3:135659027-135659065	known
mmu_circ_0997_Vps8	51	57	0.894737	Vps8_chr16:21477844-21477891	21477844	21477891	47	chr16:21477844-21477891	known
mmu_circ_1229_Sh3rf3	68	76	0.894737	Sh3rf3_chr10:59086659-59086916	59086659	59086916	257	chr10:59086659-59086916	known
mmu_circ_2699_Vps50	17	19	0.894737	Vps50_chr6:3551012-3551104	3551012	3551104	92	chr6:3551012-3551104	known
mmu_circ_2765_Eps15l1	17	19	0.894737	Eps15l1_chr8:72399005-72399053	72399005	72399053	48	chr8:72399005-72399053	known
mmu_circ_3328_Vps8	17	19	0.894737	Vps8_chr16:21478393-21478483	21478393	21478483	90	chr16:21478393-21478483	known
mmu_circ_3633_Akt3	17	19	0.894737	Akt3_chr1:177080200-177080266	177080200	177080266	66	chr1:177080200-177080266	known
mmu_circ_7708_Ccdc30	17	19	0.894737	Ccdc30_chr4:119356637-119356847	119356637	119356847	210	chr4:119356637-119356847	known
mmu_circ_2778_Selenoi	43	48	0.895833	Selenoi_chr5:30248411-30248520	30248411	30248520	109	chr5:30248411-30248520	known
mmu_circ_0071_Grip1	543	606	0.89604	Grip1_chr10:119931243-119931389	119931243	119931389	146	chr10:119931243-119931389	known
mmu_circ_0158_Rere	95	106	0.896226	Rere_chr4:150477363-150477468	150477363	150477468	105	chr4:150477363-150477468	known
mmu_circ_1920_Osbpl9	26	29	0.896552	Osbpl9_chr4:109101115-109101163	109101115	109101163	48	chr4:109101115-109101163	known
mmu_circ_2187_Iqce	26	29	0.896552	Iqce_chr5:140678073-140678178	140678073	140678178	105	chr5:140678073-140678178	known
mmu_circ_2529_Dgki	26	29	0.896552	Dgki_chr6:37067313-37067385	37067313	37067385	72	chr6:37067313-37067385	known
mmu_circ_2650_Rrp36	26	29	0.896552	Rrp36_chr17:46672335-46672440	46672335	46672440	105	chr17:46672335-46672440	known
mmu_circ_3027_Cacna2d3	26	29	0.896552	Cacna2d3_chr14:28953880-28953933	28953880	28953933	53	chr14:28953880-28953933	known
mmu_circ_0386_Gas2	148	165	0.89697	Gas2_chr7:51896306-51896518	51896306	51896518	212	chr7:51896306-51896518	known
mmu_circ_0334_Zbtb20	122	136	0.897059	Zbtb20_chr16:43577029-43577174	43577029	43577174	145	chr16:43577029-43577174	known
mmu_circ_0985_Setd3	35	39	0.897436	Setd3_chr12:108162972-108163009	108162972	108163009	37	chr12:108162972-108163009	known
mmu_circ_1280_Dcun1d4	35	39	0.897436	Dcun1d4_chr5:73531503-73531507	73531503	73531507	4	chr5:73531503-73531507	known
mmu_circ_1646_Magi1	35	39	0.897436	46read_novelExon_chr6:93792511-93792553	93792511	93792553	42	chr6:93792511-93792553	novel
mmu_circ_2503_Aff4	35	39	0.897436	Aff4_chr11:53372579-53373057	53372579	53373057	478	chr11:53372579-53373057	known
mmu_circ_0579_Asph	88	98	0.897959	Asph_chr4:9594662-9594698	9594662	9594698	36	chr4:9594662-9594698	known
mmu_circ_0334_Zbtb20	124	138	0.898551	Zbtb20_chr16:43577029-43577193	43577029	43577193	164	chr16:43577029-43577193	known
mmu_circ_1011_Pank1	62	69	0.898551	Pank1_chr19:34821712-34821889	34821712	34821889	177	chr19:34821712-34821889	known
mmu_circ_0182_Pi4ka	187	208	0.899038	Pi4ka_chr16:17354049-17354233	17354049	17354233	184	chr16:17354049-17354233	known
