# Supplementary material for: Nanopore sequencing of brain-derived full-length circRNAs reveals circRNA-specific exon usage, intron retention and microexons
Source: Nat Commun. 2021 Aug 10;12:4825. doi: 10.1038/s41467-021-24975-z (PMC8355340; doi:10.1038/s41467-021-24975-z)
Supplement: Supplementary file 9 — Supplementary Data 8 [file 41467_2021_24975_MOESM9_ESM.xlsx]

## Sheet: circPanel HumanBrain exon usage
Internal circRNA IDs	Exon used	Exon covered by read	Usage level	exon	start	end	length	Genomic position	Novel or known
hsa_circ_0001_RIMS1	93	916504	0.000101473	60read_novelExon_chr6:73039383-73039386	73039383	73039386	3	chr6:73039383-73039386	novel
hsa_circ_0001_RIMS1	75	730473	0.000102673	95read_novelExon_chr6:73022094-73022098	73022094	73022098	4	chr6:73022094-73022098	novel
hsa_circ_0001_RIMS1	95	916505	0.000103655	202read_novelExon_chr6:73029810-73029819	73029810	73029819	9	chr6:73029810-73029819	novel
hsa_circ_0003_MAN1A2	53	478342	0.000110799	63read_novelExon_chr1:117948701-117948704	117948701	117948704	3	chr1:117948701-117948704	novel
hsa_circ_0001_RIMS1	103	916530	0.00011238	106read_novelExon_chr6:73043137-73043140	73043137	73043140	3	chr6:73043137-73043140	novel
hsa_circ_0001_RIMS1	105	916504	0.000114566	122read_novelExon_chr6:73038481-73038485	73038481	73038485	4	chr6:73038481-73038485	novel
hsa_circ_0003_MAN1A2	64	478344	0.000133795	99read_novelExon_chr1:117955638-117955642	117955638	117955642	4	chr1:117955638-117955642	novel
hsa_circ_0001_RIMS1	129	916504	0.000140752	172read_novelExon_chr6:73041889-73041892	73041889	73041892	3	chr6:73041889-73041892	novel
hsa_circ_0001_RIMS1	137	916519	0.000149479	199read_novelExon_chr6:73042893-73042896	73042893	73042896	3	chr6:73042893-73042896	novel
hsa_circ_0001_RIMS1	141	916504	0.000153845	223read_novelExon_chr6:73042682-73042687	73042682	73042687	5	chr6:73042682-73042687	novel
hsa_circ_0001_RIMS1	142	916505	0.000154936	101read_novelExon_chr6:73024983-73024986	73024983	73024986	3	chr6:73024983-73024986	novel
hsa_circ_0001_RIMS1	142	916505	0.000154936	55read_novelExon_chr6:73026407-73026412	73026407	73026412	5	chr6:73026407-73026412	novel
hsa_circ_0001_RIMS1	143	916504	0.000156028	173read_novelExon_chr6:73032485-73032489	73032485	73032489	4	chr6:73032485-73032489	novel
hsa_circ_0001_RIMS1	145	916505	0.00015821	192read_novelExon_chr6:73030945-73030950	73030945	73030950	5	chr6:73030945-73030950	novel
hsa_circ_0001_RIMS1	146	916520	0.000159298	186read_novelExon_chr6:73023519-73023522	73023519	73023522	3	chr6:73023519-73023522	novel
hsa_circ_0001_RIMS1	160	916528	0.000174572	270read_novelExon_chr6:73043110-73043114	73043110	73043114	4	chr6:73043110-73043114	novel
hsa_circ_0001_RIMS1	168	916522	0.000183302	53read_novelExon_chr6:73023477-73023480	73023477	73023480	3	chr6:73023477-73023480	novel
hsa_circ_0001_RIMS1	135	730505	0.000184804	61read_novelExon_chr6:73022884-73022888	73022884	73022888	4	chr6:73022884-73022888	novel
hsa_circ_0001_RIMS1	135	730505	0.000184804	51read_novelExon_chr6:73022882-73022888	73022882	73022888	6	chr6:73022882-73022888	novel
hsa_circ_0001_RIMS1	176	916505	0.000192034	231read_novelExon_chr6:73027172-73027176	73027172	73027176	4	chr6:73027172-73027176	novel
hsa_circ_0001_RIMS1	178	916504	0.000194216	192read_novelExon_chr6:73042693-73042696	73042693	73042696	3	chr6:73042693-73042696	novel
hsa_circ_0001_RIMS1	185	916505	0.000201854	76read_novelExon_chr6:73026559-73026562	73026559	73026562	3	chr6:73026559-73026562	novel
hsa_circ_0001_RIMS1	186	916505	0.000202945	257read_novelExon_chr6:73030514-73030517	73030514	73030517	3	chr6:73030514-73030517	novel
hsa_circ_0001_RIMS1	243	916508	0.000265137	327read_novelExon_chr6:73023812-73023816	73023812	73023816	4	chr6:73023812-73023816	novel
hsa_circ_0001_RIMS1	201	730425	0.000275182	56read_novelExon_chr6:73020280-73020283	73020280	73020283	3	chr6:73020280-73020283	novel
hsa_circ_0001_RIMS1	253	916504	0.000276049	90read_novelExon_chr6:73038374-73038377	73038374	73038377	3	chr6:73038374-73038377	novel
hsa_circ_0004_RIMS1	61	218918	0.000278643	105read_novelExon_chr6:73015219-73015222	73015219	73015222	3	chr6:73015219-73015222	novel
hsa_circ_0001_RIMS1	268	916505	0.000292415	243read_novelExon_chr6:73024521-73024524	73024521	73024524	3	chr6:73024521-73024524	novel
hsa_circ_0001_RIMS1	216	730421	0.00029572	222read_novelExon_chr6:73017842-73017846	73017842	73017846	4	chr6:73017842-73017846	novel
hsa_circ_0001_RIMS1	282	916504	0.000307691	447read_novelExon_chr6:73036145-73036150	73036145	73036150	5	chr6:73036145-73036150	novel
hsa_circ_0003_MAN1A2	151	477547	0.000316199	194read_novelExon_chr1:117960439-117960441	117960439	117960441	2	chr1:117960439-117960441	novel
hsa_circ_0001_RIMS1	250	730473	0.000342244	362read_novelExon_chr6:73022372-73022375	73022372	73022375	3	chr6:73022372-73022375	novel
hsa_circ_0004_RIMS1	87	232202	0.000374674	64read_novelExon_chr6:73007514-73007518	73007514	73007518	4	chr6:73007514-73007518	novel
hsa_circ_0003_MAN1A2	205	478344	0.000428562	339read_novelExon_chr1:117949973-117949976	117949973	117949976	3	chr1:117949973-117949976	novel
hsa_circ_0003_MAN1A2	205	477549	0.000429275	109read_novelExon_chr1:117957735-117957739	117957735	117957739	4	chr1:117957735-117957739	novel
hsa_circ_0004_RIMS1	94	218918	0.000429385	288read_novelExon_chr6:73014900-73014904	73014900	73014904	4	chr6:73014900-73014904	novel
hsa_circ_0003_MAN1A2	212	478344	0.000443196	136read_novelExon_chr1:117955845-117955848	117955845	117955848	3	chr1:117955845-117955848	novel
hsa_circ_0001_RIMS1	335	732322	0.000457449	168read_novelExon_chr6:73017164-73017168	73017164	73017168	4	chr6:73017164-73017168	novel
hsa_circ_0004_RIMS1	109	218918	0.000497903	93read_novelExon_chr6:73014569-73014574	73014569	73014574	5	chr6:73014569-73014574	novel
hsa_circ_0003_MAN1A2	242	478344	0.000505912	306read_novelExon_chr1:117950984-117950987	117950984	117950987	3	chr1:117950984-117950987	novel
hsa_circ_0001_RIMS1	375	730476	0.000513364	141read_novelExon_chr6:73022025-73022030	73022025	73022030	5	chr6:73022025-73022030	novel
hsa_circ_0001_RIMS1	472	916505	0.000515	693read_novelExon_chr6:73030470-73030473	73030470	73030473	3	chr6:73030470-73030473	novel
hsa_circ_0003_MAN1A2	282	468678	0.000601692	283read_novelExon_chr1:117946037-117946040	117946037	117946040	3	chr1:117946037-117946040	novel
hsa_circ_0002_SMARCA5	443	689057	0.000642908	126read_novelExon_chr4:144464844-144464847	144464844	144464847	3	chr4:144464844-144464847	novel
hsa_circ_0001_RIMS1	478	730477	0.000654367	273read_novelExon_chr6:73022019-73022073	73022019	73022073	54	chr6:73022019-73022073	novel
hsa_circ_0001_RIMS1	481	730425	0.000658521	745read_novelExon_chr6:73020204-73020207	73020204	73020207	3	chr6:73020204-73020207	novel
hsa_circ_0001_RIMS1	811	916504	0.000884884	1231read_novelExon_chr6:73038910-73038913	73038910	73038913	3	chr6:73038910-73038913	novel
hsa_circ_0003_MAN1A2	428	477558	0.000896226	136read_novelExon_chr1:117957473-117957479	117957473	117957479	6	chr1:117957473-117957479	novel
hsa_circ_0003_MAN1A2	442	468678	0.000943078	770read_novelExon_chr1:117945796-117945799	117945796	117945799	3	chr1:117945796-117945799	novel
hsa_circ_0003_MAN1A2	452	478344	0.000944927	139read_novelExon_chr1:117949230-117949234	117949230	117949234	4	chr1:117949230-117949234	novel
hsa_circ_0003_MAN1A2	533	478344	0.00111426	393read_novelExon_chr1:117955766-117955770	117955766	117955770	4	chr1:117955766-117955770	novel
hsa_circ_0001_RIMS1	907	730473	0.00124166	1445read_novelExon_chr6:73022514-73022517	73022514	73022517	3	chr6:73022514-73022517	novel
hsa_circ_0001_RIMS1	1147	916505	0.00125149	1654read_novelExon_chr6:73029862-73029866	73029862	73029866	4	chr6:73029862-73029866	novel
hsa_circ_0001_RIMS1	1147	916505	0.00125149	162read_novelExon_chr6:73029860-73029866	73029860	73029866	6	chr6:73029860-73029866	novel
hsa_circ_0001_RIMS1	989	730425	0.00135401	1589read_novelExon_chr6:73021225-73021229	73021225	73021229	4	chr6:73021225-73021229	novel
hsa_circ_0001_RIMS1	1042	730425	0.00142657	1598read_novelExon_chr6:73019983-73019986	73019983	73019986	3	chr6:73019983-73019986	novel
hsa_circ_0001_RIMS1	1287	730473	0.00176187	2110read_novelExon_chr6:73022486-73022490	73022486	73022490	4	chr6:73022486-73022490	novel
hsa_circ_0003_MAN1A2	911	478344	0.00190449	1509read_novelExon_chr1:117955857-117955862	117955857	117955862	5	chr1:117955857-117955862	novel
hsa_circ_0004_RIMS1	449	218959	0.00205061	341read_novelExon_chr6:73012217-73012238	73012217	73012238	21	chr6:73012217-73012238	novel
hsa_circ_0004_RIMS1	458	218959	0.00209172	72read_novelExon_chr6:73012198-73012238	73012198	73012238	40	chr6:73012198-73012238	novel
hsa_circ_0003_MAN1A2	1304	478344	0.00272607	78read_novelExon_chr1:117950047-117950051	117950047	117950051	4	chr1:117950047-117950051	novel
hsa_circ_0003_MAN1A2	1461	478344	0.00305429	123read_novelExon_chr1:117950033-117950051	117950033	117950051	18	chr1:117950033-117950051	novel
hsa_circ_0003_MAN1A2	1467	478344	0.00306683	1382read_novelExon_chr1:117950033-117950054	117950033	117950054	21	chr1:117950033-117950054	novel
hsa_circ_0003_MAN1A2	1898	477547	0.00397448	1188read_novelExon_chr1:117957962-117957964	117957962	117957964	2	chr1:117957962-117957964	novel
hsa_circ_0003_MAN1A2	1909	477547	0.00399751	747read_novelExon_chr1:117957962-117957966	117957962	117957966	4	chr1:117957962-117957966	novel
hsa_circ_0004_RIMS1	1062	232201	0.00457362	1095read_novelExon_chr6:73007266-73007269	73007266	73007269	3	chr6:73007266-73007269	novel
hsa_circ_0001_RIMS1	5704	916505	0.00622364	AL035633.1_chr6:73026301-73027139	73026301	73027139	838	chr6:73026301-73027139	known
hsa_circ_0004_RIMS1	96420	233019	0.413786	73read_novelExon_chr6:73008792-73008811	73008792	73008811	19	chr6:73008792-73008811	novel
hsa_circ_0004_RIMS1	96413	232369	0.414913	87read_novelExon_chr6:73008862-73008880	73008862	73008880	18	chr6:73008862-73008880	novel
hsa_circ_0004_RIMS1	96713	233025	0.415033	83read_novelExon_chr6:73008792-73008814	73008792	73008814	22	chr6:73008792-73008814	novel
hsa_circ_0004_RIMS1	97485	232784	0.418779	69read_novelExon_chr6:73008846-73008880	73008846	73008880	34	chr6:73008846-73008880	novel
hsa_circ_0004_RIMS1	97572	232826	0.419077	150read_novelExon_chr6:73008843-73008880	73008843	73008880	37	chr6:73008843-73008880	novel
hsa_circ_0004_RIMS1	98056	233110	0.420643	289read_novelExon_chr6:73008815-73008880	73008815	73008880	65	chr6:73008815-73008880	novel
hsa_circ_0004_RIMS1	98060	233111	0.420658	228read_novelExon_chr6:73008790-73008853	73008790	73008853	63	chr6:73008790-73008853	novel
hsa_circ_0004_RIMS1	98066	233112	0.420682	403read_novelExon_chr6:73008802-73008880	73008802	73008880	78	chr6:73008802-73008880	novel
hsa_circ_0004_RIMS1	98066	233112	0.420682	610read_novelExon_chr6:73008800-73008880	73008800	73008880	80	chr6:73008800-73008880	novel
hsa_circ_0004_RIMS1	98066	233112	0.420682	1623read_novelExon_chr6:73008790-73008873	73008790	73008873	83	chr6:73008790-73008873	novel
hsa_circ_0004_RIMS1	98066	233112	0.420682	65484read_novelExon_chr6:73008792-73008880	73008792	73008880	88	chr6:73008792-73008880	novel
hsa_circ_0004_RIMS1	98066	233112	0.420682	482read_novelExon_chr6:73008792-73008891	73008792	73008891	99	chr6:73008792-73008891	novel
hsa_circ_0053_HERC1	128	229	0.558952	80read_novelExon_chr15:63994346-63994402	63994346	63994402	56	chr15:63994346-63994402	novel
hsa_circ_0003_MAN1A2	366388	470471	0.778769	294read_novelExon_chr1:117945047-117945063	117945047	117945063	16	chr1:117945047-117945063	novel
hsa_circ_0053_HERC1	194	230	0.843478	65read_novelExon_chr15:63998978-63999022	63998978	63999022	44	chr15:63998978-63999022	novel
hsa_circ_0053_HERC1	194	230	0.843478	HERC1_chr15:63998978-63999030	63998978	63999030	52	chr15:63998978-63999030	known
hsa_circ_0003_MAN1A2	401162	470573	0.852497	146read_novelExon_chr1:117945042-117945063	117945042	117945063	21	chr1:117945042-117945063	novel
hsa_circ_0001_RIMS1	643420	748443	0.859678	1095read_novelExon_chr6:73017061-73017073	73017061	73017073	12	chr6:73017061-73017073	novel
hsa_circ_0003_MAN1A2	420326	470638	0.893098	486read_novelExon_chr1:117945040-117945063	117945040	117945063	23	chr1:117945040-117945063	novel
hsa_circ_0003_MAN1A2	429641	470683	0.912803	845read_novelExon_chr1:117945038-117945063	117945038	117945063	25	chr1:117945038-117945063	novel
hsa_circ_0002_SMARCA5	648126	702484	0.92262	155read_novelExon_chr4:144464799-144464810	144464799	144464810	11	chr4:144464799-144464810	novel
hsa_circ_0001_RIMS1	872472	936786	0.931346	7627read_novelExon_chr6:73023363-73023375	73023363	73023375	12	chr6:73023363-73023375	novel
hsa_circ_0065_RIMS1	102	109	0.93578	104read_novelExon_chr6:73001719-73001749	73001719	73001749	30	chr6:73001719-73001749	novel
hsa_circ_0048_FTO	292	311	0.938907	FTO_chr16:53907697-53907777	53907697	53907777	80	chr16:53907697-53907777	known
hsa_circ_0037_RYR2	805	856	0.940421	RYR2_chr1:237538016-237538095	237538016	237538095	79	chr1:237538016-237538095	known
hsa_circ_0081_RMST	64	68	0.941176	146read_novelExon_chr12:97924432-97924445	97924432	97924445	13	chr12:97924432-97924445	novel
hsa_circ_0002_SMARCA5	662985	703816	0.941986	313read_novelExon_chr4:144464797-144464810	144464797	144464810	13	chr4:144464797-144464810	novel
hsa_circ_0003_MAN1A2	455137	480934	0.946361	1123read_novelExon_chr1:117957334-117957349	117957334	117957349	15	chr1:117957334-117957349	novel
hsa_circ_0001_RIMS1	889570	937377	0.948999	614read_novelExon_chr6:73023355-73023375	73023355	73023375	20	chr6:73023355-73023375	novel
hsa_circ_0003_MAN1A2	447680	470938	0.950613	1645read_novelExon_chr1:117945025-117945063	117945025	117945063	38	chr1:117945025-117945063	novel
hsa_circ_0003_MAN1A2	456294	479135	0.952329	628read_novelExon_chr1:117948246-117948267	117948246	117948267	21	chr1:117948246-117948267	novel
hsa_circ_0034_HERC1	1035	1086	0.953039	78read_novelExon_chr15:64005825-64005864	64005825	64005864	39	chr15:64005825-64005864	novel
hsa_circ_0065_RIMS1	105	110	0.954545	124read_novelExon_chr6:73001699-73001749	73001699	73001749	50	chr6:73001699-73001749	novel
hsa_circ_0065_RIMS1	105	110	0.954545	70read_novelExon_chr6:73001674-73001749	73001674	73001749	75	chr6:73001674-73001749	novel
hsa_circ_0065_RIMS1	105	110	0.954545	144read_novelExon_chr6:73001649-73001749	73001649	73001749	100	chr6:73001649-73001749	novel
hsa_circ_0065_RIMS1	105	110	0.954545	RIMS1_chr6:73001636-73001749	73001636	73001749	113	chr6:73001636-73001749	known
hsa_circ_0003_MAN1A2	457425	479193	0.954574	105read_novelExon_chr1:117963190-117963199	117963190	117963199	9	chr1:117963190-117963199	novel
hsa_circ_0003_MAN1A2	449886	470968	0.955237	1911read_novelExon_chr1:117945022-117945063	117945022	117945063	41	chr1:117945022-117945063	novel
hsa_circ_0003_MAN1A2	458848	479152	0.957625	738read_novelExon_chr1:117948241-117948267	117948241	117948267	26	chr1:117948241-117948267	novel
hsa_circ_0037_RYR2	805	836	0.962919	66read_novelExon_chr1:237608792-237608822	237608792	237608822	30	chr1:237608792-237608822	novel
hsa_circ_0003_MAN1A2	454028	471011	0.963944	479read_novelExon_chr1:117945016-117945063	117945016	117945063	47	chr1:117945016-117945063	novel
hsa_circ_0003_MAN1A2	465625	481350	0.967331	86read_novelExon_chr1:117957433-117957450	117957433	117957450	17	chr1:117957433-117957450	novel
hsa_circ_0003_MAN1A2	465627	481350	0.967336	627read_novelExon_chr1:117957433-117957453	117957433	117957453	20	chr1:117957433-117957453	novel
hsa_circ_0001_RIMS1	907982	938004	0.967994	61read_novelExon_chr6:73023346-73023365	73023346	73023365	19	chr6:73023346-73023365	novel
hsa_circ_0001_RIMS1	908034	938004	0.968049	1628read_novelExon_chr6:73023346-73023375	73023346	73023375	29	chr6:73023346-73023375	novel
hsa_circ_0003_MAN1A2	466455	481190	0.969378	466read_novelExon_chr1:117957334-117957360	117957334	117957360	26	chr1:117957334-117957360	novel
hsa_circ_0001_RIMS1	909920	938083	0.969978	522read_novelExon_chr6:73023344-73023375	73023344	73023375	31	chr6:73023344-73023375	novel
hsa_circ_0003_MAN1A2	464913	479218	0.970149	242read_novelExon_chr1:117963190-117963201	117963190	117963201	11	chr1:117963190-117963201	novel
hsa_circ_0037_RYR2	725	747	0.970549	133read_novelExon_chr1:237580348-237580418	237580348	237580418	70	chr1:237580348-237580418	novel
hsa_circ_0037_RYR2	725	747	0.970549	RYR2_chr1:237580348-237580423	237580348	237580423	75	chr1:237580348-237580423	known
hsa_circ_0003_MAN1A2	465959	479216	0.972336	145read_novelExon_chr1:117948229-117948267	117948229	117948267	38	chr1:117948229-117948267	novel
hsa_circ_0001_RIMS1	905516	929734	0.973952	1227read_novelExon_chr6:73023208-73023228	73023208	73023228	20	chr6:73023208-73023228	novel
hsa_circ_0034_HERC1	1066	1094	0.974406	AC073167.1_chr15:64005664-64005957	64005664	64005957	293	chr15:64005664-64005957	known
hsa_circ_0003_MAN1A2	459505	471107	0.975373	1697read_novelExon_chr1:117945001-117945063	117945001	117945063	62	chr1:117945001-117945063	novel
hsa_circ_0003_MAN1A2	468514	479269	0.97756	51read_novelExon_chr1:117948216-117948255	117948216	117948255	39	chr1:117948216-117948255	novel
hsa_circ_0003_MAN1A2	469079	479590	0.978083	1243read_novelExon_chr1:117948170-117948208	117948170	117948208	38	chr1:117948170-117948208	novel
hsa_circ_0003_MAN1A2	471139	481616	0.978246	63read_novelExon_chr1:117957422-117957450	117957422	117957450	28	chr1:117957422-117957450	novel
hsa_circ_0003_MAN1A2	471140	481616	0.978248	388read_novelExon_chr1:117957422-117957453	117957422	117957453	31	chr1:117957422-117957453	novel
hsa_circ_0001_RIMS1	918959	938536	0.979141	1351read_novelExon_chr6:73023333-73023375	73023333	73023375	42	chr6:73023333-73023375	novel
hsa_circ_0003_MAN1A2	469383	479249	0.979414	126read_novelExon_chr1:117963190-117963205	117963190	117963205	15	chr1:117963190-117963205	novel
hsa_circ_0003_MAN1A2	470794	479813	0.981203	582read_novelExon_chr1:117948199-117948267	117948199	117948267	68	chr1:117948199-117948267	novel
hsa_circ_0001_RIMS1	921431	938720	0.981582	433read_novelExon_chr6:73023327-73023375	73023327	73023375	48	chr6:73023327-73023375	novel
hsa_circ_0001_RIMS1	735519	749267	0.981651	752read_novelExon_chr6:73017047-73017073	73017047	73017073	26	chr6:73017047-73017073	novel
hsa_circ_0001_RIMS1	916702	933469	0.982038	564read_novelExon_chr6:73023208-73023239	73023208	73023239	31	chr6:73023208-73023239	novel
hsa_circ_0003_MAN1A2	473271	481798	0.982302	58read_novelExon_chr1:117957412-117957450	117957412	117957450	38	chr1:117957412-117957450	novel
hsa_circ_0003_MAN1A2	473272	481798	0.982304	324read_novelExon_chr1:117957412-117957453	117957412	117957453	41	chr1:117957412-117957453	novel
hsa_circ_0003_MAN1A2	471711	480008	0.982715	MAN1A2_chr1:117948170-117948267	117948170	117948267	97	chr1:117948170-117948267	known
hsa_circ_0001_RIMS1	922575	938798	0.982719	69read_novelExon_chr6:73023324-73023365	73023324	73023365	41	chr6:73023324-73023365	novel
hsa_circ_0001_RIMS1	922582	938798	0.982727	1430read_novelExon_chr6:73023324-73023375	73023324	73023375	51	chr6:73023324-73023375	novel
hsa_circ_0003_MAN1A2	471176	479264	0.983124	196read_novelExon_chr1:117963190-117963207	117963190	117963207	17	chr1:117963190-117963207	novel
hsa_circ_0037_RYR2	827	841	0.983353	82read_novelExon_chr1:237540622-237540728	237540622	237540728	106	chr1:237540622-237540728	novel
hsa_circ_0037_RYR2	827	841	0.983353	RYR2_chr1:237540622-237540735	237540622	237540735	113	chr1:237540622-237540735	known
hsa_circ_0003_MAN1A2	463771	471246	0.984138	441read_novelExon_chr1:117944980-117945063	117944980	117945063	83	chr1:117944980-117945063	novel
hsa_circ_0001_RIMS1	921219	935245	0.985003	256read_novelExon_chr6:73023208-73023247	73023208	73023247	39	chr6:73023208-73023247	novel
hsa_circ_0001_RIMS1	810	822	0.985401	138read_novelExon_chr6:73043924-73043965	73043924	73043965	41	chr6:73043924-73043965	novel
hsa_circ_0003_MAN1A2	464805	471308	0.986202	304read_novelExon_chr1:117944967-117945063	117944967	117945063	96	chr1:117944967-117945063	novel
hsa_circ_0001_RIMS1	926418	939165	0.986427	59read_novelExon_chr6:73023309-73023365	73023309	73023365	56	chr6:73023309-73023365	novel
hsa_circ_0001_RIMS1	926424	939165	0.986434	1563read_novelExon_chr6:73023309-73023375	73023309	73023375	66	chr6:73023309-73023375	novel
hsa_circ_0003_MAN1A2	465093	471348	0.98673	124read_novelExon_chr1:117944961-117945063	117944961	117945063	102	chr1:117944961-117945063	novel
hsa_circ_0001_RIMS1	926861	939207	0.986855	56read_novelExon_chr6:73023306-73023365	73023306	73023365	59	chr6:73023306-73023365	novel
hsa_circ_0001_RIMS1	926867	939207	0.986861	1609read_novelExon_chr6:73023306-73023375	73023306	73023375	69	chr6:73023306-73023375	novel
hsa_circ_0003_MAN1A2	465185	471358	0.986904	377read_novelExon_chr1:117944959-117945063	117944959	117945063	104	chr1:117944959-117945063	novel
hsa_circ_0003_MAN1A2	465581	471459	0.987532	215read_novelExon_chr1:117944952-117945063	117944952	117945063	111	chr1:117944952-117945063	novel
hsa_circ_0003_MAN1A2	465792	471541	0.987808	1679read_novelExon_chr1:117944944-117945063	117944944	117945063	119	chr1:117944944-117945063	novel
hsa_circ_0003_MAN1A2	465992	471593	0.988123	239read_novelExon_chr1:117944938-117945063	117944938	117945063	125	chr1:117944938-117945063	novel
hsa_circ_0001_RIMS1	926917	937945	0.988242	732read_novelExon_chr6:73023208-73023269	73023208	73023269	61	chr6:73023208-73023269	novel
hsa_circ_0003_MAN1A2	466078	471613	0.988264	433read_novelExon_chr1:117944934-117945063	117944934	117945063	129	chr1:117944934-117945063	novel
hsa_circ_0002_SMARCA5	702058	710389	0.988273	815read_novelExon_chr4:144464775-144464810	144464775	144464810	35	chr4:144464775-144464810	novel
hsa_circ_0003_MAN1A2	476583	482168	0.988417	40read_novelExon_chr1:117957364-117957450	117957364	117957450	86	chr1:117957364-117957450	novel
hsa_circ_0003_MAN1A2	476583	482168	0.988417	311read_novelExon_chr1:117957364-117957453	117957364	117957453	89	chr1:117957364-117957453	novel
hsa_circ_0001_RIMS1	927389	938227	0.988448	929read_novelExon_chr6:73023208-73023274	73023208	73023274	66	chr6:73023208-73023274	novel
hsa_circ_0003_MAN1A2	476635	482171	0.988519	163read_novelExon_chr1:117957361-117957450	117957361	117957450	89	chr1:117957361-117957450	novel
hsa_circ_0003_MAN1A2	476635	482171	0.988519	1132read_novelExon_chr1:117957361-117957453	117957361	117957453	92	chr1:117957361-117957453	novel
hsa_circ_0001_RIMS1	927697	938408	0.988586	641read_novelExon_chr6:73023208-73023278	73023208	73023278	70	chr6:73023208-73023278	novel
hsa_circ_0003_MAN1A2	476745	482181	0.988726	282read_novelExon_chr1:117957338-117957448	117957338	117957448	110	chr1:117957338-117957448	novel
hsa_circ_0003_MAN1A2	476745	482181	0.988726	957read_novelExon_chr1:117957338-117957450	117957338	117957450	112	chr1:117957338-117957450	novel
hsa_circ_0003_MAN1A2	476745	482181	0.988726	MAN1A2_chr1:117957334-117957453	117957334	117957453	119	chr1:117957334-117957453	known
hsa_circ_0001_RIMS1	928127	938647	0.988792	953read_novelExon_chr6:73023208-73023283	73023208	73023283	75	chr6:73023208-73023283	novel
hsa_circ_0001_RIMS1	929258	939567	0.989028	1036read_novelExon_chr6:73023279-73023375	73023279	73023375	96	chr6:73023279-73023375	novel
hsa_circ_0001_RIMS1	929617	939668	0.989304	766read_novelExon_chr6:73023270-73023375	73023270	73023375	105	chr6:73023270-73023375	novel
hsa_circ_0001_RIMS1	929735	939716	0.989379	40read_novelExon_chr6:73023266-73023365	73023266	73023365	99	chr6:73023266-73023365	novel
hsa_circ_0001_RIMS1	929739	939716	0.989383	1178read_novelExon_chr6:73023266-73023375	73023266	73023375	109	chr6:73023266-73023375	novel
hsa_circ_0001_RIMS1	929738	939557	0.989549	584read_novelExon_chr6:73023208-73023308	73023208	73023308	100	chr6:73023208-73023308	novel
hsa_circ_0037_RYR2	774	782	0.98977	66read_novelExon_chr1:237586403-237586548	237586403	237586548	145	chr1:237586403-237586548	novel
hsa_circ_0037_RYR2	774	782	0.98977	52read_novelExon_chr1:237586391-237586538	237586391	237586538	147	chr1:237586391-237586538	novel
hsa_circ_0037_RYR2	774	782	0.98977	RYR2_chr1:237586391-237586548	237586391	237586548	157	chr1:237586391-237586548	known
hsa_circ_0003_MAN1A2	474405	479307	0.989773	330read_novelExon_chr1:117963190-117963214	117963190	117963214	24	chr1:117963190-117963214	novel
hsa_circ_0001_RIMS1	930444	939978	0.989857	938read_novelExon_chr6:73023237-73023375	73023237	73023375	138	chr6:73023237-73023375	novel
hsa_circ_0001_RIMS1	930503	940008	0.989888	93read_novelExon_chr6:73023234-73023365	73023234	73023365	131	chr6:73023234-73023365	novel
hsa_circ_0001_RIMS1	930506	940008	0.989892	2330read_novelExon_chr6:73023234-73023375	73023234	73023375	141	chr6:73023234-73023375	novel
hsa_circ_0001_RIMS1	930541	940004	0.989933	564read_novelExon_chr6:73023208-73023339	73023208	73023339	131	chr6:73023208-73023339	novel
hsa_circ_0001_RIMS1	930619	940037	0.989981	1100read_novelExon_chr6:73023229-73023375	73023229	73023375	146	chr6:73023229-73023375	novel
hsa_circ_0001_RIMS1	930751	940070	0.990087	76read_novelExon_chr6:73023224-73023365	73023224	73023365	141	chr6:73023224-73023365	novel
hsa_circ_0001_RIMS1	930754	940070	0.99009	2011read_novelExon_chr6:73023224-73023375	73023224	73023375	151	chr6:73023224-73023375	novel
hsa_circ_0001_RIMS1	930781	940071	0.990118	9762read_novelExon_chr6:73023208-73023365	73023208	73023365	157	chr6:73023208-73023365	novel
hsa_circ_0001_RIMS1	930784	940071	0.990121	RIMS1_chr6:73023208-73023375	73023208	73023375	167	chr6:73023208-73023375	known
hsa_circ_0037_RYR2	829	837	0.990442	RYR2_chr1:237608700-237608822	237608700	237608822	122	chr1:237608700-237608822	known
hsa_circ_0034_HERC1	1071	1081	0.990749	97read_novelExon_chr15:64005551-64005651	64005551	64005651	100	chr15:64005551-64005651	novel
hsa_circ_0002_SMARCA5	612489	618018	0.991054	82read_novelExon_chr4:144464730-144464740	144464730	144464740	10	chr4:144464730-144464740	novel
hsa_circ_0037_RYR2	811	818	0.991443	RYR2_chr1:237604618-237604783	237604618	237604783	165	chr1:237604618-237604783	known
hsa_circ_0034_HERC1	1086	1095	0.991781	HERC1_chr15:64005551-64005864	64005551	64005864	313	chr15:64005551-64005864	known
hsa_circ_0034_HERC1	1086	1095	0.991781	685read_novelExon_chr15:64005551-64005891	64005551	64005891	340	chr15:64005551-64005891	novel
hsa_circ_0047_HERC1	274	276	0.992754	HERC1_chr15:64010627-64010893	64010627	64010893	266	chr15:64010627-64010893	known
hsa_circ_0001_RIMS1	744560	749736	0.993096	1490read_novelExon_chr6:73017042-73017073	73017042	73017073	31	chr6:73017042-73017073	novel
hsa_circ_0061_RMST	155	156	0.99359	54read_novelExon_chr12:97886965-97887063	97886965	97887063	98	chr12:97886965-97887063	novel
hsa_circ_0061_RMST	155	156	0.99359	RMST_chr12:97886414-97887063	97886414	97887063	649	chr12:97886414-97887063	known
hsa_circ_0061_RMST	158	159	0.993711	69read_novelExon_chr12:97887685-97887780	97887685	97887780	95	chr12:97887685-97887780	novel
hsa_circ_0061_RMST	158	159	0.993711	RMST_chr12:97887652-97887780	97887652	97887780	128	chr12:97887652-97887780	known
hsa_circ_0061_RMST	165	166	0.993976	71read_novelExon_chr12:97888623-97888659	97888623	97888659	36	chr12:97888623-97888659	novel
hsa_circ_0061_RMST	165	166	0.993976	65read_novelExon_chr12:97888593-97888659	97888593	97888659	66	chr12:97888593-97888659	novel
hsa_circ_0037_RYR2	855	860	0.994186	RYR2_chr1:237619899-237620035	237619899	237620035	136	chr1:237619899-237620035	known
hsa_circ_0001_RIMS1	703896	707813	0.994466	84read_novelExon_chr6:73017022-73017030	73017022	73017030	8	chr6:73017022-73017030	novel
hsa_circ_0002_SMARCA5	708390	712079	0.994819	853read_novelExon_chr4:144464762-144464810	144464762	144464810	48	chr4:144464762-144464810	novel
hsa_circ_0002_SMARCA5	715882	719510	0.994958	491read_novelExon_chr4:144465005-144465045	144465005	144465045	40	chr4:144465005-144465045	novel
hsa_circ_0002_SMARCA5	709150	712330	0.995536	885read_novelExon_chr4:144464758-144464810	144464758	144464810	52	chr4:144464758-144464810	novel
hsa_circ_0002_SMARCA5	716555	719747	0.995565	64read_novelExon_chr4:144465007-144465050	144465007	144465050	43	chr4:144465007-144465050	novel
hsa_circ_0001_RIMS1	721079	724190	0.995704	276read_novelExon_chr6:73017022-73017035	73017022	73017035	13	chr6:73017022-73017035	novel
hsa_circ_0002_SMARCA5	709827	712581	0.996135	97read_novelExon_chr4:144464753-144464799	144464753	144464799	46	chr4:144464753-144464799	novel
hsa_circ_0002_SMARCA5	710128	712767	0.996298	2913read_novelExon_chr4:144464753-144464810	144464753	144464810	57	chr4:144464753-144464810	novel
hsa_circ_0037_RYR2	851	854	0.996487	RYR2_chr1:237617690-237617874	237617690	237617874	184	chr1:237617690-237617874	known
hsa_circ_0001_RIMS1	739869	742456	0.996516	308read_novelExon_chr6:73017022-73017041	73017022	73017041	19	chr6:73017022-73017041	novel
hsa_circ_0001_RIMS1	933580	936695	0.996674	110read_novelExon_chr6:73043329-73043370	73043329	73043370	41	chr6:73043329-73043370	novel
hsa_circ_0001_RIMS1	748307	750740	0.996759	14459read_novelExon_chr6:73017029-73017073	73017029	73017073	44	chr6:73017029-73017073	novel
hsa_circ_0001_RIMS1	747855	750232	0.996832	88read_novelExon_chr6:73017024-73017049	73017024	73017049	25	chr6:73017024-73017049	novel
hsa_circ_0001_RIMS1	933753	936717	0.996836	91read_novelExon_chr6:73043329-73043372	73043329	73043372	43	chr6:73043329-73043372	novel
hsa_circ_0001_RIMS1	933775	936724	0.996852	84read_novelExon_chr6:73043325-73043370	73043325	73043370	45	chr6:73043325-73043370	novel
hsa_circ_0001_RIMS1	933931	936746	0.996995	73read_novelExon_chr6:73043325-73043372	73043325	73043372	47	chr6:73043325-73043372	novel
hsa_circ_0003_MAN1A2	472028	473435	0.997028	372read_novelExon_chr1:117944925-117945063	117944925	117945063	138	chr1:117944925-117945063	novel
hsa_circ_0001_RIMS1	749998	752147	0.997143	403813read_novelExon_chr6:73017022-73017073	73017022	73017073	51	chr6:73017022-73017073	novel
hsa_circ_0001_RIMS1	750008	752147	0.997156	89read_novelExon_chr6:73017022-73017082	73017022	73017082	60	chr6:73017022-73017082	novel
hsa_circ_0001_RIMS1	934159	936796	0.997185	64read_novelExon_chr6:73043329-73043376	73043329	73043376	47	chr6:73043329-73043376	novel
hsa_circ_0037_RYR2	730	732	0.997268	RYR2_chr1:237551386-237551483	237551386	237551483	97	chr1:237551386-237551483	known
hsa_circ_0001_RIMS1	750490	752531	0.997288	355read_novelExon_chr6:73017019-73017073	73017019	73017073	54	chr6:73017019-73017073	novel
hsa_circ_0001_RIMS1	934341	936822	0.997352	544read_novelExon_chr6:73043302-73043370	73043302	73043370	68	chr6:73043302-73043370	novel
hsa_circ_0001_RIMS1	934478	936844	0.997474	447read_novelExon_chr6:73043302-73043372	73043302	73043372	70	chr6:73043302-73043372	novel
hsa_circ_0003_MAN1A2	472408	473542	0.997605	993read_novelExon_chr1:117944923-117945063	117944923	117945063	140	chr1:117944923-117945063	novel
hsa_circ_0001_RIMS1	934808	936923	0.997743	355read_novelExon_chr6:73043302-73043376	73043302	73043376	74	chr6:73043302-73043376	novel
hsa_circ_0001_RIMS1	934941	936949	0.997857	186read_novelExon_chr6:73043329-73043386	73043329	73043386	57	chr6:73043329-73043386	novel
hsa_circ_0001_RIMS1	935052	936978	0.997944	134read_novelExon_chr6:73043325-73043386	73043325	73043386	61	chr6:73043325-73043386	novel
hsa_circ_0034_HERC1	1013	1015	0.99803	53read_novelExon_chr15:64008500-64008561	64008500	64008561	61	chr15:64008500-64008561	novel
hsa_circ_0003_MAN1A2	472916	473787	0.998162	538read_novelExon_chr1:117944919-117945063	117944919	117945063	144	chr1:117944919-117945063	novel
hsa_circ_0001_RIMS1	935430	937076	0.998243	1062read_novelExon_chr6:73043302-73043386	73043302	73043386	84	chr6:73043302-73043386	novel
hsa_circ_0001_RIMS1	936332	937422	0.998837	200read_novelExon_chr6:73043329-73043416	73043329	73043416	87	chr6:73043329-73043416	novel
hsa_circ_0001_RIMS1	936390	937451	0.998868	169read_novelExon_chr6:73043325-73043416	73043325	73043416	91	chr6:73043325-73043416	novel
hsa_circ_0002_SMARCA5	720309	721087	0.998921	275read_novelExon_chr4:144465005-144465076	144465005	144465076	71	chr4:144465005-144465076	novel

## Sheet: circPanel SH-SY5Y exon usage
Internal circRNA IDs	Exon used	Exon covered by read	Usage level	exon	start	end	length	Genomic position	Novel or known
hsa_circ_0001_MAN1A2	110	951220	0.000115641	157read_novelExon_chr1:117948701-117948704	117948701	117948704	3	chr1:117948701-117948704	novel
hsa_circ_0001_MAN1A2	131	951221	0.000137718	201read_novelExon_chr1:117955638-117955642	117955638	117955642	4	chr1:117955638-117955642	novel
hsa_circ_0001_MAN1A2	221	951220	0.000232333	93read_novelExon_chr1:117949273-117949279	117949273	117949279	6	chr1:117949273-117949279	novel
hsa_circ_0001_MAN1A2	265	928203	0.000285498	80read_novelExon_chr1:117945830-117945835	117945830	117945835	5	chr1:117945830-117945835	novel
hsa_circ_0001_MAN1A2	292	936774	0.000311708	380read_novelExon_chr1:117960439-117960441	117960439	117960441	2	chr1:117960439-117960441	novel
hsa_circ_0001_MAN1A2	405	951220	0.000425769	810read_novelExon_chr1:117949973-117949976	117949973	117949976	3	chr1:117949973-117949976	novel
hsa_circ_0004_MAN1A2	147	343805	0.000427568	51read_novelExon_chr1:117967383-117967387	117967383	117967387	4	chr1:117967383-117967387	novel
hsa_circ_0001_MAN1A2	416	936783	0.000444073	183read_novelExon_chr1:117957735-117957739	117957735	117957739	4	chr1:117957735-117957739	novel
hsa_circ_0001_MAN1A2	424	951279	0.000445716	224read_novelExon_chr1:117956998-117957048	117956998	117957048	50	chr1:117956998-117957048	novel
hsa_circ_0001_MAN1A2	465	951220	0.000488846	674read_novelExon_chr1:117950984-117950987	117950984	117950987	3	chr1:117950984-117950987	novel
hsa_circ_0004_MAN1A2	169	343805	0.000491558	106read_novelExon_chr1:117967031-117967034	117967031	117967034	3	chr1:117967031-117967034	novel
hsa_circ_0001_MAN1A2	477	951237	0.000501452	106read_novelExon_chr1:117948425-117948430	117948425	117948430	5	chr1:117948425-117948430	novel
hsa_circ_0001_MAN1A2	481	951220	0.000505666	90read_novelExon_chr1:117948792-117948795	117948792	117948795	3	chr1:117948792-117948795	novel
hsa_circ_0004_MAN1A2	182	343805	0.00052937	95read_novelExon_chr1:117963855-117963861	117963855	117963861	6	chr1:117963855-117963861	novel
hsa_circ_0001_MAN1A2	508	928203	0.000547294	737read_novelExon_chr1:117946037-117946040	117946037	117946040	3	chr1:117946037-117946040	novel
hsa_circ_0001_MAN1A2	537	951220	0.000564538	90read_novelExon_chr1:117949218-117949223	117949218	117949223	5	chr1:117949218-117949223	novel
hsa_circ_0001_MAN1A2	570	951221	0.00059923	54read_novelExon_chr1:117948642-117948646	117948642	117948646	4	chr1:117948642-117948646	novel
hsa_circ_0004_MAN1A2	211	343805	0.00061372	190read_novelExon_chr1:117979608-117979612	117979608	117979612	4	chr1:117979608-117979612	novel
hsa_circ_0004_MAN1A2	266	343805	0.000773694	189read_novelExon_chr1:117976674-117976679	117976674	117976679	5	chr1:117976674-117976679	novel
hsa_circ_0004_MAN1A2	284	343805	0.00082605	282read_novelExon_chr1:117967129-117967132	117967129	117967132	3	chr1:117967129-117967132	novel
hsa_circ_0001_MAN1A2	804	951220	0.00084523	331read_novelExon_chr1:117949230-117949234	117949230	117949234	4	chr1:117949230-117949234	novel
hsa_circ_0001_MAN1A2	800	936822	0.000853951	274read_novelExon_chr1:117957473-117957479	117957473	117957479	6	chr1:117957473-117957479	novel
hsa_circ_0001_MAN1A2	852	951220	0.000895692	53read_novelExon_chr1:117948882-117948886	117948882	117948886	4	chr1:117948882-117948886	novel
hsa_circ_0001_MAN1A2	896	951221	0.000941947	817read_novelExon_chr1:117955766-117955770	117955766	117955770	4	chr1:117955766-117955770	novel
hsa_circ_0001_MAN1A2	965	928203	0.00103964	2205read_novelExon_chr1:117945796-117945799	117945796	117945799	3	chr1:117945796-117945799	novel
hsa_circ_0001_MAN1A2	1029	951220	0.00108177	105read_novelExon_chr1:117950050-117950054	117950050	117950054	4	chr1:117950050-117950054	novel
hsa_circ_0001_MAN1A2	1114	951220	0.00117113	213read_novelExon_chr1:117950047-117950051	117950047	117950051	4	chr1:117950047-117950051	novel
hsa_circ_0004_MAN1A2	415	343805	0.00120708	421read_novelExon_chr1:117967349-117967352	117967349	117967352	3	chr1:117967349-117967352	novel
hsa_circ_0001_MAN1A2	1172	951221	0.0012321	342read_novelExon_chr1:117955845-117955848	117955845	117955848	3	chr1:117955845-117955848	novel
hsa_circ_0001_MAN1A2	1308	951221	0.00137507	89read_novelExon_chr1:117955847-117955850	117955847	117955850	3	chr1:117955847-117955850	novel
hsa_circ_0001_MAN1A2	1377	951220	0.00144761	80read_novelExon_chr1:117950033-117950051	117950033	117950051	18	chr1:117950033-117950051	novel
hsa_circ_0001_MAN1A2	1396	951220	0.00146759	898read_novelExon_chr1:117950033-117950054	117950033	117950054	21	chr1:117950033-117950054	novel
hsa_circ_0002_SMARCA5	1005	643053	0.00156286	104read_novelExon_chr4:144464844-144464847	144464844	144464847	3	chr4:144464844-144464847	novel
hsa_circ_0001_MAN1A2	1749	951221	0.00183869	3400read_novelExon_chr1:117955857-117955862	117955857	117955862	5	chr1:117955857-117955862	novel
hsa_circ_0007_TULP4	58	17472	0.0033196	59read_novelExon_chr6:158706180-158706183	158706180	158706183	3	chr6:158706180-158706183	novel
hsa_circ_0001_MAN1A2	3827	936774	0.0040853	2651read_novelExon_chr1:117957962-117957964	117957962	117957964	2	chr1:117957962-117957964	novel
hsa_circ_0001_MAN1A2	3850	936774	0.00410985	1549read_novelExon_chr1:117957962-117957966	117957962	117957966	4	chr1:117957962-117957966	novel
hsa_circ_0008_RIMS1	81	17303	0.00468127	88read_novelExon_chr6:73007266-73007269	73007266	73007269	3	chr6:73007266-73007269	novel
hsa_circ_0008_RIMS1	107	22300	0.00479821	AL035633.1_chr6:73026301-73027139	73026301	73027139	838	chr6:73026301-73027139	known
hsa_circ_0007_TULP4	153	17472	0.00875687	158read_novelExon_chr6:158726969-158726974	158726969	158726974	5	chr6:158726969-158726974	novel
hsa_circ_0004_MAN1A2	13653	343931	0.0396969	40read_novelExon_chr1:117984101-117984132	117984101	117984132	31	chr1:117984101-117984132	novel
hsa_circ_0004_MAN1A2	13908	344022	0.0404276	4820read_novelExon_chr1:117983936-117984132	117983936	117984132	196	chr1:117983936-117984132	novel
hsa_circ_0008_RIMS1	6315	17387	0.363202	90read_novelExon_chr6:73008790-73008873	73008790	73008873	83	chr6:73008790-73008873	novel
hsa_circ_0008_RIMS1	6315	17387	0.363202	4300read_novelExon_chr6:73008792-73008880	73008792	73008880	88	chr6:73008792-73008880	novel
hsa_circ_0001_MAN1A2	726658	932960	0.778874	887read_novelExon_chr1:117945047-117945063	117945047	117945063	16	chr1:117945047-117945063	novel
hsa_circ_0001_MAN1A2	790657	933334	0.847132	562read_novelExon_chr1:117945042-117945063	117945042	117945063	21	chr1:117945042-117945063	novel
hsa_circ_0001_MAN1A2	826273	933641	0.885001	1635read_novelExon_chr1:117945040-117945063	117945040	117945063	23	chr1:117945040-117945063	novel
hsa_circ_0055_RYR2	75	83	0.903614	RYR2_chr1:237608700-237608822	237608700	237608822	122	chr1:237608700-237608822	known
hsa_circ_0001_MAN1A2	844184	933766	0.904064	2559read_novelExon_chr1:117945038-117945063	117945038	117945063	25	chr1:117945038-117945063	novel
hsa_circ_0001_MAN1A2	876973	956099	0.917241	60read_novelExon_chr1:117957338-117957349	117957338	117957349	11	chr1:117957338-117957349	novel
hsa_circ_0001_MAN1A2	876997	956099	0.917266	3124read_novelExon_chr1:117957334-117957349	117957334	117957349	15	chr1:117957334-117957349	novel
hsa_circ_0008_RIMS1	16081	17528	0.917446	58read_novelExon_chr6:73017061-73017073	73017061	73017073	12	chr6:73017061-73017073	novel
hsa_circ_0001_MAN1A2	883710	955365	0.924997	1603read_novelExon_chr1:117948246-117948267	117948246	117948267	21	chr1:117948246-117948267	novel
hsa_circ_0046_RYR2	108	116	0.931034	RYR2_chr1:237538016-237538095	237538016	237538095	79	chr1:237538016-237538095	known
hsa_circ_0001_MAN1A2	889820	955477	0.931284	2014read_novelExon_chr1:117948241-117948267	117948241	117948267	26	chr1:117948241-117948267	novel
hsa_circ_0002_SMARCA5	614765	659661	0.931941	171read_novelExon_chr4:144464799-144464810	144464799	144464810	11	chr4:144464799-144464810	novel
hsa_circ_0008_RIMS1	21101	22613	0.933136	270read_novelExon_chr6:73023363-73023375	73023363	73023375	12	chr6:73023363-73023375	novel
hsa_circ_0001_MAN1A2	880218	934929	0.941481	4644read_novelExon_chr1:117945025-117945063	117945025	117945063	38	chr1:117945025-117945063	novel
hsa_circ_0001_MAN1A2	902486	956563	0.943467	53read_novelExon_chr1:117957338-117957360	117957338	117957360	22	chr1:117957338-117957360	novel
hsa_circ_0001_MAN1A2	902487	956563	0.943468	1311read_novelExon_chr1:117957334-117957360	117957334	117957360	26	chr1:117957334-117957360	novel
hsa_circ_0001_MAN1A2	884745	934992	0.946259	5646read_novelExon_chr1:117945022-117945063	117945022	117945063	41	chr1:117945022-117945063	novel
hsa_circ_0001_MAN1A2	895567	945318	0.947371	214read_novelExon_chr1:117963190-117963199	117963190	117963199	9	chr1:117963190-117963199	novel
hsa_circ_0001_MAN1A2	885889	934327	0.948157	55read_novelExon_chr1:117945001-117945010	117945001	117945010	9	chr1:117945001-117945010	novel
hsa_circ_0001_MAN1A2	906597	955789	0.948533	429read_novelExon_chr1:117948229-117948267	117948229	117948267	38	chr1:117948229-117948267	novel
hsa_circ_0001_MAN1A2	909117	956780	0.950184	88read_novelExon_chr1:117957343-117957367	117957343	117957367	24	chr1:117957343-117957367	novel
hsa_circ_0002_SMARCA5	628121	660964	0.95031	313read_novelExon_chr4:144464797-144464810	144464797	144464810	13	chr4:144464797-144464810	novel
hsa_circ_0016_RIMS1	707	743	0.951548	RIMS1_chr6:73001636-73001749	73001636	73001749	113	chr6:73001636-73001749	known
hsa_circ_0055_RYR2	79	83	0.951807	RYR2_chr1:237604618-237604783	237604618	237604783	165	chr1:237604618-237604783	known
hsa_circ_0001_MAN1A2	913193	958681	0.952551	81read_novelExon_chr1:117957433-117957448	117957433	117957448	15	chr1:117957433-117957448	novel
hsa_circ_0001_MAN1A2	913204	958681	0.952563	231read_novelExon_chr1:117957433-117957450	117957433	117957450	17	chr1:117957433-117957450	novel
hsa_circ_0001_MAN1A2	913206	958681	0.952565	1607read_novelExon_chr1:117957433-117957453	117957433	117957453	20	chr1:117957433-117957453	novel
hsa_circ_0033_FTO	164	172	0.953488	FTO_chr16:53907697-53907777	53907697	53907777	80	chr16:53907697-53907777	known
hsa_circ_0001_MAN1A2	892934	935086	0.954922	1279read_novelExon_chr1:117945016-117945063	117945016	117945063	47	chr1:117945016-117945063	novel
hsa_circ_0001_MAN1A2	913372	956009	0.955401	113read_novelExon_chr1:117948216-117948255	117948216	117948255	39	chr1:117948216-117948255	novel
hsa_circ_0001_MAN1A2	915120	956250	0.956988	3682read_novelExon_chr1:117948170-117948208	117948170	117948208	38	chr1:117948170-117948208	novel
hsa_circ_0001_MAN1A2	915981	957078	0.95706	53read_novelExon_chr1:117957343-117957378	117957343	117957378	35	chr1:117957343-117957378	novel
hsa_circ_0001_MAN1A2	918638	956726	0.960189	91read_novelExon_chr1:117948202-117948255	117948202	117948255	53	chr1:117948202-117948255	novel
hsa_circ_0001_MAN1A2	919075	956773	0.960599	1601read_novelExon_chr1:117948199-117948267	117948199	117948267	68	chr1:117948199-117948267	novel
hsa_circ_0001_MAN1A2	920219	956965	0.961602	50read_novelExon_chr1:117948194-117948255	117948194	117948255	61	chr1:117948194-117948255	novel
hsa_circ_0023_TULP4	307	319	0.962382	TULP4_chr6:158834096-158834225	158834096	158834225	129	chr6:158834096-158834225	known
hsa_circ_0001_MAN1A2	921436	957080	0.962758	83read_novelExon_chr1:117948180-117948255	117948180	117948255	75	chr1:117948180-117948255	novel
hsa_circ_0001_MAN1A2	921455	957080	0.962777	MAN1A2_chr1:117948170-117948267	117948170	117948267	97	chr1:117948170-117948267	known
hsa_circ_0001_MAN1A2	911314	945469	0.963875	560read_novelExon_chr1:117963190-117963201	117963190	117963201	11	chr1:117963190-117963201	novel
hsa_circ_0008_RIMS1	21819	22628	0.964248	58read_novelExon_chr6:73023346-73023375	73023346	73023375	29	chr6:73023346-73023375	novel
hsa_circ_0001_MAN1A2	925845	959793	0.96463	70read_novelExon_chr1:117957422-117957448	117957422	117957448	26	chr1:117957422-117957448	novel
hsa_circ_0001_MAN1A2	925852	959793	0.964637	182read_novelExon_chr1:117957422-117957450	117957422	117957450	28	chr1:117957422-117957450	novel
hsa_circ_0001_MAN1A2	925854	959793	0.964639	1286read_novelExon_chr1:117957422-117957453	117957422	117957453	31	chr1:117957422-117957453	novel
hsa_circ_0001_MAN1A2	926035	957938	0.966696	54read_novelExon_chr1:117957356-117957408	117957356	117957408	52	chr1:117957356-117957408	novel
hsa_circ_0001_MAN1A2	926531	957957	0.967195	119read_novelExon_chr1:117957343-117957408	117957343	117957408	65	chr1:117957343-117957408	novel
hsa_circ_0001_MAN1A2	905425	935359	0.967997	4728read_novelExon_chr1:117945001-117945063	117945001	117945063	62	chr1:117945001-117945063	novel
hsa_circ_0001_MAN1A2	931333	960396	0.969739	176read_novelExon_chr1:117957412-117957448	117957412	117957448	36	chr1:117957412-117957448	novel
hsa_circ_0001_MAN1A2	931340	960396	0.969746	529read_novelExon_chr1:117957412-117957450	117957412	117957450	38	chr1:117957412-117957450	novel
hsa_circ_0001_MAN1A2	931342	960396	0.969748	5423read_novelExon_chr1:117957412-117957453	117957412	117957453	41	chr1:117957412-117957453	novel
hsa_circ_0001_MAN1A2	906055	933895	0.970189	157read_novelExon_chr1:117944977-117944994	117944977	117944994	17	chr1:117944977-117944994	novel
hsa_circ_0008_RIMS1	21794	22460	0.970347	54read_novelExon_chr6:73023208-73023228	73023208	73023228	20	chr6:73023208-73023228	novel
hsa_circ_0004_MAN1A2	335511	345278	0.971713	463read_novelExon_chr1:117984852-117984870	117984852	117984870	18	chr1:117984852-117984870	novel
hsa_circ_0017_HERC1	638	656	0.972561	AC073167.1_chr15:64005664-64005957	64005664	64005957	293	chr15:64005664-64005957	known
hsa_circ_0008_RIMS1	22029	22636	0.973184	65read_novelExon_chr6:73023333-73023375	73023333	73023375	42	chr6:73023333-73023375	novel
hsa_circ_0001_MAN1A2	921151	945622	0.974122	378read_novelExon_chr1:117963190-117963205	117963190	117963205	15	chr1:117963190-117963205	novel
hsa_circ_0046_RYR2	124	127	0.976378	RYR2_chr1:237580348-237580423	237580348	237580423	75	chr1:237580348-237580423	known
hsa_circ_0008_RIMS1	22115	22644	0.976638	72read_novelExon_chr6:73023324-73023375	73023324	73023375	51	chr6:73023324-73023375	novel
hsa_circ_0001_MAN1A2	940592	961941	0.977806	40read_novelExon_chr1:117957364-117957448	117957364	117957448	84	chr1:117957364-117957448	novel
hsa_circ_0001_MAN1A2	940599	961941	0.977814	112read_novelExon_chr1:117957364-117957450	117957364	117957450	86	chr1:117957364-117957450	novel
hsa_circ_0001_MAN1A2	940599	961941	0.977814	880read_novelExon_chr1:117957364-117957453	117957364	117957453	89	chr1:117957364-117957453	novel
hsa_circ_0001_MAN1A2	940707	961958	0.977909	92read_novelExon_chr1:117957361-117957448	117957361	117957448	87	chr1:117957361-117957448	novel
hsa_circ_0001_MAN1A2	940714	961958	0.977916	372read_novelExon_chr1:117957361-117957450	117957361	117957450	89	chr1:117957361-117957450	novel
hsa_circ_0001_MAN1A2	940714	961958	0.977916	2779read_novelExon_chr1:117957361-117957453	117957361	117957453	92	chr1:117957361-117957453	novel
hsa_circ_0001_MAN1A2	941012	962022	0.978161	128read_novelExon_chr1:117957343-117957438	117957343	117957438	95	chr1:117957343-117957438	novel
hsa_circ_0001_MAN1A2	941050	962022	0.9782	639read_novelExon_chr1:117957338-117957448	117957338	117957448	110	chr1:117957338-117957448	novel
hsa_circ_0001_MAN1A2	941057	962022	0.978207	2163read_novelExon_chr1:117957338-117957450	117957338	117957450	112	chr1:117957338-117957450	novel
hsa_circ_0001_MAN1A2	941057	962022	0.978207	MAN1A2_chr1:117957334-117957453	117957334	117957453	119	chr1:117957334-117957453	known
hsa_circ_0001_MAN1A2	915334	935684	0.978251	1151read_novelExon_chr1:117944980-117945063	117944980	117945063	83	chr1:117944980-117945063	novel
hsa_circ_0001_MAN1A2	925188	945688	0.978323	566read_novelExon_chr1:117963190-117963207	117963190	117963207	17	chr1:117963190-117963207	novel
hsa_circ_0001_MAN1A2	917610	935855	0.980504	718read_novelExon_chr1:117944967-117945063	117944967	117945063	96	chr1:117944967-117945063	novel
hsa_circ_0008_RIMS1	22225	22654	0.981063	73read_novelExon_chr6:73023309-73023375	73023309	73023375	66	chr6:73023309-73023375	novel
hsa_circ_0054_SMARCA5	52	53	0.981132	SMARCA5_chr4:144466622-144466736	144466622	144466736	114	chr4:144466622-144466736	known
hsa_circ_0001_MAN1A2	918308	935965	0.981135	251read_novelExon_chr1:117944961-117945063	117944961	117945063	102	chr1:117944961-117945063	novel
hsa_circ_0001_MAN1A2	917225	934738	0.981264	67read_novelExon_chr1:117944944-117944997	117944944	117944997	53	chr1:117944944-117944997	novel
hsa_circ_0001_MAN1A2	918507	935993	0.981318	977read_novelExon_chr1:117944959-117945063	117944959	117945063	104	chr1:117944959-117945063	novel
hsa_circ_0001_MAN1A2	918003	935226	0.981584	56read_novelExon_chr1:117944944-117945007	117944944	117945007	63	chr1:117944944-117945007	novel
hsa_circ_0008_RIMS1	22240	22656	0.981638	60read_novelExon_chr6:73023306-73023375	73023306	73023375	69	chr6:73023306-73023375	novel
hsa_circ_0001_MAN1A2	918263	935412	0.981667	58read_novelExon_chr1:117944944-117945010	117944944	117945010	66	chr1:117944944-117945010	novel
hsa_circ_0017_HERC1	646	658	0.981763	HERC1_chr15:64005551-64005864	64005551	64005864	313	chr15:64005551-64005864	known
hsa_circ_0001_MAN1A2	919510	936275	0.982094	713read_novelExon_chr1:117944952-117945063	117944952	117945063	111	chr1:117944952-117945063	novel
hsa_circ_0046_RYR2	110	112	0.982143	RYR2_chr1:237540622-237540735	237540622	237540735	113	chr1:237540622-237540735	known
hsa_circ_0001_MAN1A2	919982	936444	0.982421	4872read_novelExon_chr1:117944944-117945063	117944944	117945063	119	chr1:117944944-117945063	novel
hsa_circ_0001_MAN1A2	920402	936510	0.9828	430read_novelExon_chr1:117944938-117945063	117944938	117945063	125	chr1:117944938-117945063	novel
hsa_circ_0001_MAN1A2	920808	936668	0.983068	935read_novelExon_chr1:117944934-117945063	117944934	117945063	129	chr1:117944934-117945063	novel
hsa_circ_0008_RIMS1	22313	22662	0.9846	64read_novelExon_chr6:73023208-73023283	73023208	73023283	75	chr6:73023208-73023283	novel
hsa_circ_0008_RIMS1	22334	22678	0.984831	52read_novelExon_chr6:73023266-73023375	73023266	73023375	109	chr6:73023266-73023375	novel
hsa_circ_0008_RIMS1	22368	22692	0.985722	118read_novelExon_chr6:73023234-73023375	73023234	73023375	141	chr6:73023234-73023375	novel
hsa_circ_0008_RIMS1	22369	22692	0.985766	50read_novelExon_chr6:73023229-73023375	73023229	73023375	146	chr6:73023229-73023375	novel
hsa_circ_0008_RIMS1	22371	22692	0.985854	100read_novelExon_chr6:73023224-73023375	73023224	73023375	151	chr6:73023224-73023375	novel
hsa_circ_0008_RIMS1	22373	22692	0.985942	392read_novelExon_chr6:73023208-73023365	73023208	73023365	157	chr6:73023208-73023365	novel
hsa_circ_0008_RIMS1	22373	22692	0.985942	RIMS1_chr6:73023208-73023375	73023208	73023375	167	chr6:73023208-73023375	known
hsa_circ_0001_MAN1A2	933373	945853	0.986806	879read_novelExon_chr1:117963190-117963214	117963190	117963214	24	chr1:117963190-117963214	novel
hsa_circ_0055_RYR2	82	83	0.987952	RYR2_chr1:237617690-237617874	237617690	237617874	184	chr1:237617690-237617874	known
hsa_circ_0002_SMARCA5	559445	566101	0.988242	54read_novelExon_chr4:144464730-144464740	144464730	144464740	10	chr4:144464730-144464740	novel
hsa_circ_0002_SMARCA5	661479	668121	0.990059	1113read_novelExon_chr4:144464775-144464810	144464775	144464810	35	chr4:144464775-144464810	novel
hsa_circ_0017_HERC1	647	653	0.990812	HERC1_chr15:64004973-64005094	64004973	64005094	121	chr15:64004973-64005094	known
hsa_circ_0002_SMARCA5	670671	674431	0.994425	545read_novelExon_chr4:144465005-144465045	144465005	144465045	40	chr4:144465005-144465045	novel
hsa_circ_0008_RIMS1	17452	17547	0.994586	477read_novelExon_chr6:73017029-73017073	73017029	73017073	44	chr6:73017029-73017073	novel
hsa_circ_0002_SMARCA5	671247	674670	0.994926	88read_novelExon_chr4:144465007-144465050	144465007	144465050	43	chr4:144465007-144465050	novel
hsa_circ_0008_RIMS1	17482	17567	0.995161	15426read_novelExon_chr6:73017022-73017073	73017022	73017073	51	chr6:73017022-73017073	novel
hsa_circ_0002_SMARCA5	667171	670150	0.995555	830read_novelExon_chr4:144464762-144464810	144464762	144464810	48	chr4:144464762-144464810	novel
hsa_circ_0008_RIMS1	17034	17099	0.996199	79read_novelExon_chr6:73016960-73017004	73016960	73017004	44	chr6:73016960-73017004	novel
hsa_circ_0002_SMARCA5	667874	670402	0.996229	908read_novelExon_chr4:144464758-144464810	144464758	144464810	52	chr4:144464758-144464810	novel
hsa_circ_0001_MAN1A2	932931	936404	0.996291	87read_novelExon_chr1:117944911-117944934	117944911	117944934	23	chr1:117944911-117944934	novel
hsa_circ_0002_SMARCA5	668402	670598	0.996725	74read_novelExon_chr4:144464753-144464799	144464753	144464799	46	chr4:144464753-144464799	novel
hsa_circ_0001_MAN1A2	936399	939445	0.996758	82read_novelExon_chr1:117944908-117944934	117944908	117944934	26	chr1:117944908-117944934	novel
hsa_circ_0002_SMARCA5	668646	670746	0.996869	2632read_novelExon_chr4:144464753-144464810	144464753	144464810	57	chr4:144464753-144464810	novel
hsa_circ_0001_MAN1A2	942021	944746	0.997116	1013read_novelExon_chr1:117944925-117945063	117944925	117945063	138	chr1:117944925-117945063	novel
hsa_circ_0001_MAN1A2	941055	943428	0.997485	51read_novelExon_chr1:117944921-117944994	117944921	117944994	73	chr1:117944921-117944994	novel
hsa_circ_0001_MAN1A2	943027	945127	0.997778	2983read_novelExon_chr1:117944923-117945063	117944923	117945063	140	chr1:117944923-117945063	novel
hsa_circ_0001_MAN1A2	944005	945654	0.998256	1768read_novelExon_chr1:117944919-117945063	117944919	117945063	144	chr1:117944919-117945063	novel
hsa_circ_0002_SMARCA5	675198	676278	0.998403	255read_novelExon_chr4:144465005-144465076	144465005	144465076	71	chr4:144465005-144465076	novel
hsa_circ_0001_MAN1A2	944082	945558	0.998439	141read_novelExon_chr1:117944898-117944934	117944898	117944934	36	chr1:117944898-117944934	novel
hsa_circ_0001_MAN1A2	943177	944600	0.998494	58read_novelExon_chr1:117944911-117944997	117944911	117944997	86	chr1:117944911-117944997	novel
hsa_circ_0008_RIMS1	28637	28680	0.998501	55read_novelExon_chr6:73016972-73017073	73016972	73017073	101	chr6:73016972-73017073	novel
hsa_circ_0008_RIMS1	28637	28680	0.998501	71read_novelExon_chr6:73016969-73017073	73016969	73017073	104	chr6:73016969-73017073	novel
hsa_circ_0008_RIMS1	28637	28680	0.998501	RIMS1_chr6:73016960-73017073	73016960	73017073	113	chr6:73016960-73017073	known
hsa_circ_0002_SMARCA5	675477	676391	0.998649	323read_novelExon_chr4:144465005-144465081	144465005	144465081	76	chr4:144465005-144465081	novel
hsa_circ_0002_SMARCA5	675561	676430	0.998715	417read_novelExon_chr4:144465005-144465083	144465005	144465083	78	chr4:144465005-144465083	novel
hsa_circ_0001_MAN1A2	945248	946306	0.998882	3833read_novelExon_chr1:117944911-117945063	117944911	117945063	152	chr1:117944911-117945063	novel
hsa_circ_0001_MAN1A2	945194	946215	0.998921	120read_novelExon_chr1:117944894-117944934	117944894	117944934	40	chr1:117944894-117944934	novel
