# Supplementary material for: Nanopore sequencing of brain-derived full-length circRNAs reveals circRNA-specific exon usage, intron retention and microexons
Source: Nat Commun. 2021 Aug 10;12:4825. doi: 10.1038/s41467-021-24975-z (PMC8355340; doi:10.1038/s41467-021-24975-z)
Supplement: Supplementary file 10 — Supplementary Data 9 [file 41467_2021_24975_MOESM10_ESM.xlsx]

## Sheet: circNick human novel exons
Exon_name	Chromosome	Start	End	Number_of_exact_reads	Novel_exon_type
109read_novelExon_chr2:120932416-120932580	chr2	120932416	120932580	109	cryptic
10read_novelExon_chr1:237580348-237580389	chr1	237580348	237580389	10	cryptic
10read_novelExon_chr1:8568685-8568715	chr1	8568685	8568715	10	cryptic
10read_novelExon_chr1:8617476-8617576	chr1	8617476	8617576	10	cryptic
10read_novelExon_chr11:18014477-18014534	chr11	18014477	18014534	10	cryptic
10read_novelExon_chr12:22631246-22631360	chr12	22631246	22631360	10	Unique
10read_novelExon_chr12:57970141-57970161	chr12	57970141	57970161	10	cryptic
10read_novelExon_chr12:7303523-7303585	chr12	7303523	7303585	10	cryptic
10read_novelExon_chr14:52893022-52893115	chr14	52893022	52893115	10	Unique
10read_novelExon_chr15:30065435-30065498	chr15	30065435	30065498	10	cryptic
10read_novelExon_chr15:42034743-42035018	chr15	42034743	42035018	10	cryptic
10read_novelExon_chr15:63989064-63989072	chr15	63989064	63989072	10	Unique
10read_novelExon_chr15:64792138-64792365	chr15	64792138	64792365	10	Unique
10read_novelExon_chr16:47533666-47533693	chr16	47533666	47533693	10	cryptic
10read_novelExon_chr17:74184310-74184560	chr17	74184310	74184560	10	Unique
10read_novelExon_chr19:6381369-6381445	chr19	6381369	6381445	10	cryptic
10read_novelExon_chr2:131953329-131953416	chr2	131953329	131953416	10	cryptic
10read_novelExon_chr2:221732720-221732810	chr2	221732720	221732810	10	Unique
10read_novelExon_chr22:38891903-38891942	chr22	38891903	38891942	10	cryptic
10read_novelExon_chr3:47468690-47468752	chr3	47468690	47468752	10	cryptic
10read_novelExon_chr3:55930079-55930082	chr3	55930079	55930082	10	Unique
10read_novelExon_chr4:54265905-54266006	chr4	54265905	54266006	10	cryptic
10read_novelExon_chr4:7002871-7002901	chr4	7002871	7002901	10	cryptic
10read_novelExon_chr5:122910220-122910223	chr5	122910220	122910223	10	Unique
10read_novelExon_chr6:136704808-136704913	chr6	136704808	136704913	10	cryptic
10read_novelExon_chr6:45073658-45073732	chr6	45073658	45073732	10	cryptic
10read_novelExon_chr6:62410640-62410682	chr6	62410640	62410682	10	Unique
10read_novelExon_chr6:73012217-73012238	chr6	73012217	73012238	10	Unique
10read_novelExon_chr6:73016969-73017073	chr6	73016969	73017073	10	cryptic
10read_novelExon_chr6:73021225-73021229	chr6	73021225	73021229	10	Unique
10read_novelExon_chr6:73023234-73023375	chr6	73023234	73023375	10	cryptic
10read_novelExon_chr6:73023363-73023375	chr6	73023363	73023375	10	cryptic
10read_novelExon_chr9:103278961-103279053	chr9	103278961	103279053	10	cryptic
10read_novelExon_chrY:21011110-21011170	chrY	21011110	21011170	10	Unique
11read_novelExon_chr1:211094233-211094309	chr1	211094233	211094309	11	Unique
11read_novelExon_chr1:237586391-237586440	chr1	237586391	237586440	11	cryptic
11read_novelExon_chr1:237632404-237632487	chr1	237632404	237632487	11	cryptic
11read_novelExon_chr12:1519560-1519619	chr12	1519560	1519619	11	cryptic
11read_novelExon_chr12:19619681-19619784	chr12	19619681	19619784	11	Unique
11read_novelExon_chr12:440959-441104	chr12	440959	441104	11	cryptic
11read_novelExon_chr15:64812210-64812232	chr15	64812210	64812232	11	Unique
11read_novelExon_chr16:19656156-19656271	chr16	19656156	19656271	11	cryptic
11read_novelExon_chr2:181950103-181950131	chr2	181950103	181950131	11	Unique
11read_novelExon_chr2:217684709-217684757	chr2	217684709	217684757	11	Unique
11read_novelExon_chr2:221700337-221700515	chr2	221700337	221700515	11	Unique
11read_novelExon_chr3:170800118-170800183	chr3	170800118	170800183	11	Unique
11read_novelExon_chr3:47467021-47467101	chr3	47467021	47467101	11	cryptic
11read_novelExon_chr4:40980420-40980503	chr4	40980420	40980503	11	Unique
11read_novelExon_chr6:69646410-69646478	chr6	69646410	69646478	11	cryptic
11read_novelExon_chr6:73008790-73008873	chr6	73008790	73008873	11	Unique
11read_novelExon_chr6:73016972-73017073	chr6	73016972	73017073	11	cryptic
11read_novelExon_chr6:73043464-73043538	chr6	73043464	73043538	11	cryptic
11read_novelExon_chr6:73043470-73043538	chr6	73043470	73043538	11	cryptic
11read_novelExon_chr7:137294280-137294305	chr7	137294280	137294305	11	cryptic
11read_novelExon_chr8:51362231-51362285	chr8	51362231	51362285	11	cryptic
11read_novelExon_chrX:19705734-19705804	chrX	19705734	19705804	11	cryptic
12read_novelExon_chr1:237540622-237540714	chr1	237540622	237540714	12	cryptic
12read_novelExon_chr1:44804716-44804904	chr1	44804716	44804904	12	cryptic
12read_novelExon_chr12:110778734-110778799	chr12	110778734	110778799	12	cryptic
12read_novelExon_chr12:57963038-57963141	chr12	57963038	57963141	12	cryptic
12read_novelExon_chr15:64792141-64792365	chr15	64792141	64792365	12	Unique
12read_novelExon_chr15:73853308-73853389	chr15	73853308	73853389	12	cryptic
12read_novelExon_chr16:19641110-19641142	chr16	19641110	19641142	12	cryptic
12read_novelExon_chr18:54448763-54448864	chr18	54448763	54448864	12	cryptic
12read_novelExon_chr2:221652267-221652338	chr2	221652267	221652338	12	Unique
12read_novelExon_chr3:128532169-128532314	chr3	128532169	128532314	12	cryptic
12read_novelExon_chr3:56026164-56026278	chr3	56026164	56026278	12	cryptic
12read_novelExon_chr3:71733722-71733879	chr3	71733722	71733879	12	cryptic
12read_novelExon_chr4:159789253-159789327	chr4	159789253	159789327	12	cryptic
12read_novelExon_chr4:174309663-174309725	chr4	174309663	174309725	12	Unique
12read_novelExon_chr5:134120389-134120488	chr5	134120389	134120488	12	Unique
12read_novelExon_chr6:76618212-76618327	chr6	76618212	76618327	12	cryptic
12read_novelExon_chr8:30432351-30432515	chr8	30432351	30432515	12	Unique
12read_novelExon_chr9:100139044-100139166	chr9	100139044	100139166	12	Unique
12read_novelExon_chrX:146036586-146036693	chrX	146036586	146036693	12	Unique
13read_novelExon_chr1:151062881-151062956	chr1	151062881	151062956	13	cryptic
13read_novelExon_chr1:41512229-41512270	chr1	41512229	41512270	13	Unique
13read_novelExon_chr1:70547558-70547561	chr1	70547558	70547561	13	Unique
13read_novelExon_chr10:51656381-51656468	chr10	51656381	51656468	13	Unique
13read_novelExon_chr12:48619677-48619856	chr12	48619677	48619856	13	cryptic
13read_novelExon_chr14:94004458-94004564	chr14	94004458	94004564	13	cryptic
13read_novelExon_chr15:64792237-64792365	chr15	64792237	64792365	13	Unique
13read_novelExon_chr17:80146094-80146254	chr17	80146094	80146254	13	cryptic
13read_novelExon_chr22:50827462-50827540	chr22	50827462	50827540	13	cryptic
13read_novelExon_chr3:192998946-192999031	chr3	192998946	192999031	13	Unique
13read_novelExon_chr3:97166968-97167016	chr3	97166968	97167016	13	Unique
13read_novelExon_chr5:78749035-78749038	chr5	78749035	78749038	13	Unique
13read_novelExon_chr6:45059031-45059131	chr6	45059031	45059131	13	Unique
13read_novelExon_chr6:73020204-73020207	chr6	73020204	73020207	13	Unique
13read_novelExon_chr6:73043476-73043538	chr6	73043476	73043538	13	cryptic
13read_novelExon_chr7:14737719-14737787	chr7	14737719	14737787	13	cryptic
13read_novelExon_chr7:8110712-8110761	chr7	8110712	8110761	13	cryptic
13read_novelExon_chr9:92002314-92002523	chr9	92002314	92002523	13	cryptic
14read_novelExon_chr12:124099772-124099863	chr12	124099772	124099863	14	cryptic
14read_novelExon_chr13:101944574-101944675	chr13	101944574	101944675	14	cryptic
14read_novelExon_chr14:102478668-102478807	chr14	102478668	102478807	14	Unique
14read_novelExon_chr15:64792130-64792365	chr15	64792130	64792365	14	Unique
14read_novelExon_chr15:64792315-64792365	chr15	64792315	64792365	14	Unique
14read_novelExon_chr2:212646182-212646260	chr2	212646182	212646260	14	Unique
14read_novelExon_chr7:14630048-14630137	chr7	14630048	14630137	14	Unique
14read_novelExon_chr8:10107932-10108158	chr8	10107932	10108158	14	cryptic
14read_novelExon_chr8:17218625-17218717	chr8	17218625	17218717	14	cryptic
14read_novelExon_chr9:103261504-103261585	chr9	103261504	103261585	14	Unique
14read_novelExon_chr9:95043063-95043175	chr9	95043063	95043175	14	cryptic
15read_novelExon_chr1:118045488-118045592	chr1	118045488	118045592	15	cryptic
15read_novelExon_chr1:237540622-237540708	chr1	237540622	237540708	15	cryptic
15read_novelExon_chr1:237619987-237620035	chr1	237619987	237620035	15	cryptic
15read_novelExon_chr1:243906102-243906106	chr1	243906102	243906106	15	Unique
15read_novelExon_chr1:8617476-8617574	chr1	8617476	8617574	15	cryptic
15read_novelExon_chr15:64792225-64792365	chr15	64792225	64792365	15	Unique
15read_novelExon_chr16:3820675-3820987	chr16	3820675	3820987	15	cryptic
15read_novelExon_chr17:48445349-48445659	chr17	48445349	48445659	15	Unique
15read_novelExon_chr18:42292640-42292759	chr18	42292640	42292759	15	Unique
15read_novelExon_chr2:221752264-221752365	chr2	221752264	221752365	15	Unique
15read_novelExon_chr22:50832178-50832228	chr22	50832178	50832228	15	Unique
15read_novelExon_chr5:94226642-94226645	chr5	94226642	94226645	15	Unique
15read_novelExon_chr8:62588698-62588878	chr8	62588698	62588878	15	cryptic
16read_novelExon_chr1:44778849-44778900	chr1	44778849	44778900	16	cryptic
16read_novelExon_chr11:59562887-59562955	chr11	59562887	59562955	16	cryptic
16read_novelExon_chr13:21063508-21063622	chr13	21063508	21063622	16	cryptic
16read_novelExon_chr17:35310185-35310562	chr17	35310185	35310562	16	cryptic
16read_novelExon_chr18:42282994-42283072	chr18	42282994	42283072	16	Unique
16read_novelExon_chr2:221641462-221641582	chr2	221641462	221641582	16	Unique
16read_novelExon_chr2:221704613-221704716	chr2	221704613	221704716	16	Unique
16read_novelExon_chr6:73043377-73043538	chr6	73043377	73043538	16	cryptic
16read_novelExon_chr9:103261553-103261585	chr9	103261553	103261585	16	Unique
16read_novelExon_chr9:103274995-103275006	chr9	103274995	103275006	16	Unique
16read_novelExon_chrX:12828140-12828185	chrX	12828140	12828185	16	cryptic
17read_novelExon_chr1:237532843-237532908	chr1	237532843	237532908	17	cryptic
17read_novelExon_chr1:237550580-237550665	chr1	237550580	237550665	17	cryptic
17read_novelExon_chr10:51642636-51642720	chr10	51642636	51642720	17	Unique
17read_novelExon_chr16:81411019-81411307	chr16	81411019	81411307	17	cryptic
17read_novelExon_chr18:31207281-31207284	chr18	31207281	31207284	17	Unique
17read_novelExon_chr6:45336112-45336168	chr6	45336112	45336168	17	Unique
17read_novelExon_chr6:73017061-73017073	chr6	73017061	73017073	17	cryptic
17read_novelExon_chr6:73022486-73022490	chr6	73022486	73022490	17	Unique
18read_novelExon_chr1:237619990-237620035	chr1	237619990	237620035	18	cryptic
18read_novelExon_chr15:64792321-64792365	chr15	64792321	64792365	18	Unique
18read_novelExon_chr2:236630663-236630666	chr2	236630663	236630666	18	Unique
18read_novelExon_chr5:78742875-78742961	chr5	78742875	78742961	18	cryptic
18read_novelExon_chr6:161574399-161574531	chr6	161574399	161574531	18	cryptic
19read_novelExon_chr1:237619993-237620035	chr1	237619993	237620035	19	cryptic
19read_novelExon_chr1:41092297-41092401	chr1	41092297	41092401	19	cryptic
19read_novelExon_chr10:51648915-51648990	chr10	51648915	51648990	19	Unique
19read_novelExon_chr3:133876964-133877108	chr3	133876964	133877108	19	cryptic
20read_novelExon_chr20:40162161-40162209	chr20	40162161	40162209	20	cryptic
20read_novelExon_chr6:158734933-158735300	chr6	158734933	158735300	20	cryptic
21read_novelExon_chr10:84744853-84745103	chr10	84744853	84745103	21	cryptic
21read_novelExon_chr4:37636508-37636686	chr4	37636508	37636686	21	cryptic
21read_novelExon_chr9:86276691-86276854	chr9	86276691	86276854	21	cryptic
22read_novelExon_chr10:4950542-4950612	chr10	4950542	4950612	22	Unique
22read_novelExon_chr3:55943673-55943676	chr3	55943673	55943676	22	Unique
22read_novelExon_chr5:78746879-78746944	chr5	78746879	78746944	22	cryptic
22read_novelExon_chr6:168319690-168319780	chr6	168319690	168319780	22	Unique
23read_novelExon_chr15:64792161-64792365	chr15	64792161	64792365	23	Unique
24read_novelExon_chr2:221747387-221747443	chr2	221747387	221747443	24	Unique
25read_novelExon_chr6:73023208-73023365	chr6	73023208	73023365	25	cryptic
25read_novelExon_chr6:73043382-73043538	chr6	73043382	73043538	25	cryptic
25read_novelExon_chr7:65432717-65432768	chr7	65432717	65432768	25	cryptic
26read_novelExon_chr1:211260821-211260824	chr1	211260821	211260824	26	Unique
26read_novelExon_chr19:6381132-6381199	chr19	6381132	6381199	26	Unique
27read_novelExon_chr10:7325865-7325921	chr10	7325865	7325921	27	cryptic
27read_novelExon_chr15:64005671-64005864	chr15	64005671	64005864	27	cryptic
27read_novelExon_chr2:221689503-221689655	chr2	221689503	221689655	27	Unique
28read_novelExon_chr2:200284524-200284619	chr2	200284524	200284619	28	Unique
29read_novelExon_chr15:64005649-64005864	chr15	64005649	64005864	29	cryptic
29read_novelExon_chr2:221735327-221735465	chr2	221735327	221735465	29	Unique
31read_novelExon_chr9:37396157-37396221	chr9	37396157	37396221	31	Unique
330read_novelExon_chr6:73008792-73008880	chr6	73008792	73008880	330	Unique
33read_novelExon_chr15:64792220-64792365	chr15	64792220	64792365	33	Unique
34read_novelExon_chr2:200284287-200284402	chr2	200284287	200284402	34	Unique
35read_novelExon_chr1:237540622-237540728	chr1	237540622	237540728	35	cryptic
35read_novelExon_chr8:136539192-136539271	chr8	136539192	136539271	35	Unique
36read_novelExon_chr10:13178744-13178897	chr10	13178744	13178897	36	cryptic
40read_novelExon_chr8:101271334-101271474	chr8	101271334	101271474	40	cryptic
41read_novelExon_chr1:237540622-237540681	chr1	237540622	237540681	41	cryptic
41read_novelExon_chr2:120932416-120932576	chr2	120932416	120932576	41	cryptic
45read_novelExon_chr1:237632406-237632487	chr1	237632406	237632487	45	cryptic
47read_novelExon_chr1:237580348-237580418	chr1	237580348	237580418	47	cryptic
50read_novelExon_chr6:73043384-73043538	chr6	73043384	73043538	50	cryptic
5read_novelExon_chr1:10327971-10328069	chr1	10327971	10328069	5	Unique
5read_novelExon_chr1:110716594-110716699	chr1	110716594	110716699	5	cryptic
5read_novelExon_chr1:12010521-12010577	chr1	12010521	12010577	5	cryptic
5read_novelExon_chr1:14057494-14057548	chr1	14057494	14057548	5	cryptic
5read_novelExon_chr1:155408117-155408200	chr1	155408117	155408200	5	cryptic
5read_novelExon_chr1:155410280-155410384	chr1	155410280	155410384	5	Unique
5read_novelExon_chr1:155410293-155410384	chr1	155410293	155410384	5	Unique
5read_novelExon_chr1:156278993-156279094	chr1	156278993	156279094	5	cryptic
5read_novelExon_chr1:202394456-202394513	chr1	202394456	202394513	5	Unique
5read_novelExon_chr1:211264012-211264032	chr1	211264012	211264032	5	cryptic
5read_novelExon_chr1:21191125-21191205	chr1	21191125	21191205	5	cryptic
5read_novelExon_chr1:21329205-21329280	chr1	21329205	21329280	5	cryptic
5read_novelExon_chr1:213341235-213341316	chr1	213341235	213341316	5	cryptic
5read_novelExon_chr1:233353881-233353930	chr1	233353881	233353930	5	cryptic
5read_novelExon_chr1:237538085-237538095	chr1	237538085	237538095	5	cryptic
5read_novelExon_chr1:237543931-237543935	chr1	237543931	237543935	5	Unique
5read_novelExon_chr1:237547692-237547695	chr1	237547692	237547695	5	Unique
5read_novelExon_chr1:237551386-237551414	chr1	237551386	237551414	5	cryptic
5read_novelExon_chr1:237552933-237552936	chr1	237552933	237552936	5	Unique
5read_novelExon_chr1:237586391-237586462	chr1	237586391	237586462	5	cryptic
5read_novelExon_chr1:237619984-237620035	chr1	237619984	237620035	5	cryptic
5read_novelExon_chr1:237632478-237632487	chr1	237632478	237632487	5	cryptic
5read_novelExon_chr1:243828073-243828177	chr1	243828073	243828177	5	cryptic
5read_novelExon_chr1:35847146-35847192	chr1	35847146	35847192	5	cryptic
5read_novelExon_chr1:44804716-44804763	chr1	44804716	44804763	5	cryptic
5read_novelExon_chr1:59805642-59805741	chr1	59805642	59805741	5	cryptic
5read_novelExon_chr1:70518720-70518828	chr1	70518720	70518828	5	cryptic
5read_novelExon_chr1:70541822-70541981	chr1	70541822	70541981	5	cryptic
5read_novelExon_chr10:106924077-106924137	chr10	106924077	106924137	5	cryptic
5read_novelExon_chr10:13169766-13169903	chr10	13169766	13169903	5	cryptic
5read_novelExon_chr10:24784075-24784119	chr10	24784075	24784119	5	Unique
5read_novelExon_chr10:24802202-24802363	chr10	24802202	24802363	5	cryptic
5read_novelExon_chr10:4883305-4883308	chr10	4883305	4883308	5	Unique
5read_novelExon_chr10:70043871-70044046	chr10	70043871	70044046	5	cryptic
5read_novelExon_chr10:70098322-70098399	chr10	70098322	70098399	5	Unique
5read_novelExon_chr10:7325865-7326052	chr10	7325865	7326052	5	cryptic
5read_novelExon_chr10:76598943-76598946	chr10	76598943	76598946	5	Unique
5read_novelExon_chr11:105850306-105850413	chr11	105850306	105850413	5	Unique
5read_novelExon_chr11:127420152-127420253	chr11	127420152	127420253	5	Unique
5read_novelExon_chr11:13443188-13443322	chr11	13443188	13443322	5	cryptic
5read_novelExon_chr11:18014477-18014532	chr11	18014477	18014532	5	cryptic
5read_novelExon_chr11:86501927-86502237	chr11	86501927	86502237	5	cryptic
5read_novelExon_chr12:109893922-109893979	chr12	109893922	109893979	5	cryptic
5read_novelExon_chr12:130184354-130184492	chr12	130184354	130184492	5	cryptic
5read_novelExon_chr12:130184938-130185245	chr12	130184938	130185245	5	Unique
5read_novelExon_chr12:1481086-1481143	chr12	1481086	1481143	5	cryptic
5read_novelExon_chr12:66814499-66814598	chr12	66814499	66814598	5	cryptic
5read_novelExon_chr12:81688756-81688814	chr12	81688756	81688814	5	cryptic
5read_novelExon_chr13:101997603-101997771	chr13	101997603	101997771	5	cryptic
5read_novelExon_chr13:77692474-77692630	chr13	77692474	77692630	5	cryptic
5read_novelExon_chr13:78306840-78306912	chr13	78306840	78306912	5	Unique
5read_novelExon_chr13:84376511-84376570	chr13	84376511	84376570	5	Unique
5read_novelExon_chr14:102469128-102469162	chr14	102469128	102469162	5	cryptic
5read_novelExon_chr14:36684164-36684264	chr14	36684164	36684264	5	cryptic
5read_novelExon_chr14:67454652-67454724	chr14	67454652	67454724	5	Unique
5read_novelExon_chr14:67559165-67559321	chr14	67559165	67559321	5	Unique
5read_novelExon_chr14:94004334-94004457	chr14	94004334	94004457	5	cryptic
5read_novelExon_chr15:25331481-25331611	chr15	25331481	25331611	5	Unique
5read_novelExon_chr15:38803833-38803921	chr15	38803833	38803921	5	cryptic
5read_novelExon_chr15:63955203-63955403	chr15	63955203	63955403	5	cryptic
5read_novelExon_chr15:63988322-63988357	chr15	63988322	63988357	5	cryptic
5read_novelExon_chr15:64005706-64005864	chr15	64005706	64005864	5	cryptic
5read_novelExon_chr15:64008500-64008536	chr15	64008500	64008536	5	cryptic
5read_novelExon_chr15:64791957-64792365	chr15	64791957	64792365	5	Unique
5read_novelExon_chr15:64792259-64792365	chr15	64792259	64792365	5	Unique
5read_novelExon_chr15:84488562-84488692	chr15	84488562	84488692	5	cryptic
5read_novelExon_chr15:85663704-85663814	chr15	85663704	85663814	5	Unique
5read_novelExon_chr16:19639015-19639116	chr16	19639015	19639116	5	cryptic
5read_novelExon_chr16:47545593-47545683	chr16	47545593	47545683	5	cryptic
5read_novelExon_chr16:7645550-7645619	chr16	7645550	7645619	5	cryptic
5read_novelExon_chr17:27251241-27251320	chr17	27251241	27251320	5	Unique
5read_novelExon_chr17:31560898-31560960	chr17	31560898	31560960	5	Unique
5read_novelExon_chr17:41352470-41352625	chr17	41352470	41352625	5	cryptic
5read_novelExon_chr17:48445214-48445309	chr17	48445214	48445309	5	Unique
5read_novelExon_chr17:57851114-57851305	chr17	57851114	57851305	5	cryptic
5read_novelExon_chr17:7126451-7126547	chr17	7126451	7126547	5	Unique
5read_novelExon_chr18:55916130-55916173	chr18	55916130	55916173	5	cryptic
5read_novelExon_chr18:56035060-56035099	chr18	56035060	56035099	5	cryptic
5read_novelExon_chr19:33370025-33370284	chr19	33370025	33370284	5	cryptic
5read_novelExon_chr19:33408685-33408717	chr19	33408685	33408717	5	Unique
5read_novelExon_chr19:47111584-47111597	chr19	47111584	47111597	5	cryptic
5read_novelExon_chr2:106774513-106774564	chr2	106774513	106774564	5	cryptic
5read_novelExon_chr2:135011835-135011922	chr2	135011835	135011922	5	Unique
5read_novelExon_chr2:163368709-163368733	chr2	163368709	163368733	5	Unique
5read_novelExon_chr2:168986219-168986260	chr2	168986219	168986260	5	cryptic
5read_novelExon_chr2:177202220-177202305	chr2	177202220	177202305	5	cryptic
5read_novelExon_chr2:191795187-191795294	chr2	191795187	191795294	5	cryptic
5read_novelExon_chr2:200269866-200269965	chr2	200269866	200269965	5	Unique
5read_novelExon_chr2:222565093-222565272	chr2	222565093	222565272	5	Unique
5read_novelExon_chr2:224606261-224606393	chr2	224606261	224606393	5	Unique
5read_novelExon_chr2:224743245-224743447	chr2	224743245	224743447	5	cryptic
5read_novelExon_chr2:230723487-230723648	chr2	230723487	230723648	5	cryptic
5read_novelExon_chr2:236649613-236649692	chr2	236649613	236649692	5	cryptic
5read_novelExon_chr2:238633815-238633864	chr2	238633815	238633864	5	Unique
5read_novelExon_chr2:32704642-32704685	chr2	32704642	32704685	5	cryptic
5read_novelExon_chr2:36658251-36658364	chr2	36658251	36658364	5	Unique
5read_novelExon_chr2:36691676-36691747	chr2	36691676	36691747	5	cryptic
5read_novelExon_chr2:56611400-56611431	chr2	56611400	56611431	5	cryptic
5read_novelExon_chr20:34309661-34309749	chr20	34309661	34309749	5	cryptic
5read_novelExon_chr20:59328377-59328510	chr20	59328377	59328510	5	Unique
5read_novelExon_chr21:34638316-34638480	chr21	34638316	34638480	5	Unique
5read_novelExon_chr21:41414297-41414475	chr21	41414297	41414475	5	cryptic
5read_novelExon_chr22:24730394-24730541	chr22	24730394	24730541	5	cryptic
5read_novelExon_chr22:34100428-34100584	chr22	34100428	34100584	5	Unique
5read_novelExon_chr3:14485264-14485371	chr3	14485264	14485371	5	Unique
5read_novelExon_chr3:194158039-194158119	chr3	194158039	194158119	5	cryptic
5read_novelExon_chr3:37285542-37285734	chr3	37285542	37285734	5	Unique
5read_novelExon_chr3:55717821-55717878	chr3	55717821	55717878	5	cryptic
5read_novelExon_chr3:55776321-55776325	chr3	55776321	55776325	5	Unique
5read_novelExon_chr3:55776839-55776843	chr3	55776839	55776843	5	Unique
5read_novelExon_chr3:55922416-55922449	chr3	55922416	55922449	5	cryptic
5read_novelExon_chr3:55984452-55984502	chr3	55984452	55984502	5	cryptic
5read_novelExon_chr3:55984452-55984572	chr3	55984452	55984572	5	cryptic
5read_novelExon_chr3:56026084-56026104	chr3	56026084	56026104	5	cryptic
5read_novelExon_chr3:56026084-56026110	chr3	56026084	56026110	5	cryptic
5read_novelExon_chr3:56026084-56026119	chr3	56026084	56026119	5	cryptic
5read_novelExon_chr3:56026084-56026146	chr3	56026084	56026146	5	cryptic
5read_novelExon_chr3:62451041-62451103	chr3	62451041	62451103	5	cryptic
5read_novelExon_chr3:63819738-63819875	chr3	63819738	63819875	5	cryptic
5read_novelExon_chr4:103655899-103655998	chr4	103655899	103655998	5	Unique
5read_novelExon_chr4:108866125-108866371	chr4	108866125	108866371	5	cryptic
5read_novelExon_chr4:169824907-169825067	chr4	169824907	169825067	5	cryptic
5read_novelExon_chr4:40980420-40980505	chr4	40980420	40980505	5	Unique
5read_novelExon_chr4:54265902-54266006	chr4	54265902	54266006	5	cryptic
5read_novelExon_chr5:142258938-142258979	chr5	142258938	142258979	5	cryptic
5read_novelExon_chr5:149636135-149636195	chr5	149636135	149636195	5	cryptic
5read_novelExon_chr5:161205104-161205197	chr5	161205104	161205197	5	Unique
5read_novelExon_chr5:36676993-36677146	chr5	36676993	36677146	5	cryptic
5read_novelExon_chr5:78742875-78742925	chr5	78742875	78742925	5	cryptic
5read_novelExon_chr5:94199556-94199560	chr5	94199556	94199560	5	Unique
5read_novelExon_chr5:94206576-94206615	chr5	94206576	94206615	5	cryptic
5read_novelExon_chr6:110110000-110110159	chr6	110110000	110110159	5	Unique
5read_novelExon_chr6:126451802-126452004	chr6	126451802	126452004	5	Unique
5read_novelExon_chr6:131522009-131522050	chr6	131522009	131522050	5	cryptic
5read_novelExon_chr6:136709530-136709635	chr6	136709530	136709635	5	cryptic
5read_novelExon_chr6:158726969-158726974	chr6	158726969	158726974	5	Unique
5read_novelExon_chr6:30638566-30638686	chr6	30638566	30638686	5	cryptic
5read_novelExon_chr6:44900389-44900441	chr6	44900389	44900441	5	cryptic
5read_novelExon_chr6:44919310-44919461	chr6	44919310	44919461	5	Unique
5read_novelExon_chr6:45073700-45073743	chr6	45073700	45073743	5	cryptic
5read_novelExon_chr6:45084671-45084674	chr6	45084671	45084674	5	Unique
5read_novelExon_chr6:45332944-45333038	chr6	45332944	45333038	5	cryptic
5read_novelExon_chr6:73017019-73017073	chr6	73017019	73017073	5	cryptic
5read_novelExon_chr6:73023208-73023308	chr6	73023208	73023308	5	cryptic
5read_novelExon_chr6:73023333-73023375	chr6	73023333	73023375	5	cryptic
5read_novelExon_chr6:73023346-73023375	chr6	73023346	73023375	5	cryptic
5read_novelExon_chr6:73043302-73043386	chr6	73043302	73043386	5	cryptic
5read_novelExon_chr6:73043302-73043433	chr6	73043302	73043433	5	cryptic
5read_novelExon_chr6:73043350-73043538	chr6	73043350	73043538	5	cryptic
5read_novelExon_chr6:73043421-73043538	chr6	73043421	73043538	5	cryptic
5read_novelExon_chr6:73043448-73043538	chr6	73043448	73043538	5	cryptic
5read_novelExon_chr7:137294624-137294747	chr7	137294624	137294747	5	Unique
5read_novelExon_chr7:14650218-14650223	chr7	14650218	14650223	5	Unique
5read_novelExon_chr7:14656339-14656342	chr7	14656339	14656342	5	Unique
5read_novelExon_chr7:14712553-14712595	chr7	14712553	14712595	5	cryptic
5read_novelExon_chr7:152012385-152012423	chr7	152012385	152012423	5	cryptic
5read_novelExon_chr7:158557464-158557544	chr7	158557464	158557544	5	cryptic
5read_novelExon_chr7:38257414-38257418	chr7	38257414	38257418	5	Unique
5read_novelExon_chr7:55560441-55560666	chr7	55560441	55560666	5	cryptic
5read_novelExon_chr7:65432790-65432837	chr7	65432790	65432837	5	Unique
5read_novelExon_chr7:77807327-77807413	chr7	77807327	77807413	5	cryptic
5read_novelExon_chr7:99621411-99621555	chr7	99621411	99621555	5	cryptic
5read_novelExon_chr8:136594170-136594316	chr8	136594170	136594316	5	cryptic
5read_novelExon_chr8:136594206-136594316	chr8	136594206	136594316	5	cryptic
5read_novelExon_chr8:136594251-136594316	chr8	136594251	136594316	5	cryptic
5read_novelExon_chr8:141034033-141034121	chr8	141034033	141034121	5	cryptic
5read_novelExon_chr8:141900773-141900870	chr8	141900773	141900870	5	Unique
5read_novelExon_chr8:142264087-142264205	chr8	142264087	142264205	5	cryptic
5read_novelExon_chr8:1513922-1514060	chr8	1513922	1514060	5	cryptic
5read_novelExon_chr8:17204232-17204304	chr8	17204232	17204304	5	Unique
5read_novelExon_chr8:43033291-43033377	chr8	43033291	43033377	5	cryptic
5read_novelExon_chr8:48404462-48404556	chr8	48404462	48404556	5	Unique
5read_novelExon_chr8:51442746-51442819	chr8	51442746	51442819	5	cryptic
5read_novelExon_chr8:89859412-89859521	chr8	89859412	89859521	5	Unique
5read_novelExon_chr8:96445522-96445583	chr8	96445522	96445583	5	Unique
5read_novelExon_chr9:104303123-104303257	chr9	104303123	104303257	5	cryptic
5read_novelExon_chr9:124751985-124752049	chr9	124751985	124752049	5	cryptic
5read_novelExon_chr9:126519817-126519862	chr9	126519817	126519862	5	Unique
5read_novelExon_chr9:129154344-129154416	chr9	129154344	129154416	5	cryptic
5read_novelExon_chr9:20736242-20736246	chr9	20736242	20736246	5	Unique
5read_novelExon_chr9:35751952-35752039	chr9	35751952	35752039	5	cryptic
5read_novelExon_chrX:120227237-120227331	chrX	120227237	120227331	5	Unique
5read_novelExon_chrX:145997907-145997996	chrX	145997907	145997996	5	Unique
5read_novelExon_chrY:21235384-21235447	chrY	21235384	21235447	5	Unique
64read_novelExon_chr3:55768777-55768946	chr3	55768777	55768946	64	cryptic
6read_novelExon_chr1:14051434-14051437	chr1	14051434	14051437	6	Unique
6read_novelExon_chr1:144904624-144904673	chr1	144904624	144904673	6	cryptic
6read_novelExon_chr1:151089899-151089992	chr1	151089899	151089992	6	cryptic
6read_novelExon_chr1:229439552-229439747	chr1	229439552	229439747	6	cryptic
6read_novelExon_chr1:237540622-237540716	chr1	237540622	237540716	6	cryptic
6read_novelExon_chr1:237551386-237551406	chr1	237551386	237551406	6	cryptic
6read_novelExon_chr1:237551386-237551467	chr1	237551386	237551467	6	cryptic
6read_novelExon_chr1:237575274-237575278	chr1	237575274	237575278	6	Unique
6read_novelExon_chr1:237590410-237590414	chr1	237590410	237590414	6	Unique
6read_novelExon_chr1:237619995-237620035	chr1	237619995	237620035	6	cryptic
6read_novelExon_chr1:243388551-243388623	chr1	243388551	243388623	6	cryptic
6read_novelExon_chr10:79769294-79769321	chr10	79769294	79769321	6	cryptic
6read_novelExon_chr10:97170411-97170534	chr10	97170411	97170534	6	cryptic
6read_novelExon_chr11:16122713-16122876	chr11	16122713	16122876	6	Unique
6read_novelExon_chr11:36731063-36731175	chr11	36731063	36731175	6	Unique
6read_novelExon_chr12:104721409-104721449	chr12	104721409	104721449	6	cryptic
6read_novelExon_chr12:109696834-109696913	chr12	109696834	109696913	6	cryptic
6read_novelExon_chr12:78511806-78511926	chr12	78511806	78511926	6	cryptic
6read_novelExon_chr13:66876413-66876536	chr13	66876413	66876536	6	Unique
6read_novelExon_chr14:30098246-30098296	chr14	30098246	30098296	6	cryptic
6read_novelExon_chr14:34204419-34204587	chr14	34204419	34204587	6	cryptic
6read_novelExon_chr14:53623279-53623291	chr14	53623279	53623291	6	cryptic
6read_novelExon_chr14:53656586-53656654	chr14	53656586	53656654	6	Unique
6read_novelExon_chr14:60063415-60063505	chr14	60063415	60063505	6	cryptic
6read_novelExon_chr15:30064286-30064369	chr15	30064286	30064369	6	cryptic
6read_novelExon_chr15:49531541-49531564	chr15	49531541	49531564	6	cryptic
6read_novelExon_chr15:63988322-63988393	chr15	63988322	63988393	6	cryptic
6read_novelExon_chr15:63988480-63988538	chr15	63988480	63988538	6	cryptic
6read_novelExon_chr15:64792179-64792365	chr15	64792179	64792365	6	Unique
6read_novelExon_chr15:67879183-67879225	chr15	67879183	67879225	6	cryptic
6read_novelExon_chr15:88554439-88554537	chr15	88554439	88554537	6	Unique
6read_novelExon_chr15:98247130-98247338	chr15	98247130	98247338	6	cryptic
6read_novelExon_chr16:28990725-28990753	chr16	28990725	28990753	6	cryptic
6read_novelExon_chr16:85699739-85699953	chr16	85699739	85699953	6	Unique
6read_novelExon_chr17:57851256-57851305	chr17	57851256	57851305	6	Unique
6read_novelExon_chr17:59067492-59067596	chr17	59067492	59067596	6	cryptic
6read_novelExon_chr18:10550073-10550251	chr18	10550073	10550251	6	cryptic
6read_novelExon_chr2:121050716-121050844	chr2	121050716	121050844	6	cryptic
6read_novelExon_chr2:168986046-168986116	chr2	168986046	168986116	6	cryptic
6read_novelExon_chr2:175809611-175809671	chr2	175809611	175809671	6	cryptic
6read_novelExon_chr2:221720821-221720922	chr2	221720821	221720922	6	Unique
6read_novelExon_chr2:222644124-222644227	chr2	222644124	222644227	6	Unique
6read_novelExon_chr2:3030181-3030224	chr2	3030181	3030224	6	Unique
6read_novelExon_chr20:41385237-41385276	chr20	41385237	41385276	6	cryptic
6read_novelExon_chr21:30698379-30698531	chr21	30698379	30698531	6	cryptic
6read_novelExon_chr22:28288112-28288318	chr22	28288112	28288318	6	Unique
6read_novelExon_chr22:31947382-31947473	chr22	31947382	31947473	6	Unique
6read_novelExon_chr3:183023985-183023990	chr3	183023985	183023990	6	Unique
6read_novelExon_chr3:183041022-183041069	chr3	183041022	183041069	6	cryptic
6read_novelExon_chr3:183454534-183454617	chr3	183454534	183454617	6	cryptic
6read_novelExon_chr3:55922416-55922446	chr3	55922416	55922446	6	cryptic
6read_novelExon_chr3:55982127-55982132	chr3	55982127	55982132	6	Unique
6read_novelExon_chr3:55984452-55984480	chr3	55984452	55984480	6	cryptic
6read_novelExon_chr3:65415194-65415257	chr3	65415194	65415257	6	cryptic
6read_novelExon_chr3:71102786-71102911	chr3	71102786	71102911	6	cryptic
6read_novelExon_chr4:40936672-40936716	chr4	40936672	40936716	6	Unique
6read_novelExon_chr4:52780156-52780244	chr4	52780156	52780244	6	Unique
6read_novelExon_chr4:73984404-73984536	chr4	73984404	73984536	6	cryptic
6read_novelExon_chr5:109051860-109051965	chr5	109051860	109051965	6	cryptic
6read_novelExon_chr5:126158488-126158577	chr5	126158488	126158577	6	cryptic
6read_novelExon_chr5:176965905-176966084	chr5	176965905	176966084	6	cryptic
6read_novelExon_chr5:72359694-72359771	chr5	72359694	72359771	6	cryptic
6read_novelExon_chr5:9928920-9929074	chr5	9928920	9929074	6	Unique
6read_novelExon_chr6:107850662-107850815	chr6	107850662	107850815	6	Unique
6read_novelExon_chr6:107852121-107852282	chr6	107852121	107852282	6	Unique
6read_novelExon_chr6:3076995-3077074	chr6	3076995	3077074	6	Unique
6read_novelExon_chr6:44221225-44221335	chr6	44221225	44221335	6	cryptic
6read_novelExon_chr6:44971389-44971488	chr6	44971389	44971488	6	cryptic
6read_novelExon_chr6:4891944-4892208	chr6	4891944	4892208	6	Unique
6read_novelExon_chr6:69654290-69654293	chr6	69654290	69654293	6	Unique
6read_novelExon_chr6:73007266-73007269	chr6	73007266	73007269	6	Unique
6read_novelExon_chr6:73008790-73008853	chr6	73008790	73008853	6	Unique
6read_novelExon_chr6:73017029-73017073	chr6	73017029	73017073	6	cryptic
6read_novelExon_chr6:73023309-73023375	chr6	73023309	73023375	6	cryptic
6read_novelExon_chr6:73043302-73043376	chr6	73043302	73043376	6	cryptic
6read_novelExon_chr6:73043302-73043429	chr6	73043302	73043429	6	cryptic
6read_novelExon_chr6:73043346-73043538	chr6	73043346	73043538	6	cryptic
6read_novelExon_chr6:73043506-73043538	chr6	73043506	73043538	6	cryptic
6read_novelExon_chr6:90840983-90841177	chr6	90840983	90841177	6	Unique
6read_novelExon_chr7:137294297-137294355	chr7	137294297	137294355	6	cryptic
6read_novelExon_chr7:137342693-137342783	chr7	137342693	137342783	6	Unique
6read_novelExon_chr7:14620486-14620571	chr7	14620486	14620571	6	cryptic
6read_novelExon_chr7:5396546-5396610	chr7	5396546	5396610	6	cryptic
6read_novelExon_chr7:65441106-65441189	chr7	65441106	65441189	6	cryptic
6read_novelExon_chr7:70880874-70880899	chr7	70880874	70880899	6	cryptic
6read_novelExon_chr7:7828307-7828327	chr7	7828307	7828327	6	Unique
6read_novelExon_chr8:105105732-105105871	chr8	105105732	105105871	6	cryptic
6read_novelExon_chr8:105115861-105115905	chr8	105115861	105115905	6	Unique
6read_novelExon_chr8:133142024-133142243	chr8	133142024	133142243	6	cryptic
6read_novelExon_chr8:141799577-141799625	chr8	141799577	141799625	6	cryptic
6read_novelExon_chr8:141900641-141900722	chr8	141900641	141900722	6	Unique
6read_novelExon_chr8:17218696-17218783	chr8	17218696	17218783	6	cryptic
6read_novelExon_chr8:42211942-42212039	chr8	42211942	42212039	6	cryptic
6read_novelExon_chr8:62566126-62566172	chr8	62566126	62566172	6	cryptic
6read_novelExon_chr9:129147698-129147863	chr9	129147698	129147863	6	Unique
6read_novelExon_chr9:136226993-136227005	chr9	136226993	136227005	6	cryptic
6read_novelExon_chr9:18352401-18352533	chr9	18352401	18352533	6	Unique
6read_novelExon_chr9:18380820-18381011	chr9	18380820	18381011	6	Unique
6read_novelExon_chr9:23783468-23783550	chr9	23783468	23783550	6	Unique
6read_novelExon_chr9:73230823-73230953	chr9	73230823	73230953	6	cryptic
6read_novelExon_chr9:8486291-8486349	chr9	8486291	8486349	6	cryptic
6read_novelExon_chrX:128256094-128256170	chrX	128256094	128256170	6	Unique
6read_novelExon_chrX:17165535-17165626	chrX	17165535	17165626	6	cryptic
6read_novelExon_chrX:85237657-85237774	chrX	85237657	85237774	6	Unique
7read_novelExon_chr1:118039517-118039604	chr1	118039517	118039604	7	cryptic
7read_novelExon_chr1:237550580-237550643	chr1	237550580	237550643	7	cryptic
7read_novelExon_chr1:237550631-237550680	chr1	237550631	237550680	7	cryptic
7read_novelExon_chr1:237551386-237551440	chr1	237551386	237551440	7	cryptic
7read_novelExon_chr1:237580348-237580379	chr1	237580348	237580379	7	cryptic
7read_novelExon_chr1:237589816-237589822	chr1	237589816	237589822	7	Unique
7read_novelExon_chr1:28792892-28793046	chr1	28792892	28793046	7	cryptic
7read_novelExon_chr1:44750525-44750579	chr1	44750525	44750579	7	cryptic
7read_novelExon_chr10:3178641-3178704	chr10	3178641	3178704	7	cryptic
7read_novelExon_chr10:64159286-64159552	chr10	64159286	64159552	7	cryptic
7read_novelExon_chr10:99375987-99376168	chr10	99375987	99376168	7	cryptic
7read_novelExon_chr11:105839210-105839273	chr11	105839210	105839273	7	Unique
7read_novelExon_chr11:105845854-105846028	chr11	105845854	105846028	7	Unique
7read_novelExon_chr11:124501988-124502108	chr11	124501988	124502108	7	Unique
7read_novelExon_chr11:13441178-13441292	chr11	13441178	13441292	7	cryptic
7read_novelExon_chr11:35282400-35282512	chr11	35282400	35282512	7	cryptic
7read_novelExon_chr12:79348006-79348138	chr12	79348006	79348138	7	Unique
7read_novelExon_chr13:108317194-108317268	chr13	108317194	108317268	7	Unique
7read_novelExon_chr13:47289741-47289799	chr13	47289741	47289799	7	cryptic
7read_novelExon_chr14:55148652-55148775	chr14	55148652	55148775	7	Unique
7read_novelExon_chr15:64005551-64005891	chr15	64005551	64005891	7	cryptic
7read_novelExon_chr15:64005825-64005864	chr15	64005825	64005864	7	cryptic
7read_novelExon_chr15:64792317-64792365	chr15	64792317	64792365	7	Unique
7read_novelExon_chr15:64792332-64792365	chr15	64792332	64792365	7	Unique
7read_novelExon_chr16:18828653-18828792	chr16	18828653	18828792	7	cryptic
7read_novelExon_chr16:7657286-7657347	chr16	7657286	7657347	7	cryptic
7read_novelExon_chr17:2089956-2090283	chr17	2089956	2090283	7	cryptic
7read_novelExon_chr17:31419270-31419406	chr17	31419270	31419406	7	Unique
7read_novelExon_chr17:61275178-61275180	chr17	61275178	61275180	7	Unique
7read_novelExon_chr17:80765488-80765544	chr17	80765488	80765544	7	cryptic
7read_novelExon_chr19:41239064-41239102	chr19	41239064	41239102	7	cryptic
7read_novelExon_chr19:45767941-45768001	chr19	45767941	45768001	7	cryptic
7read_novelExon_chr2:120889193-120889241	chr2	120889193	120889241	7	cryptic
7read_novelExon_chr2:149847523-149847591	chr2	149847523	149847591	7	cryptic
7read_novelExon_chr2:15467873-15467939	chr2	15467873	15467939	7	cryptic
7read_novelExon_chr2:33500031-33500133	chr2	33500031	33500133	7	cryptic
7read_novelExon_chr20:17434386-17434415	chr20	17434386	17434415	7	cryptic
7read_novelExon_chr20:58349297-58349351	chr20	58349297	58349351	7	cryptic
7read_novelExon_chr21:46603323-46603425	chr21	46603323	46603425	7	cryptic
7read_novelExon_chr22:46108998-46109071	chr22	46108998	46109071	7	Unique
7read_novelExon_chr3:143708351-143708679	chr3	143708351	143708679	7	cryptic
7read_novelExon_chr3:169846471-169846624	chr3	169846471	169846624	7	cryptic
7read_novelExon_chr3:55733808-55733809	chr3	55733808	55733809	7	Unique
7read_novelExon_chr3:55768777-55768942	chr3	55768777	55768942	7	Unique
7read_novelExon_chr3:55922416-55922538	chr3	55922416	55922538	7	cryptic
7read_novelExon_chr3:56026084-56026134	chr3	56026084	56026134	7	cryptic
7read_novelExon_chr3:56026084-56026163	chr3	56026084	56026163	7	cryptic
7read_novelExon_chr4:105559054-105559113	chr4	105559054	105559113	7	Unique
7read_novelExon_chr4:148788611-148788615	chr4	148788611	148788615	7	Unique
7read_novelExon_chr4:16318052-16318105	chr4	16318052	16318105	7	Unique
7read_novelExon_chr4:16324485-16324659	chr4	16324485	16324659	7	Unique
7read_novelExon_chr5:132096824-132096926	chr5	132096824	132096926	7	cryptic
7read_novelExon_chr5:134076836-134077213	chr5	134076836	134077213	7	cryptic
7read_novelExon_chr5:147928379-147928431	chr5	147928379	147928431	7	cryptic
7read_novelExon_chr5:78743822-78743825	chr5	78743822	78743825	7	Unique
7read_novelExon_chr5:88243624-88243736	chr5	88243624	88243736	7	Unique
7read_novelExon_chr6:144812064-144812187	chr6	144812064	144812187	7	cryptic
7read_novelExon_chr6:147429607-147429746	chr6	147429607	147429746	7	Unique
7read_novelExon_chr6:161570218-161570287	chr6	161570218	161570287	7	cryptic
7read_novelExon_chr6:45332992-45333038	chr6	45332992	45333038	7	cryptic
7read_novelExon_chr6:5371384-5371466	chr6	5371384	5371466	7	Unique
7read_novelExon_chr6:70645911-70645955	chr6	70645911	70645955	7	Unique
7read_novelExon_chr6:73029862-73029866	chr6	73029862	73029866	7	Unique
7read_novelExon_chr6:73043302-73043448	chr6	73043302	73043448	7	cryptic
7read_novelExon_chr6:73043445-73043538	chr6	73043445	73043538	7	cryptic
7read_novelExon_chr6:73043515-73043538	chr6	73043515	73043538	7	cryptic
7read_novelExon_chr7:107830000-107830190	chr7	107830000	107830190	7	cryptic
7read_novelExon_chr7:14716293-14716297	chr7	14716293	14716297	7	Unique
7read_novelExon_chr7:151927327-151927406	chr7	151927327	151927406	7	cryptic
7read_novelExon_chr8:105105698-105105782	chr8	105105698	105105782	7	cryptic
7read_novelExon_chr8:105105708-105105871	chr8	105105708	105105871	7	cryptic
7read_novelExon_chr8:105160656-105160692	chr8	105160656	105160692	7	Unique
7read_novelExon_chr8:136569781-136569830	chr8	136569781	136569830	7	cryptic
7read_novelExon_chr9:114348277-114348386	chr9	114348277	114348386	7	cryptic
8read_novelExon_chr1:159166153-159166222	chr1	159166153	159166222	8	cryptic
8read_novelExon_chr1:233353644-233353675	chr1	233353644	233353675	8	cryptic
8read_novelExon_chr1:237550455-237550680	chr1	237550455	237550680	8	cryptic
8read_novelExon_chr1:237580346-237580394	chr1	237580346	237580394	8	Unique
8read_novelExon_chr1:237584098-237584102	chr1	237584098	237584102	8	Unique
8read_novelExon_chr1:237608700-237608781	chr1	237608700	237608781	8	cryptic
8read_novelExon_chr1:237632470-237632487	chr1	237632470	237632487	8	cryptic
8read_novelExon_chr10:21188306-21188379	chr10	21188306	21188379	8	cryptic
8read_novelExon_chr11:62987386-62987443	chr11	62987386	62987443	8	cryptic
8read_novelExon_chr14:24680616-24680712	chr14	24680616	24680712	8	Unique
8read_novelExon_chr14:36663741-36663841	chr14	36663741	36663841	8	Unique
8read_novelExon_chr15:63988322-63988346	chr15	63988322	63988346	8	cryptic
8read_novelExon_chr15:64791994-64792365	chr15	64791994	64792365	8	Unique
8read_novelExon_chr15:64792041-64792365	chr15	64792041	64792365	8	Unique
8read_novelExon_chr15:64792062-64792365	chr15	64792062	64792365	8	Unique
8read_novelExon_chr15:64792311-64792365	chr15	64792311	64792365	8	Unique
8read_novelExon_chr16:47533666-47533685	chr16	47533666	47533685	8	cryptic
8read_novelExon_chr16:71784175-71784235	chr16	71784175	71784235	8	Unique
8read_novelExon_chr17:31438934-31439010	chr17	31438934	31439010	8	cryptic
8read_novelExon_chr17:38146142-38146182	chr17	38146142	38146182	8	Unique
8read_novelExon_chr18:19358063-19358134	chr18	19358063	19358134	8	cryptic
8read_novelExon_chr2:120925504-120925583	chr2	120925504	120925583	8	cryptic
8read_novelExon_chr2:221750437-221750556	chr2	221750437	221750556	8	Unique
8read_novelExon_chr2:40655612-40655667	chr2	40655612	40655667	8	cryptic
8read_novelExon_chr22:48082297-48082444	chr22	48082297	48082444	8	cryptic
8read_novelExon_chr3:174271457-174271547	chr3	174271457	174271547	8	Unique
8read_novelExon_chr3:33623363-33623420	chr3	33623363	33623420	8	cryptic
8read_novelExon_chr3:56026084-56026137	chr3	56026084	56026137	8	cryptic
8read_novelExon_chr3:65415728-65415815	chr3	65415728	65415815	8	cryptic
8read_novelExon_chr3:9793453-9793645	chr3	9793453	9793645	8	cryptic
8read_novelExon_chr4:154237081-154237151	chr4	154237081	154237151	8	cryptic
8read_novelExon_chr4:40936468-40936533	chr4	40936468	40936533	8	cryptic
8read_novelExon_chr5:134120787-134120831	chr5	134120787	134120831	8	Unique
8read_novelExon_chr6:158733082-158733157	chr6	158733082	158733157	8	cryptic
8read_novelExon_chr6:170797484-170797594	chr6	170797484	170797594	8	Unique
8read_novelExon_chr6:44217830-44217891	chr6	44217830	44217891	8	cryptic
8read_novelExon_chr6:72952016-72952111	chr6	72952016	72952111	8	cryptic
8read_novelExon_chr6:73022514-73022517	chr6	73022514	73022517	8	Unique
8read_novelExon_chr6:73023208-73023228	chr6	73023208	73023228	8	cryptic
8read_novelExon_chr6:73043525-73043538	chr6	73043525	73043538	8	cryptic
8read_novelExon_chr7:18687407-18687481	chr7	18687407	18687481	8	cryptic
8read_novelExon_chr7:78150746-78150871	chr7	78150746	78150871	8	cryptic
8read_novelExon_chr8:105045887-105045926	chr8	105045887	105045926	8	Unique
8read_novelExon_chr8:141828375-141828448	chr8	141828375	141828448	8	cryptic
8read_novelExon_chr8:42229080-42229180	chr8	42229080	42229180	8	cryptic
8read_novelExon_chr9:100132203-100132294	chr9	100132203	100132294	8	Unique
8read_novelExon_chr9:115024738-115024879	chr9	115024738	115024879	8	cryptic
8read_novelExon_chr9:20885145-20885229	chr9	20885145	20885229	8	Unique
8read_novelExon_chr9:78710785-78711018	chr9	78710785	78711018	8	cryptic
8read_novelExon_chrX:153670971-153671407	chrX	153670971	153671407	8	Unique
9read_novelExon_chr1:237541261-237541264	chr1	237541261	237541264	9	Unique
9read_novelExon_chr1:237586391-237586538	chr1	237586391	237586538	9	cryptic
9read_novelExon_chr1:36645637-36645668	chr1	36645637	36645668	9	cryptic
9read_novelExon_chr1:59922679-59922748	chr1	59922679	59922748	9	cryptic
9read_novelExon_chr11:22752876-22752971	chr11	22752876	22752971	9	cryptic
9read_novelExon_chr11:36732257-36732357	chr11	36732257	36732357	9	Unique
9read_novelExon_chr12:120195174-120195288	chr12	120195174	120195288	9	cryptic
9read_novelExon_chr12:42781263-42781337	chr12	42781263	42781337	9	cryptic
9read_novelExon_chr14:25454753-25454860	chr14	25454753	25454860	9	Unique
9read_novelExon_chr14:45599901-45599993	chr14	45599901	45599993	9	cryptic
9read_novelExon_chr14:83173044-83173208	chr14	83173044	83173208	9	cryptic
9read_novelExon_chr14:88040006-88040202	chr14	88040006	88040202	9	Unique
9read_novelExon_chr15:30065499-30065560	chr15	30065499	30065560	9	cryptic
9read_novelExon_chr15:64792347-64792365	chr15	64792347	64792365	9	Unique
9read_novelExon_chr15:99251074-99251336	chr15	99251074	99251336	9	cryptic
9read_novelExon_chr17:73227975-73228074	chr17	73227975	73228074	9	Unique
9read_novelExon_chr2:210742677-210742849	chr2	210742677	210742849	9	cryptic
9read_novelExon_chr2:210758886-210759090	chr2	210758886	210759090	9	Unique
9read_novelExon_chr2:217696060-217696205	chr2	217696060	217696205	9	Unique
9read_novelExon_chr2:233620958-233621044	chr2	233620958	233621044	9	cryptic
9read_novelExon_chr2:40342712-40342769	chr2	40342712	40342769	9	cryptic
9read_novelExon_chr2:54882206-54882280	chr2	54882206	54882280	9	cryptic
9read_novelExon_chr3:128889348-128889413	chr3	128889348	128889413	9	cryptic
9read_novelExon_chr3:170797306-170797354	chr3	170797306	170797354	9	cryptic
9read_novelExon_chr3:172016517-172016581	chr3	172016517	172016581	9	cryptic
9read_novelExon_chr3:24331452-24331530	chr3	24331452	24331530	9	Unique
9read_novelExon_chr3:42132937-42133052	chr3	42132937	42133052	9	cryptic
9read_novelExon_chr3:42134761-42134918	chr3	42134761	42134918	9	Unique
9read_novelExon_chr3:55924793-55924795	chr3	55924793	55924795	9	Unique
9read_novelExon_chr4:54720587-54720649	chr4	54720587	54720649	9	Unique
9read_novelExon_chr4:81216712-81216781	chr4	81216712	81216781	9	Unique
9read_novelExon_chr6:6362415-6362594	chr6	6362415	6362594	9	cryptic
9read_novelExon_chr6:69666035-69666080	chr6	69666035	69666080	9	cryptic
9read_novelExon_chr6:73043456-73043538	chr6	73043456	73043538	9	cryptic
9read_novelExon_chr6:97988607-97988723	chr6	97988607	97988723	9	Unique
9read_novelExon_chr8:105105817-105105871	chr8	105105817	105105871	9	cryptic
9read_novelExon_chr8:142264087-142264143	chr8	142264087	142264143	9	cryptic
9read_novelExon_chr8:142264087-142264418	chr8	142264087	142264418	9	cryptic
9read_novelExon_chr8:2886840-2886945	chr8	2886840	2886945	9	cryptic

## Sheet: circNick mouse novel exons
Exon_name	Chromosome	Start	End	Number_of_exact_reads	Novel_exon_type
10read_novelExon_chr1:139039999-139040041	chr1	139039999	139040041	10	cryptic
10read_novelExon_chr1:139093980-139094097	chr1	139093980	139094097	10	Unique
10read_novelExon_chr1:190899450-190899525	chr1	190899450	190899525	10	cryptic
10read_novelExon_chr1:33613484-33613541	chr1	33613484	33613541	10	Unique
10read_novelExon_chr1:36195849-36195949	chr1	36195849	36195949	10	cryptic
10read_novelExon_chr1:39263321-39263375	chr1	39263321	39263375	10	cryptic
10read_novelExon_chr1:53281940-53282073	chr1	53281940	53282073	10	cryptic
10read_novelExon_chr1:87373996-87374071	chr1	87373996	87374071	10	cryptic
10read_novelExon_chr1:87373996-87374087	chr1	87373996	87374087	10	cryptic
10read_novelExon_chr1:87379005-87379083	chr1	87379005	87379083	10	cryptic
10read_novelExon_chr10:7604323-7604383	chr10	7604323	7604383	10	cryptic
10read_novelExon_chr11:33303918-33304010	chr11	33303918	33304010	10	Unique
10read_novelExon_chr11:5964627-5964662	chr11	5964627	5964662	10	cryptic
10read_novelExon_chr12:28866920-28867153	chr12	28866920	28867153	10	cryptic
10read_novelExon_chr12:3632809-3632940	chr12	3632809	3632940	10	cryptic
10read_novelExon_chr12:3643922-3644022	chr12	3643922	3644022	10	cryptic
10read_novelExon_chr12:3648222-3648292	chr12	3648222	3648292	10	cryptic
10read_novelExon_chr12:5784209-5784274	chr12	5784209	5784274	10	Unique
10read_novelExon_chr12:81316045-81316104	chr12	81316045	81316104	10	cryptic
10read_novelExon_chr13:19584028-19584160	chr13	19584028	19584160	10	Unique
10read_novelExon_chr13:45697820-45697874	chr13	45697820	45697874	10	cryptic
10read_novelExon_chr13:45795508-45795575	chr13	45795508	45795575	10	cryptic
10read_novelExon_chr13:45795530-45795637	chr13	45795530	45795637	10	cryptic
10read_novelExon_chr13:45798555-45798558	chr13	45798555	45798558	10	Unique
10read_novelExon_chr13:45852327-45852402	chr13	45852327	45852402	10	cryptic
10read_novelExon_chr13:45878357-45878360	chr13	45878357	45878360	10	Unique
10read_novelExon_chr13:76729166-76729214	chr13	76729166	76729214	10	Unique
10read_novelExon_chr13:94204012-94204163	chr13	94204012	94204163	10	cryptic
10read_novelExon_chr14:121097520-121097653	chr14	121097520	121097653	10	Unique
10read_novelExon_chr15:39555067-39555097	chr15	39555067	39555097	10	Unique
10read_novelExon_chr15:74327691-74327749	chr15	74327691	74327749	10	Unique
10read_novelExon_chr16:20171219-20171302	chr16	20171219	20171302	10	cryptic
10read_novelExon_chr16:32951113-32951117	chr16	32951113	32951117	10	Unique
10read_novelExon_chr17:64292838-64292981	chr17	64292838	64292981	10	cryptic
10read_novelExon_chr17:86488157-86488251	chr17	86488157	86488251	10	Unique
10read_novelExon_chr18:12289369-12289485	chr18	12289369	12289485	10	Unique
10read_novelExon_chr18:26212297-26212381	chr18	26212297	26212381	10	Unique
10read_novelExon_chr18:39126832-39126917	chr18	39126832	39126917	10	cryptic
10read_novelExon_chr18:63825184-63825238	chr18	63825184	63825238	10	cryptic
10read_novelExon_chr18:65656350-65656372	chr18	65656350	65656372	10	cryptic
10read_novelExon_chr18:75126830-75126919	chr18	75126830	75126919	10	cryptic
10read_novelExon_chr19:14545013-14545211	chr19	14545013	14545211	10	Unique
10read_novelExon_chr19:4757256-4757338	chr19	4757256	4757338	10	Unique
10read_novelExon_chr2:139989062-139989065	chr2	139989062	139989065	10	Unique
10read_novelExon_chr3:120781767-120781875	chr3	120781767	120781875	10	Unique
10read_novelExon_chr3:51311512-51311517	chr3	51311512	51311517	10	Unique
10read_novelExon_chr3:66996541-66996590	chr3	66996541	66996590	10	cryptic
10read_novelExon_chr4:117589097-117589148	chr4	117589097	117589148	10	cryptic
10read_novelExon_chr4:150470304-150470391	chr4	150470304	150470391	10	cryptic
10read_novelExon_chr4:150508892-150508954	chr4	150508892	150508954	10	cryptic
10read_novelExon_chr4:74315523-74315649	chr4	74315523	74315649	10	cryptic
10read_novelExon_chr4:88229654-88229726	chr4	88229654	88229726	10	Unique
10read_novelExon_chr4:98469221-98469239	chr4	98469221	98469239	10	Unique
10read_novelExon_chr5:134498096-134498173	chr5	134498096	134498173	10	cryptic
10read_novelExon_chr5:37185691-37185739	chr5	37185691	37185739	10	cryptic
10read_novelExon_chr6:67078226-67078299	chr6	67078226	67078299	10	cryptic
10read_novelExon_chr6:85267845-85267937	chr6	85267845	85267937	10	cryptic
10read_novelExon_chr6:93792358-93792553	chr6	93792358	93792553	10	cryptic
10read_novelExon_chr6:93815254-93815395	chr6	93815254	93815395	10	Unique
10read_novelExon_chr7:46632659-46632748	chr7	46632659	46632748	10	cryptic
10read_novelExon_chr7:46633811-46633910	chr7	46633811	46633910	10	cryptic
10read_novelExon_chr7:78247354-78247398	chr7	78247354	78247398	10	cryptic
10read_novelExon_chr7:97888960-97889020	chr7	97888960	97889020	10	cryptic
10read_novelExon_chr8:16712383-16712497	chr8	16712383	16712497	10	Unique
10read_novelExon_chr8:91474308-91474397	chr8	91474308	91474397	10	cryptic
10read_novelExon_chr8:91474308-91474419	chr8	91474308	91474419	10	cryptic
10read_novelExon_chr9:103160819-103160868	chr9	103160819	103160868	10	cryptic
10read_novelExon_chr9:22036396-22036415	chr9	22036396	22036415	10	cryptic
10read_novelExon_chr9:32189990-32190061	chr9	32189990	32190061	10	cryptic
11read_novelExon_chr1:139041923-139042027	chr1	139041923	139042027	11	cryptic
11read_novelExon_chr1:164340726-164340816	chr1	164340726	164340816	11	Unique
11read_novelExon_chr1:86821324-86821450	chr1	86821324	86821450	11	cryptic
11read_novelExon_chr1:87373996-87374068	chr1	87373996	87374068	11	cryptic
11read_novelExon_chr1:87374057-87374111	chr1	87374057	87374111	11	cryptic
11read_novelExon_chr10:90077096-90077142	chr10	90077096	90077142	11	cryptic
11read_novelExon_chr12:109696054-109696129	chr12	109696054	109696129	11	cryptic
11read_novelExon_chr12:5562572-5562663	chr12	5562572	5562663	11	Unique
11read_novelExon_chr13:104966980-104967115	chr13	104966980	104967115	11	cryptic
11read_novelExon_chr13:36230457-36230511	chr13	36230457	36230511	11	Unique
11read_novelExon_chr13:45795508-45795552	chr13	45795508	45795552	11	cryptic
11read_novelExon_chr13:45852327-45852383	chr13	45852327	45852383	11	cryptic
11read_novelExon_chr13:63595982-63596129	chr13	63595982	63596129	11	Unique
11read_novelExon_chr13:63596501-63596587	chr13	63596501	63596587	11	Unique
11read_novelExon_chr13:94528345-94528396	chr13	94528345	94528396	11	cryptic
11read_novelExon_chr14:28273220-28273349	chr14	28273220	28273349	11	Unique
11read_novelExon_chr14:30140815-30140932	chr14	30140815	30140932	11	Unique
11read_novelExon_chr16:32961691-32961744	chr16	32961691	32961744	11	cryptic
11read_novelExon_chr16:55812634-55812783	chr16	55812634	55812783	11	cryptic
11read_novelExon_chr16:93806404-93806471	chr16	93806404	93806471	11	cryptic
11read_novelExon_chr17:70787155-70787209	chr17	70787155	70787209	11	cryptic
11read_novelExon_chr18:26208538-26208632	chr18	26208538	26208632	11	Unique
11read_novelExon_chr18:34271029-34271034	chr18	34271029	34271034	11	Unique
11read_novelExon_chr18:39237406-39237409	chr18	39237406	39237409	11	Unique
11read_novelExon_chr18:63792819-63792824	chr18	63792819	63792824	11	Unique
11read_novelExon_chr19:34812220-34812387	chr19	34812220	34812387	11	cryptic
11read_novelExon_chr19:4792728-4792820	chr19	4792728	4792820	11	cryptic
11read_novelExon_chr2:140042093-140042144	chr2	140042093	140042144	11	cryptic
11read_novelExon_chr2:68398493-68398532	chr2	68398493	68398532	11	cryptic
11read_novelExon_chr3:51308049-51308156	chr3	51308049	51308156	11	cryptic
11read_novelExon_chr4:9281942-9282012	chr4	9281942	9282012	11	cryptic
11read_novelExon_chr5:148505996-148506187	chr5	148505996	148506187	11	cryptic
11read_novelExon_chr5:37185688-37185739	chr5	37185688	37185739	11	cryptic
11read_novelExon_chr6:37032869-37033000	chr6	37032869	37033000	11	cryptic
11read_novelExon_chr6:93802454-93802458	chr6	93802454	93802458	11	Unique
11read_novelExon_chr6:93815254-93815438	chr6	93815254	93815438	11	Unique
11read_novelExon_chr7:46614617-46614646	chr7	46614617	46614646	11	cryptic
11read_novelExon_chr7:46618665-46618667	chr7	46618665	46618667	11	Unique
11read_novelExon_chr7:81893798-81893882	chr7	81893798	81893882	11	cryptic
11read_novelExon_chr7:81900305-81900423	chr7	81900305	81900423	11	cryptic
11read_novelExon_chr8:77362303-77362311	chr8	77362303	77362311	11	Unique
12read_novelExon_chr1:119548893-119549195	chr1	119548893	119549195	12	cryptic
12read_novelExon_chr1:175121727-175121796	chr1	175121727	175121796	12	cryptic
12read_novelExon_chr1:175121894-175121966	chr1	175121894	175121966	12	cryptic
12read_novelExon_chr1:190899450-190899462	chr1	190899450	190899462	12	cryptic
12read_novelExon_chr1:22373433-22373510	chr1	22373433	22373510	12	cryptic
12read_novelExon_chr10:92075512-92075559	chr10	92075512	92075559	12	cryptic
12read_novelExon_chr11:62155468-62155471	chr11	62155468	62155471	12	Unique
12read_novelExon_chr11:87177942-87178028	chr11	87177942	87178028	12	cryptic
12read_novelExon_chr12:5580943-5581024	chr12	5580943	5581024	12	Unique
12read_novelExon_chr13:45743834-45744002	chr13	45743834	45744002	12	Unique
12read_novelExon_chr13:45849521-45849588	chr13	45849521	45849588	12	Unique
12read_novelExon_chr13:45852327-45852428	chr13	45852327	45852428	12	cryptic
12read_novelExon_chr13:45852423-45852456	chr13	45852423	45852456	12	cryptic
12read_novelExon_chr13:45938426-45938490	chr13	45938426	45938490	12	Unique
12read_novelExon_chr13:93346568-93346624	chr13	93346568	93346624	12	cryptic
12read_novelExon_chr14:27441936-27441978	chr14	27441936	27441978	12	cryptic
12read_novelExon_chr14:47016276-47016314	chr14	47016276	47016314	12	cryptic
12read_novelExon_chr15:39585589-39585650	chr15	39585589	39585650	12	cryptic
12read_novelExon_chr17:66042580-66042601	chr17	66042580	66042601	12	cryptic
12read_novelExon_chr18:65656483-65656632	chr18	65656483	65656632	12	cryptic
12read_novelExon_chr18:75519738-75520038	chr18	75519738	75520038	12	cryptic
12read_novelExon_chr19:27900796-27900903	chr19	27900796	27900903	12	cryptic
12read_novelExon_chr19:4784723-4784780	chr19	4784723	4784780	12	Unique
12read_novelExon_chr2:131511981-131512049	chr2	131511981	131512049	12	Unique
12read_novelExon_chr2:148690706-148690983	chr2	148690706	148690983	12	cryptic
12read_novelExon_chr3:27490132-27490143	chr3	27490132	27490143	12	Unique
12read_novelExon_chr3:51308049-51308173	chr3	51308049	51308173	12	cryptic
12read_novelExon_chr3:51323278-51323451	chr3	51323278	51323451	12	cryptic
12read_novelExon_chr4:9281942-9282008	chr4	9281942	9282008	12	cryptic
12read_novelExon_chr5:107788198-107788288	chr5	107788198	107788288	12	cryptic
12read_novelExon_chr5:130187526-130187586	chr5	130187526	130187586	12	cryptic
12read_novelExon_chr5:36931235-36931464	chr5	36931235	36931464	12	cryptic
12read_novelExon_chr6:8582632-8582790	chr6	8582632	8582790	12	cryptic
12read_novelExon_chr6:93815705-93815757	chr6	93815705	93815757	12	cryptic
12read_novelExon_chr6:99632256-99632310	chr6	99632256	99632310	12	cryptic
12read_novelExon_chr6:99636108-99636168	chr6	99636108	99636168	12	cryptic
12read_novelExon_chr6:99639162-99639216	chr6	99639162	99639216	12	cryptic
12read_novelExon_chr7:99942958-99943003	chr7	99942958	99943003	12	cryptic
12read_novelExon_chr9:32187973-32187976	chr9	32187973	32187976	12	Unique
12read_novelExon_chr9:63616994-63617084	chr9	63616994	63617084	12	cryptic
12read_novelExon_chr9:95760885-95760968	chr9	95760885	95760968	12	Unique
12read_novelExon_chrX:151469475-151469535	chrX	151469475	151469535	12	cryptic
13read_novelExon_chr1:155187786-155187840	chr1	155187786	155187840	13	cryptic
13read_novelExon_chr1:175121727-175121799	chr1	175121727	175121799	13	cryptic
13read_novelExon_chr1:175121894-175121932	chr1	175121894	175121932	13	cryptic
13read_novelExon_chr1:190871591-190871661	chr1	190871591	190871661	13	cryptic
13read_novelExon_chr1:22390563-22390623	chr1	22390563	22390623	13	Unique
13read_novelExon_chr1:87374051-87374111	chr1	87374051	87374111	13	cryptic
13read_novelExon_chr12:3636125-3636128	chr12	3636125	3636128	13	Unique
13read_novelExon_chr13:45852327-45852375	chr13	45852327	45852375	13	cryptic
13read_novelExon_chr13:45956454-45956530	chr13	45956454	45956530	13	cryptic
13read_novelExon_chr13:8819855-8819977	chr13	8819855	8819977	13	cryptic
13read_novelExon_chr14:23373198-23373261	chr14	23373198	23373261	13	cryptic
13read_novelExon_chr15:39616268-39616307	chr15	39616268	39616307	13	cryptic
13read_novelExon_chr16:11447032-11447213	chr16	11447032	11447213	13	Unique
13read_novelExon_chr17:70761074-70761115	chr17	70761074	70761115	13	cryptic
13read_novelExon_chr17:81428181-81428254	chr17	81428181	81428254	13	cryptic
13read_novelExon_chr18:39132055-39132142	chr18	39132055	39132142	13	cryptic
13read_novelExon_chr19:21684097-21684305	chr19	21684097	21684305	13	cryptic
13read_novelExon_chr19:45635819-45635867	chr19	45635819	45635867	13	cryptic
13read_novelExon_chr2:68368396-68368477	chr2	68368396	68368477	13	cryptic
13read_novelExon_chr2:68410028-68410132	chr2	68410028	68410132	13	cryptic
13read_novelExon_chr4:117593070-117593120	chr4	117593070	117593120	13	cryptic
13read_novelExon_chr5:25849850-25850117	chr5	25849850	25850117	13	cryptic
13read_novelExon_chr6:93792346-93792458	chr6	93792346	93792458	13	cryptic
13read_novelExon_chr6:93815705-93815776	chr6	93815705	93815776	13	cryptic
13read_novelExon_chr7:139480754-139480876	chr7	139480754	139480876	13	Unique
13read_novelExon_chr7:19286537-19286579	chr7	19286537	19286579	13	cryptic
13read_novelExon_chr8:67719899-67720024	chr8	67719899	67720024	13	cryptic
13read_novelExon_chr8:75029988-75030122	chr8	75029988	75030122	13	cryptic
13read_novelExon_chr9:22036311-22036364	chr9	22036311	22036364	13	cryptic
14read_novelExon_chr1:87374063-87374111	chr1	87374063	87374111	14	cryptic
14read_novelExon_chr10:119929911-119930036	chr10	119929911	119930036	14	cryptic
14read_novelExon_chr10:90531805-90531907	chr10	90531805	90531907	14	Unique
14read_novelExon_chr12:109686397-109686475	chr12	109686397	109686475	14	Unique
14read_novelExon_chr13:45852401-45852456	chr13	45852401	45852456	14	cryptic
14read_novelExon_chr15:73266274-73266278	chr15	73266274	73266278	14	Unique
14read_novelExon_chr17:26742739-26743131	chr17	26742739	26743131	14	cryptic
14read_novelExon_chr18:39097629-39097719	chr18	39097629	39097719	14	cryptic
14read_novelExon_chr18:75162466-75162631	chr18	75162466	75162631	14	Unique
14read_novelExon_chr18:9377266-9377324	chr18	9377266	9377324	14	Unique
14read_novelExon_chr19:4757256-4757328	chr19	4757256	4757328	14	Unique
14read_novelExon_chr19:57787341-57787344	chr19	57787341	57787344	14	Unique
14read_novelExon_chr2:158047924-158048028	chr2	158047924	158048028	14	cryptic
14read_novelExon_chr2:37997202-37997261	chr2	37997202	37997261	14	Unique
14read_novelExon_chr3:51323221-51323303	chr3	51323221	51323303	14	cryptic
14read_novelExon_chr5:25810024-25810130	chr5	25810024	25810130	14	Unique
14read_novelExon_chr5:66362717-66362838	chr5	66362717	66362838	14	cryptic
14read_novelExon_chr6:36894775-36894793	chr6	36894775	36894793	14	cryptic
14read_novelExon_chr6:93802403-93802407	chr6	93802403	93802407	14	Unique
14read_novelExon_chr6:93815705-93815806	chr6	93815705	93815806	14	cryptic
14read_novelExon_chr7:78247154-78247343	chr7	78247154	78247343	14	cryptic
151read_novelExon_chr1:22390536-22390623	chr1	22390536	22390623	151	Unique
15read_novelExon_chr1:139092554-139092707	chr1	139092554	139092707	15	cryptic
15read_novelExon_chr1:177209975-177210037	chr1	177209975	177210037	15	Unique
15read_novelExon_chr1:190871855-190871951	chr1	190871855	190871951	15	cryptic
15read_novelExon_chr1:190888706-190888764	chr1	190888706	190888764	15	cryptic
15read_novelExon_chr1:22346292-22346484	chr1	22346292	22346484	15	cryptic
15read_novelExon_chr12:109683698-109683778	chr12	109683698	109683778	15	Unique
15read_novelExon_chr12:109685118-109685200	chr12	109685118	109685200	15	Unique
15read_novelExon_chr12:3617616-3617691	chr12	3617616	3617691	15	cryptic
15read_novelExon_chr12:3632809-3632849	chr12	3632809	3632849	15	cryptic
15read_novelExon_chr12:3632809-3632944	chr12	3632809	3632944	15	cryptic
15read_novelExon_chr12:3643916-3644012	chr12	3643916	3644012	15	cryptic
15read_novelExon_chr12:3674737-3674741	chr12	3674737	3674741	15	Unique
15read_novelExon_chr13:45697820-45697879	chr13	45697820	45697879	15	cryptic
15read_novelExon_chr13:45852374-45852456	chr13	45852374	45852456	15	cryptic
15read_novelExon_chr16:94408019-94408115	chr16	94408019	94408115	15	Unique
15read_novelExon_chr17:57004121-57004191	chr17	57004121	57004191	15	cryptic
15read_novelExon_chr18:26145525-26145600	chr18	26145525	26145600	15	Unique
15read_novelExon_chr2:140057286-140057310	chr2	140057286	140057310	15	cryptic
15read_novelExon_chr2:68358985-68359026	chr2	68358985	68359026	15	cryptic
15read_novelExon_chr5:117503316-117503323	chr5	117503316	117503323	15	Unique
15read_novelExon_chr5:81660412-81660447	chr5	81660412	81660447	15	cryptic
15read_novelExon_chr7:81893798-81893914	chr7	81893798	81893914	15	cryptic
15read_novelExon_chr9:16029291-16029360	chr9	16029291	16029360	15	Unique
15read_novelExon_chr9:22036311-22036408	chr9	22036311	22036408	15	cryptic
15read_novelExon_chr9:46627340-46627388	chr9	46627340	46627388	15	Unique
16read_novelExon_chr1:155197348-155197435	chr1	155197348	155197435	16	cryptic
16read_novelExon_chr12:3617621-3617691	chr12	3617621	3617691	16	cryptic
16read_novelExon_chr13:45807781-45807785	chr13	45807781	45807785	16	Unique
16read_novelExon_chr13:93349211-93349297	chr13	93349211	93349297	16	cryptic
16read_novelExon_chr16:17348710-17348765	chr16	17348710	17348765	16	cryptic
16read_novelExon_chr16:17386275-17386329	chr16	17386275	17386329	16	cryptic
16read_novelExon_chr17:28713792-28713907	chr17	28713792	28713907	16	Unique
16read_novelExon_chr17:63981479-63981621	chr17	63981479	63981621	16	cryptic
16read_novelExon_chr18:79087084-79087182	chr18	79087084	79087182	16	Unique
16read_novelExon_chr3:158084455-158084546	chr3	158084455	158084546	16	cryptic
16read_novelExon_chr3:51323364-51323451	chr3	51323364	51323451	16	cryptic
16read_novelExon_chr6:99651724-99651791	chr6	99651724	99651791	16	cryptic
16read_novelExon_chr6:99670049-99670188	chr6	99670049	99670188	16	Unique
16read_novelExon_chr7:46633835-46633910	chr7	46633835	46633910	16	cryptic
16read_novelExon_chr7:68004093-68004355	chr7	68004093	68004355	16	cryptic
16read_novelExon_chr8:79076057-79076183	chr8	79076057	79076183	16	cryptic
175read_novelExon_chr6:8558507-8558586	chr6	8558507	8558586	175	cryptic
17read_novelExon_chr1:87365183-87365255	chr1	87365183	87365255	17	cryptic
17read_novelExon_chr1:87365204-87365279	chr1	87365204	87365279	17	cryptic
17read_novelExon_chr10:25239042-25239148	chr10	25239042	25239148	17	Unique
17read_novelExon_chr10:90069471-90069543	chr10	90069471	90069543	17	cryptic
17read_novelExon_chr12:109689962-109690009	chr12	109689962	109690009	17	Unique
17read_novelExon_chr15:39585746-39585762	chr15	39585746	39585762	17	cryptic
17read_novelExon_chr16:33421328-33421402	chr16	33421328	33421402	17	cryptic
17read_novelExon_chr19:34795614-34795673	chr19	34795614	34795673	17	Unique
17read_novelExon_chr2:18295614-18295708	chr2	18295614	18295708	17	Unique
17read_novelExon_chr6:5115323-5115480	chr6	5115323	5115480	17	cryptic
17read_novelExon_chr6:8573184-8573224	chr6	8573184	8573224	17	cryptic
17read_novelExon_chr7:81900372-81900423	chr7	81900372	81900423	17	cryptic
18read_novelExon_chr1:121305854-121305947	chr1	121305854	121305947	18	cryptic
18read_novelExon_chr13:45737713-45737716	chr13	45737713	45737716	18	Unique
18read_novelExon_chr14:25406149-25406239	chr14	25406149	25406239	18	Unique
18read_novelExon_chr18:26205767-26205827	chr18	26205767	26205827	18	Unique
18read_novelExon_chr2:68398429-68398532	chr2	68398429	68398532	18	cryptic
18read_novelExon_chr3:51308049-51308131	chr3	51308049	51308131	18	cryptic
18read_novelExon_chr3:67007538-67007645	chr3	67007538	67007645	18	Unique
18read_novelExon_chr6:8582647-8582790	chr6	8582647	8582790	18	cryptic
18read_novelExon_chr7:81898446-81898449	chr7	81898446	81898449	18	Unique
18read_novelExon_chr9:32187645-32187756	chr9	32187645	32187756	18	cryptic
19read_novelExon_chr1:177177151-177177155	chr1	177177151	177177155	19	Unique
19read_novelExon_chr1:22373460-22373510	chr1	22373460	22373510	19	cryptic
19read_novelExon_chr13:45956454-45956474	chr13	45956454	45956474	19	cryptic
19read_novelExon_chr13:45956454-45956524	chr13	45956454	45956524	19	cryptic
19read_novelExon_chr13:45956454-45956545	chr13	45956454	45956545	19	cryptic
19read_novelExon_chr2:140048249-140048309	chr2	140048249	140048309	19	cryptic
19read_novelExon_chr6:99428788-99428872	chr6	99428788	99428872	19	Unique
19read_novelExon_chr9:48720424-48720560	chr9	48720424	48720560	19	Unique
20read_novelExon_chr10:90069849-90069961	chr10	90069849	90069961	20	Unique
20read_novelExon_chr12:3632809-3632867	chr12	3632809	3632867	20	cryptic
20read_novelExon_chr2:140030600-140030863	chr2	140030600	140030863	20	Unique
20read_novelExon_chr3:51308049-51308146	chr3	51308049	51308146	20	cryptic
20read_novelExon_chr4:9630772-9630952	chr4	9630772	9630952	20	cryptic
20read_novelExon_chr6:37063911-37064013	chr6	37063911	37064013	20	cryptic
20read_novelExon_chr6:93815705-93815760	chr6	93815705	93815760	20	cryptic
20read_novelExon_chr7:81899673-81899796	chr7	81899673	81899796	20	cryptic
21read_novelExon_chr1:155194438-155194441	chr1	155194438	155194441	21	Unique
21read_novelExon_chr10:119945132-119945171	chr10	119945132	119945171	21	cryptic
21read_novelExon_chr10:12441589-12441592	chr10	12441589	12441592	21	Unique
21read_novelExon_chr12:109698626-109698715	chr12	109698626	109698715	21	cryptic
21read_novelExon_chr14:28095611-28095614	chr14	28095611	28095614	21	Unique
21read_novelExon_chr15:81430868-81430892	chr15	81430868	81430892	21	cryptic
21read_novelExon_chr19:14548074-14548162	chr19	14548074	14548162	21	Unique
21read_novelExon_chr3:51323333-51323451	chr3	51323333	51323451	21	cryptic
22read_novelExon_chr1:25553768-25553836	chr1	25553768	25553836	22	cryptic
22read_novelExon_chr6:93792471-93792553	chr6	93792471	93792553	22	cryptic
22read_novelExon_chr9:121144070-121144208	chr9	121144070	121144208	22	Unique
22read_novelExon_chrX:162417516-162417611	chrX	162417516	162417611	22	cryptic
23read_novelExon_chr1:139110389-139110485	chr1	139110389	139110485	23	cryptic
23read_novelExon_chr1:87370593-87370595	chr1	87370593	87370595	23	Unique
23read_novelExon_chr1:89617698-89617701	chr1	89617698	89617701	23	Unique
23read_novelExon_chr12:109684604-109684645	chr12	109684604	109684645	23	Unique
23read_novelExon_chr13:45795508-45795587	chr13	45795508	45795587	23	cryptic
23read_novelExon_chr15:39585623-39585762	chr15	39585623	39585762	23	cryptic
23read_novelExon_chr15:62102344-62102452	chr15	62102344	62102452	23	Unique
23read_novelExon_chr19:45640425-45640513	chr19	45640425	45640513	23	cryptic
23read_novelExon_chr7:81899689-81899829	chr7	81899689	81899829	23	cryptic
23read_novelExon_chr9:103167105-103167192	chr9	103167105	103167192	23	cryptic
24read_novelExon_chr1:87378977-87379083	chr1	87378977	87379083	24	cryptic
24read_novelExon_chr13:45743834-45744019	chr13	45743834	45744019	24	Unique
24read_novelExon_chr17:90597545-90597629	chr17	90597545	90597629	24	cryptic
24read_novelExon_chr7:81900291-81900423	chr7	81900291	81900423	24	cryptic
24read_novelExon_chr8:123383200-123383251	chr8	123383200	123383251	24	Unique
24read_novelExon_chr8:77351613-77351669	chr8	77351613	77351669	24	cryptic
24read_novelExon_chrX:20162433-20162530	chrX	20162433	20162530	24	cryptic
25read_novelExon_chr1:190871591-190871696	chr1	190871591	190871696	25	cryptic
25read_novelExon_chr13:45852421-45852456	chr13	45852421	45852456	25	cryptic
25read_novelExon_chr3:120797195-120797290	chr3	120797195	120797290	25	Unique
25read_novelExon_chr5:149739535-149739601	chr5	149739535	149739601	25	cryptic
25read_novelExon_chr9:34538263-34538449	chr9	34538263	34538449	25	Unique
26read_novelExon_chr15:8079159-8079272	chr15	8079159	8079272	26	cryptic
27read_novelExon_chr1:170793956-170794036	chr1	170793956	170794036	27	cryptic
27read_novelExon_chr1:57828641-57828718	chr1	57828641	57828718	27	Unique
27read_novelExon_chr13:11761226-11761358	chr13	11761226	11761358	27	cryptic
27read_novelExon_chr13:45735114-45735168	chr13	45735114	45735168	27	cryptic
27read_novelExon_chr5:37192804-37192857	chr5	37192804	37192857	27	cryptic
27read_novelExon_chr6:93792503-93792553	chr6	93792503	93792553	27	cryptic
27read_novelExon_chr6:93792515-93792553	chr6	93792515	93792553	27	cryptic
27read_novelExon_chr6:99429209-99429325	chr6	99429209	99429325	27	Unique
27read_novelExon_chr7:121923367-121923468	chr7	121923367	121923468	27	cryptic
27read_novelExon_chr7:46621560-46621664	chr7	46621560	46621664	27	cryptic
28read_novelExon_chr1:22346292-22346505	chr1	22346292	22346505	28	cryptic
28read_novelExon_chr13:45795508-45795556	chr13	45795508	45795556	28	cryptic
28read_novelExon_chr17:66011288-66011368	chr17	66011288	66011368	28	Unique
28read_novelExon_chr2:140048241-140048303	chr2	140048241	140048303	28	cryptic
28read_novelExon_chr6:99399604-99399717	chr6	99399604	99399717	28	Unique
29read_novelExon_chr13:45852334-45852456	chr13	45852334	45852456	29	cryptic
29read_novelExon_chr17:28713792-28713903	chr17	28713792	28713903	29	cryptic
29read_novelExon_chr19:55389924-55390023	chr19	55389924	55390023	29	Unique
29read_novelExon_chr6:37058305-37058428	chr6	37058305	37058428	29	Unique
30read_novelExon_chr6:93792435-93792553	chr6	93792435	93792553	30	cryptic
31read_novelExon_chr7:46621560-46621654	chr7	46621560	46621654	31	cryptic
31read_novelExon_chr7:81900363-81900423	chr7	81900363	81900423	31	cryptic
31read_novelExon_chr9:58651858-58651939	chr9	58651858	58651939	31	cryptic
32read_novelExon_chr13:45852406-45852456	chr13	45852406	45852456	32	cryptic
32read_novelExon_chr17:66024075-66024214	chr17	66024075	66024214	32	cryptic
32read_novelExon_chr17:71800807-71800892	chr17	71800807	71800892	32	cryptic
32read_novelExon_chr19:34812277-34812387	chr19	34812277	34812387	32	cryptic
32read_novelExon_chr4:150468700-150468800	chr4	150468700	150468800	32	cryptic
32read_novelExon_chr5:66391622-66391687	chr5	66391622	66391687	32	cryptic
32read_novelExon_chr6:99621141-99621203	chr6	99621141	99621203	32	Unique
33read_novelExon_chr13:45840019-45840137	chr13	45840019	45840137	33	Unique
33read_novelExon_chr13:45849514-45849588	chr13	45849514	45849588	33	Unique
33read_novelExon_chr13:45852327-45852449	chr13	45852327	45852449	33	cryptic
33read_novelExon_chr19:4785435-4785567	chr19	4785435	4785567	33	cryptic
34read_novelExon_chr1:87379967-87380004	chr1	87379967	87380004	34	cryptic
34read_novelExon_chr13:45852395-45852456	chr13	45852395	45852456	34	cryptic
34read_novelExon_chr15:39555064-39555097	chr15	39555064	39555097	34	Unique
34read_novelExon_chr8:32501280-32501440	chr8	32501280	32501440	34	Unique
35read_novelExon_chr1:87379050-87379083	chr1	87379050	87379083	35	cryptic
35read_novelExon_chr9:10168767-10168833	chr9	10168767	10168833	35	Unique
36read_novelExon_chr1:87378983-87379083	chr1	87378983	87379083	36	cryptic
36read_novelExon_chr18:39150044-39150118	chr18	39150044	39150118	36	cryptic
36read_novelExon_chr2:139951459-139951499	chr2	139951459	139951499	36	cryptic
40read_novelExon_chr7:81905559-81905606	chr7	81905559	81905606	40	cryptic
41read_novelExon_chr6:99626895-99627053	chr6	99626895	99627053	41	cryptic
42read_novelExon_chr1:87379040-87379083	chr1	87379040	87379083	42	cryptic
42read_novelExon_chr4:150468702-150468800	chr4	150468702	150468800	42	cryptic
44read_novelExon_chr15:39306091-39306103	chr15	39306091	39306103	44	Unique
45read_novelExon_chr17:78313212-78313306	chr17	78313212	78313306	45	cryptic
46read_novelExon_chr5:130187518-130187586	chr5	130187518	130187586	46	cryptic
46read_novelExon_chr6:93792511-93792553	chr6	93792511	93792553	46	cryptic
48read_novelExon_chr11:33318427-33318459	chr11	33318427	33318459	48	cryptic
48read_novelExon_chr6:31093653-31093722	chr6	31093653	31093722	48	Unique
48read_novelExon_chr6:99429209-99429321	chr6	99429209	99429321	48	Unique
48read_novelExon_chr9:108301319-108301450	chr9	108301319	108301450	48	cryptic
49read_novelExon_chr1:22346292-22346501	chr1	22346292	22346501	49	cryptic
49read_novelExon_chr1:87379024-87379083	chr1	87379024	87379083	49	cryptic
53read_novelExon_chr13:45681222-45681310	chr13	45681222	45681310	53	Unique
53read_novelExon_chr13:91525614-91525676	chr13	91525614	91525676	53	Unique
54read_novelExon_chr9:42439096-42439162	chr9	42439096	42439162	54	cryptic
55read_novelExon_chr6:99639162-99639219	chr6	99639162	99639219	55	cryptic
56read_novelExon_chr2:23537321-23537383	chr2	23537321	23537383	56	cryptic
59read_novelExon_chr17:66024075-66024127	chr17	66024075	66024127	59	cryptic
5read_novelExon_chr1:10077171-10077218	chr1	10077171	10077218	5	cryptic
5read_novelExon_chr1:131356719-131356905	chr1	131356719	131356905	5	cryptic
5read_novelExon_chr1:139110407-139110485	chr1	139110407	139110485	5	cryptic
5read_novelExon_chr1:140365524-140365576	chr1	140365524	140365576	5	cryptic
5read_novelExon_chr1:155191445-155191554	chr1	155191445	155191554	5	cryptic
5read_novelExon_chr1:155191533-155191554	chr1	155191533	155191554	5	cryptic
5read_novelExon_chr1:155197371-155197435	chr1	155197371	155197435	5	cryptic
5read_novelExon_chr1:159852362-159852433	chr1	159852362	159852433	5	cryptic
5read_novelExon_chr1:162307880-162308006	chr1	162307880	162308006	5	cryptic
5read_novelExon_chr1:16389820-16389952	chr1	16389820	16389952	5	cryptic
5read_novelExon_chr1:16440322-16440412	chr1	16440322	16440412	5	cryptic
5read_novelExon_chr1:174694431-174694533	chr1	174694431	174694533	5	cryptic
5read_novelExon_chr1:175121894-175121957	chr1	175121894	175121957	5	cryptic
5read_novelExon_chr1:177204355-177204427	chr1	177204355	177204427	5	Unique
5read_novelExon_chr1:189256690-189256754	chr1	189256690	189256754	5	cryptic
5read_novelExon_chr1:190871591-190871667	chr1	190871591	190871667	5	cryptic
5read_novelExon_chr1:190871864-190871951	chr1	190871864	190871951	5	cryptic
5read_novelExon_chr1:190888648-190888738	chr1	190888648	190888738	5	cryptic
5read_novelExon_chr1:22346292-22346346	chr1	22346292	22346346	5	cryptic
5read_novelExon_chr1:22346292-22346360	chr1	22346292	22346360	5	cryptic
5read_novelExon_chr1:22346292-22346366	chr1	22346292	22346366	5	cryptic
5read_novelExon_chr1:22346292-22346480	chr1	22346292	22346480	5	cryptic
5read_novelExon_chr1:22346392-22346528	chr1	22346392	22346528	5	cryptic
5read_novelExon_chr1:22373343-22373355	chr1	22373343	22373355	5	cryptic
5read_novelExon_chr1:22374382-22374386	chr1	22374382	22374386	5	Unique
5read_novelExon_chr1:22379496-22379540	chr1	22379496	22379540	5	cryptic
5read_novelExon_chr1:22390543-22390625	chr1	22390543	22390625	5	Unique
5read_novelExon_chr1:24410191-24410249	chr1	24410191	24410249	5	cryptic
5read_novelExon_chr1:32657443-32657615	chr1	32657443	32657615	5	cryptic
5read_novelExon_chr1:36216245-36216306	chr1	36216245	36216306	5	cryptic
5read_novelExon_chr1:39292686-39292771	chr1	39292686	39292771	5	cryptic
5read_novelExon_chr1:8607069-8607142	chr1	8607069	8607142	5	cryptic
5read_novelExon_chr1:87365181-87365217	chr1	87365181	87365217	5	Unique
5read_novelExon_chr1:87373097-87373119	chr1	87373097	87373119	5	Unique
5read_novelExon_chr1:87373996-87374014	chr1	87373996	87374014	5	cryptic
5read_novelExon_chr1:87373996-87374021	chr1	87373996	87374021	5	cryptic
5read_novelExon_chr1:87374022-87374111	chr1	87374022	87374111	5	cryptic
5read_novelExon_chr10:109747193-109747210	chr10	109747193	109747210	5	cryptic
5read_novelExon_chr10:119931243-119931369	chr10	119931243	119931369	5	cryptic
5read_novelExon_chr10:127237716-127237779	chr10	127237716	127237779	5	cryptic
5read_novelExon_chr10:18617004-18617028	chr10	18617004	18617028	5	cryptic
5read_novelExon_chr10:45472571-45472615	chr10	45472571	45472615	5	Unique
5read_novelExon_chr10:5222375-5222520	chr10	5222375	5222520	5	cryptic
5read_novelExon_chr10:60131335-60131440	chr10	60131335	60131440	5	cryptic
5read_novelExon_chr10:60301693-60301767	chr10	60301693	60301767	5	cryptic
5read_novelExon_chr10:69956667-69956766	chr10	69956667	69956766	5	Unique
5read_novelExon_chr10:76781827-76781873	chr10	76781827	76781873	5	cryptic
5read_novelExon_chr10:77354524-77354709	chr10	77354524	77354709	5	Unique
5read_novelExon_chr10:77356901-77357068	chr10	77356901	77357068	5	Unique
5read_novelExon_chr10:90069481-90069543	chr10	90069481	90069543	5	cryptic
5read_novelExon_chr10:90074005-90074092	chr10	90074005	90074092	5	cryptic
5read_novelExon_chr10:90941425-90941449	chr10	90941425	90941449	5	cryptic
5read_novelExon_chr10:92075169-92075270	chr10	92075169	92075270	5	cryptic
5read_novelExon_chr10:92075169-92075303	chr10	92075169	92075303	5	cryptic
5read_novelExon_chr11:104356844-104356876	chr11	104356844	104356876	5	cryptic
5read_novelExon_chr11:104357480-104357590	chr11	104357480	104357590	5	cryptic
5read_novelExon_chr11:105779938-105780113	chr11	105779938	105780113	5	cryptic
5read_novelExon_chr11:106224162-106224318	chr11	106224162	106224318	5	cryptic
5read_novelExon_chr11:113066677-113066753	chr11	113066677	113066753	5	Unique
5read_novelExon_chr11:20709619-20709682	chr11	20709619	20709682	5	cryptic
5read_novelExon_chr11:4531221-4531299	chr11	4531221	4531299	5	cryptic
5read_novelExon_chr11:4799860-4799977	chr11	4799860	4799977	5	cryptic
5read_novelExon_chr11:51821078-51821160	chr11	51821078	51821160	5	cryptic
5read_novelExon_chr11:53399588-53399654	chr11	53399588	53399654	5	cryptic
5read_novelExon_chr11:70887047-70887171	chr11	70887047	70887171	5	cryptic
5read_novelExon_chr11:7109032-7109112	chr11	7109032	7109112	5	cryptic
5read_novelExon_chr11:75264756-75264854	chr11	75264756	75264854	5	cryptic
5read_novelExon_chr11:94097680-94097703	chr11	94097680	94097703	5	cryptic
5read_novelExon_chr11:94438104-94438114	chr11	94438104	94438114	5	cryptic
5read_novelExon_chr11:94996534-94996651	chr11	94996534	94996651	5	cryptic
5read_novelExon_chr12:102998596-102998714	chr12	102998596	102998714	5	cryptic
5read_novelExon_chr12:107989464-107989568	chr12	107989464	107989568	5	cryptic
5read_novelExon_chr12:108813500-108813596	chr12	108813500	108813596	5	Unique
5read_novelExon_chr12:109681192-109681320	chr12	109681192	109681320	5	Unique
5read_novelExon_chr12:109687667-109687741	chr12	109687667	109687741	5	Unique
5read_novelExon_chr12:109718113-109718245	chr12	109718113	109718245	5	Unique
5read_novelExon_chr12:111111873-111111970	chr12	111111873	111111970	5	cryptic
5read_novelExon_chr12:34373877-34373955	chr12	34373877	34373955	5	cryptic
5read_novelExon_chr12:34373877-34374066	chr12	34373877	34374066	5	cryptic
5read_novelExon_chr12:34429553-34429619	chr12	34429553	34429619	5	cryptic
5read_novelExon_chr12:3643973-3644022	chr12	3643973	3644022	5	cryptic
5read_novelExon_chr12:3648222-3648330	chr12	3648222	3648330	5	cryptic
5read_novelExon_chr12:3753807-3753927	chr12	3753807	3753927	5	Unique
5read_novelExon_chr12:3835024-3835144	chr12	3835024	3835144	5	Unique
5read_novelExon_chr12:3835024-3835187	chr12	3835024	3835187	5	Unique
5read_novelExon_chr12:53069106-53069217	chr12	53069106	53069217	5	cryptic
5read_novelExon_chr12:5579987-5580161	chr12	5579987	5580161	5	Unique
5read_novelExon_chr12:6045997-6046126	chr12	6045997	6046126	5	Unique
5read_novelExon_chr12:6046614-6046744	chr12	6046614	6046744	5	Unique
5read_novelExon_chr12:69303533-69303568	chr12	69303533	69303568	5	cryptic
5read_novelExon_chr12:75154183-75154281	chr12	75154183	75154281	5	cryptic
5read_novelExon_chr12:81504555-81504639	chr12	81504555	81504639	5	cryptic
5read_novelExon_chr12:8228602-8228696	chr12	8228602	8228696	5	Unique
5read_novelExon_chr12:84126527-84126570	chr12	84126527	84126570	5	cryptic
5read_novelExon_chr12:86260576-86260632	chr12	86260576	86260632	5	cryptic
5read_novelExon_chr12:98496192-98496270	chr12	98496192	98496270	5	cryptic
5read_novelExon_chr12:98518689-98518832	chr12	98518689	98518832	5	cryptic
5read_novelExon_chr13:104050494-104050528	chr13	104050494	104050528	5	cryptic
5read_novelExon_chr13:104075510-104075657	chr13	104075510	104075657	5	Unique
5read_novelExon_chr13:104951437-104951582	chr13	104951437	104951582	5	cryptic
5read_novelExon_chr13:108863404-108863467	chr13	108863404	108863467	5	Unique
5read_novelExon_chr13:20251003-20251038	chr13	20251003	20251038	5	cryptic
5read_novelExon_chr13:25205413-25205546	chr13	25205413	25205546	5	cryptic
5read_novelExon_chr13:45743942-45743945	chr13	45743942	45743945	5	Unique
5read_novelExon_chr13:45765777-45765781	chr13	45765777	45765781	5	Unique
5read_novelExon_chr13:45839737-45839932	chr13	45839737	45839932	5	Unique
5read_novelExon_chr13:45852327-45852339	chr13	45852327	45852339	5	cryptic
5read_novelExon_chr13:45859566-45859573	chr13	45859566	45859573	5	Unique
5read_novelExon_chr13:45956454-45956498	chr13	45956454	45956498	5	cryptic
5read_novelExon_chr13:45956516-45956575	chr13	45956516	45956575	5	cryptic
5read_novelExon_chr13:48606272-48606355	chr13	48606272	48606355	5	cryptic
5read_novelExon_chr13:69512962-69513010	chr13	69512962	69513010	5	cryptic
5read_novelExon_chr13:9123902-9123940	chr13	9123902	9123940	5	cryptic
5read_novelExon_chr13:93341755-93341849	chr13	93341755	93341849	5	cryptic
5read_novelExon_chr13:93349252-93349297	chr13	93349252	93349297	5	cryptic
5read_novelExon_chr13:93877029-93877111	chr13	93877029	93877111	5	Unique
5read_novelExon_chr13:94391090-94391147	chr13	94391090	94391147	5	Unique
5read_novelExon_chr13:94493675-94493741	chr13	94493675	94493741	5	cryptic
5read_novelExon_chr14:122971922-122971956	chr14	122971922	122971956	5	cryptic
5read_novelExon_chr14:123596603-123596653	chr14	123596603	123596653	5	cryptic
5read_novelExon_chr14:12418010-12418037	chr14	12418010	12418037	5	cryptic
5read_novelExon_chr14:28080131-28080170	chr14	28080131	28080170	5	cryptic
5read_novelExon_chr14:28302886-28303010	chr14	28302886	28303010	5	cryptic
5read_novelExon_chr14:28383905-28384043	chr14	28383905	28384043	5	Unique
5read_novelExon_chr14:30137040-30137124	chr14	30137040	30137124	5	Unique
5read_novelExon_chr14:34896053-34896116	chr14	34896053	34896116	5	Unique
5read_novelExon_chr14:35322978-35323125	chr14	35322978	35323125	5	Unique
5read_novelExon_chr15:101008052-101008183	chr15	101008052	101008183	5	cryptic
5read_novelExon_chr15:39442156-39442216	chr15	39442156	39442216	5	Unique
5read_novelExon_chr15:39452223-39452264	chr15	39452223	39452264	5	cryptic
5read_novelExon_chr15:39585589-39585655	chr15	39585589	39585655	5	cryptic
5read_novelExon_chr15:39585589-39585724	chr15	39585589	39585724	5	cryptic
5read_novelExon_chr15:39585681-39585762	chr15	39585681	39585762	5	cryptic
5read_novelExon_chr15:39585744-39585762	chr15	39585744	39585762	5	cryptic
5read_novelExon_chr15:39598736-39598742	chr15	39598736	39598742	5	Unique
5read_novelExon_chr15:39610069-39610141	chr15	39610069	39610141	5	cryptic
5read_novelExon_chr15:39616337-39616510	chr15	39616337	39616510	5	cryptic
5read_novelExon_chr15:39616436-39616510	chr15	39616436	39616510	5	cryptic
5read_novelExon_chr15:4053714-4053779	chr15	4053714	4053779	5	cryptic
5read_novelExon_chr15:4057704-4057775	chr15	4057704	4057775	5	cryptic
5read_novelExon_chr15:41800470-41800538	chr15	41800470	41800538	5	cryptic
5read_novelExon_chr15:44405348-44405482	chr15	44405348	44405482	5	cryptic
5read_novelExon_chr15:73303845-73303897	chr15	73303845	73303897	5	cryptic
5read_novelExon_chr15:74338123-74338250	chr15	74338123	74338250	5	Unique
5read_novelExon_chr15:85391637-85391739	chr15	85391637	85391739	5	cryptic
5read_novelExon_chr16:17384780-17384928	chr16	17384780	17384928	5	Unique
5read_novelExon_chr16:29608375-29608466	chr16	29608375	29608466	5	cryptic
5read_novelExon_chr16:31129613-31129625	chr16	31129613	31129625	5	Unique
5read_novelExon_chr16:31808615-31808619	chr16	31808615	31808619	5	Unique
5read_novelExon_chr16:43561712-43561873	chr16	43561712	43561873	5	Unique
5read_novelExon_chr16:44520300-44520503	chr16	44520300	44520503	5	cryptic
5read_novelExon_chr16:44520431-44520503	chr16	44520431	44520503	5	cryptic
5read_novelExon_chr16:85024864-85025011	chr16	85024864	85025011	5	cryptic
5read_novelExon_chr16:94443207-94443491	chr16	94443207	94443491	5	cryptic
5read_novelExon_chr16:94443369-94443491	chr16	94443369	94443491	5	cryptic
5read_novelExon_chr16:94444484-94444534	chr16	94444484	94444534	5	cryptic
5read_novelExon_chr16:94457320-94457342	chr16	94457320	94457342	5	cryptic
5read_novelExon_chr16:9761827-9761983	chr16	9761827	9761983	5	cryptic
5read_novelExon_chr17:12830735-12830916	chr17	12830735	12830916	5	Unique
5read_novelExon_chr17:27452003-27452059	chr17	27452003	27452059	5	cryptic
5read_novelExon_chr17:46229563-46229699	chr17	46229563	46229699	5	Unique
5read_novelExon_chr17:50608620-50608781	chr17	50608620	50608781	5	cryptic
5read_novelExon_chr17:55510140-55510444	chr17	55510140	55510444	5	cryptic
5read_novelExon_chr17:57004121-57004145	chr17	57004121	57004145	5	cryptic
5read_novelExon_chr17:6137208-6137261	chr17	6137208	6137261	5	Unique
5read_novelExon_chr17:6139120-6139156	chr17	6139120	6139156	5	cryptic
5read_novelExon_chr17:63487874-63487969	chr17	63487874	63487969	5	cryptic
5read_novelExon_chr17:63487932-63487969	chr17	63487932	63487969	5	cryptic
5read_novelExon_chr17:63975911-63975914	chr17	63975911	63975914	5	Unique
5read_novelExon_chr17:65698017-65698062	chr17	65698017	65698062	5	cryptic
5read_novelExon_chr17:66024075-66024136	chr17	66024075	66024136	5	cryptic
5read_novelExon_chr17:66024075-66024142	chr17	66024075	66024142	5	cryptic
5read_novelExon_chr17:66027251-66027319	chr17	66027251	66027319	5	cryptic
5read_novelExon_chr17:66031370-66031436	chr17	66031370	66031436	5	cryptic
5read_novelExon_chr17:70787087-70787209	chr17	70787087	70787209	5	cryptic
5read_novelExon_chr17:70787177-70787209	chr17	70787177	70787209	5	cryptic
5read_novelExon_chr17:81649379-81649638	chr17	81649379	81649638	5	Unique
5read_novelExon_chr17:86488157-86488242	chr17	86488157	86488242	5	Unique
5read_novelExon_chr17:86493349-86493420	chr17	86493349	86493420	5	cryptic
5read_novelExon_chr17:86493354-86493420	chr17	86493354	86493420	5	cryptic
5read_novelExon_chr17:86495997-86496111	chr17	86495997	86496111	5	cryptic
5read_novelExon_chr17:86496045-86496111	chr17	86496045	86496111	5	cryptic
5read_novelExon_chr17:90597566-90597629	chr17	90597566	90597629	5	cryptic
5read_novelExon_chr17:90597570-90597629	chr17	90597570	90597629	5	cryptic
5read_novelExon_chr18:23595458-23595528	chr18	23595458	23595528	5	cryptic
5read_novelExon_chr18:31834404-31834406	chr18	31834404	31834406	5	Unique
5read_novelExon_chr18:34276563-34276669	chr18	34276563	34276669	5	cryptic
5read_novelExon_chr18:39126832-39126865	chr18	39126832	39126865	5	cryptic
5read_novelExon_chr18:42568427-42568505	chr18	42568427	42568505	5	cryptic
5read_novelExon_chr18:53197854-53197925	chr18	53197854	53197925	5	cryptic
5read_novelExon_chr18:63794291-63794343	chr18	63794291	63794343	5	cryptic
5read_novelExon_chr18:63796201-63796281	chr18	63796201	63796281	5	cryptic
5read_novelExon_chr18:65656350-65656561	chr18	65656350	65656561	5	cryptic
5read_novelExon_chr18:68005684-68005773	chr18	68005684	68005773	5	Unique
5read_novelExon_chr18:73971063-73971278	chr18	73971063	73971278	5	Unique
5read_novelExon_chr18:73971140-73971278	chr18	73971140	73971278	5	Unique
5read_novelExon_chr18:73971213-73971278	chr18	73971213	73971278	5	Unique
5read_novelExon_chr18:75119110-75119255	chr18	75119110	75119255	5	cryptic
5read_novelExon_chr18:75125431-75125537	chr18	75125431	75125537	5	cryptic
5read_novelExon_chr18:79086550-79086772	chr18	79086550	79086772	5	cryptic
5read_novelExon_chr18:79087038-79087182	chr18	79087038	79087182	5	Unique
5read_novelExon_chr18:84350899-84350978	chr18	84350899	84350978	5	cryptic
5read_novelExon_chr18:84407722-84407793	chr18	84407722	84407793	5	Unique
5read_novelExon_chr19:16177911-16177971	chr19	16177911	16177971	5	Unique
5read_novelExon_chr19:21428478-21428601	chr19	21428478	21428601	5	cryptic
5read_novelExon_chr19:27867512-27867601	chr19	27867512	27867601	5	cryptic
5read_novelExon_chr19:32320609-32320686	chr19	32320609	32320686	5	Unique
5read_novelExon_chr19:38868557-38868612	chr19	38868557	38868612	5	Unique
5read_novelExon_chr19:41769920-41770196	chr19	41769920	41770196	5	cryptic
5read_novelExon_chr19:42564268-42564341	chr19	42564268	42564341	5	cryptic
5read_novelExon_chr19:45635734-45635775	chr19	45635734	45635775	5	cryptic
5read_novelExon_chr19:45635760-45635867	chr19	45635760	45635867	5	cryptic
5read_novelExon_chr19:45636262-45636399	chr19	45636262	45636399	5	cryptic
5read_novelExon_chr19:45636412-45636448	chr19	45636412	45636448	5	cryptic
5read_novelExon_chr19:4792482-4792820	chr19	4792482	4792820	5	cryptic
5read_novelExon_chr19:4793815-4793835	chr19	4793815	4793835	5	cryptic
5read_novelExon_chr19:4793815-4793981	chr19	4793815	4793981	5	cryptic
5read_novelExon_chr19:57753224-57753283	chr19	57753224	57753283	5	cryptic
5read_novelExon_chr2:112957214-112957299	chr2	112957214	112957299	5	cryptic
5read_novelExon_chr2:116049083-116049127	chr2	116049083	116049127	5	cryptic
5read_novelExon_chr2:117171937-117172086	chr2	117171937	117172086	5	cryptic
5read_novelExon_chr2:131512147-131512217	chr2	131512147	131512217	5	cryptic
5read_novelExon_chr2:131516216-131516332	chr2	131516216	131516332	5	cryptic
5read_novelExon_chr2:138669589-138669676	chr2	138669589	138669676	5	Unique
5read_novelExon_chr2:13899820-13899926	chr2	13899820	13899926	5	Unique
5read_novelExon_chr2:152308130-152308175	chr2	152308130	152308175	5	cryptic
5read_novelExon_chr2:155199363-155199463	chr2	155199363	155199463	5	cryptic
5read_novelExon_chr2:156511790-156511820	chr2	156511790	156511820	5	cryptic
5read_novelExon_chr2:156511793-156511820	chr2	156511793	156511820	5	cryptic
5read_novelExon_chr2:158035995-158036093	chr2	158035995	158036093	5	cryptic
5read_novelExon_chr2:158043441-158043539	chr2	158043441	158043539	5	cryptic
5read_novelExon_chr2:17528234-17528321	chr2	17528234	17528321	5	Unique
5read_novelExon_chr2:178302713-178302838	chr2	178302713	178302838	5	cryptic
5read_novelExon_chr2:180039352-180039400	chr2	180039352	180039400	5	cryptic
5read_novelExon_chr2:24863858-24863929	chr2	24863858	24863929	5	cryptic
5read_novelExon_chr2:29999913-29999967	chr2	29999913	29999967	5	cryptic
5read_novelExon_chr2:33284824-33284867	chr2	33284824	33284867	5	cryptic
5read_novelExon_chr2:40742761-40742860	chr2	40742761	40742860	5	cryptic
5read_novelExon_chr2:41435529-41435633	chr2	41435529	41435633	5	cryptic
5read_novelExon_chr2:5922972-5923023	chr2	5922972	5923023	5	Unique
5read_novelExon_chr2:68392110-68392160	chr2	68392110	68392160	5	cryptic
5read_novelExon_chr2:68399159-68399163	chr2	68399159	68399163	5	Unique
5read_novelExon_chr2:68410028-68410081	chr2	68410028	68410081	5	cryptic
5read_novelExon_chr3:120781767-120781872	chr3	120781767	120781872	5	Unique
5read_novelExon_chr3:120784637-120784780	chr3	120784637	120784780	5	Unique
5read_novelExon_chr3:131605844-131606003	chr3	131605844	131606003	5	cryptic
5read_novelExon_chr3:135660534-135660603	chr3	135660534	135660603	5	Unique
5read_novelExon_chr3:141711378-141711473	chr3	141711378	141711473	5	Unique
5read_novelExon_chr3:27625605-27625705	chr3	27625605	27625705	5	Unique
5read_novelExon_chr3:36573361-36573622	chr3	36573361	36573622	5	cryptic
5read_novelExon_chr3:51299782-51299844	chr3	51299782	51299844	5	cryptic
5read_novelExon_chr3:51308049-51308149	chr3	51308049	51308149	5	cryptic
5read_novelExon_chr3:51308049-51308151	chr3	51308049	51308151	5	cryptic
5read_novelExon_chr3:51308156-51308215	chr3	51308156	51308215	5	cryptic
5read_novelExon_chr3:51308170-51308215	chr3	51308170	51308215	5	cryptic
5read_novelExon_chr3:51323221-51323265	chr3	51323221	51323265	5	cryptic
5read_novelExon_chr3:66994572-66994712	chr3	66994572	66994712	5	cryptic
5read_novelExon_chr3:75139561-75139636	chr3	75139561	75139636	5	cryptic
5read_novelExon_chr3:76585816-76585853	chr3	76585816	76585853	5	Unique
5read_novelExon_chr3:84210273-84210354	chr3	84210273	84210354	5	cryptic
5read_novelExon_chr3:89007141-89007414	chr3	89007141	89007414	5	cryptic
5read_novelExon_chr3:9474567-9474604	chr3	9474567	9474604	5	Unique
5read_novelExon_chr3:95466772-95466837	chr3	95466772	95466837	5	cryptic
5read_novelExon_chr3:97793526-97793608	chr3	97793526	97793608	5	cryptic
5read_novelExon_chr4:101135996-101136127	chr4	101135996	101136127	5	cryptic
5read_novelExon_chr4:109083155-109083248	chr4	109083155	109083248	5	cryptic
5read_novelExon_chr4:109883635-109883753	chr4	109883635	109883753	5	cryptic
5read_novelExon_chr4:120463072-120463135	chr4	120463072	120463135	5	Unique
5read_novelExon_chr4:124795297-124795469	chr4	124795297	124795469	5	cryptic
5read_novelExon_chr4:136574065-136574103	chr4	136574065	136574103	5	cryptic
5read_novelExon_chr4:138151581-138151744	chr4	138151581	138151744	5	cryptic
5read_novelExon_chr4:139391784-139391824	chr4	139391784	139391824	5	cryptic
5read_novelExon_chr4:141516835-141516938	chr4	141516835	141516938	5	cryptic
5read_novelExon_chr4:150468694-150468729	chr4	150468694	150468729	5	cryptic
5read_novelExon_chr4:150468694-150468775	chr4	150468694	150468775	5	cryptic
5read_novelExon_chr4:150470045-150470196	chr4	150470045	150470196	5	Unique
5read_novelExon_chr4:150470294-150470326	chr4	150470294	150470326	5	cryptic
5read_novelExon_chr4:150470308-150470391	chr4	150470308	150470391	5	cryptic
5read_novelExon_chr4:150509958-150510038	chr4	150509958	150510038	5	cryptic
5read_novelExon_chr4:155157369-155157529	chr4	155157369	155157529	5	cryptic
5read_novelExon_chr4:28871800-28871996	chr4	28871800	28871996	5	cryptic
5read_novelExon_chr4:44894915-44894988	chr4	44894915	44894988	5	cryptic
5read_novelExon_chr4:48636837-48636980	chr4	48636837	48636980	5	Unique
5read_novelExon_chr4:9598268-9598299	chr4	9598268	9598299	5	cryptic
5read_novelExon_chr5:101781476-101781502	chr5	101781476	101781502	5	cryptic
5read_novelExon_chr5:110753803-110753908	chr5	110753803	110753908	5	cryptic
5read_novelExon_chr5:115479601-115479686	chr5	115479601	115479686	5	cryptic
5read_novelExon_chr5:123739632-123739695	chr5	123739632	123739695	5	cryptic
5read_novelExon_chr5:124514518-124514731	chr5	124514518	124514731	5	cryptic
5read_novelExon_chr5:128269273-128269379	chr5	128269273	128269379	5	Unique
5read_novelExon_chr5:128269330-128269379	chr5	128269330	128269379	5	Unique
5read_novelExon_chr5:128269337-128269379	chr5	128269337	128269379	5	Unique
5read_novelExon_chr5:130188807-130188810	chr5	130188807	130188810	5	Unique
5read_novelExon_chr5:130190876-130190951	chr5	130190876	130190951	5	cryptic
5read_novelExon_chr5:134661801-134661858	chr5	134661801	134661858	5	cryptic
5read_novelExon_chr5:14226488-14226530	chr5	14226488	14226530	5	cryptic
5read_novelExon_chr5:24593178-24593353	chr5	24593178	24593353	5	cryptic
5read_novelExon_chr5:27661653-27661694	chr5	27661653	27661694	5	cryptic
5read_novelExon_chr5:31467321-31467392	chr5	31467321	31467392	5	cryptic
5read_novelExon_chr5:35962204-35962258	chr5	35962204	35962258	5	cryptic
5read_novelExon_chr5:36519998-36520214	chr5	36519998	36520214	5	Unique
5read_novelExon_chr5:36522926-36522998	chr5	36522926	36522998	5	cryptic
5read_novelExon_chr5:36940105-36940261	chr5	36940105	36940261	5	cryptic
5read_novelExon_chr5:37194260-37194304	chr5	37194260	37194304	5	cryptic
5read_novelExon_chr5:37351125-37351174	chr5	37351125	37351174	5	cryptic
5read_novelExon_chr5:3747020-3747128	chr5	3747020	3747128	5	cryptic
5read_novelExon_chr5:53199900-53200065	chr5	53199900	53200065	5	cryptic
5read_novelExon_chr5:65243318-65243538	chr5	65243318	65243538	5	cryptic
5read_novelExon_chr5:66391771-66391802	chr5	66391771	66391802	5	cryptic
5read_novelExon_chr5:73531503-73531578	chr5	73531503	73531578	5	cryptic
5read_novelExon_chr5:90295584-90295691	chr5	90295584	90295691	5	cryptic
5read_novelExon_chr5:99241449-99241531	chr5	99241449	99241531	5	cryptic
5read_novelExon_chr6:113805490-113805569	chr6	113805490	113805569	5	Unique
5read_novelExon_chr6:115254589-115254697	chr6	115254589	115254697	5	cryptic
5read_novelExon_chr6:119920806-119920831	chr6	119920806	119920831	5	cryptic
5read_novelExon_chr6:119920806-119920875	chr6	119920806	119920875	5	cryptic
5read_novelExon_chr6:120510320-120510462	chr6	120510320	120510462	5	cryptic
5read_novelExon_chr6:124766104-124766241	chr6	124766104	124766241	5	cryptic
5read_novelExon_chr6:144116559-144116654	chr6	144116559	144116654	5	cryptic
5read_novelExon_chr6:17844908-17844939	chr6	17844908	17844939	5	cryptic
5read_novelExon_chr6:31166544-31166638	chr6	31166544	31166638	5	cryptic
5read_novelExon_chr6:31181021-31181067	chr6	31181021	31181067	5	cryptic
5read_novelExon_chr6:31181058-31181149	chr6	31181058	31181149	5	cryptic
5read_novelExon_chr6:31181092-31181151	chr6	31181092	31181151	5	Unique
5read_novelExon_chr6:36969754-36969760	chr6	36969754	36969760	5	Unique
5read_novelExon_chr6:37032871-37033000	chr6	37032871	37033000	5	cryptic
5read_novelExon_chr6:37048119-37048173	chr6	37048119	37048173	5	cryptic
5read_novelExon_chr6:37057375-37057460	chr6	37057375	37057460	5	cryptic
5read_novelExon_chr6:37057988-37058028	chr6	37057988	37058028	5	cryptic
5read_novelExon_chr6:37134265-37134349	chr6	37134265	37134349	5	cryptic
5read_novelExon_chr6:37144228-37144231	chr6	37144228	37144231	5	Unique
5read_novelExon_chr6:5057457-5057556	chr6	5057457	5057556	5	cryptic
5read_novelExon_chr6:65900815-65900820	chr6	65900815	65900820	5	Unique
5read_novelExon_chr6:67116075-67116144	chr6	67116075	67116144	5	cryptic
5read_novelExon_chr6:8537891-8537968	chr6	8537891	8537968	5	cryptic
5read_novelExon_chr6:8537906-8537968	chr6	8537906	8537968	5	cryptic
5read_novelExon_chr6:8573184-8573227	chr6	8573184	8573227	5	cryptic
5read_novelExon_chr6:8573184-8573236	chr6	8573184	8573236	5	cryptic
5read_novelExon_chr6:8573198-8573298	chr6	8573198	8573298	5	cryptic
5read_novelExon_chr6:8573220-8573298	chr6	8573220	8573298	5	cryptic
5read_novelExon_chr6:8573237-8573298	chr6	8573237	8573298	5	cryptic
5read_novelExon_chr6:8573242-8573298	chr6	8573242	8573298	5	cryptic
5read_novelExon_chr6:8581436-8581442	chr6	8581436	8581442	5	Unique
5read_novelExon_chr6:8582652-8582790	chr6	8582652	8582790	5	cryptic
5read_novelExon_chr6:8582686-8582790	chr6	8582686	8582790	5	cryptic
5read_novelExon_chr6:86692868-86693051	chr6	86692868	86693051	5	cryptic
5read_novelExon_chr6:93792346-93792522	chr6	93792346	93792522	5	cryptic
5read_novelExon_chr6:93806244-93806396	chr6	93806244	93806396	5	Unique
5read_novelExon_chr6:93815705-93815720	chr6	93815705	93815720	5	cryptic
5read_novelExon_chr6:93815705-93815742	chr6	93815705	93815742	5	cryptic
5read_novelExon_chr6:99435215-99435284	chr6	99435215	99435284	5	cryptic
5read_novelExon_chr6:99598624-99598722	chr6	99598624	99598722	5	Unique
5read_novelExon_chr6:99639162-99639213	chr6	99639162	99639213	5	cryptic
5read_novelExon_chr6:99639193-99639223	chr6	99639193	99639223	5	cryptic
5read_novelExon_chr7:114046646-114046751	chr7	114046646	114046751	5	Unique
5read_novelExon_chr7:121052187-121052296	chr7	121052187	121052296	5	cryptic
5read_novelExon_chr7:121678332-121678378	chr7	121678332	121678378	5	cryptic
5read_novelExon_chr7:121928598-121928634	chr7	121928598	121928634	5	Unique
5read_novelExon_chr7:121977729-121977764	chr7	121977729	121977764	5	cryptic
5read_novelExon_chr7:122590044-122590154	chr7	122590044	122590154	5	cryptic
5read_novelExon_chr7:130513773-130513824	chr7	130513773	130513824	5	cryptic
5read_novelExon_chr7:141988200-141988211	chr7	141988200	141988211	5	cryptic
5read_novelExon_chr7:16157146-16157208	chr7	16157146	16157208	5	cryptic
5read_novelExon_chr7:18950481-18950619	chr7	18950481	18950619	5	cryptic
5read_novelExon_chr7:46614630-46614776	chr7	46614630	46614776	5	cryptic
5read_novelExon_chr7:46626208-46626257	chr7	46626208	46626257	5	cryptic
5read_novelExon_chr7:46635420-46635447	chr7	46635420	46635447	5	cryptic
5read_novelExon_chr7:46635420-46635488	chr7	46635420	46635488	5	cryptic
5read_novelExon_chr7:46635420-46635517	chr7	46635420	46635517	5	cryptic
5read_novelExon_chr7:46635459-46635556	chr7	46635459	46635556	5	cryptic
5read_novelExon_chr7:61130944-61130997	chr7	61130944	61130997	5	Unique
5read_novelExon_chr7:75148988-75149088	chr7	75148988	75149088	5	cryptic
5read_novelExon_chr7:78247154-78247239	chr7	78247154	78247239	5	cryptic
5read_novelExon_chr7:81893798-81893821	chr7	81893798	81893821	5	cryptic
5read_novelExon_chr7:81894038-81894041	chr7	81894038	81894041	5	Unique
5read_novelExon_chr7:81899673-81899708	chr7	81899673	81899708	5	cryptic
5read_novelExon_chr7:81899673-81899820	chr7	81899673	81899820	5	cryptic
5read_novelExon_chr7:81900284-81900334	chr7	81900284	81900334	5	cryptic
5read_novelExon_chr7:81900284-81900412	chr7	81900284	81900412	5	cryptic
5read_novelExon_chr7:99942958-99942987	chr7	99942958	99942987	5	cryptic
5read_novelExon_chr7:99942958-99942995	chr7	99942958	99942995	5	cryptic
5read_novelExon_chr7:99942958-99943021	chr7	99942958	99943021	5	cryptic
5read_novelExon_chr7:99942958-99943042	chr7	99942958	99943042	5	cryptic
5read_novelExon_chr8:108800289-108800321	chr8	108800289	108800321	5	Unique
5read_novelExon_chr8:3189124-3189230	chr8	3189124	3189230	5	cryptic
5read_novelExon_chr8:64811730-64811801	chr8	64811730	64811801	5	cryptic
5read_novelExon_chr8:64811772-64811801	chr8	64811772	64811801	5	cryptic
5read_novelExon_chr8:64823017-64823097	chr8	64823017	64823097	5	cryptic
5read_novelExon_chr8:67720001-67720044	chr8	67720001	67720044	5	cryptic
5read_novelExon_chr9:100705343-100705346	chr9	100705343	100705346	5	Unique
5read_novelExon_chr9:103161063-103161141	chr9	103161063	103161141	5	cryptic
5read_novelExon_chr9:103162541-103162582	chr9	103162541	103162582	5	cryptic
5read_novelExon_chr9:120453524-120453568	chr9	120453524	120453568	5	Unique
5read_novelExon_chr9:120461521-120461569	chr9	120461521	120461569	5	cryptic
5read_novelExon_chr9:14088225-14088312	chr9	14088225	14088312	5	Unique
5read_novelExon_chr9:22496708-22496836	chr9	22496708	22496836	5	cryptic
5read_novelExon_chr9:22645963-22645997	chr9	22645963	22645997	5	cryptic
5read_novelExon_chr9:22645969-22646068	chr9	22645969	22646068	5	cryptic
5read_novelExon_chr9:22678911-22678959	chr9	22678911	22678959	5	cryptic
5read_novelExon_chr9:27311225-27311306	chr9	27311225	27311306	5	Unique
5read_novelExon_chr9:32170089-32170158	chr9	32170089	32170158	5	cryptic
5read_novelExon_chr9:32181849-32181979	chr9	32181849	32181979	5	cryptic
5read_novelExon_chr9:32182718-32182721	chr9	32182718	32182721	5	Unique
5read_novelExon_chr9:32186328-32186395	chr9	32186328	32186395	5	cryptic
5read_novelExon_chr9:32186340-32186421	chr9	32186340	32186421	5	cryptic
5read_novelExon_chr9:32189983-32190001	chr9	32189983	32190001	5	cryptic
5read_novelExon_chr9:32192607-32192610	chr9	32192607	32192610	5	Unique
5read_novelExon_chr9:36878565-36878750	chr9	36878565	36878750	5	cryptic
5read_novelExon_chr9:42439107-42439223	chr9	42439107	42439223	5	cryptic
5read_novelExon_chr9:43010174-43010253	chr9	43010174	43010253	5	cryptic
5read_novelExon_chr9:47804919-47804922	chr9	47804919	47804922	5	Unique
5read_novelExon_chr9:48720491-48720560	chr9	48720491	48720560	5	Unique
5read_novelExon_chr9:50788152-50788184	chr9	50788152	50788184	5	cryptic
5read_novelExon_chr9:63616987-63617073	chr9	63616987	63617073	5	cryptic
5read_novelExon_chr9:9745423-9745469	chr9	9745423	9745469	5	Unique
5read_novelExon_chr9:9748328-9748478	chr9	9748328	9748478	5	cryptic
5read_novelExon_chrX:10582164-10582203	chrX	10582164	10582203	5	cryptic
5read_novelExon_chrX:10585573-10585652	chrX	10585573	10585652	5	cryptic
5read_novelExon_chrX:151473897-151473955	chrX	151473897	151473955	5	Unique
5read_novelExon_chrX:162427652-162427693	chrX	162427652	162427693	5	cryptic
5read_novelExon_chrX:85109991-85110100	chrX	85109991	85110100	5	cryptic
679read_novelExon_chr13:45849518-45849588	chr13	45849518	45849588	679	Unique
6read_novelExon_chr1:118546287-118546290	chr1	118546287	118546290	6	Unique
6read_novelExon_chr1:121307159-121307306	chr1	121307159	121307306	6	cryptic
6read_novelExon_chr1:139101967-139102021	chr1	139101967	139102021	6	cryptic
6read_novelExon_chr1:139102041-139102093	chr1	139102041	139102093	6	cryptic
6read_novelExon_chr1:155177853-155177895	chr1	155177853	155177895	6	cryptic
6read_novelExon_chr1:155191438-155191554	chr1	155191438	155191554	6	cryptic
6read_novelExon_chr1:155193233-155193325	chr1	155193233	155193325	6	cryptic
6read_novelExon_chr1:155193236-155193325	chr1	155193236	155193325	6	cryptic
6read_novelExon_chr1:160940818-160940892	chr1	160940818	160940892	6	cryptic
6read_novelExon_chr1:16366078-16366135	chr1	16366078	16366135	6	cryptic
6read_novelExon_chr1:167236616-167236699	chr1	167236616	167236699	6	cryptic
6read_novelExon_chr1:175121727-175121759	chr1	175121727	175121759	6	cryptic
6read_novelExon_chr1:190871591-190871626	chr1	190871591	190871626	6	cryptic
6read_novelExon_chr1:190871591-190871664	chr1	190871591	190871664	6	cryptic
6read_novelExon_chr1:190871591-190871700	chr1	190871591	190871700	6	cryptic
6read_novelExon_chr1:190871870-190871951	chr1	190871870	190871951	6	cryptic
6read_novelExon_chr1:190885342-190885427	chr1	190885342	190885427	6	cryptic
6read_novelExon_chr1:190885347-190885427	chr1	190885347	190885427	6	cryptic
6read_novelExon_chr1:190899450-190899506	chr1	190899450	190899506	6	cryptic
6read_novelExon_chr1:192337399-192337521	chr1	192337399	192337521	6	cryptic
6read_novelExon_chr1:22346292-22346374	chr1	22346292	22346374	6	cryptic
6read_novelExon_chr1:22373370-22373510	chr1	22373370	22373510	6	cryptic
6read_novelExon_chr1:22373479-22373510	chr1	22373479	22373510	6	cryptic
6read_novelExon_chr1:22379427-22379471	chr1	22379427	22379471	6	cryptic
6read_novelExon_chr1:74967499-74967768	chr1	74967499	74967768	6	cryptic
6read_novelExon_chr1:87364180-87364233	chr1	87364180	87364233	6	cryptic
6read_novelExon_chr1:87364345-87364477	chr1	87364345	87364477	6	Unique
6read_novelExon_chr1:87365208-87365279	chr1	87365208	87365279	6	cryptic
6read_novelExon_chr1:87365228-87365279	chr1	87365228	87365279	6	cryptic
6read_novelExon_chr1:87365234-87365279	chr1	87365234	87365279	6	cryptic
6read_novelExon_chr1:87371812-87371859	chr1	87371812	87371859	6	Unique
6read_novelExon_chr1:87379019-87379083	chr1	87379019	87379083	6	cryptic
6read_novelExon_chr10:108504396-108504516	chr10	108504396	108504516	6	cryptic
6read_novelExon_chr10:109823518-109823619	chr10	109823518	109823619	6	cryptic
6read_novelExon_chr10:116526619-116526622	chr10	116526619	116526622	6	Unique
6read_novelExon_chr10:12436280-12436386	chr10	12436280	12436386	6	cryptic
6read_novelExon_chr10:45469419-45469575	chr10	45469419	45469575	6	Unique
6read_novelExon_chr10:50754033-50754122	chr10	50754033	50754122	6	cryptic
6read_novelExon_chr10:62776703-62776760	chr10	62776703	62776760	6	cryptic
6read_novelExon_chr10:69955925-69956049	chr10	69955925	69956049	6	cryptic
6read_novelExon_chr10:75180123-75180229	chr10	75180123	75180229	6	cryptic
6read_novelExon_chr10:90069467-90069518	chr10	90069467	90069518	6	cryptic
6read_novelExon_chr11:104357488-104357596	chr11	104357488	104357596	6	cryptic
6read_novelExon_chr11:104357491-104357596	chr11	104357491	104357596	6	cryptic
6read_novelExon_chr11:26411283-26411286	chr11	26411283	26411286	6	Unique
6read_novelExon_chr11:36864028-36864087	chr11	36864028	36864087	6	Unique
6read_novelExon_chr11:46118461-46118491	chr11	46118461	46118491	6	cryptic
6read_novelExon_chr11:7109000-7109045	chr11	7109000	7109045	6	cryptic
6read_novelExon_chr11:73027014-73027051	chr11	73027014	73027051	6	cryptic
6read_novelExon_chr11:87600503-87600611	chr11	87600503	87600611	6	cryptic
6read_novelExon_chr11:90345913-90345978	chr11	90345913	90345978	6	cryptic
6read_novelExon_chr12:103021746-103021868	chr12	103021746	103021868	6	cryptic
6read_novelExon_chr12:103021782-103021876	chr12	103021782	103021876	6	cryptic
6read_novelExon_chr12:109645846-109645926	chr12	109645846	109645926	6	cryptic
6read_novelExon_chr12:109679623-109679747	chr12	109679623	109679747	6	Unique
6read_novelExon_chr12:109679626-109679747	chr12	109679626	109679747	6	Unique
6read_novelExon_chr12:109680451-109680569	chr12	109680451	109680569	6	Unique
6read_novelExon_chr12:109689088-109689159	chr12	109689088	109689159	6	Unique
6read_novelExon_chr12:110629822-110629856	chr12	110629822	110629856	6	cryptic
6read_novelExon_chr12:110640895-110641025	chr12	110640895	110641025	6	cryptic
6read_novelExon_chr12:111615403-111615444	chr12	111615403	111615444	6	cryptic
6read_novelExon_chr12:30288128-30288167	chr12	30288128	30288167	6	cryptic
6read_novelExon_chr12:3618401-3618402	chr12	3618401	3618402	6	Unique
6read_novelExon_chr12:3644002-3644022	chr12	3644002	3644022	6	cryptic
6read_novelExon_chr12:3648222-3648249	chr12	3648222	3648249	6	cryptic
6read_novelExon_chr12:3648355-3648389	chr12	3648355	3648389	6	cryptic
6read_novelExon_chr12:3872901-3872908	chr12	3872901	3872908	6	Unique
6read_novelExon_chr12:40640360-40640435	chr12	40640360	40640435	6	cryptic
6read_novelExon_chr12:81315925-81316104	chr12	81315925	81316104	6	cryptic
6read_novelExon_chr13:104072989-104073022	chr13	104072989	104073022	6	cryptic
6read_novelExon_chr13:11785037-11785134	chr13	11785037	11785134	6	cryptic
6read_novelExon_chr13:14297401-14297455	chr13	14297401	14297455	6	cryptic
6read_novelExon_chr13:36240794-36240799	chr13	36240794	36240799	6	Unique
6read_novelExon_chr13:44993701-44993738	chr13	44993701	44993738	6	cryptic
6read_novelExon_chr13:45697820-45697854	chr13	45697820	45697854	6	cryptic
6read_novelExon_chr13:45697829-45697945	chr13	45697829	45697945	6	cryptic
6read_novelExon_chr13:45821701-45821704	chr13	45821701	45821704	6	Unique
6read_novelExon_chr13:45840019-45840438	chr13	45840019	45840438	6	Unique
6read_novelExon_chr13:45852327-45852373	chr13	45852327	45852373	6	cryptic
6read_novelExon_chr13:45856540-45856544	chr13	45856540	45856544	6	Unique
6read_novelExon_chr13:45918887-45919029	chr13	45918887	45919029	6	Unique
6read_novelExon_chr13:59521398-59521492	chr13	59521398	59521492	6	Unique
6read_novelExon_chr13:63191130-63191173	chr13	63191130	63191173	6	cryptic
6read_novelExon_chr13:64248404-64248466	chr13	64248404	64248466	6	cryptic
6read_novelExon_chr13:68651867-68652009	chr13	68651867	68652009	6	cryptic
6read_novelExon_chr13:93347305-93347307	chr13	93347305	93347307	6	Unique
6read_novelExon_chr13:93348276-93348280	chr13	93348276	93348280	6	Unique
6read_novelExon_chr13:97503892-97504012	chr13	97503892	97504012	6	Unique
6read_novelExon_chr14:11952715-11952807	chr14	11952715	11952807	6	cryptic
6read_novelExon_chr14:122699727-122699732	chr14	122699727	122699732	6	Unique
6read_novelExon_chr14:123596774-123596818	chr14	123596774	123596818	6	Unique
6read_novelExon_chr14:28110124-28110129	chr14	28110124	28110129	6	Unique
6read_novelExon_chr14:29062472-29062535	chr14	29062472	29062535	6	cryptic
6read_novelExon_chr14:40815743-40815960	chr14	40815743	40815960	6	cryptic
6read_novelExon_chr14:45616529-45616628	chr14	45616529	45616628	6	cryptic
6read_novelExon_chr14:64271053-64271220	chr14	64271053	64271220	6	Unique
6read_novelExon_chr15:32611141-32611287	chr15	32611141	32611287	6	Unique
6read_novelExon_chr15:39454359-39454408	chr15	39454359	39454408	6	cryptic
6read_novelExon_chr15:39585589-39585664	chr15	39585589	39585664	6	cryptic
6read_novelExon_chr15:39585589-39585686	chr15	39585589	39585686	6	cryptic
6read_novelExon_chr15:39585599-39585762	chr15	39585599	39585762	6	cryptic
6read_novelExon_chr15:39585687-39585762	chr15	39585687	39585762	6	cryptic
6read_novelExon_chr15:39616268-39616342	chr15	39616268	39616342	6	cryptic
6read_novelExon_chr15:39616295-39616510	chr15	39616295	39616510	6	cryptic
6read_novelExon_chr15:73303819-73303892	chr15	73303819	73303892	6	cryptic
6read_novelExon_chr15:74331567-74331672	chr15	74331567	74331672	6	Unique
6read_novelExon_chr16:17386273-17386329	chr16	17386273	17386329	6	cryptic
6read_novelExon_chr16:17648064-17648213	chr16	17648064	17648213	6	Unique
6read_novelExon_chr16:18896643-18896773	chr16	18896643	18896773	6	cryptic
6read_novelExon_chr16:33467606-33467737	chr16	33467606	33467737	6	Unique
6read_novelExon_chr16:72933673-72933762	chr16	72933673	72933762	6	cryptic
6read_novelExon_chr16:94390206-94390287	chr16	94390206	94390287	6	cryptic
6read_novelExon_chr16:97056447-97056483	chr16	97056447	97056483	6	cryptic
6read_novelExon_chr17:6137208-6137311	chr17	6137208	6137311	6	Unique
6read_novelExon_chr17:63981482-63981621	chr17	63981482	63981621	6	cryptic
6read_novelExon_chr17:66024075-66024144	chr17	66024075	66024144	6	cryptic
6read_novelExon_chr17:66024084-66024223	chr17	66024084	66024223	6	cryptic
6read_novelExon_chr17:66027251-66027373	chr17	66027251	66027373	6	cryptic
6read_novelExon_chr17:69207858-69208064	chr17	69207858	69208064	6	cryptic
6read_novelExon_chr17:70761074-70761326	chr17	70761074	70761326	6	cryptic
6read_novelExon_chr17:71790588-71790591	chr17	71790588	71790591	6	Unique
6read_novelExon_chr17:71800807-71800896	chr17	71800807	71800896	6	Unique
6read_novelExon_chr17:78279972-78280012	chr17	78279972	78280012	6	cryptic
6read_novelExon_chr17:78302986-78303101	chr17	78302986	78303101	6	cryptic
6read_novelExon_chr17:81649594-81649638	chr17	81649594	81649638	6	Unique
6read_novelExon_chr17:86000662-86000665	chr17	86000662	86000665	6	Unique
6read_novelExon_chr17:86488157-86488201	chr17	86488157	86488201	6	Unique
6read_novelExon_chr17:86488228-86488302	chr17	86488228	86488302	6	cryptic
6read_novelExon_chr17:86493340-86493420	chr17	86493340	86493420	6	cryptic
6read_novelExon_chr17:90701987-90702045	chr17	90701987	90702045	6	cryptic
6read_novelExon_chr17:90704065-90704226	chr17	90704065	90704226	6	cryptic
6read_novelExon_chr18:22392654-22392852	chr18	22392654	22392852	6	cryptic
6read_novelExon_chr18:33832602-33832685	chr18	33832602	33832685	6	cryptic
6read_novelExon_chr18:34269055-34269163	chr18	34269055	34269163	6	cryptic
6read_novelExon_chr18:39120118-39120201	chr18	39120118	39120201	6	cryptic
6read_novelExon_chr18:58107729-58107757	chr18	58107729	58107757	6	Unique
6read_novelExon_chr18:63796164-63796281	chr18	63796164	63796281	6	cryptic
6read_novelExon_chr18:65686961-65687057	chr18	65686961	65687057	6	cryptic
6read_novelExon_chr18:73971243-73971278	chr18	73971243	73971278	6	Unique
6read_novelExon_chr18:75605627-75605693	chr18	75605627	75605693	6	cryptic
6read_novelExon_chr18:77780096-77780303	chr18	77780096	77780303	6	cryptic
6read_novelExon_chr18:79086550-79086736	chr18	79086550	79086736	6	cryptic
6read_novelExon_chr18:79087086-79087182	chr18	79087086	79087182	6	Unique
6read_novelExon_chr19:14564388-14564447	chr19	14564388	14564447	6	cryptic
6read_novelExon_chr19:41725730-41725784	chr19	41725730	41725784	6	Unique
6read_novelExon_chr19:45636297-45636448	chr19	45636297	45636448	6	cryptic
6read_novelExon_chr19:4757256-4757374	chr19	4757256	4757374	6	Unique
6read_novelExon_chr19:4793815-4793838	chr19	4793815	4793838	6	cryptic
6read_novelExon_chr19:56576221-56576284	chr19	56576221	56576284	6	cryptic
6read_novelExon_chr2:112459459-112459514	chr2	112459459	112459514	6	cryptic
6read_novelExon_chr2:118921604-118921696	chr2	118921604	118921696	6	cryptic
6read_novelExon_chr2:130814266-130814303	chr2	130814266	130814303	6	cryptic
6read_novelExon_chr2:131511981-131512103	chr2	131511981	131512103	6	Unique
6read_novelExon_chr2:136770100-136770174	chr2	136770100	136770174	6	cryptic
6read_novelExon_chr2:139973747-139973753	chr2	139973747	139973753	6	Unique
6read_novelExon_chr2:139985128-139985200	chr2	139985128	139985200	6	cryptic
6read_novelExon_chr2:140042093-140042153	chr2	140042093	140042153	6	cryptic
6read_novelExon_chr2:158035995-158036117	chr2	158035995	158036117	6	cryptic
6read_novelExon_chr2:158832159-158832362	chr2	158832159	158832362	6	Unique
6read_novelExon_chr2:160705176-160705222	chr2	160705176	160705222	6	cryptic
6read_novelExon_chr2:174345749-174345779	chr2	174345749	174345779	6	cryptic
6read_novelExon_chr2:32182457-32182588	chr2	32182457	32182588	6	cryptic
6read_novelExon_chr2:33294081-33294247	chr2	33294081	33294247	6	Unique
6read_novelExon_chr2:60005092-60005176	chr2	60005092	60005176	6	Unique
6read_novelExon_chr2:68392223-68392252	chr2	68392223	68392252	6	cryptic
6read_novelExon_chr3:51299782-51299874	chr3	51299782	51299874	6	cryptic
6read_novelExon_chr3:51308049-51308110	chr3	51308049	51308110	6	cryptic
6read_novelExon_chr3:51308049-51308162	chr3	51308049	51308162	6	cryptic
6read_novelExon_chr3:51323281-51323451	chr3	51323281	51323451	6	cryptic
6read_novelExon_chr3:51323348-51323451	chr3	51323348	51323451	6	cryptic
6read_novelExon_chr3:51325947-51325980	chr3	51325947	51325980	6	cryptic
6read_novelExon_chr3:56082371-56082450	chr3	56082371	56082450	6	cryptic
6read_novelExon_chr3:68494573-68494717	chr3	68494573	68494717	6	cryptic
6read_novelExon_chr4:101612874-101612922	chr4	101612874	101612922	6	Unique
6read_novelExon_chr4:117585860-117586002	chr4	117585860	117586002	6	Unique
6read_novelExon_chr4:118362057-118362090	chr4	118362057	118362090	6	cryptic
6read_novelExon_chr4:130762974-130763021	chr4	130762974	130763021	6	cryptic
6read_novelExon_chr4:141170871-141170940	chr4	141170871	141170940	6	cryptic
6read_novelExon_chr4:150439350-150439468	chr4	150439350	150439468	6	cryptic
6read_novelExon_chr4:150470048-150470054	chr4	150470048	150470054	6	Unique
6read_novelExon_chr4:48638985-48639045	chr4	48638985	48639045	6	cryptic
6read_novelExon_chr4:88128897-88128917	chr4	88128897	88128917	6	cryptic
6read_novelExon_chr4:88128897-88128984	chr4	88128897	88128984	6	cryptic
6read_novelExon_chr5:108624367-108624422	chr5	108624367	108624422	6	Unique
6read_novelExon_chr5:110755396-110755540	chr5	110755396	110755540	6	cryptic
6read_novelExon_chr5:113558346-113558392	chr5	113558346	113558392	6	Unique
6read_novelExon_chr5:115968963-115969100	chr5	115968963	115969100	6	cryptic
6read_novelExon_chr5:116006304-116006380	chr5	116006304	116006380	6	cryptic
6read_novelExon_chr5:118106841-118107000	chr5	118106841	118107000	6	Unique
6read_novelExon_chr5:123646410-123646415	chr5	123646410	123646415	6	Unique
6read_novelExon_chr5:127792348-127792426	chr5	127792348	127792426	6	cryptic
6read_novelExon_chr5:128268491-128268613	chr5	128268491	128268613	6	cryptic
6read_novelExon_chr5:128269326-128269379	chr5	128269326	128269379	6	Unique
6read_novelExon_chr5:128846289-128846380	chr5	128846289	128846380	6	Unique
6read_novelExon_chr5:144148277-144148344	chr5	144148277	144148344	6	cryptic
6read_novelExon_chr5:18291462-18291574	chr5	18291462	18291574	6	cryptic
6read_novelExon_chr5:28358273-28358385	chr5	28358273	28358385	6	cryptic
6read_novelExon_chr5:35837194-35837217	chr5	35837194	35837217	6	Unique
6read_novelExon_chr5:37185703-37185739	chr5	37185703	37185739	6	cryptic
6read_novelExon_chr5:66365045-66365120	chr5	66365045	66365120	6	cryptic
6read_novelExon_chr5:73520115-73520156	chr5	73520115	73520156	6	cryptic
6read_novelExon_chr5:73521701-73521771	chr5	73521701	73521771	6	Unique
6read_novelExon_chr5:76850353-76850395	chr5	76850353	76850395	6	Unique
6read_novelExon_chr5:84233582-84233658	chr5	84233582	84233658	6	cryptic
6read_novelExon_chr6:119920806-119920873	chr6	119920806	119920873	6	cryptic
6read_novelExon_chr6:124451305-124451340	chr6	124451305	124451340	6	cryptic
6read_novelExon_chr6:140563499-140563648	chr6	140563499	140563648	6	cryptic
6read_novelExon_chr6:140589171-140589321	chr6	140589171	140589321	6	Unique
6read_novelExon_chr6:18499245-18499392	chr6	18499245	18499392	6	Unique
6read_novelExon_chr6:32973473-32973561	chr6	32973473	32973561	6	Unique
6read_novelExon_chr6:36913640-36913749	chr6	36913640	36913749	6	cryptic
6read_novelExon_chr6:37058971-37059004	chr6	37058971	37059004	6	Unique
6read_novelExon_chr6:37067313-37067376	chr6	37067313	37067376	6	cryptic
6read_novelExon_chr6:48540094-48540166	chr6	48540094	48540166	6	cryptic
6read_novelExon_chr6:8558518-8558586	chr6	8558518	8558586	6	cryptic
6read_novelExon_chr6:8573216-8573298	chr6	8573216	8573298	6	cryptic
6read_novelExon_chr6:8579586-8579631	chr6	8579586	8579631	6	cryptic
6read_novelExon_chr6:8582698-8582790	chr6	8582698	8582790	6	cryptic
6read_novelExon_chr6:86104606-86104658	chr6	86104606	86104658	6	cryptic
6read_novelExon_chr6:91173048-91173124	chr6	91173048	91173124	6	cryptic
6read_novelExon_chr6:91885542-91885671	chr6	91885542	91885671	6	Unique
6read_novelExon_chr6:93795569-93795572	chr6	93795569	93795572	6	Unique
6read_novelExon_chr6:93806200-93806396	chr6	93806200	93806396	6	Unique
6read_novelExon_chr6:93815705-93815737	chr6	93815705	93815737	6	cryptic
6read_novelExon_chr6:93815705-93815801	chr6	93815705	93815801	6	cryptic
6read_novelExon_chr6:99656787-99656955	chr6	99656787	99656955	6	Unique
6read_novelExon_chr7:140106268-140106377	chr7	140106268	140106377	6	cryptic
6read_novelExon_chr7:46614617-46614767	chr7	46614617	46614767	6	cryptic
6read_novelExon_chr7:46632659-46632742	chr7	46632659	46632742	6	cryptic
6read_novelExon_chr7:46633791-46633910	chr7	46633791	46633910	6	cryptic
6read_novelExon_chr7:46633842-46633910	chr7	46633842	46633910	6	cryptic
6read_novelExon_chr7:51887955-51888076	chr7	51887955	51888076	6	cryptic
6read_novelExon_chr7:51896306-51896397	chr7	51896306	51896397	6	cryptic
6read_novelExon_chr7:55170473-55170476	chr7	55170473	55170476	6	Unique
6read_novelExon_chr7:60902611-60902712	chr7	60902611	60902712	6	Unique
6read_novelExon_chr7:60918146-60918255	chr7	60918146	60918255	6	cryptic
6read_novelExon_chr7:78247161-78247242	chr7	78247161	78247242	6	Unique
6read_novelExon_chr7:78462784-78462875	chr7	78462784	78462875	6	cryptic
6read_novelExon_chr7:81893798-81893854	chr7	81893798	81893854	6	cryptic
6read_novelExon_chr7:81893798-81893861	chr7	81893798	81893861	6	cryptic
6read_novelExon_chr7:81893798-81893871	chr7	81893798	81893871	6	cryptic
6read_novelExon_chr7:81899673-81899753	chr7	81899673	81899753	6	cryptic
6read_novelExon_chr7:81900284-81900304	chr7	81900284	81900304	6	cryptic
6read_novelExon_chr7:84343741-84343891	chr7	84343741	84343891	6	cryptic
6read_novelExon_chr8:123383147-123383251	chr8	123383147	123383251	6	Unique
6read_novelExon_chr8:125837936-125837990	chr8	125837936	125837990	6	cryptic
6read_novelExon_chr8:16329351-16329461	chr8	16329351	16329461	6	Unique
6read_novelExon_chr8:26031893-26032030	chr8	26031893	26032030	6	cryptic
6read_novelExon_chr8:32446318-32446490	chr8	32446318	32446490	6	Unique
6read_novelExon_chr8:32503125-32503325	chr8	32503125	32503325	6	Unique
6read_novelExon_chr8:3258382-3258461	chr8	3258382	3258461	6	cryptic
6read_novelExon_chr8:35743997-35744055	chr8	35743997	35744055	6	Unique
6read_novelExon_chr8:77344750-77344799	chr8	77344750	77344799	6	cryptic
6read_novelExon_chr8:77358555-77358634	chr8	77358555	77358634	6	cryptic
6read_novelExon_chr8:79118348-79118414	chr8	79118348	79118414	6	cryptic
6read_novelExon_chr9:114443070-114443121	chr9	114443070	114443121	6	cryptic
6read_novelExon_chr9:22036640-22036713	chr9	22036640	22036713	6	cryptic
6read_novelExon_chr9:22645963-22646027	chr9	22645963	22646027	6	cryptic
6read_novelExon_chr9:32187633-32187697	chr9	32187633	32187697	6	cryptic
6read_novelExon_chr9:32187633-32187708	chr9	32187633	32187708	6	cryptic
6read_novelExon_chr9:42065879-42065882	chr9	42065879	42065882	6	Unique
6read_novelExon_chr9:42439167-42439223	chr9	42439167	42439223	6	cryptic
6read_novelExon_chr9:63616828-63616876	chr9	63616828	63616876	6	cryptic
6read_novelExon_chr9:63617033-63617084	chr9	63617033	63617084	6	cryptic
6read_novelExon_chr9:63617507-63617560	chr9	63617507	63617560	6	cryptic
6read_novelExon_chr9:83989140-83989177	chr9	83989140	83989177	6	cryptic
6read_novelExon_chr9:96606098-96606196	chr9	96606098	96606196	6	cryptic
79read_novelExon_chr12:3626856-3626859	chr12	3626856	3626859	79	Unique
7read_novelExon_chr1:139041923-139042033	chr1	139041923	139042033	7	cryptic
7read_novelExon_chr1:177109418-177109478	chr1	177109418	177109478	7	Unique
7read_novelExon_chr1:177109646-177109738	chr1	177109646	177109738	7	cryptic
7read_novelExon_chr1:177130977-177131096	chr1	177130977	177131096	7	cryptic
7read_novelExon_chr1:179343946-179344217	chr1	179343946	179344217	7	Unique
7read_novelExon_chr1:190871391-190871491	chr1	190871391	190871491	7	Unique
7read_novelExon_chr1:190871591-190871755	chr1	190871591	190871755	7	cryptic
7read_novelExon_chr1:190888682-190888764	chr1	190888682	190888764	7	cryptic
7read_novelExon_chr1:190888727-190888764	chr1	190888727	190888764	7	cryptic
7read_novelExon_chr1:22346292-22346354	chr1	22346292	22346354	7	cryptic
7read_novelExon_chr1:22346292-22346385	chr1	22346292	22346385	7	cryptic
7read_novelExon_chr1:22346347-22346528	chr1	22346347	22346528	7	cryptic
7read_novelExon_chr1:22351735-22351739	chr1	22351735	22351739	7	Unique
7read_novelExon_chr1:22373449-22373510	chr1	22373449	22373510	7	cryptic
7read_novelExon_chr1:22379427-22379531	chr1	22379427	22379531	7	cryptic
7read_novelExon_chr1:22393918-22393948	chr1	22393918	22393948	7	Unique
7read_novelExon_chr1:87364130-87364233	chr1	87364130	87364233	7	cryptic
7read_novelExon_chr1:87364177-87364233	chr1	87364177	87364233	7	cryptic
7read_novelExon_chr1:87365231-87365279	chr1	87365231	87365279	7	cryptic
7read_novelExon_chr1:87373556-87373574	chr1	87373556	87373574	7	Unique
7read_novelExon_chr1:87374054-87374111	chr1	87374054	87374111	7	cryptic
7read_novelExon_chr1:87374060-87374111	chr1	87374060	87374111	7	cryptic
7read_novelExon_chr1:87374087-87374111	chr1	87374087	87374111	7	cryptic
7read_novelExon_chr1:87378971-87379018	chr1	87378971	87379018	7	cryptic
7read_novelExon_chr1:87379022-87379083	chr1	87379022	87379083	7	cryptic
7read_novelExon_chr10:6956058-6956128	chr10	6956058	6956128	7	cryptic
7read_novelExon_chr10:90069467-90069532	chr10	90069467	90069532	7	cryptic
7read_novelExon_chr10:90069476-90069543	chr10	90069476	90069543	7	cryptic
7read_novelExon_chr10:90077109-90077142	chr10	90077109	90077142	7	cryptic
7read_novelExon_chr10:90114369-90114447	chr10	90114369	90114447	7	Unique
7read_novelExon_chr10:90163191-90163304	chr10	90163191	90163304	7	cryptic
7read_novelExon_chr10:92075169-92075196	chr10	92075169	92075196	7	cryptic
7read_novelExon_chr11:119798768-119798856	chr11	119798768	119798856	7	cryptic
7read_novelExon_chr11:22056520-22056627	chr11	22056520	22056627	7	cryptic
7read_novelExon_chr11:62600108-62600229	chr11	62600108	62600229	7	cryptic
7read_novelExon_chr12:102998596-102998687	chr12	102998596	102998687	7	cryptic
7read_novelExon_chr12:110637503-110637652	chr12	110637503	110637652	7	cryptic
7read_novelExon_chr12:110641101-110641142	chr12	110641101	110641142	7	cryptic
7read_novelExon_chr12:116350141-116350243	chr12	116350141	116350243	7	Unique
7read_novelExon_chr12:3237590-3237629	chr12	3237590	3237629	7	cryptic
7read_novelExon_chr12:3632809-3632901	chr12	3632809	3632901	7	cryptic
7read_novelExon_chr12:3632809-3632950	chr12	3632809	3632950	7	cryptic
7read_novelExon_chr12:70079978-70080068	chr12	70079978	70080068	7	Unique
7read_novelExon_chr13:108863588-108863679	chr13	108863588	108863679	7	Unique
7read_novelExon_chr13:112336214-112336279	chr13	112336214	112336279	7	cryptic
7read_novelExon_chr13:35816361-35816575	chr13	35816361	35816575	7	cryptic
7read_novelExon_chr13:45795508-45795569	chr13	45795508	45795569	7	cryptic
7read_novelExon_chr13:45849553-45849588	chr13	45849553	45849588	7	Unique
7read_novelExon_chr13:45850041-45850044	chr13	45850041	45850044	7	Unique
7read_novelExon_chr13:45852327-45852405	chr13	45852327	45852405	7	cryptic
7read_novelExon_chr13:45956454-45956551	chr13	45956454	45956551	7	cryptic
7read_novelExon_chr13:45956466-45956575	chr13	45956466	45956575	7	cryptic
7read_novelExon_chr14:122703874-122703989	chr14	122703874	122703989	7	Unique
7read_novelExon_chr15:100938530-100938571	chr15	100938530	100938571	7	Unique
7read_novelExon_chr15:39571095-39571099	chr15	39571095	39571099	7	Unique
7read_novelExon_chr15:39585589-39585720	chr15	39585589	39585720	7	cryptic
7read_novelExon_chr15:39600349-39600353	chr15	39600349	39600353	7	Unique
7read_novelExon_chr15:39616268-39616352	chr15	39616268	39616352	7	cryptic
7read_novelExon_chr15:39616422-39616510	chr15	39616422	39616510	7	cryptic
7read_novelExon_chr15:39616481-39616510	chr15	39616481	39616510	7	cryptic
7read_novelExon_chr15:81610724-81610745	chr15	81610724	81610745	7	Unique
7read_novelExon_chr15:90948323-90948335	chr15	90948323	90948335	7	cryptic
7read_novelExon_chr15:96624061-96624169	chr15	96624061	96624169	7	cryptic
7read_novelExon_chr16:49896400-49896448	chr16	49896400	49896448	7	cryptic
7read_novelExon_chr17:26011996-26012109	chr17	26011996	26012109	7	cryptic
7read_novelExon_chr17:57004121-57004177	chr17	57004121	57004177	7	cryptic
7read_novelExon_chr17:6137208-6137377	chr17	6137208	6137377	7	Unique
7read_novelExon_chr17:66024075-66024113	chr17	66024075	66024113	7	cryptic
7read_novelExon_chr17:66042532-66042563	chr17	66042532	66042563	7	cryptic
7read_novelExon_chr17:78279972-78280127	chr17	78279972	78280127	7	cryptic
7read_novelExon_chr17:86475514-86475543	chr17	86475514	86475543	7	cryptic
7read_novelExon_chr18:22380458-22380461	chr18	22380458	22380461	7	Unique
7read_novelExon_chr18:63794466-63794472	chr18	63794466	63794472	7	Unique
7read_novelExon_chr18:63796175-63796281	chr18	63796175	63796281	7	cryptic
7read_novelExon_chr18:65644192-65644349	chr18	65644192	65644349	7	cryptic
7read_novelExon_chr18:73971211-73971278	chr18	73971211	73971278	7	Unique
7read_novelExon_chr18:79087035-79087182	chr18	79087035	79087182	7	Unique
7read_novelExon_chr18:79087113-79087182	chr18	79087113	79087182	7	Unique
7read_novelExon_chr19:27900805-27900903	chr19	27900805	27900903	7	cryptic
7read_novelExon_chr19:45635851-45635867	chr19	45635851	45635867	7	cryptic
7read_novelExon_chr19:45636309-45636448	chr19	45636309	45636448	7	cryptic
7read_novelExon_chr19:4792798-4792820	chr19	4792798	4792820	7	cryptic
7read_novelExon_chr19:56574816-56574879	chr19	56574816	56574879	7	cryptic
7read_novelExon_chr2:113442640-113442643	chr2	113442640	113442643	7	Unique
7read_novelExon_chr2:116049092-116049198	chr2	116049092	116049198	7	cryptic
7read_novelExon_chr2:131511981-131512138	chr2	131511981	131512138	7	Unique
7read_novelExon_chr2:140057325-140057499	chr2	140057325	140057499	7	cryptic
7read_novelExon_chr2:181113659-181113698	chr2	181113659	181113698	7	cryptic
7read_novelExon_chr2:18298874-18298979	chr2	18298874	18298979	7	Unique
7read_novelExon_chr2:30018361-30018430	chr2	30018361	30018430	7	cryptic
7read_novelExon_chr2:33327048-33327152	chr2	33327048	33327152	7	Unique
7read_novelExon_chr3:131605905-131606050	chr3	131605905	131606050	7	cryptic
7read_novelExon_chr3:132774515-132774596	chr3	132774515	132774596	7	cryptic
7read_novelExon_chr3:51299782-51299835	chr3	51299782	51299835	7	cryptic
7read_novelExon_chr3:51309774-51309777	chr3	51309774	51309777	7	Unique
7read_novelExon_chr3:51542677-51542833	chr3	51542677	51542833	7	cryptic
7read_novelExon_chr3:86542574-86542621	chr3	86542574	86542621	7	cryptic
7read_novelExon_chr3:88347517-88347567	chr3	88347517	88347567	7	cryptic
7read_novelExon_chr4:104280469-104280580	chr4	104280469	104280580	7	Unique
7read_novelExon_chr4:144869553-144869664	chr4	144869553	144869664	7	Unique
7read_novelExon_chr4:59420842-59420925	chr4	59420842	59420925	7	Unique
7read_novelExon_chr4:59894584-59894677	chr4	59894584	59894677	7	cryptic
7read_novelExon_chr4:88135807-88135950	chr4	88135807	88135950	7	Unique
7read_novelExon_chr4:91308713-91308854	chr4	91308713	91308854	7	cryptic
7read_novelExon_chr4:91311547-91311663	chr4	91311547	91311663	7	cryptic
7read_novelExon_chr5:128268491-128268555	chr5	128268491	128268555	7	cryptic
7read_novelExon_chr5:128774307-128774353	chr5	128774307	128774353	7	cryptic
7read_novelExon_chr5:130187564-130187586	chr5	130187564	130187586	7	cryptic
7read_novelExon_chr5:20550206-20550249	chr5	20550206	20550249	7	cryptic
7read_novelExon_chr5:20550212-20550298	chr5	20550212	20550298	7	cryptic
7read_novelExon_chr5:20813264-20813296	chr5	20813264	20813296	7	cryptic
7read_novelExon_chr5:24477068-24477080	chr5	24477068	24477080	7	cryptic
7read_novelExon_chr5:36940193-36940261	chr5	36940193	36940261	7	cryptic
7read_novelExon_chr5:37182164-37182254	chr5	37182164	37182254	7	cryptic
7read_novelExon_chr5:37194182-37194262	chr5	37194182	37194262	7	cryptic
7read_novelExon_chr5:37194244-37194304	chr5	37194244	37194304	7	cryptic
7read_novelExon_chr5:73522661-73522744	chr5	73522661	73522744	7	cryptic
7read_novelExon_chr6:118734850-118734884	chr6	118734850	118734884	7	cryptic
7read_novelExon_chr6:23323287-23323435	chr6	23323287	23323435	7	cryptic
7read_novelExon_chr6:37032862-37032900	chr6	37032862	37032900	7	cryptic
7read_novelExon_chr6:37063935-37064013	chr6	37063935	37064013	7	cryptic
7read_novelExon_chr6:37087633-37087694	chr6	37087633	37087694	7	cryptic
7read_novelExon_chr6:37116581-37116584	chr6	37116581	37116584	7	Unique
7read_novelExon_chr6:65883596-65883683	chr6	65883596	65883683	7	cryptic
7read_novelExon_chr6:8558499-8558566	chr6	8558499	8558566	7	cryptic
7read_novelExon_chr6:8558527-8558586	chr6	8558527	8558586	7	cryptic
7read_novelExon_chr6:8579586-8579730	chr6	8579586	8579730	7	cryptic
7read_novelExon_chr6:8579674-8579739	chr6	8579674	8579739	7	cryptic
7read_novelExon_chr6:8582695-8582790	chr6	8582695	8582790	7	cryptic
7read_novelExon_chr6:94658814-94659010	chr6	94658814	94659010	7	Unique
7read_novelExon_chr6:99632256-99632368	chr6	99632256	99632368	7	cryptic
7read_novelExon_chr7:100639254-100639495	chr7	100639254	100639495	7	cryptic
7read_novelExon_chr7:141988123-141988211	chr7	141988123	141988211	7	cryptic
7read_novelExon_chr7:141988285-141988302	chr7	141988285	141988302	7	cryptic
7read_novelExon_chr7:144696624-144696754	chr7	144696624	144696754	7	Unique
7read_novelExon_chr7:25292182-25292314	chr7	25292182	25292314	7	cryptic
7read_novelExon_chr7:46590760-46590773	chr7	46590760	46590773	7	cryptic
7read_novelExon_chr7:46614617-46614672	chr7	46614617	46614672	7	cryptic
7read_novelExon_chr7:46626208-46626261	chr7	46626208	46626261	7	cryptic
7read_novelExon_chr7:46633784-46633910	chr7	46633784	46633910	7	cryptic
7read_novelExon_chr7:46633808-46633910	chr7	46633808	46633910	7	cryptic
7read_novelExon_chr7:46635420-46635545	chr7	46635420	46635545	7	cryptic
7read_novelExon_chr7:46635427-46635556	chr7	46635427	46635556	7	cryptic
7read_novelExon_chr7:51897250-51897284	chr7	51897250	51897284	7	cryptic
7read_novelExon_chr7:51897250-51897324	chr7	51897250	51897324	7	cryptic
7read_novelExon_chr7:56100327-56100359	chr7	56100327	56100359	7	cryptic
7read_novelExon_chr7:61133934-61133975	chr7	61133934	61133975	7	Unique
7read_novelExon_chr7:81893798-81893884	chr7	81893798	81893884	7	cryptic
7read_novelExon_chr7:81893798-81893887	chr7	81893798	81893887	7	cryptic
7read_novelExon_chr7:81899789-81899829	chr7	81899789	81899829	7	cryptic
7read_novelExon_chr7:81900284-81900386	chr7	81900284	81900386	7	cryptic
7read_novelExon_chr7:99955466-99955509	chr7	99955466	99955509	7	cryptic
7read_novelExon_chr8:71649593-71649637	chr8	71649593	71649637	7	cryptic
7read_novelExon_chr8:79133638-79133643	chr8	79133638	79133643	7	Unique
7read_novelExon_chr8:85879710-85879764	chr8	85879710	85879764	7	cryptic
7read_novelExon_chr9:32187669-32187756	chr9	32187669	32187756	7	cryptic
7read_novelExon_chr9:34545835-34545919	chr9	34545835	34545919	7	Unique
7read_novelExon_chr9:63664873-63664925	chr9	63664873	63664925	7	Unique
7read_novelExon_chrX:151315031-151315141	chrX	151315031	151315141	7	cryptic
7read_novelExon_chrX:162438655-162438793	chrX	162438655	162438793	7	cryptic
7read_novelExon_chrX:75172853-75173010	chrX	75172853	75173010	7	cryptic
7read_novelExon_chrX:94536873-94536893	chrX	94536873	94536893	7	cryptic
88read_novelExon_chr18:22393102-22393105	chr18	22393102	22393105	88	Unique
88read_novelExon_chr6:93806194-93806396	chr6	93806194	93806396	88	Unique
8read_novelExon_chr1:127272806-127272863	chr1	127272806	127272863	8	Unique
8read_novelExon_chr1:139054540-139054585	chr1	139054540	139054585	8	cryptic
8read_novelExon_chr1:155177853-155177931	chr1	155177853	155177931	8	cryptic
8read_novelExon_chr1:190844486-190844552	chr1	190844486	190844552	8	cryptic
8read_novelExon_chr1:190871591-190871670	chr1	190871591	190871670	8	cryptic
8read_novelExon_chr1:190871591-190871703	chr1	190871591	190871703	8	cryptic
8read_novelExon_chr1:190871591-190871719	chr1	190871591	190871719	8	cryptic
8read_novelExon_chr1:190871591-190871728	chr1	190871591	190871728	8	cryptic
8read_novelExon_chr1:190871591-190871810	chr1	190871591	190871810	8	cryptic
8read_novelExon_chr1:190884028-190884031	chr1	190884028	190884031	8	Unique
8read_novelExon_chr1:190888648-190888670	chr1	190888648	190888670	8	cryptic
8read_novelExon_chr1:22346460-22346528	chr1	22346460	22346528	8	cryptic
8read_novelExon_chr1:22378597-22378600	chr1	22378597	22378600	8	Unique
8read_novelExon_chr1:52189422-52189529	chr1	52189422	52189529	8	cryptic
8read_novelExon_chr1:86745340-86745395	chr1	86745340	86745395	8	cryptic
8read_novelExon_chr1:87374045-87374111	chr1	87374045	87374111	8	cryptic
8read_novelExon_chr1:87378971-87379025	chr1	87378971	87379025	8	cryptic
8read_novelExon_chr1:87378971-87379027	chr1	87378971	87379027	8	cryptic
8read_novelExon_chr1:87378971-87379029	chr1	87378971	87379029	8	cryptic
8read_novelExon_chr10:105413682-105413787	chr10	105413682	105413787	8	cryptic
8read_novelExon_chr10:119938252-119938327	chr10	119938252	119938327	8	cryptic
8read_novelExon_chr10:41501297-41501358	chr10	41501297	41501358	8	Unique
8read_novelExon_chr10:73283560-73283608	chr10	73283560	73283608	8	Unique
8read_novelExon_chr10:81050882-81050998	chr10	81050882	81050998	8	Unique
8read_novelExon_chr10:8789564-8789601	chr10	8789564	8789601	8	cryptic
8read_novelExon_chr10:90076673-90076676	chr10	90076673	90076676	8	Unique
8read_novelExon_chr11:6316984-6317080	chr11	6316984	6317080	8	cryptic
8read_novelExon_chr12:109686949-109687063	chr12	109686949	109687063	8	Unique
8read_novelExon_chr12:109692865-109692959	chr12	109692865	109692959	8	Unique
8read_novelExon_chr12:3662672-3662842	chr12	3662672	3662842	8	cryptic
8read_novelExon_chr12:86260576-86260677	chr12	86260576	86260677	8	cryptic
8read_novelExon_chr13:100137380-100137572	chr13	100137380	100137572	8	cryptic
8read_novelExon_chr13:107744797-107744929	chr13	107744797	107744929	8	Unique
8read_novelExon_chr13:45795508-45795521	chr13	45795508	45795521	8	cryptic
8read_novelExon_chr13:45852327-45852411	chr13	45852327	45852411	8	cryptic
8read_novelExon_chr13:45956499-45956575	chr13	45956499	45956575	8	cryptic
8read_novelExon_chr13:84294602-84294715	chr13	84294602	84294715	8	cryptic
8read_novelExon_chr14:13953075-13953155	chr14	13953075	13953155	8	cryptic
8read_novelExon_chr14:78616478-78616522	chr14	78616478	78616522	8	cryptic
8read_novelExon_chr15:39585589-39585628	chr15	39585589	39585628	8	cryptic
8read_novelExon_chr15:39585589-39585673	chr15	39585589	39585673	8	cryptic
8read_novelExon_chr15:39585617-39585762	chr15	39585617	39585762	8	cryptic
8read_novelExon_chr15:73292039-73292087	chr15	73292039	73292087	8	cryptic
8read_novelExon_chr15:85365296-85365359	chr15	85365296	85365359	8	cryptic
8read_novelExon_chr16:94384345-94384373	chr16	94384345	94384373	8	cryptic
8read_novelExon_chr16:94444484-94444525	chr16	94444484	94444525	8	cryptic
8read_novelExon_chr17:6137208-6137258	chr17	6137208	6137258	8	Unique
8read_novelExon_chr17:6138997-6139156	chr17	6138997	6139156	8	cryptic
8read_novelExon_chr17:70761074-70761164	chr17	70761074	70761164	8	cryptic
8read_novelExon_chr17:70761074-70761231	chr17	70761074	70761231	8	cryptic
8read_novelExon_chr17:81649539-81649638	chr17	81649539	81649638	8	Unique
8read_novelExon_chr17:81649559-81649638	chr17	81649559	81649638	8	Unique
8read_novelExon_chr17:86488157-86488261	chr17	86488157	86488261	8	Unique
8read_novelExon_chr18:25822239-25822403	chr18	25822239	25822403	8	Unique
8read_novelExon_chr18:65646802-65647003	chr18	65646802	65647003	8	cryptic
8read_novelExon_chr18:79087075-79087182	chr18	79087075	79087182	8	Unique
8read_novelExon_chr19:14559865-14559936	chr19	14559865	14559936	8	Unique
8read_novelExon_chr19:23720057-23720354	chr19	23720057	23720354	8	cryptic
8read_novelExon_chr19:27900790-27900903	chr19	27900790	27900903	8	cryptic
8read_novelExon_chr19:4792738-4792820	chr19	4792738	4792820	8	cryptic
8read_novelExon_chr2:131511981-131512107	chr2	131511981	131512107	8	Unique
8read_novelExon_chr2:131513846-131513969	chr2	131513846	131513969	8	Unique
8read_novelExon_chr2:139934767-139934772	chr2	139934767	139934772	8	Unique
8read_novelExon_chr2:140005020-140005027	chr2	140005020	140005027	8	Unique
8read_novelExon_chr2:140042105-140042162	chr2	140042105	140042162	8	cryptic
8read_novelExon_chr2:181113124-181113238	chr2	181113124	181113238	8	cryptic
8read_novelExon_chr2:29996482-29996546	chr2	29996482	29996546	8	cryptic
8read_novelExon_chr2:58946714-58946773	chr2	58946714	58946773	8	Unique
8read_novelExon_chr2:68314363-68314385	chr2	68314363	68314385	8	cryptic
8read_novelExon_chr2:68358813-68358874	chr2	68358813	68358874	8	cryptic
8read_novelExon_chr2:92228448-92228490	chr2	92228448	92228490	8	cryptic
8read_novelExon_chr3:122794259-122794289	chr3	122794259	122794289	8	cryptic
8read_novelExon_chr3:14140750-14140813	chr3	14140750	14140813	8	Unique
8read_novelExon_chr3:51323338-51323451	chr3	51323338	51323451	8	cryptic
8read_novelExon_chr3:51323410-51323451	chr3	51323410	51323451	8	cryptic
8read_novelExon_chr3:6138573-6138688	chr3	6138573	6138688	8	Unique
8read_novelExon_chr3:68494573-68494703	chr3	68494573	68494703	8	cryptic
8read_novelExon_chr4:132667159-132667234	chr4	132667159	132667234	8	cryptic
8read_novelExon_chr4:150470038-150470196	chr4	150470038	150470196	8	Unique
8read_novelExon_chr4:150470321-150470391	chr4	150470321	150470391	8	cryptic
8read_novelExon_chr4:150509984-150510038	chr4	150509984	150510038	8	cryptic
8read_novelExon_chr4:9508622-9508755	chr4	9508622	9508755	8	Unique
8read_novelExon_chr5:110756595-110756766	chr5	110756595	110756766	8	cryptic
8read_novelExon_chr5:128269098-128269379	chr5	128269098	128269379	8	Unique
8read_novelExon_chr5:130347903-130347961	chr5	130347903	130347961	8	Unique
8read_novelExon_chr5:37194190-37194304	chr5	37194190	37194304	8	cryptic
8read_novelExon_chr5:3747020-3747114	chr5	3747020	3747114	8	cryptic
8read_novelExon_chr6:31139728-31139782	chr6	31139728	31139782	8	cryptic
8read_novelExon_chr6:31181048-31181149	chr6	31181048	31181149	8	cryptic
8read_novelExon_chr6:37057953-37058016	chr6	37057953	37058016	8	cryptic
8read_novelExon_chr6:65892815-65892901	chr6	65892815	65892901	8	Unique
8read_novelExon_chr6:76284388-76284417	chr6	76284388	76284417	8	Unique
8read_novelExon_chr6:8558523-8558586	chr6	8558523	8558586	8	cryptic
8read_novelExon_chr6:8560606-8560609	chr6	8560606	8560609	8	Unique
8read_novelExon_chr6:8582629-8582790	chr6	8582629	8582790	8	cryptic
8read_novelExon_chr6:99640655-99640710	chr6	99640655	99640710	8	cryptic
8read_novelExon_chr7:44915902-44916034	chr7	44915902	44916034	8	cryptic
8read_novelExon_chr7:46618695-46618750	chr7	46618695	46618750	8	cryptic
8read_novelExon_chr7:46635420-46635496	chr7	46635420	46635496	8	cryptic
8read_novelExon_chr7:46635457-46635556	chr7	46635457	46635556	8	cryptic
8read_novelExon_chr7:63650853-63650965	chr7	63650853	63650965	8	cryptic
8read_novelExon_chr8:73132213-73132275	chr8	73132213	73132275	8	Unique
8read_novelExon_chr9:119254762-119254833	chr9	119254762	119254833	8	cryptic
8read_novelExon_chr9:120461407-120461430	chr9	120461407	120461430	8	cryptic
8read_novelExon_chr9:18299613-18299695	chr9	18299613	18299695	8	Unique
8read_novelExon_chr9:22645963-22645995	chr9	22645963	22645995	8	cryptic
8read_novelExon_chr9:22645963-22646046	chr9	22645963	22646046	8	cryptic
8read_novelExon_chr9:28996532-28996634	chr9	28996532	28996634	8	cryptic
8read_novelExon_chr9:48232691-48232824	chr9	48232691	48232824	8	Unique
8read_novelExon_chr9:48804723-48804828	chr9	48804723	48804828	8	Unique
8read_novelExon_chr9:63617030-63617084	chr9	63617030	63617084	8	cryptic
90read_novelExon_chr8:83001765-83001804	chr8	83001765	83001804	90	Unique
9read_novelExon_chr1:139040003-139040049	chr1	139040003	139040049	9	cryptic
9read_novelExon_chr1:139049631-139049634	chr1	139049631	139049634	9	Unique
9read_novelExon_chr1:87373996-87374029	chr1	87373996	87374029	9	cryptic
9read_novelExon_chr1:87373996-87374093	chr1	87373996	87374093	9	cryptic
9read_novelExon_chr1:87374069-87374111	chr1	87374069	87374111	9	cryptic
9read_novelExon_chr1:87378981-87379083	chr1	87378981	87379083	9	cryptic
9read_novelExon_chr1:87379043-87379083	chr1	87379043	87379083	9	cryptic
9read_novelExon_chr10:119929944-119930036	chr10	119929944	119930036	9	cryptic
9read_novelExon_chr10:75267498-75267595	chr10	75267498	75267595	9	cryptic
9read_novelExon_chr10:90077037-90077142	chr10	90077037	90077142	9	cryptic
9read_novelExon_chr11:104356457-104356461	chr11	104356457	104356461	9	Unique
9read_novelExon_chr12:109682733-109682860	chr12	109682733	109682860	9	Unique
9read_novelExon_chr12:109689083-109689159	chr12	109689083	109689159	9	Unique
9read_novelExon_chr12:111866414-111866487	chr12	111866414	111866487	9	cryptic
9read_novelExon_chr12:3632809-3632923	chr12	3632809	3632923	9	cryptic
9read_novelExon_chr12:51772360-51772450	chr12	51772360	51772450	9	cryptic
9read_novelExon_chr12:5561603-5561697	chr12	5561603	5561697	9	Unique
9read_novelExon_chr12:81315964-81316104	chr12	81315964	81316104	9	cryptic
9read_novelExon_chr12:98518586-98518832	chr12	98518586	98518832	9	cryptic
9read_novelExon_chr13:45849518-45849562	chr13	45849518	45849562	9	Unique
9read_novelExon_chr13:45874956-45875102	chr13	45874956	45875102	9	Unique
9read_novelExon_chr14:121907298-121907410	chr14	121907298	121907410	9	cryptic
9read_novelExon_chr14:17927875-17927954	chr14	17927875	17927954	9	Unique
9read_novelExon_chr14:28383823-28384043	chr14	28383823	28384043	9	Unique
9read_novelExon_chr14:70682792-70682850	chr14	70682792	70682850	9	cryptic
9read_novelExon_chr15:39585705-39585762	chr15	39585705	39585762	9	cryptic
9read_novelExon_chr15:39616268-39616480	chr15	39616268	39616480	9	cryptic
9read_novelExon_chr15:4053714-4053792	chr15	4053714	4053792	9	cryptic
9read_novelExon_chr16:13810654-13810723	chr16	13810654	13810723	9	Unique
9read_novelExon_chr16:34189671-34189739	chr16	34189671	34189739	9	Unique
9read_novelExon_chr17:66027251-66027304	chr17	66027251	66027304	9	cryptic
9read_novelExon_chr17:66049884-66049933	chr17	66049884	66049933	9	cryptic
9read_novelExon_chr17:86488157-86488208	chr17	86488157	86488208	9	Unique
9read_novelExon_chr18:63825187-63825238	chr18	63825187	63825238	9	cryptic
9read_novelExon_chr18:79087050-79087182	chr18	79087050	79087182	9	Unique
9read_novelExon_chr19:45635734-45635857	chr19	45635734	45635857	9	cryptic
9read_novelExon_chr2:131511981-131512063	chr2	131511981	131512063	9	Unique
9read_novelExon_chr2:136763579-136763621	chr2	136763579	136763621	9	cryptic
9read_novelExon_chr2:139951459-139951524	chr2	139951459	139951524	9	cryptic
9read_novelExon_chr2:24863837-24863929	chr2	24863837	24863929	9	cryptic
9read_novelExon_chr2:68314480-68314507	chr2	68314480	68314507	9	cryptic
9read_novelExon_chr2:68398466-68398532	chr2	68398466	68398532	9	cryptic
9read_novelExon_chr3:120775176-120775263	chr3	120775176	120775263	9	Unique
9read_novelExon_chr3:51299782-51299829	chr3	51299782	51299829	9	cryptic
9read_novelExon_chr3:51308049-51308095	chr3	51308049	51308095	9	cryptic
9read_novelExon_chr3:51308179-51308215	chr3	51308179	51308215	9	cryptic
9read_novelExon_chr4:108266345-108266572	chr4	108266345	108266572	9	cryptic
9read_novelExon_chr4:109925888-109925962	chr4	109925888	109925962	9	cryptic
9read_novelExon_chr4:151830675-151830817	chr4	151830675	151830817	9	Unique
9read_novelExon_chr4:82847659-82847739	chr4	82847659	82847739	9	cryptic
9read_novelExon_chr5:36520443-36520552	chr5	36520443	36520552	9	cryptic
9read_novelExon_chr6:111358142-111358389	chr6	111358142	111358389	9	Unique
9read_novelExon_chr6:140580459-140580535	chr6	140580459	140580535	9	cryptic
9read_novelExon_chr6:148411025-148411241	chr6	148411025	148411241	9	cryptic
9read_novelExon_chr6:29866569-29866644	chr6	29866569	29866644	9	Unique
9read_novelExon_chr6:37057958-37058030	chr6	37057958	37058030	9	Unique
9read_novelExon_chr6:37097551-37097609	chr6	37097551	37097609	9	cryptic
9read_novelExon_chr6:76284432-76284524	chr6	76284432	76284524	9	Unique
9read_novelExon_chr6:85003194-85003275	chr6	85003194	85003275	9	cryptic
9read_novelExon_chr6:8573181-8573224	chr6	8573181	8573224	9	cryptic
9read_novelExon_chr6:8582749-8582790	chr6	8582749	8582790	9	cryptic
9read_novelExon_chr6:93769507-93769540	chr6	93769507	93769540	9	cryptic
9read_novelExon_chr6:93805519-93805522	chr6	93805519	93805522	9	Unique
9read_novelExon_chr7:115659511-115659584	chr7	115659511	115659584	9	cryptic
9read_novelExon_chr7:142125156-142125217	chr7	142125156	142125217	9	cryptic
9read_novelExon_chr7:18949514-18949597	chr7	18949514	18949597	9	Unique
9read_novelExon_chr7:46633867-46633910	chr7	46633867	46633910	9	cryptic
9read_novelExon_chr7:46635511-46635556	chr7	46635511	46635556	9	cryptic
9read_novelExon_chr7:4850754-4850913	chr7	4850754	4850913	9	cryptic
9read_novelExon_chr7:78460280-78460419	chr7	78460280	78460419	9	cryptic
9read_novelExon_chr7:81899673-81899760	chr7	81899673	81899760	9	cryptic
9read_novelExon_chr7:81905559-81905599	chr7	81905559	81905599	9	cryptic
9read_novelExon_chr7:81905559-81905618	chr7	81905559	81905618	9	cryptic
9read_novelExon_chr7:99942958-99943080	chr7	99942958	99943080	9	cryptic
9read_novelExon_chr8:77388667-77388735	chr8	77388667	77388735	9	cryptic
9read_novelExon_chr8:79126005-79126007	chr8	79126005	79126007	9	Unique
9read_novelExon_chr9:42439096-42439154	chr9	42439096	42439154	9	cryptic
9read_novelExon_chr9:47787970-47788041	chr9	47787970	47788041	9	cryptic
9read_novelExon_chr9:63619168-63619231	chr9	63619168	63619231	9	cryptic
