# Supplementary material for: Nanopore sequencing of brain-derived full-length circRNAs reveals circRNA-specific exon usage, intron retention and microexons
Source: Nat Commun. 2021 Aug 10;12:4825. doi: 10.1038/s41467-021-24975-z (PMC8355340; doi:10.1038/s41467-021-24975-z)
Supplement: Supplementary file 11 — Supplementary Data 10 [file 41467_2021_24975_MOESM11_ESM.xlsx]

## Sheet: circPanel HumanBrain novel exon
Exon_name	Chromosome	Start	End	Number_of_exact_reads	Novel_exon_type
100read_novelExon_chr12:97950672-97950675	chr12	97950672	97950675	100	Unique
1013read_novelExon_chr6:73043350-73043538	chr6	73043350	73043538	1013	cryptic
101read_novelExon_chr6:73024983-73024986	chr6	73024983	73024986	101	Unique
102read_novelExon_chr4:144464661-144464738	chr4	144464661	144464738	102	cryptic
1036read_novelExon_chr6:73023279-73023375	chr6	73023279	73023375	1036	cryptic
103read_novelExon_chr6:73016969-73017004	chr6	73016969	73017004	103	Unique
104read_novelExon_chr6:73001719-73001749	chr6	73001719	73001749	104	cryptic
1054read_novelExon_chr6:73043421-73043538	chr6	73043421	73043538	1054	cryptic
105read_novelExon_chr1:117963190-117963199	chr1	117963190	117963199	105	cryptic
105read_novelExon_chr15:64004984-64005094	chr15	64004984	64005094	105	cryptic
105read_novelExon_chr6:73015219-73015222	chr6	73015219	73015222	105	Unique
105read_novelExon_chr6:73035924-73035927	chr6	73035924	73035927	105	Unique
1062read_novelExon_chr6:73043302-73043386	chr6	73043302	73043386	1062	cryptic
106read_novelExon_chr6:73043137-73043140	chr6	73043137	73043140	106	Unique
107read_novelExon_chr6:73043329-73043448	chr6	73043329	73043448	107	Unique
1080read_novelExon_chr6:73043302-73043429	chr6	73043302	73043429	1080	cryptic
1095read_novelExon_chr6:73007266-73007269	chr6	73007266	73007269	1095	Unique
1095read_novelExon_chr6:73017061-73017073	chr6	73017061	73017073	1095	cryptic
109read_novelExon_chr1:117957735-117957739	chr1	117957735	117957739	109	Unique
109read_novelExon_chr1:117963236-117963271	chr1	117963236	117963271	109	cryptic
10read_novelExon_chr1:117944807-117944937	chr1	117944807	117944937	10	Unique
10read_novelExon_chr1:117944814-117944934	chr1	117944814	117944934	10	Unique
10read_novelExon_chr1:117944889-117945010	chr1	117944889	117945010	10	Unique
10read_novelExon_chr1:117944923-117945007	chr1	117944923	117945007	10	Unique
10read_novelExon_chr1:117944944-117944979	chr1	117944944	117944979	10	Unique
10read_novelExon_chr1:117944964-117944994	chr1	117944964	117944994	10	Unique
10read_novelExon_chr1:117948202-117948231	chr1	117948202	117948231	10	Unique
10read_novelExon_chr1:117948241-117948271	chr1	117948241	117948271	10	Unique
10read_novelExon_chr1:117948776-117948780	chr1	117948776	117948780	10	Unique
10read_novelExon_chr1:117955434-117955484	chr1	117955434	117955484	10	Unique
10read_novelExon_chr1:117963188-117963241	chr1	117963188	117963241	10	Unique
10read_novelExon_chr1:117963777-117963780	chr1	117963777	117963780	10	Unique
10read_novelExon_chr1:117984871-117984947	chr1	117984871	117984947	10	Unique
10read_novelExon_chr1:118003110-118003145	chr1	118003110	118003145	10	Unique
10read_novelExon_chr1:118005939-118005942	chr1	118005939	118005942	10	Unique
10read_novelExon_chr1:118008955-118009001	chr1	118008955	118009001	10	Unique
10read_novelExon_chr1:237540673-237540735	chr1	237540673	237540735	10	Unique
10read_novelExon_chr1:237583470-237583473	chr1	237583470	237583473	10	Unique
10read_novelExon_chr1:237586391-237586512	chr1	237586391	237586512	10	Unique
10read_novelExon_chr1:237596411-237596418	chr1	237596411	237596418	10	Unique
10read_novelExon_chr1:237604618-237604690	chr1	237604618	237604690	10	Unique
10read_novelExon_chr1:237617721-237617874	chr1	237617721	237617874	10	Unique
10read_novelExon_chr1:237617818-237617874	chr1	237617818	237617874	10	Unique
10read_novelExon_chr1:237619899-237619941	chr1	237619899	237619941	10	Unique
10read_novelExon_chr12:97887652-97887675	chr12	97887652	97887675	10	Unique
10read_novelExon_chr12:97926387-97926390	chr12	97926387	97926390	10	Unique
10read_novelExon_chr12:97932017-97932020	chr12	97932017	97932020	10	Unique
10read_novelExon_chr15:63988384-63988538	chr15	63988384	63988538	10	Unique
10read_novelExon_chr15:63990926-63990987	chr15	63990926	63990987	10	Unique
10read_novelExon_chr15:63990926-63991134	chr15	63990926	63991134	10	Unique
10read_novelExon_chr15:63998972-63999030	chr15	63998972	63999030	10	Unique
10read_novelExon_chr15:64005960-64005963	chr15	64005960	64005963	10	Unique
10read_novelExon_chr4:144465114-144465125	chr4	144465114	144465125	10	Unique
10read_novelExon_chr6:158735254-158735300	chr6	158735254	158735300	10	Unique
10read_novelExon_chr6:73023218-73023350	chr6	73023218	73023350	10	Unique
10read_novelExon_chr6:73023224-73023339	chr6	73023224	73023339	10	Unique
10read_novelExon_chr6:73023266-73023274	chr6	73023266	73023274	10	Unique
10read_novelExon_chr6:73023327-73023365	chr6	73023327	73023365	10	Unique
10read_novelExon_chr6:73024425-73024434	chr6	73024425	73024434	10	Unique
10read_novelExon_chr6:73025305-73025312	chr6	73025305	73025312	10	Unique
10read_novelExon_chr6:73031139-73031144	chr6	73031139	73031144	10	Unique
10read_novelExon_chr6:73031891-73031896	chr6	73031891	73031896	10	Unique
10read_novelExon_chr6:73032041-73032049	chr6	73032041	73032049	10	Unique
10read_novelExon_chr6:73043311-73043340	chr6	73043311	73043340	10	Unique
10read_novelExon_chr6:73043346-73043475	chr6	73043346	73043475	10	Unique
10read_novelExon_chr6:73043399-73043495	chr6	73043399	73043495	10	Unique
10read_novelExon_chr6:73043408-73043471	chr6	73043408	73043471	10	Unique
10read_novelExon_chr6:73043413-73043433	chr6	73043413	73043433	10	Unique
10read_novelExon_chr6:73043448-73043483	chr6	73043448	73043483	10	Unique
10read_novelExon_chr6:73043470-73043497	chr6	73043470	73043497	10	Unique
10read_novelExon_chr6:73043476-73043495	chr6	73043476	73043495	10	Unique
10read_novelExon_chr6:73043484-73043529	chr6	73043484	73043529	10	Unique
10read_novelExon_chr6:73043512-73043529	chr6	73043512	73043529	10	Unique
1100read_novelExon_chr6:73023229-73023375	chr6	73023229	73023375	1100	cryptic
110read_novelExon_chr12:97889715-97889834	chr12	97889715	97889834	110	cryptic
110read_novelExon_chr6:73043329-73043370	chr6	73043329	73043370	110	Unique
1123read_novelExon_chr1:117957334-117957349	chr1	117957334	117957349	1123	cryptic
1130read_novelExon_chr6:73043302-73043486	chr6	73043302	73043486	1130	cryptic
1130read_novelExon_chr6:73043456-73043538	chr6	73043456	73043538	1130	cryptic
1130read_novelExon_chr6:73043512-73043538	chr6	73043512	73043538	1130	cryptic
1132read_novelExon_chr1:117957361-117957453	chr1	117957361	117957453	1132	cryptic
1135read_novelExon_chr1:117963197-117963271	chr1	117963197	117963271	1135	cryptic
113read_novelExon_chr6:73016972-73017004	chr6	73016972	73017004	113	Unique
113read_novelExon_chr6:73018359-73018362	chr6	73018359	73018362	113	Unique
1141read_novelExon_chr6:73043302-73043416	chr6	73043302	73043416	1141	cryptic
1178read_novelExon_chr6:73023266-73023375	chr6	73023266	73023375	1178	cryptic
117read_novelExon_chr1:117967129-117967132	chr1	117967129	117967132	117	Unique
117read_novelExon_chr6:73016937-73017073	chr6	73016937	73017073	117	cryptic
1188read_novelExon_chr1:117957962-117957964	chr1	117957962	117957964	1188	Unique
118read_novelExon_chr6:73043325-73043475	chr6	73043325	73043475	118	Unique
11read_novelExon_chr1:117944898-117944937	chr1	117944898	117944937	11	Unique
11read_novelExon_chr1:117944908-117945007	chr1	117944908	117945007	11	Unique
11read_novelExon_chr1:117944921-117944970	chr1	117944921	117944970	11	Unique
11read_novelExon_chr1:117944923-117944997	chr1	117944923	117944997	11	Unique
11read_novelExon_chr1:117944934-117944997	chr1	117944934	117944997	11	Unique
11read_novelExon_chr1:117944959-117944997	chr1	117944959	117944997	11	Unique
11read_novelExon_chr1:117945729-117945732	chr1	117945729	117945732	11	Unique
11read_novelExon_chr1:117948216-117948231	chr1	117948216	117948231	11	Unique
11read_novelExon_chr1:117948408-117948413	chr1	117948408	117948413	11	Unique
11read_novelExon_chr1:117956809-117956813	chr1	117956809	117956813	11	Unique
11read_novelExon_chr1:117961419-117961426	chr1	117961419	117961426	11	Unique
11read_novelExon_chr1:237580348-237580365	chr1	237580348	237580365	11	Unique
11read_novelExon_chr1:237580402-237580423	chr1	237580402	237580423	11	Unique
11read_novelExon_chr1:237586450-237586548	chr1	237586450	237586548	11	Unique
11read_novelExon_chr1:237608719-237608822	chr1	237608719	237608822	11	Unique
11read_novelExon_chr12:97887028-97887063	chr12	97887028	97887063	11	Unique
11read_novelExon_chr12:97887652-97887711	chr12	97887652	97887711	11	Unique
11read_novelExon_chr12:97889823-97889834	chr12	97889823	97889834	11	Unique
11read_novelExon_chr12:97915967-97915971	chr12	97915967	97915971	11	Unique
11read_novelExon_chr12:97920974-97920977	chr12	97920974	97920977	11	Unique
11read_novelExon_chr12:97924432-97924596	chr12	97924432	97924596	11	Unique
11read_novelExon_chr12:97924564-97924637	chr12	97924564	97924637	11	Unique
11read_novelExon_chr12:97946702-97946705	chr12	97946702	97946705	11	Unique
11read_novelExon_chr12:97947230-97947234	chr12	97947230	97947234	11	Unique
11read_novelExon_chr12:97954402-97954476	chr12	97954402	97954476	11	Unique
11read_novelExon_chr15:64005551-64005648	chr15	64005551	64005648	11	Unique
11read_novelExon_chr15:64005551-64005789	chr15	64005551	64005789	11	Unique
11read_novelExon_chr15:64005798-64005864	chr15	64005798	64005864	11	Unique
11read_novelExon_chr16:53878156-53878210	chr16	53878156	53878210	11	Unique
11read_novelExon_chr4:144464665-144464757	chr4	144464665	144464757	11	Unique
11read_novelExon_chr4:144464730-144464817	chr4	144464730	144464817	11	Unique
11read_novelExon_chr4:144464736-144464745	chr4	144464736	144464745	11	Unique
11read_novelExon_chr4:144465014-144465081	chr4	144465014	144465081	11	Unique
11read_novelExon_chr4:144465046-144465125	chr4	144465046	144465125	11	Unique
11read_novelExon_chr4:144465064-144465091	chr4	144465064	144465091	11	Unique
11read_novelExon_chr6:158735266-158735300	chr6	158735266	158735300	11	Unique
11read_novelExon_chr6:73001636-73001684	chr6	73001636	73001684	11	Unique
11read_novelExon_chr6:73006653-73006656	chr6	73006653	73006656	11	Unique
11read_novelExon_chr6:73007169-73007171	chr6	73007169	73007171	11	Unique
11read_novelExon_chr6:73009259-73009266	chr6	73009259	73009266	11	Unique
11read_novelExon_chr6:73020311-73020315	chr6	73020311	73020315	11	Unique
11read_novelExon_chr6:73022454-73022459	chr6	73022454	73022459	11	Unique
11read_novelExon_chr6:73026002-73026010	chr6	73026002	73026010	11	Unique
11read_novelExon_chr6:73026775-73026782	chr6	73026775	73026782	11	Unique
11read_novelExon_chr6:73029684-73029688	chr6	73029684	73029688	11	Unique
11read_novelExon_chr6:73043346-73043370	chr6	73043346	73043370	11	Unique
11read_novelExon_chr6:73043346-73043448	chr6	73043346	73043448	11	Unique
11read_novelExon_chr6:73043350-73043529	chr6	73043350	73043529	11	Unique
11read_novelExon_chr6:73043421-73043529	chr6	73043421	73043529	11	Unique
11read_novelExon_chr6:73043445-73043495	chr6	73043445	73043495	11	Unique
1218read_novelExon_chr6:73043525-73043538	chr6	73043525	73043538	1218	cryptic
121read_novelExon_chr1:117944807-117944934	chr1	117944807	117944934	121	cryptic
121read_novelExon_chr6:73043325-73043497	chr6	73043325	73043497	121	Unique
1227read_novelExon_chr6:73023208-73023228	chr6	73023208	73023228	1227	cryptic
122read_novelExon_chr6:73038481-73038485	chr6	73038481	73038485	122	Unique
1231read_novelExon_chr6:73038910-73038913	chr6	73038910	73038913	1231	Unique
123read_novelExon_chr1:117950033-117950051	chr1	117950033	117950051	123	Unique
1243read_novelExon_chr1:117948170-117948208	chr1	117948170	117948208	1243	cryptic
124read_novelExon_chr1:117944961-117945063	chr1	117944961	117945063	124	cryptic
124read_novelExon_chr6:73001699-73001749	chr6	73001699	73001749	124	cryptic
1250read_novelExon_chr1:117944896-117945063	chr1	117944896	117945063	1250	cryptic
126read_novelExon_chr1:117963190-117963205	chr1	117963190	117963205	126	cryptic
126read_novelExon_chr4:144464844-144464847	chr4	144464844	144464847	126	Unique
1273read_novelExon_chr6:73005645-73005669	chr6	73005645	73005669	1273	cryptic
12read_novelExon_chr1:117944807-117945010	chr1	117944807	117945010	12	Unique
12read_novelExon_chr1:117944896-117944934	chr1	117944896	117944934	12	Unique
12read_novelExon_chr1:117944908-117944934	chr1	117944908	117944934	12	Unique
12read_novelExon_chr1:117944923-117944934	chr1	117944923	117944934	12	Unique
12read_novelExon_chr1:117948231-117948255	chr1	117948231	117948255	12	Unique
12read_novelExon_chr1:117951094-117951098	chr1	117951094	117951098	12	Unique
12read_novelExon_chr1:117963188-117963238	chr1	117963188	117963238	12	Unique
12read_novelExon_chr1:117963308-117963314	chr1	117963308	117963314	12	Unique
12read_novelExon_chr1:117984868-117984947	chr1	117984868	117984947	12	Unique
12read_novelExon_chr1:117985462-117985466	chr1	117985462	117985466	12	Unique
12read_novelExon_chr1:117998281-117998284	chr1	117998281	117998284	12	Unique
12read_novelExon_chr1:237540622-237540681	chr1	237540622	237540681	12	Unique
12read_novelExon_chr1:237551384-237551452	chr1	237551384	237551452	12	Unique
12read_novelExon_chr1:237604641-237604783	chr1	237604641	237604783	12	Unique
12read_novelExon_chr1:237604718-237604783	chr1	237604718	237604783	12	Unique
12read_novelExon_chr1:237617690-237617747	chr1	237617690	237617747	12	Unique
12read_novelExon_chr1:237619949-237620035	chr1	237619949	237620035	12	Unique
12read_novelExon_chr12:97886954-97886982	chr12	97886954	97886982	12	Unique
12read_novelExon_chr12:97886958-97887043	chr12	97886958	97887043	12	Unique
12read_novelExon_chr12:97889802-97889834	chr12	97889802	97889834	12	Unique
12read_novelExon_chr12:97902623-97902626	chr12	97902623	97902626	12	Unique
12read_novelExon_chr12:97924432-97924500	chr12	97924432	97924500	12	Unique
12read_novelExon_chr12:97924432-97924521	chr12	97924432	97924521	12	Unique
12read_novelExon_chr12:97924546-97924637	chr12	97924546	97924637	12	Unique
12read_novelExon_chr12:97924594-97924637	chr12	97924594	97924637	12	Unique
12read_novelExon_chr12:97954574-97954606	chr12	97954574	97954606	12	Unique
12read_novelExon_chr15:63990926-63990998	chr15	63990926	63990998	12	Unique
12read_novelExon_chr15:64004973-64005052	chr15	64004973	64005052	12	Unique
12read_novelExon_chr15:64004973-64005062	chr15	64004973	64005062	12	Unique
12read_novelExon_chr15:64005551-64005606	chr15	64005551	64005606	12	Unique
12read_novelExon_chr15:64005662-64005864	chr15	64005662	64005864	12	Unique
12read_novelExon_chr15:64005832-64005864	chr15	64005832	64005864	12	Unique
12read_novelExon_chr15:64008500-64008515	chr15	64008500	64008515	12	Unique
12read_novelExon_chr4:144465007-144465091	chr4	144465007	144465091	12	Unique
12read_novelExon_chr6:73016937-73017004	chr6	73016937	73017004	12	Unique
12read_novelExon_chr6:73022340-73022346	chr6	73022340	73022346	12	Unique
12read_novelExon_chr6:73026473-73026478	chr6	73026473	73026478	12	Unique
12read_novelExon_chr6:73043346-73043483	chr6	73043346	73043483	12	Unique
12read_novelExon_chr6:73043346-73043495	chr6	73043346	73043495	12	Unique
12read_novelExon_chr6:73043346-73043497	chr6	73043346	73043497	12	Unique
12read_novelExon_chr6:73043390-73043499	chr6	73043390	73043499	12	Unique
12read_novelExon_chr6:73043399-73043433	chr6	73043399	73043433	12	Unique
12read_novelExon_chr6:73043399-73043486	chr6	73043399	73043486	12	Unique
12read_novelExon_chr6:73043445-73043508	chr6	73043445	73043508	12	Unique
12read_novelExon_chr6:73043470-73043529	chr6	73043470	73043529	12	Unique
133read_novelExon_chr1:237580348-237580418	chr1	237580348	237580418	133	cryptic
134read_novelExon_chr6:73026943-73026946	chr6	73026943	73026946	134	Unique
134read_novelExon_chr6:73043325-73043386	chr6	73043325	73043386	134	Unique
134read_novelExon_chr6:73043325-73043429	chr6	73043325	73043429	134	Unique
1351read_novelExon_chr6:73023333-73023375	chr6	73023333	73023375	1351	cryptic
135read_novelExon_chr1:237550578-237550634	chr1	237550578	237550634	135	Unique
136read_novelExon_chr1:117955845-117955848	chr1	117955845	117955848	136	Unique
136read_novelExon_chr1:117957473-117957479	chr1	117957473	117957479	136	Unique
136read_novelExon_chr6:73016960-73017041	chr6	73016960	73017041	136	cryptic
136read_novelExon_chr6:73043530-73043538	chr6	73043530	73043538	136	cryptic
1382read_novelExon_chr1:117950033-117950054	chr1	117950033	117950054	1382	Unique
138read_novelExon_chr6:73043924-73043965	chr6	73043924	73043965	138	Unique
139read_novelExon_chr1:117949230-117949234	chr1	117949230	117949234	139	Unique
139read_novelExon_chr4:144464730-144464799	chr4	144464730	144464799	139	Unique
13read_novelExon_chr1:117944908-117944997	chr1	117944908	117944997	13	Unique
13read_novelExon_chr1:117944980-117944997	chr1	117944980	117944997	13	Unique
13read_novelExon_chr1:117946035-117946040	chr1	117946035	117946040	13	Unique
13read_novelExon_chr1:117948180-117948231	chr1	117948180	117948231	13	Unique
13read_novelExon_chr1:117948194-117948255	chr1	117948194	117948255	13	Unique
13read_novelExon_chr1:117948882-117948886	chr1	117948882	117948886	13	Unique
13read_novelExon_chr1:117957356-117957438	chr1	117957356	117957438	13	Unique
13read_novelExon_chr1:237552142-237552145	chr1	237552142	237552145	13	Unique
13read_novelExon_chr12:97887753-97887780	chr12	97887753	97887780	13	Unique
13read_novelExon_chr12:97891885-97891888	chr12	97891885	97891888	13	Unique
13read_novelExon_chr12:97924607-97924637	chr12	97924607	97924637	13	Unique
13read_novelExon_chr12:97929593-97929598	chr12	97929593	97929598	13	Unique
13read_novelExon_chr15:63988322-63988378	chr15	63988322	63988378	13	Unique
13read_novelExon_chr15:63990926-63990994	chr15	63990926	63990994	13	Unique
13read_novelExon_chr15:63991183-63991195	chr15	63991183	63991195	13	Unique
13read_novelExon_chr15:64008500-64008574	chr15	64008500	64008574	13	Unique
13read_novelExon_chr16:53878189-53878210	chr16	53878189	53878210	13	Unique
13read_novelExon_chr16:53922743-53922772	chr16	53922743	53922772	13	Unique
13read_novelExon_chr4:144464665-144464738	chr4	144464665	144464738	13	Unique
13read_novelExon_chr4:144464722-144464738	chr4	144464722	144464738	13	Unique
13read_novelExon_chr4:144465005-144465140	chr4	144465005	144465140	13	Unique
13read_novelExon_chr4:144465077-144465125	chr4	144465077	144465125	13	Unique
13read_novelExon_chr4:144465102-144465125	chr4	144465102	144465125	13	Unique
13read_novelExon_chr6:73005469-73005669	chr6	73005469	73005669	13	Unique
13read_novelExon_chr6:73007415-73007421	chr6	73007415	73007421	13	Unique
13read_novelExon_chr6:73014889-73014893	chr6	73014889	73014893	13	Unique
13read_novelExon_chr6:73016535-73016538	chr6	73016535	73016538	13	Unique
13read_novelExon_chr6:73016977-73017004	chr6	73016977	73017004	13	Unique
13read_novelExon_chr6:73023234-73023339	chr6	73023234	73023339	13	Unique
13read_novelExon_chr6:73030244-73030247	chr6	73030244	73030247	13	Unique
13read_novelExon_chr6:73030653-73030657	chr6	73030653	73030657	13	Unique
13read_novelExon_chr6:73041573-73041578	chr6	73041573	73041578	13	Unique
13read_novelExon_chr6:73043399-73043416	chr6	73043399	73043416	13	Unique
13read_novelExon_chr6:73043476-73043529	chr6	73043476	73043529	13	Unique
141read_novelExon_chr1:117963248-117963271	chr1	117963248	117963271	141	cryptic
141read_novelExon_chr6:73022025-73022030	chr6	73022025	73022030	141	Unique
142read_novelExon_chr6:73043325-73043495	chr6	73043325	73043495	142	Unique
1430read_novelExon_chr6:73023324-73023375	chr6	73023324	73023375	1430	cryptic
143read_novelExon_chr6:73043329-73043497	chr6	73043329	73043497	143	Unique
14459read_novelExon_chr6:73017029-73017073	chr6	73017029	73017073	14459	cryptic
1445read_novelExon_chr6:73022514-73022517	chr6	73022514	73022517	1445	Unique
144read_novelExon_chr6:73001649-73001749	chr6	73001649	73001749	144	cryptic
145read_novelExon_chr1:117948229-117948267	chr1	117948229	117948267	145	cryptic
146read_novelExon_chr1:117945042-117945063	chr1	117945042	117945063	146	cryptic
146read_novelExon_chr12:97924432-97924445	chr12	97924432	97924445	146	Unique
1490read_novelExon_chr6:73017042-73017073	chr6	73017042	73017073	1490	cryptic
14read_novelExon_chr1:117944807-117945007	chr1	117944807	117945007	14	Unique
14read_novelExon_chr1:117944923-117945010	chr1	117944923	117945010	14	Unique
14read_novelExon_chr1:117945207-117945212	chr1	117945207	117945212	14	Unique
14read_novelExon_chr1:117948582-117948587	chr1	117948582	117948587	14	Unique
14read_novelExon_chr1:118003145-118003234	chr1	118003145	118003234	14	Unique
14read_novelExon_chr1:237551439-237551483	chr1	237551439	237551483	14	Unique
14read_novelExon_chr1:237580346-237580394	chr1	237580346	237580394	14	Unique
14read_novelExon_chr1:237604652-237604783	chr1	237604652	237604783	14	Unique
14read_novelExon_chr1:237608700-237608744	chr1	237608700	237608744	14	Unique
14read_novelExon_chr1:237608764-237608822	chr1	237608764	237608822	14	Unique
14read_novelExon_chr1:237619899-237619933	chr1	237619899	237619933	14	Unique
14read_novelExon_chr1:237619993-237620035	chr1	237619993	237620035	14	Unique
14read_novelExon_chr1:237632406-237632487	chr1	237632406	237632487	14	Unique
14read_novelExon_chr12:97896830-97896833	chr12	97896830	97896833	14	Unique
14read_novelExon_chr12:97904306-97904309	chr12	97904306	97904309	14	Unique
14read_novelExon_chr12:97924580-97924637	chr12	97924580	97924637	14	Unique
14read_novelExon_chr12:97954574-97954804	chr12	97954574	97954804	14	Unique
14read_novelExon_chr12:97954678-97954825	chr12	97954678	97954825	14	Unique
14read_novelExon_chr15:64005706-64005864	chr15	64005706	64005864	14	Unique
14read_novelExon_chr16:53922743-53922811	chr16	53922743	53922811	14	Unique
14read_novelExon_chr4:144464724-144464745	chr4	144464724	144464745	14	Unique
14read_novelExon_chr6:73022022-73022073	chr6	73022022	73022073	14	Unique
14read_novelExon_chr6:73023218-73023251	chr6	73023218	73023251	14	Unique
14read_novelExon_chr6:73023218-73023312	chr6	73023218	73023312	14	Unique
14read_novelExon_chr6:73023234-73023274	chr6	73023234	73023274	14	Unique
14read_novelExon_chr6:73043448-73043495	chr6	73043448	73043495	14	Unique
1508read_novelExon_chr6:73043302-73043433	chr6	73043302	73043433	1508	cryptic
1509read_novelExon_chr1:117955857-117955862	chr1	117955857	117955862	1509	Unique
150read_novelExon_chr6:73008843-73008880	chr6	73008843	73008880	150	Unique
151read_novelExon_chr6:73043329-73043475	chr6	73043329	73043475	151	Unique
153read_novelExon_chr1:117944885-117944997	chr1	117944885	117944997	153	Unique
15429read_novelExon_chr12:97886303-97886384	chr12	97886303	97886384	15429	cryptic
155read_novelExon_chr4:144464799-144464810	chr4	144464799	144464810	155	cryptic
1563read_novelExon_chr6:73023309-73023375	chr6	73023309	73023375	1563	cryptic
1589read_novelExon_chr6:73021225-73021229	chr6	73021225	73021229	1589	Unique
158read_novelExon_chr6:73016960-73017035	chr6	73016960	73017035	158	cryptic
1598read_novelExon_chr6:73019983-73019986	chr6	73019983	73019986	1598	Unique
15read_novelExon_chr1:117944889-117944997	chr1	117944889	117944997	15	Unique
15read_novelExon_chr1:117944898-117944979	chr1	117944898	117944979	15	Unique
15read_novelExon_chr1:117957412-117957448	chr1	117957412	117957448	15	Unique
15read_novelExon_chr1:118003110-118003169	chr1	118003110	118003169	15	Unique
15read_novelExon_chr1:237551386-237551398	chr1	237551386	237551398	15	Unique
15read_novelExon_chr1:237604618-237604708	chr1	237604618	237604708	15	Unique
15read_novelExon_chr12:97886303-97886342	chr12	97886303	97886342	15	Unique
15read_novelExon_chr12:97886303-97886386	chr12	97886303	97886386	15	Unique
15read_novelExon_chr12:97886954-97887046	chr12	97886954	97887046	15	Unique
15read_novelExon_chr12:97886967-97887063	chr12	97886967	97887063	15	Unique
15read_novelExon_chr12:97887652-97887746	chr12	97887652	97887746	15	Unique
15read_novelExon_chr12:97954574-97954759	chr12	97954574	97954759	15	Unique
15read_novelExon_chr15:63988322-63988444	chr15	63988322	63988444	15	Unique
15read_novelExon_chr15:63990926-63991132	chr15	63990926	63991132	15	Unique
15read_novelExon_chr15:63990926-63991137	chr15	63990926	63991137	15	Unique
15read_novelExon_chr15:64005788-64005864	chr15	64005788	64005864	15	Unique
15read_novelExon_chr15:64008500-64008563	chr15	64008500	64008563	15	Unique
15read_novelExon_chr15:64008614-64008654	chr15	64008614	64008654	15	Unique
15read_novelExon_chr16:53883237-53883241	chr16	53883237	53883241	15	Unique
15read_novelExon_chr4:144465012-144465076	chr4	144465012	144465076	15	Unique
15read_novelExon_chr6:73001636-73001737	chr6	73001636	73001737	15	Unique
15read_novelExon_chr6:73001690-73001749	chr6	73001690	73001749	15	Unique
15read_novelExon_chr6:73017022-73017085	chr6	73017022	73017085	15	Unique
15read_novelExon_chr6:73023208-73023391	chr6	73023208	73023391	15	Unique
15read_novelExon_chr6:73042591-73042595	chr6	73042591	73042595	15	Unique
15read_novelExon_chr6:73043331-73043499	chr6	73043331	73043499	15	Unique
15read_novelExon_chr6:73043346-73043433	chr6	73043346	73043433	15	Unique
1609read_novelExon_chr6:73023306-73023375	chr6	73023306	73023375	1609	cryptic
1623read_novelExon_chr6:73008790-73008873	chr6	73008790	73008873	1623	Unique
1628read_novelExon_chr6:73023346-73023375	chr6	73023346	73023375	1628	cryptic
1628read_novelExon_chr6:73043476-73043538	chr6	73043476	73043538	1628	cryptic
162read_novelExon_chr6:73029860-73029866	chr6	73029860	73029866	162	Unique
163read_novelExon_chr1:117957361-117957450	chr1	117957361	117957450	163	Unique
1645read_novelExon_chr1:117945025-117945063	chr1	117945025	117945063	1645	cryptic
1654read_novelExon_chr6:73029862-73029866	chr6	73029862	73029866	1654	Unique
1659read_novelExon_chr6:73043399-73043538	chr6	73043399	73043538	1659	cryptic
1670read_novelExon_chr6:73043496-73043538	chr6	73043496	73043538	1670	cryptic
1678read_novelExon_chr1:117944889-117945063	chr1	117944889	117945063	1678	cryptic
1679read_novelExon_chr1:117944944-117945063	chr1	117944944	117945063	1679	cryptic
168read_novelExon_chr1:117944885-117944934	chr1	117944885	117944934	168	Unique
168read_novelExon_chr6:73017164-73017168	chr6	73017164	73017168	168	Unique
1697read_novelExon_chr1:117945001-117945063	chr1	117945001	117945063	1697	cryptic
169read_novelExon_chr6:73016980-73017073	chr6	73016980	73017073	169	cryptic
169read_novelExon_chr6:73043325-73043416	chr6	73043325	73043416	169	Unique
169read_novelExon_chr6:73043329-73043495	chr6	73043329	73043495	169	Unique
16read_novelExon_chr1:117944894-117945007	chr1	117944894	117945007	16	Unique
16read_novelExon_chr1:117944911-117944934	chr1	117944911	117944934	16	Unique
16read_novelExon_chr1:117944911-117944997	chr1	117944911	117944997	16	Unique
16read_novelExon_chr1:117944944-117945007	chr1	117944944	117945007	16	Unique
16read_novelExon_chr1:117944944-117945010	chr1	117944944	117945010	16	Unique
16read_novelExon_chr1:117945951-117945955	chr1	117945951	117945955	16	Unique
16read_novelExon_chr1:117948199-117948271	chr1	117948199	117948271	16	Unique
16read_novelExon_chr1:117957338-117957349	chr1	117957338	117957349	16	Unique
16read_novelExon_chr1:117963188-117963256	chr1	117963188	117963256	16	Unique
16read_novelExon_chr1:237540622-237540631	chr1	237540622	237540631	16	Unique
16read_novelExon_chr1:237540622-237540716	chr1	237540622	237540716	16	Unique
16read_novelExon_chr1:237553355-237553358	chr1	237553355	237553358	16	Unique
16read_novelExon_chr12:97886343-97886384	chr12	97886343	97886384	16	Unique
16read_novelExon_chr12:97887668-97887746	chr12	97887668	97887746	16	Unique
16read_novelExon_chr12:97888010-97888013	chr12	97888010	97888013	16	Unique
16read_novelExon_chr12:97889739-97889834	chr12	97889739	97889834	16	Unique
16read_novelExon_chr12:97889807-97889834	chr12	97889807	97889834	16	Unique
16read_novelExon_chr12:97954314-97954359	chr12	97954314	97954359	16	Unique
16read_novelExon_chr15:63988322-63988348	chr15	63988322	63988348	16	Unique
16read_novelExon_chr15:63991128-63991195	chr15	63991128	63991195	16	Unique
16read_novelExon_chr15:64004973-64005040	chr15	64004973	64005040	16	Unique
16read_novelExon_chr15:64005551-64005601	chr15	64005551	64005601	16	Unique
16read_novelExon_chr4:144464678-144464740	chr4	144464678	144464740	16	Unique
16read_novelExon_chr4:144464730-144464757	chr4	144464730	144464757	16	Unique
16read_novelExon_chr4:144465014-144465076	chr4	144465014	144465076	16	Unique
16read_novelExon_chr4:144465035-144465125	chr4	144465035	144465125	16	Unique
16read_novelExon_chr6:158735205-158735300	chr6	158735205	158735300	16	Unique
16read_novelExon_chr6:73017027-73017049	chr6	73017027	73017049	16	Unique
16read_novelExon_chr6:73020662-73020666	chr6	73020662	73020666	16	Unique
16read_novelExon_chr6:73023224-73023274	chr6	73023224	73023274	16	Unique
16read_novelExon_chr6:73025530-73025534	chr6	73025530	73025534	16	Unique
16read_novelExon_chr6:73043346-73043386	chr6	73043346	73043386	16	Unique
16read_novelExon_chr6:73043408-73043427	chr6	73043408	73043427	16	Unique
171read_novelExon_chr6:73016960-73017030	chr6	73016960	73017030	171	cryptic
172read_novelExon_chr6:73041889-73041892	chr6	73041889	73041892	172	Unique
17340read_novelExon_chr1:117944885-117945063	chr1	117944885	117945063	17340	cryptic
173read_novelExon_chr6:73032485-73032489	chr6	73032485	73032489	173	Unique
17read_novelExon_chr1:117944807-117944997	chr1	117944807	117944997	17	Unique
17read_novelExon_chr1:117944921-117944983	chr1	117944921	117944983	17	Unique
17read_novelExon_chr1:117945174-117945179	chr1	117945174	117945179	17	Unique
17read_novelExon_chr1:117945192-117945196	chr1	117945192	117945196	17	Unique
17read_novelExon_chr1:117949832-117949836	chr1	117949832	117949836	17	Unique
17read_novelExon_chr1:117957356-117957408	chr1	117957356	117957408	17	Unique
17read_novelExon_chr1:117957364-117957448	chr1	117957364	117957448	17	Unique
17read_novelExon_chr1:237551386-237551467	chr1	237551386	237551467	17	Unique
17read_novelExon_chr1:237586501-237586548	chr1	237586501	237586548	17	Unique
17read_novelExon_chr1:237619990-237620035	chr1	237619990	237620035	17	Unique
17read_novelExon_chr12:97888529-97888659	chr12	97888529	97888659	17	Unique
17read_novelExon_chr12:97954314-97954388	chr12	97954314	97954388	17	Unique
17read_novelExon_chr12:97954425-97954476	chr12	97954425	97954476	17	Unique
17read_novelExon_chr15:64004973-64005074	chr15	64004973	64005074	17	Unique
17read_novelExon_chr15:64005063-64005094	chr15	64005063	64005094	17	Unique
17read_novelExon_chr16:53878845-53878998	chr16	53878845	53878998	17	Unique
17read_novelExon_chr4:144464665-144464784	chr4	144464665	144464784	17	Unique
17read_novelExon_chr4:144464758-144464784	chr4	144464758	144464784	17	Unique
17read_novelExon_chr4:144465105-144465125	chr4	144465105	144465125	17	Unique
17read_novelExon_chr6:158726969-158726974	chr6	158726969	158726974	17	Unique
17read_novelExon_chr6:72993758-72993821	chr6	72993758	72993821	17	Unique
17read_novelExon_chr6:73009305-73009309	chr6	73009305	73009309	17	Unique
17read_novelExon_chr6:73020360-73020365	chr6	73020360	73020365	17	Unique
17read_novelExon_chr6:73023218-73023319	chr6	73023218	73023319	17	Unique
17read_novelExon_chr6:73023309-73023339	chr6	73023309	73023339	17	Unique
17read_novelExon_chr6:73038368-73038377	chr6	73038368	73038377	17	Unique
17read_novelExon_chr6:73043311-73043393	chr6	73043311	73043393	17	Unique
17read_novelExon_chr6:73043331-73043427	chr6	73043331	73043427	17	Unique
17read_novelExon_chr6:73043445-73043497	chr6	73043445	73043497	17	Unique
17read_novelExon_chr6:73043448-73043497	chr6	73043448	73043497	17	Unique
180read_novelExon_chr6:73043329-73043429	chr6	73043329	73043429	180	Unique
186read_novelExon_chr6:73023519-73023522	chr6	73023519	73023522	186	Unique
186read_novelExon_chr6:73043325-73043486	chr6	73043325	73043486	186	Unique
186read_novelExon_chr6:73043329-73043386	chr6	73043329	73043386	186	Unique
18read_novelExon_chr1:117944805-117944970	chr1	117944805	117944970	18	Unique
18read_novelExon_chr1:117945001-117945010	chr1	117945001	117945010	18	Unique
18read_novelExon_chr1:117945769-117945772	chr1	117945769	117945772	18	Unique
18read_novelExon_chr1:117948081-117948087	chr1	117948081	117948087	18	Unique
18read_novelExon_chr1:117956998-117957048	chr1	117956998	117957048	18	Unique
18read_novelExon_chr1:117957338-117957360	chr1	117957338	117957360	18	Unique
18read_novelExon_chr1:117957422-117957448	chr1	117957422	117957448	18	Unique
18read_novelExon_chr1:117976676-117976679	chr1	117976676	117976679	18	Unique
18read_novelExon_chr12:97889762-97889834	chr12	97889762	97889834	18	Unique
18read_novelExon_chr12:97933403-97933407	chr12	97933403	97933407	18	Unique
18read_novelExon_chr12:97954702-97954825	chr12	97954702	97954825	18	Unique
18read_novelExon_chr15:64005551-64005570	chr15	64005551	64005570	18	Unique
18read_novelExon_chr15:64005551-64005581	chr15	64005551	64005581	18	Unique
18read_novelExon_chr15:64005551-64005737	chr15	64005551	64005737	18	Unique
18read_novelExon_chr15:64005714-64005864	chr15	64005714	64005864	18	Unique
18read_novelExon_chr15:64007960-64007963	chr15	64007960	64007963	18	Unique
18read_novelExon_chr15:64008500-64008549	chr15	64008500	64008549	18	Unique
18read_novelExon_chr15:64008500-64008599	chr15	64008500	64008599	18	Unique
18read_novelExon_chr4:144465012-144465083	chr4	144465012	144465083	18	Unique
18read_novelExon_chr6:73011674-73011679	chr6	73011674	73011679	18	Unique
18read_novelExon_chr6:73016906-73016916	chr6	73016906	73016916	18	Unique
18read_novelExon_chr6:73040379-73040383	chr6	73040379	73040383	18	Unique
18read_novelExon_chr6:73043311-73043471	chr6	73043311	73043471	18	Unique
18read_novelExon_chr6:73043448-73043486	chr6	73043448	73043486	18	Unique
18read_novelExon_chr6:73043515-73043529	chr6	73043515	73043529	18	Unique
1900read_novelExon_chr6:73043470-73043538	chr6	73043470	73043538	1900	cryptic
190read_novelExon_chr12:97902608-97902612	chr12	97902608	97902612	190	Unique
1911read_novelExon_chr1:117945022-117945063	chr1	117945022	117945063	1911	cryptic
191read_novelExon_chr1:117983936-117984132	chr1	117983936	117984132	191	Unique
192read_novelExon_chr6:73030945-73030950	chr6	73030945	73030950	192	Unique
192read_novelExon_chr6:73042693-73042696	chr6	73042693	73042696	192	Unique
1941read_novelExon_chr6:73016960-73017004	chr6	73016960	73017004	1941	cryptic
194read_novelExon_chr1:117960439-117960441	chr1	117960439	117960441	194	Unique
196read_novelExon_chr1:117963190-117963207	chr1	117963190	117963207	196	cryptic
196read_novelExon_chr1:117967349-117967352	chr1	117967349	117967352	196	Unique
197read_novelExon_chr1:117984852-117984870	chr1	117984852	117984870	197	cryptic
199read_novelExon_chr6:73042893-73042896	chr6	73042893	73042896	199	Unique
19read_novelExon_chr1:117955469-117955473	chr1	117955469	117955473	19	Unique
19read_novelExon_chr1:237548119-237548122	chr1	237548119	237548122	19	Unique
19read_novelExon_chr1:237551414-237551483	chr1	237551414	237551483	19	Unique
19read_novelExon_chr1:237551458-237551483	chr1	237551458	237551483	19	Unique
19read_novelExon_chr12:97945266-97945270	chr12	97945266	97945270	19	Unique
19read_novelExon_chr12:97954574-97954790	chr12	97954574	97954790	19	Unique
19read_novelExon_chr12:97954724-97954825	chr12	97954724	97954825	19	Unique
19read_novelExon_chr12:97954787-97954825	chr12	97954787	97954825	19	Unique
19read_novelExon_chr15:64005704-64005864	chr15	64005704	64005864	19	Unique
19read_novelExon_chr15:64008500-64008543	chr15	64008500	64008543	19	Unique
19read_novelExon_chr6:73024030-73024034	chr6	73024030	73024034	19	Unique
19read_novelExon_chr6:73043445-73043475	chr6	73043445	73043475	19	Unique
19read_novelExon_chr6:73043445-73043483	chr6	73043445	73043483	19	Unique
19read_novelExon_chr6:73043456-73043486	chr6	73043456	73043486	19	Unique
19read_novelExon_chr6:73043509-73043529	chr6	73043509	73043529	19	Unique
200read_novelExon_chr6:73043329-73043416	chr6	73043329	73043416	200	Unique
2011read_novelExon_chr6:73023224-73023375	chr6	73023224	73023375	2011	cryptic
202read_novelExon_chr6:73029810-73029819	chr6	73029810	73029819	202	Unique
2079read_novelExon_chr6:73043506-73043538	chr6	73043506	73043538	2079	cryptic
207read_novelExon_chr12:97927803-97927806	chr12	97927803	97927806	207	Unique
209read_novelExon_chr12:97929595-97929598	chr12	97929595	97929598	209	Unique
209read_novelExon_chr4:144464700-144464810	chr4	144464700	144464810	209	cryptic
20read_novelExon_chr1:117944944-117944997	chr1	117944944	117944997	20	Unique
20read_novelExon_chr1:117957356-117957378	chr1	117957356	117957378	20	Unique
20read_novelExon_chr1:117957433-117957448	chr1	117957433	117957448	20	Unique
20read_novelExon_chr1:237580348-237580375	chr1	237580348	237580375	20	cryptic
20read_novelExon_chr1:237590410-237590414	chr1	237590410	237590414	20	Unique
20read_novelExon_chr12:97888472-97888528	chr12	97888472	97888528	20	cryptic
20read_novelExon_chr12:97913267-97913270	chr12	97913267	97913270	20	Unique
20read_novelExon_chr16:53889906-53889910	chr16	53889906	53889910	20	Unique
20read_novelExon_chr16:53913765-53913899	chr16	53913765	53913899	20	cryptic
20read_novelExon_chr4:144464678-144464799	chr4	144464678	144464799	20	Unique
20read_novelExon_chr4:144465075-144465125	chr4	144465075	144465125	20	Unique
20read_novelExon_chr6:72987844-72987848	chr6	72987844	72987848	20	Unique
20read_novelExon_chr6:73016557-73016560	chr6	73016557	73016560	20	Unique
20read_novelExon_chr6:73023214-73023319	chr6	73023214	73023319	20	Unique
20read_novelExon_chr6:73023218-73023249	chr6	73023218	73023249	20	Unique
20read_novelExon_chr6:73023344-73023365	chr6	73023344	73023365	20	Unique
20read_novelExon_chr6:73023355-73023365	chr6	73023355	73023365	20	Unique
20read_novelExon_chr6:73024335-73024427	chr6	73024335	73024427	20	Unique
20read_novelExon_chr6:73031639-73031643	chr6	73031639	73031643	20	Unique
20read_novelExon_chr6:73043399-73043529	chr6	73043399	73043529	20	Unique
20read_novelExon_chr6:73043437-73043499	chr6	73043437	73043499	20	Unique
2110read_novelExon_chr6:73022486-73022490	chr6	73022486	73022490	2110	Unique
215read_novelExon_chr1:117944952-117945063	chr1	117944952	117945063	215	cryptic
217read_novelExon_chr6:73043325-73043433	chr6	73043325	73043433	217	Unique
2194read_novelExon_chr6:73043448-73043538	chr6	73043448	73043538	2194	cryptic
21read_novelExon_chr1:117944894-117945010	chr1	117944894	117945010	21	Unique
21read_novelExon_chr1:237550578-237550636	chr1	237550578	237550636	21	Unique
21read_novelExon_chr1:237580365-237580423	chr1	237580365	237580423	21	cryptic
21read_novelExon_chr1:237608797-237608822	chr1	237608797	237608822	21	cryptic
21read_novelExon_chr1:237617690-237617751	chr1	237617690	237617751	21	cryptic
21read_novelExon_chr11:92042769-92042991	chr11	92042769	92042991	21	Unique
21read_novelExon_chr12:97886246-97886384	chr12	97886246	97886384	21	cryptic
21read_novelExon_chr12:97887652-97887662	chr12	97887652	97887662	21	cryptic
21read_novelExon_chr12:97888472-97888494	chr12	97888472	97888494	21	cryptic
21read_novelExon_chr12:97924602-97924637	chr12	97924602	97924637	21	cryptic
21read_novelExon_chr12:97929580-97929583	chr12	97929580	97929583	21	Unique
21read_novelExon_chr12:97954314-97954348	chr12	97954314	97954348	21	cryptic
21read_novelExon_chr15:63990926-63990968	chr15	63990926	63990968	21	cryptic
21read_novelExon_chr15:64005551-64005644	chr15	64005551	64005644	21	cryptic
21read_novelExon_chr4:144464734-144464766	chr4	144464734	144464766	21	Unique
21read_novelExon_chr4:144465014-144465083	chr4	144465014	144465083	21	Unique
21read_novelExon_chr4:144465026-144465125	chr4	144465026	144465125	21	Unique
21read_novelExon_chr6:73019216-73019222	chr6	73019216	73019222	21	Unique
21read_novelExon_chr6:73023214-73023333	chr6	73023214	73023333	21	Unique
21read_novelExon_chr6:73028946-73028952	chr6	73028946	73028952	21	Unique
21read_novelExon_chr6:73043346-73043429	chr6	73043346	73043429	21	Unique
21read_novelExon_chr6:73043346-73043486	chr6	73043346	73043486	21	Unique
220read_novelExon_chr6:73043384-73043538	chr6	73043384	73043538	220	cryptic
222read_novelExon_chr6:73017842-73017846	chr6	73017842	73017846	222	Unique
223read_novelExon_chr6:73042682-73042687	chr6	73042682	73042687	223	Unique
228read_novelExon_chr6:73008790-73008853	chr6	73008790	73008853	228	Unique
229read_novelExon_chr1:117984852-117984933	chr1	117984852	117984933	229	cryptic
22read_novelExon_chr1:117944898-117945010	chr1	117944898	117945010	22	Unique
22read_novelExon_chr1:117948642-117948646	chr1	117948642	117948646	22	Unique
22read_novelExon_chr1:117955847-117955850	chr1	117955847	117955850	22	Unique
22read_novelExon_chr1:117957343-117957367	chr1	117957343	117957367	22	Unique
22read_novelExon_chr1:117984885-117984947	chr1	117984885	117984947	22	cryptic
22read_novelExon_chr1:237584098-237584102	chr1	237584098	237584102	22	Unique
22read_novelExon_chr12:97954745-97954825	chr12	97954745	97954825	22	cryptic
22read_novelExon_chr15:64008500-64008545	chr15	64008500	64008545	22	cryptic
22read_novelExon_chr4:144464734-144464745	chr4	144464734	144464745	22	Unique
22read_novelExon_chr6:73016960-73016968	chr6	73016960	73016968	22	cryptic
22read_novelExon_chr6:73023218-73023237	chr6	73023218	73023237	22	Unique
22read_novelExon_chr6:73024644-73024649	chr6	73024644	73024649	22	Unique
22read_novelExon_chr6:73024994-73024998	chr6	73024994	73024998	22	Unique
22read_novelExon_chr6:73032627-73032631	chr6	73032627	73032631	22	Unique
22read_novelExon_chr6:73042564-73042572	chr6	73042564	73042572	22	Unique
230read_novelExon_chr4:144465012-144465125	chr4	144465012	144465125	230	Unique
231read_novelExon_chr6:73027172-73027176	chr6	73027172	73027176	231	Unique
232read_novelExon_chr6:73043329-73043486	chr6	73043329	73043486	232	Unique
2330read_novelExon_chr6:73023234-73023375	chr6	73023234	73023375	2330	cryptic
2333read_novelExon_chr4:144464722-144464810	chr4	144464722	144464810	2333	cryptic
233read_novelExon_chr4:144464661-144464740	chr4	144464661	144464740	233	cryptic
239read_novelExon_chr1:117944938-117945063	chr1	117944938	117945063	239	cryptic
23read_novelExon_chr1:117944885-117944937	chr1	117944885	117944937	23	Unique
23read_novelExon_chr1:237540660-237540735	chr1	237540660	237540735	23	cryptic
23read_novelExon_chr1:237619899-237620021	chr1	237619899	237620021	23	cryptic
23read_novelExon_chr12:97886756-97886759	chr12	97886756	97886759	23	Unique
23read_novelExon_chr12:97887047-97887063	chr12	97887047	97887063	23	cryptic
23read_novelExon_chr12:97924432-97924465	chr12	97924432	97924465	23	Unique
23read_novelExon_chr12:97924432-97924480	chr12	97924432	97924480	23	Unique
23read_novelExon_chr12:97924522-97924637	chr12	97924522	97924637	23	cryptic
23read_novelExon_chr12:97954349-97954476	chr12	97954349	97954476	23	cryptic
23read_novelExon_chr12:97954452-97954476	chr12	97954452	97954476	23	cryptic
23read_novelExon_chr15:64005551-64005715	chr15	64005551	64005715	23	cryptic
23read_novelExon_chr15:64005551-64005726	chr15	64005551	64005726	23	cryptic
23read_novelExon_chr4:144465014-144465045	chr4	144465014	144465045	23	Unique
23read_novelExon_chr6:73001677-73001749	chr6	73001677	73001749	23	cryptic
23read_novelExon_chr6:73009081-73009084	chr6	73009081	73009084	23	Unique
23read_novelExon_chr6:73023369-73023375	chr6	73023369	73023375	23	cryptic
23read_novelExon_chr6:73043311-73043525	chr6	73043311	73043525	23	Unique
23read_novelExon_chr6:73043506-73043529	chr6	73043506	73043529	23	Unique
242read_novelExon_chr1:117963190-117963201	chr1	117963190	117963201	242	cryptic
243read_novelExon_chr6:73024521-73024524	chr6	73024521	73024524	243	Unique
2476read_novelExon_chr6:73043515-73043538	chr6	73043515	73043538	2476	cryptic
248read_novelExon_chr15:64008500-64008602	chr15	64008500	64008602	248	cryptic
249read_novelExon_chr1:117944821-117944858	chr1	117944821	117944858	249	Unique
24read_novelExon_chr1:117944889-117944934	chr1	117944889	117944934	24	Unique
24read_novelExon_chr1:117960409-117960412	chr1	117960409	117960412	24	Unique
24read_novelExon_chr12:97886303-97886388	chr12	97886303	97886388	24	Unique
24read_novelExon_chr12:97887652-97887767	chr12	97887652	97887767	24	cryptic
24read_novelExon_chr12:97888472-97888491	chr12	97888472	97888491	24	cryptic
24read_novelExon_chr12:97898611-97898614	chr12	97898611	97898614	24	Unique
24read_novelExon_chr12:97924481-97924637	chr12	97924481	97924637	24	cryptic
24read_novelExon_chr15:63988322-63988393	chr15	63988322	63988393	24	cryptic
24read_novelExon_chr15:63990926-63991009	chr15	63990926	63991009	24	cryptic
24read_novelExon_chr4:144465007-144465028	chr4	144465007	144465028	24	Unique
255read_novelExon_chr4:144465014-144465125	chr4	144465014	144465125	255	Unique
256read_novelExon_chr6:73023208-73023247	chr6	73023208	73023247	256	cryptic
257read_novelExon_chr6:73030514-73030517	chr6	73030514	73030517	257	Unique
25read_novelExon_chr1:117944805-117944983	chr1	117944805	117944983	25	Unique
25read_novelExon_chr1:117944842-117945063	chr1	117944842	117945063	25	cryptic
25read_novelExon_chr1:117945830-117945835	chr1	117945830	117945835	25	Unique
25read_novelExon_chr1:117955818-117955821	chr1	117955818	117955821	25	Unique
25read_novelExon_chr1:237597039-237597043	chr1	237597039	237597043	25	Unique
25read_novelExon_chr1:237617769-237617874	chr1	237617769	237617874	25	cryptic
25read_novelExon_chr11:92047436-92047623	chr11	92047436	92047623	25	Unique
25read_novelExon_chr12:97886373-97886384	chr12	97886373	97886384	25	cryptic
25read_novelExon_chr12:97887668-97887767	chr12	97887668	97887767	25	Unique
25read_novelExon_chr12:97928771-97928774	chr12	97928771	97928774	25	Unique
25read_novelExon_chr12:97931863-97931867	chr12	97931863	97931867	25	Unique
25read_novelExon_chr4:144464722-144464740	chr4	144464722	144464740	25	Unique
25read_novelExon_chr4:144464762-144464799	chr4	144464762	144464799	25	Unique
25read_novelExon_chr4:144465012-144465045	chr4	144465012	144465045	25	Unique
25read_novelExon_chr6:73017029-73017041	chr6	73017029	73017041	25	Unique
25read_novelExon_chr6:73023214-73023251	chr6	73023214	73023251	25	Unique
25read_novelExon_chr6:73023270-73023365	chr6	73023270	73023365	25	Unique
25read_novelExon_chr6:73032483-73032487	chr6	73032483	73032487	25	Unique
262read_novelExon_chr6:73016992-73017073	chr6	73016992	73017073	262	cryptic
267read_novelExon_chr6:73043302-73043438	chr6	73043302	73043438	267	cryptic
2680read_novelExon_chr1:117944898-117945063	chr1	117944898	117945063	2680	cryptic
26read_novelExon_chr1:117955529-117955535	chr1	117955529	117955535	26	Unique
26read_novelExon_chr1:237550583-237550634	chr1	237550583	237550634	26	Unique
26read_novelExon_chr1:237586391-237586440	chr1	237586391	237586440	26	cryptic
26read_novelExon_chr12:97886303-97886353	chr12	97886303	97886353	26	Unique
26read_novelExon_chr12:97887038-97887063	chr12	97887038	97887063	26	cryptic
26read_novelExon_chr12:97888576-97888659	chr12	97888576	97888659	26	cryptic
26read_novelExon_chr12:97889708-97889744	chr12	97889708	97889744	26	cryptic
26read_novelExon_chr12:97924456-97924637	chr12	97924456	97924637	26	cryptic
26read_novelExon_chr12:97954398-97954476	chr12	97954398	97954476	26	cryptic
270read_novelExon_chr6:73043110-73043114	chr6	73043110	73043114	270	Unique
273read_novelExon_chr6:73022019-73022073	chr6	73022019	73022073	273	Unique
275read_novelExon_chr4:144465005-144465076	chr4	144465005	144465076	275	cryptic
276read_novelExon_chr6:73017022-73017035	chr6	73017022	73017035	276	Unique
27read_novelExon_chr11:92047436-92047478	chr11	92047436	92047478	27	Unique
27read_novelExon_chr12:97887722-97887780	chr12	97887722	97887780	27	cryptic
27read_novelExon_chr12:97954574-97954614	chr12	97954574	97954614	27	cryptic
27read_novelExon_chr6:73018644-73018649	chr6	73018644	73018649	27	Unique
27read_novelExon_chr6:73019448-73019453	chr6	73019448	73019453	27	Unique
27read_novelExon_chr6:73023214-73023237	chr6	73023214	73023237	27	Unique
27read_novelExon_chr6:73026110-73026117	chr6	73026110	73026117	27	Unique
282read_novelExon_chr1:117957338-117957448	chr1	117957338	117957448	282	Unique
283read_novelExon_chr1:117946037-117946040	chr1	117946037	117946040	283	Unique
288read_novelExon_chr6:73014900-73014904	chr6	73014900	73014904	288	Unique
289read_novelExon_chr6:73008815-73008880	chr6	73008815	73008880	289	Unique
28read_novelExon_chr1:117944812-117944934	chr1	117944812	117944934	28	Unique
28read_novelExon_chr1:117967383-117967387	chr1	117967383	117967387	28	Unique
28read_novelExon_chr12:97890299-97890300	chr12	97890299	97890300	28	Unique
28read_novelExon_chr12:97924907-97924912	chr12	97924907	97924912	28	Unique
28read_novelExon_chr12:97954791-97954825	chr12	97954791	97954825	28	cryptic
28read_novelExon_chr15:64005837-64005864	chr15	64005837	64005864	28	cryptic
28read_novelExon_chr6:73022019-73022024	chr6	73022019	73022024	28	Unique
28read_novelExon_chr6:73026409-73026412	chr6	73026409	73026412	28	Unique
28read_novelExon_chr6:73043448-73043529	chr6	73043448	73043529	28	Unique
2913read_novelExon_chr4:144464753-144464810	chr4	144464753	144464810	2913	cryptic
291read_novelExon_chr6:73043329-73043433	chr6	73043329	73043433	291	Unique
294read_novelExon_chr1:117945047-117945063	chr1	117945047	117945063	294	cryptic
298read_novelExon_chr4:144465005-144465081	chr4	144465005	144465081	298	cryptic
29read_novelExon_chr1:117944807-117944888	chr1	117944807	117944888	29	cryptic
29read_novelExon_chr1:117944853-117945063	chr1	117944853	117945063	29	cryptic
29read_novelExon_chr1:117944898-117944997	chr1	117944898	117944997	29	Unique
29read_novelExon_chr1:237604646-237604783	chr1	237604646	237604783	29	cryptic
29read_novelExon_chr1:237619899-237619914	chr1	237619899	237619914	29	cryptic
29read_novelExon_chr12:97954436-97954476	chr12	97954436	97954476	29	cryptic
29read_novelExon_chr15:64005567-64005864	chr15	64005567	64005864	29	cryptic
29read_novelExon_chr6:73026586-73026591	chr6	73026586	73026591	29	Unique
29read_novelExon_chr6:73043445-73043486	chr6	73043445	73043486	29	Unique
29read_novelExon_chr6:73054335-73054371	chr6	73054335	73054371	29	Unique
304read_novelExon_chr1:117944967-117945063	chr1	117944967	117945063	304	cryptic
306read_novelExon_chr1:117950984-117950987	chr1	117950984	117950987	306	Unique
306read_novelExon_chr4:144464661-144464799	chr4	144464661	144464799	306	cryptic
308read_novelExon_chr6:73017022-73017041	chr6	73017022	73017041	308	Unique
30read_novelExon_chr1:117944805-117944994	chr1	117944805	117944994	30	Unique
30read_novelExon_chr1:117948202-117948255	chr1	117948202	117948255	30	Unique
30read_novelExon_chr1:118003118-118003234	chr1	118003118	118003234	30	cryptic
30read_novelExon_chr1:237619952-237620035	chr1	237619952	237620035	30	cryptic
30read_novelExon_chr12:97886328-97886384	chr12	97886328	97886384	30	cryptic
30read_novelExon_chr12:97954748-97954825	chr12	97954748	97954825	30	cryptic
30read_novelExon_chr4:144464758-144464799	chr4	144464758	144464799	30	Unique
30read_novelExon_chr6:73024008-73024013	chr6	73024008	73024013	30	Unique
30read_novelExon_chr6:73043311-73043499	chr6	73043311	73043499	30	Unique
311read_novelExon_chr1:117957364-117957453	chr1	117957364	117957453	311	cryptic
3129read_novelExon_chr6:73043346-73043538	chr6	73043346	73043538	3129	cryptic
3132read_novelExon_chr6:73043445-73043538	chr6	73043445	73043538	3132	cryptic
313read_novelExon_chr4:144464797-144464810	chr4	144464797	144464810	313	cryptic
313read_novelExon_chr6:73016988-73017073	chr6	73016988	73017073	313	cryptic
316read_novelExon_chr6:73043363-73043538	chr6	73043363	73043538	316	cryptic
31read_novelExon_chr1:117944807-117944821	chr1	117944807	117944821	31	cryptic
31read_novelExon_chr1:117944828-117945063	chr1	117944828	117945063	31	cryptic
31read_novelExon_chr1:117948008-117948012	chr1	117948008	117948012	31	Unique
31read_novelExon_chr1:117957343-117957378	chr1	117957343	117957378	31	Unique
31read_novelExon_chr1:237583836-237583839	chr1	237583836	237583839	31	Unique
31read_novelExon_chr1:237604634-237604783	chr1	237604634	237604783	31	cryptic
31read_novelExon_chr1:237617373-237617376	chr1	237617373	237617376	31	Unique
31read_novelExon_chr15:64005551-64005614	chr15	64005551	64005614	31	cryptic
31read_novelExon_chr6:73023237-73023365	chr6	73023237	73023365	31	Unique
31read_novelExon_chr6:73023431-73023437	chr6	73023431	73023437	31	Unique
31read_novelExon_chr6:73023588-73023596	chr6	73023588	73023596	31	Unique
324read_novelExon_chr1:117957412-117957453	chr1	117957412	117957453	324	cryptic
327read_novelExon_chr6:73023812-73023816	chr6	73023812	73023816	327	Unique
32read_novelExon_chr1:237608782-237608822	chr1	237608782	237608822	32	cryptic
32read_novelExon_chr6:73023214-73023350	chr6	73023214	73023350	32	Unique
32read_novelExon_chr6:73023279-73023365	chr6	73023279	73023365	32	Unique
32read_novelExon_chr6:73023790-73023795	chr6	73023790	73023795	32	Unique
330read_novelExon_chr1:117963190-117963214	chr1	117963190	117963214	330	cryptic
337read_novelExon_chr1:117963215-117963271	chr1	117963215	117963271	337	cryptic
339read_novelExon_chr1:117949973-117949976	chr1	117949973	117949976	339	Unique
33read_novelExon_chr1:117984861-117984947	chr1	117984861	117984947	33	cryptic
33read_novelExon_chr12:97954691-97954825	chr12	97954691	97954825	33	cryptic
33read_novelExon_chr15:64005736-64005864	chr15	64005736	64005864	33	cryptic
33read_novelExon_chr15:64008506-64008613	chr15	64008506	64008613	33	Unique
33read_novelExon_chr6:73001709-73001749	chr6	73001709	73001749	33	cryptic
33read_novelExon_chr6:73043496-73043529	chr6	73043496	73043529	33	Unique
341read_novelExon_chr6:73012217-73012238	chr6	73012217	73012238	341	Unique
349read_novelExon_chr6:73016977-73017073	chr6	73016977	73017073	349	cryptic
34read_novelExon_chr1:237604738-237604783	chr1	237604738	237604783	34	cryptic
34read_novelExon_chr12:97924432-97924537	chr12	97924432	97924537	34	Unique
34read_novelExon_chr12:97926167-97926170	chr12	97926167	97926170	34	Unique
34read_novelExon_chr12:97929033-97929036	chr12	97929033	97929036	34	Unique
34read_novelExon_chr4:144464753-144464784	chr4	144464753	144464784	34	Unique
34read_novelExon_chr6:73001705-73001749	chr6	73001705	73001749	34	cryptic
34read_novelExon_chr6:73026407-73026410	chr6	73026407	73026410	34	Unique
34read_novelExon_chr6:73032469-73032473	chr6	73032469	73032473	34	Unique
34read_novelExon_chr6:73041885-73041888	chr6	73041885	73041888	34	Unique
355read_novelExon_chr6:73017019-73017073	chr6	73017019	73017073	355	cryptic
355read_novelExon_chr6:73043302-73043376	chr6	73043302	73043376	355	cryptic
35read_novelExon_chr1:117950988-117950992	chr1	117950988	117950992	35	Unique
35read_novelExon_chr1:117957361-117957448	chr1	117957361	117957448	35	Unique
35read_novelExon_chr12:97886340-97886384	chr12	97886340	97886384	35	cryptic
35read_novelExon_chr12:97953908-97953975	chr12	97953908	97953975	35	Unique
35read_novelExon_chr12:97954648-97954825	chr12	97954648	97954825	35	cryptic
35read_novelExon_chr4:144464665-144464740	chr4	144464665	144464740	35	Unique
35read_novelExon_chr6:73001651-73001749	chr6	73001651	73001749	35	cryptic
35read_novelExon_chr6:73042040-73042044	chr6	73042040	73042044	35	Unique
362read_novelExon_chr6:73022372-73022375	chr6	73022372	73022375	362	Unique
36read_novelExon_chr1:117949218-117949223	chr1	117949218	117949223	36	Unique
36read_novelExon_chr12:97887712-97887780	chr12	97887712	97887780	36	cryptic
36read_novelExon_chr12:97889732-97889834	chr12	97889732	97889834	36	cryptic
36read_novelExon_chr12:97924544-97924637	chr12	97924544	97924637	36	cryptic
36read_novelExon_chr15:63988322-63988526	chr15	63988322	63988526	36	cryptic
36read_novelExon_chr6:73023648-73023651	chr6	73023648	73023651	36	Unique
36read_novelExon_chr6:73043311-73043427	chr6	73043311	73043427	36	Unique
372read_novelExon_chr1:117944925-117945063	chr1	117944925	117945063	372	cryptic
377read_novelExon_chr1:117944959-117945063	chr1	117944959	117945063	377	cryptic
37read_novelExon_chr1:117950050-117950054	chr1	117950050	117950054	37	Unique
37read_novelExon_chr1:237580348-237580427	chr1	237580348	237580427	37	cryptic
37read_novelExon_chr12:97888559-97888659	chr12	97888559	97888659	37	cryptic
37read_novelExon_chr12:97954330-97954476	chr12	97954330	97954476	37	cryptic
37read_novelExon_chr4:144465112-144465125	chr4	144465112	144465125	37	Unique
37read_novelExon_chr6:73042869-73042873	chr6	73042869	73042873	37	Unique
388read_novelExon_chr1:117957422-117957453	chr1	117957422	117957453	388	cryptic
38read_novelExon_chr1:117944885-117944979	chr1	117944885	117944979	38	Unique
38read_novelExon_chr1:117948180-117948255	chr1	117948180	117948255	38	Unique
38read_novelExon_chr1:117948425-117948430	chr1	117948425	117948430	38	Unique
38read_novelExon_chr12:97886954-97887043	chr12	97886954	97887043	38	Unique
38read_novelExon_chr12:97889726-97889834	chr12	97889726	97889834	38	cryptic
38read_novelExon_chr12:97954574-97954609	chr12	97954574	97954609	38	cryptic
38read_novelExon_chr12:97954642-97954825	chr12	97954642	97954825	38	cryptic
38read_novelExon_chr12:97954798-97954825	chr12	97954798	97954825	38	cryptic
38read_novelExon_chr4:144465007-144465026	chr4	144465007	144465026	38	Unique
38read_novelExon_chr6:73001725-73001749	chr6	73001725	73001749	38	cryptic
38read_novelExon_chr6:73024839-73024843	chr6	73024839	73024843	38	Unique
38read_novelExon_chr6:73028876-73028880	chr6	73028876	73028880	38	Unique
38read_novelExon_chr6:73043346-73043416	chr6	73043346	73043416	38	Unique
38read_novelExon_chr6:73043346-73043529	chr6	73043346	73043529	38	Unique
392read_novelExon_chr6:73043377-73043538	chr6	73043377	73043538	392	cryptic
393read_novelExon_chr1:117955766-117955770	chr1	117955766	117955770	393	Unique
39read_novelExon_chr1:117944898-117945007	chr1	117944898	117945007	39	Unique
39read_novelExon_chr1:117967031-117967034	chr1	117967031	117967034	39	Unique
39read_novelExon_chr12:97887010-97887063	chr12	97887010	97887063	39	cryptic
39read_novelExon_chr4:144464661-144464757	chr4	144464661	144464757	39	cryptic
39read_novelExon_chr6:73023820-73023824	chr6	73023820	73023824	39	Unique
39read_novelExon_chr6:73028229-73028233	chr6	73028229	73028233	39	Unique
39read_novelExon_chr6:73043445-73043529	chr6	73043445	73043529	39	Unique
403813read_novelExon_chr6:73017022-73017073	chr6	73017022	73017073	403813	cryptic
403read_novelExon_chr6:73008802-73008880	chr6	73008802	73008880	403	Unique
40read_novelExon_chr1:117944894-117944997	chr1	117944894	117944997	40	Unique
40read_novelExon_chr1:117957364-117957450	chr1	117957364	117957450	40	Unique
40read_novelExon_chr4:144464722-144464799	chr4	144464722	144464799	40	Unique
40read_novelExon_chr6:73023266-73023365	chr6	73023266	73023365	40	Unique
41read_novelExon_chr1:117948724-117948882	chr1	117948724	117948882	41	Unique
41read_novelExon_chr12:97889708-97889761	chr12	97889708	97889761	41	cryptic
41read_novelExon_chr6:73013884-73013887	chr6	73013884	73013887	41	Unique
41read_novelExon_chr6:73023229-73023365	chr6	73023229	73023365	41	Unique
41read_novelExon_chr6:73023470-73023476	chr6	73023470	73023476	41	Unique
41read_novelExon_chr6:73026551-73026555	chr6	73026551	73026555	41	Unique
41read_novelExon_chr6:73041271-73041276	chr6	73041271	73041276	41	Unique
4211read_novelExon_chr1:117944894-117945063	chr1	117944894	117945063	4211	cryptic
42read_novelExon_chr1:117944977-117944994	chr1	117944977	117944994	42	Unique
42read_novelExon_chr1:117957343-117957408	chr1	117957343	117957408	42	Unique
42read_novelExon_chr12:97888472-97888581	chr12	97888472	97888581	42	cryptic
42read_novelExon_chr4:144465082-144465125	chr4	144465082	144465125	42	Unique
42read_novelExon_chr6:73023214-73023312	chr6	73023214	73023312	42	Unique
42read_novelExon_chr6:73043325-73043438	chr6	73043325	73043438	42	Unique
433read_novelExon_chr1:117944934-117945063	chr1	117944934	117945063	433	cryptic
433read_novelExon_chr6:73023327-73023375	chr6	73023327	73023375	433	cryptic
4392read_novelExon_chr4:144464730-144464810	chr4	144464730	144464810	4392	cryptic
43read_novelExon_chr1:117944898-117944934	chr1	117944898	117944934	43	Unique
43read_novelExon_chr1:237619899-237620027	chr1	237619899	237620027	43	cryptic
43read_novelExon_chr12:97886980-97887063	chr12	97886980	97887063	43	cryptic
43read_novelExon_chr4:144464665-144464799	chr4	144464665	144464799	43	Unique
43read_novelExon_chr6:73035919-73035923	chr6	73035919	73035923	43	Unique
441read_novelExon_chr1:117944980-117945063	chr1	117944980	117945063	441	cryptic
447read_novelExon_chr6:73036145-73036150	chr6	73036145	73036150	447	Unique
447read_novelExon_chr6:73043302-73043372	chr6	73043302	73043372	447	cryptic
44read_novelExon_chr1:117949273-117949279	chr1	117949273	117949279	44	Unique
44read_novelExon_chr1:237617797-237617874	chr1	237617797	237617874	44	cryptic
44read_novelExon_chr12:97924432-97924625	chr12	97924432	97924625	44	Unique
44read_novelExon_chr6:73021817-73021820	chr6	73021817	73021820	44	Unique
44read_novelExon_chr6:73026556-73026562	chr6	73026556	73026562	44	Unique
44read_novelExon_chr6:73042094-73042097	chr6	73042094	73042097	44	Unique
45read_novelExon_chr1:117963263-117963271	chr1	117963263	117963271	45	cryptic
45read_novelExon_chr12:97890330-97890332	chr12	97890330	97890332	45	Unique
45read_novelExon_chr12:97918128-97918133	chr12	97918128	97918133	45	Unique
45read_novelExon_chr4:144464775-144464799	chr4	144464775	144464799	45	Unique
45read_novelExon_chr6:73023375-73023379	chr6	73023375	73023379	45	Unique
464read_novelExon_chr6:73043302-73043508	chr6	73043302	73043508	464	cryptic
466read_novelExon_chr1:117957334-117957360	chr1	117957334	117957360	466	cryptic
467read_novelExon_chr4:144465005-144465083	chr4	144465005	144465083	467	cryptic
46read_novelExon_chr1:117944894-117944934	chr1	117944894	117944934	46	Unique
46read_novelExon_chr1:117948792-117948795	chr1	117948792	117948795	46	Unique
46read_novelExon_chr1:117957343-117957438	chr1	117957343	117957438	46	Unique
46read_novelExon_chr1:237550578-237550632	chr1	237550578	237550632	46	Unique
46read_novelExon_chr12:97889721-97889834	chr12	97889721	97889834	46	cryptic
46read_novelExon_chr12:97954344-97954476	chr12	97954344	97954476	46	cryptic
46read_novelExon_chr6:73016960-73016971	chr6	73016960	73016971	46	cryptic
46read_novelExon_chr6:73023214-73023249	chr6	73023214	73023249	46	Unique
470read_novelExon_chr6:73043427-73043538	chr6	73043427	73043538	470	cryptic
479read_novelExon_chr1:117945016-117945063	chr1	117945016	117945063	479	cryptic
47read_novelExon_chr1:117963855-117963861	chr1	117963855	117963861	47	Unique
47read_novelExon_chr12:97886920-97887063	chr12	97886920	97887063	47	cryptic
47read_novelExon_chr12:97954574-97954768	chr12	97954574	97954768	47	cryptic
47read_novelExon_chr6:73012698-73012702	chr6	73012698	73012702	47	Unique
47read_novelExon_chr6:73016960-73017082	chr6	73016960	73017082	47	cryptic
47read_novelExon_chr6:73023333-73023365	chr6	73023333	73023365	47	Unique
47read_novelExon_chr6:73043325-73043376	chr6	73043325	73043376	47	Unique
47read_novelExon_chr6:73043329-73043438	chr6	73043329	73043438	47	Unique
482read_novelExon_chr6:73008792-73008891	chr6	73008792	73008891	482	Unique
486read_novelExon_chr1:117945040-117945063	chr1	117945040	117945063	486	cryptic
48read_novelExon_chr12:97924432-97924598	chr12	97924432	97924598	48	Unique
491read_novelExon_chr4:144465005-144465045	chr4	144465005	144465045	491	cryptic
49read_novelExon_chr6:73009041-73009044	chr6	73009041	73009044	49	Unique
49read_novelExon_chr6:73014111-73014114	chr6	73014111	73014114	49	Unique
49read_novelExon_chr6:73018826-73018830	chr6	73018826	73018830	49	Unique
49read_novelExon_chr6:73026502-73026505	chr6	73026502	73026505	49	Unique
508read_novelExon_chr6:73043382-73043538	chr6	73043382	73043538	508	cryptic
50read_novelExon_chr1:237532843-237532908	chr1	237532843	237532908	50	cryptic
50read_novelExon_chr12:97954450-97954476	chr12	97954450	97954476	50	cryptic
50read_novelExon_chr6:73014331-73014335	chr6	73014331	73014335	50	Unique
51read_novelExon_chr1:117948216-117948255	chr1	117948216	117948255	51	Unique
51read_novelExon_chr1:118008955-118009043	chr1	118008955	118009043	51	cryptic
51read_novelExon_chr6:73022882-73022888	chr6	73022882	73022888	51	Unique
51read_novelExon_chr6:73038377-73038382	chr6	73038377	73038382	51	Unique
521read_novelExon_chr6:73043302-73043448	chr6	73043302	73043448	521	cryptic
522read_novelExon_chr6:73023344-73023375	chr6	73023344	73023375	522	cryptic
52read_novelExon_chr1:237586391-237586538	chr1	237586391	237586538	52	cryptic
52read_novelExon_chr6:73042579-73042582	chr6	73042579	73042582	52	Unique
535read_novelExon_chr6:73043413-73043538	chr6	73043413	73043538	535	cryptic
538read_novelExon_chr1:117944919-117945063	chr1	117944919	117945063	538	cryptic
53read_novelExon_chr12:97954341-97954476	chr12	97954341	97954476	53	cryptic
53read_novelExon_chr15:64008500-64008561	chr15	64008500	64008561	53	cryptic
53read_novelExon_chr6:73023477-73023480	chr6	73023477	73023480	53	Unique
53read_novelExon_chr6:73024599-73024603	chr6	73024599	73024603	53	Unique
53read_novelExon_chr6:73043325-73043508	chr6	73043325	73043508	53	Unique
544read_novelExon_chr6:73043302-73043370	chr6	73043302	73043370	544	cryptic
546read_novelExon_chr6:73016972-73017073	chr6	73016972	73017073	546	cryptic
5493read_novelExon_chr1:117944805-117944858	chr1	117944805	117944858	5493	Unique
54read_novelExon_chr12:97886303-97886373	chr12	97886303	97886373	54	Unique
54read_novelExon_chr12:97886965-97887063	chr12	97886965	97887063	54	cryptic
54read_novelExon_chr6:73014065-73014067	chr6	73014065	73014067	54	Unique
54read_novelExon_chr6:73035997-73036000	chr6	73035997	73036000	54	Unique
559read_novelExon_chr6:73043302-73043483	chr6	73043302	73043483	559	cryptic
55read_novelExon_chr1:237614502-237614505	chr1	237614502	237614505	55	Unique
55read_novelExon_chr12:97954810-97954825	chr12	97954810	97954825	55	cryptic
55read_novelExon_chr15:64004973-64005085	chr15	64004973	64005085	55	cryptic
55read_novelExon_chr6:73026407-73026412	chr6	73026407	73026412	55	Unique
560read_novelExon_chr6:73043371-73043538	chr6	73043371	73043538	560	cryptic
564read_novelExon_chr6:73023208-73023239	chr6	73023208	73023239	564	cryptic
564read_novelExon_chr6:73023208-73023339	chr6	73023208	73023339	564	cryptic
567read_novelExon_chr4:144464678-144464810	chr4	144464678	144464810	567	cryptic
56read_novelExon_chr1:117944805-117944823	chr1	117944805	117944823	56	Unique
56read_novelExon_chr1:117944866-117945063	chr1	117944866	117945063	56	cryptic
56read_novelExon_chr12:97890271-97890332	chr12	97890271	97890332	56	Unique
56read_novelExon_chr6:73020280-73020283	chr6	73020280	73020283	56	Unique
56read_novelExon_chr6:73023306-73023365	chr6	73023306	73023365	56	Unique
57read_novelExon_chr4:144464730-144464784	chr4	144464730	144464784	57	Unique
582read_novelExon_chr1:117948199-117948267	chr1	117948199	117948267	582	cryptic
584read_novelExon_chr6:73023208-73023308	chr6	73023208	73023308	584	cryptic
587read_novelExon_chr6:73043365-73043538	chr6	73043365	73043538	587	cryptic
58read_novelExon_chr1:117956934-117956938	chr1	117956934	117956938	58	Unique
58read_novelExon_chr1:117957412-117957450	chr1	117957412	117957450	58	Unique
59read_novelExon_chr6:73023309-73023365	chr6	73023309	73023365	59	Unique
5read_novelExon_chr1:117944812-117944888	chr1	117944812	117944888	5	Unique
5read_novelExon_chr1:117944812-117944937	chr1	117944812	117944937	5	Unique
5read_novelExon_chr1:117944911-117945007	chr1	117944911	117945007	5	Unique
5read_novelExon_chr1:117944923-117944937	chr1	117944923	117944937	5	Unique
5read_novelExon_chr1:117944923-117944979	chr1	117944923	117944979	5	Unique
5read_novelExon_chr1:117944980-117945007	chr1	117944980	117945007	5	Unique
5read_novelExon_chr1:117948774-117948778	chr1	117948774	117948778	5	Unique
5read_novelExon_chr1:117957356-117957393	chr1	117957356	117957393	5	Unique
5read_novelExon_chr1:117957394-117957438	chr1	117957394	117957438	5	Unique
5read_novelExon_chr1:117957715-117957723	chr1	117957715	117957723	5	Unique
5read_novelExon_chr1:117963188-117963203	chr1	117963188	117963203	5	Unique
5read_novelExon_chr1:117963197-117963207	chr1	117963197	117963207	5	Unique
5read_novelExon_chr1:117963347-117963357	chr1	117963347	117963357	5	Unique
5read_novelExon_chr1:117963473-117963478	chr1	117963473	117963478	5	Unique
5read_novelExon_chr1:117979613-117979616	chr1	117979613	117979616	5	Unique
5read_novelExon_chr1:117984885-117984933	chr1	117984885	117984933	5	Unique
5read_novelExon_chr1:118003149-118003234	chr1	118003149	118003234	5	Unique
5read_novelExon_chr1:237538016-237538070	chr1	237538016	237538070	5	Unique
5read_novelExon_chr1:237538085-237538095	chr1	237538085	237538095	5	Unique
5read_novelExon_chr1:237540641-237540731	chr1	237540641	237540731	5	Unique
5read_novelExon_chr1:237540676-237540735	chr1	237540676	237540735	5	Unique
5read_novelExon_chr1:237550453-237550512	chr1	237550453	237550512	5	Unique
5read_novelExon_chr1:237550662-237550680	chr1	237550662	237550680	5	Unique
5read_novelExon_chr1:237551386-237551414	chr1	237551386	237551414	5	Unique
5read_novelExon_chr1:237551473-237551483	chr1	237551473	237551483	5	Unique
5read_novelExon_chr1:237552060-237552064	chr1	237552060	237552064	5	Unique
5read_novelExon_chr1:237580346-237580412	chr1	237580346	237580412	5	Unique
5read_novelExon_chr1:237580348-237580379	chr1	237580348	237580379	5	Unique
5read_novelExon_chr1:237582916-237582919	chr1	237582916	237582919	5	Unique
5read_novelExon_chr1:237586503-237586548	chr1	237586503	237586548	5	Unique
5read_novelExon_chr1:237589765-237589769	chr1	237589765	237589769	5	Unique
5read_novelExon_chr1:237589880-237589883	chr1	237589880	237589883	5	Unique
5read_novelExon_chr1:237604618-237604741	chr1	237604618	237604741	5	Unique
5read_novelExon_chr1:237604691-237604783	chr1	237604691	237604783	5	Unique
5read_novelExon_chr1:237608698-237608802	chr1	237608698	237608802	5	Unique
5read_novelExon_chr1:237608700-237608740	chr1	237608700	237608740	5	Unique
5read_novelExon_chr1:237608700-237608796	chr1	237608700	237608796	5	Unique
5read_novelExon_chr1:237617690-237617730	chr1	237617690	237617730	5	Unique
5read_novelExon_chr1:237617802-237617874	chr1	237617802	237617874	5	Unique
5read_novelExon_chr1:237619984-237620035	chr1	237619984	237620035	5	Unique
5read_novelExon_chr11:92088499-92088570	chr11	92088499	92088570	5	Unique
5read_novelExon_chr12:97886238-97886284	chr12	97886238	97886284	5	Unique
5read_novelExon_chr12:97886298-97886384	chr12	97886298	97886384	5	Unique
5read_novelExon_chr12:97887668-97887677	chr12	97887668	97887677	5	Unique
5read_novelExon_chr12:97887668-97887711	chr12	97887668	97887711	5	Unique
5read_novelExon_chr12:97888318-97888322	chr12	97888318	97888322	5	Unique
5read_novelExon_chr12:97889708-97889714	chr12	97889708	97889714	5	Unique
5read_novelExon_chr12:97890099-97890102	chr12	97890099	97890102	5	Unique
5read_novelExon_chr12:97914269-97914272	chr12	97914269	97914272	5	Unique
5read_novelExon_chr12:97914696-97914701	chr12	97914696	97914701	5	Unique
5read_novelExon_chr12:97926647-97926653	chr12	97926647	97926653	5	Unique
5read_novelExon_chr12:97926743-97926746	chr12	97926743	97926746	5	Unique
5read_novelExon_chr12:97934609-97934612	chr12	97934609	97934612	5	Unique
5read_novelExon_chr12:97952686-97952690	chr12	97952686	97952690	5	Unique
5read_novelExon_chr12:97954317-97954348	chr12	97954317	97954348	5	Unique
5read_novelExon_chr12:97954317-97954359	chr12	97954317	97954359	5	Unique
5read_novelExon_chr12:97954317-97954388	chr12	97954317	97954388	5	Unique
5read_novelExon_chr12:97954580-97954609	chr12	97954580	97954609	5	Unique
5read_novelExon_chr12:97954631-97954825	chr12	97954631	97954825	5	Unique
5read_novelExon_chr12:97954756-97954825	chr12	97954756	97954825	5	Unique
5read_novelExon_chr15:63988322-63988360	chr15	63988322	63988360	5	Unique
5read_novelExon_chr15:63988322-63988514	chr15	63988322	63988514	5	Unique
5read_novelExon_chr15:63988450-63988538	chr15	63988450	63988538	5	Unique
5read_novelExon_chr15:63990926-63990938	chr15	63990926	63990938	5	Unique
5read_novelExon_chr15:63990926-63991000	chr15	63990926	63991000	5	Unique
5read_novelExon_chr15:63990988-63991195	chr15	63990988	63991195	5	Unique
5read_novelExon_chr15:63991775-63991778	chr15	63991775	63991778	5	Unique
5read_novelExon_chr15:63997771-63997774	chr15	63997771	63997774	5	Unique
5read_novelExon_chr15:64004973-64004985	chr15	64004973	64004985	5	Unique
5read_novelExon_chr15:64005649-64005864	chr15	64005649	64005864	5	Unique
5read_novelExon_chr15:64005669-64005864	chr15	64005669	64005864	5	Unique
5read_novelExon_chr15:64005852-64005864	chr15	64005852	64005864	5	Unique
5read_novelExon_chr15:64006647-64006653	chr15	64006647	64006653	5	Unique
5read_novelExon_chr15:64008581-64008613	chr15	64008581	64008613	5	Unique
5read_novelExon_chr16:53884335-53884338	chr16	53884335	53884338	5	Unique
5read_novelExon_chr16:53913753-53913853	chr16	53913753	53913853	5	Unique
5read_novelExon_chr16:53922743-53922813	chr16	53922743	53922813	5	Unique
5read_novelExon_chr4:144464643-144464651	chr4	144464643	144464651	5	Unique
5read_novelExon_chr4:144464661-144464669	chr4	144464661	144464669	5	Unique
5read_novelExon_chr4:144464678-144464757	chr4	144464678	144464757	5	Unique
5read_novelExon_chr4:144464678-144464817	chr4	144464678	144464817	5	Unique
5read_novelExon_chr4:144464722-144464817	chr4	144464722	144464817	5	Unique
5read_novelExon_chr4:144464762-144464784	chr4	144464762	144464784	5	Unique
5read_novelExon_chr4:144464775-144464817	chr4	144464775	144464817	5	Unique
5read_novelExon_chr4:144465064-144465106	chr4	144465064	144465106	5	Unique
5read_novelExon_chr4:144465073-144465091	chr4	144465073	144465091	5	Unique
5read_novelExon_chr6:158733108-158733179	chr6	158733108	158733179	5	Unique
5read_novelExon_chr6:158734310-158735300	chr6	158734310	158735300	5	Unique
5read_novelExon_chr6:158734701-158735300	chr6	158734701	158735300	5	Unique
5read_novelExon_chr6:158735141-158735300	chr6	158735141	158735300	5	Unique
5read_novelExon_chr6:158735233-158735300	chr6	158735233	158735300	5	Unique
5read_novelExon_chr6:72993762-72993821	chr6	72993762	72993821	5	Unique
5read_novelExon_chr6:73002630-73002634	chr6	73002630	73002634	5	Unique
5read_novelExon_chr6:73006730-73006736	chr6	73006730	73006736	5	Unique
5read_novelExon_chr6:73007321-73007322	chr6	73007321	73007322	5	Unique
5read_novelExon_chr6:73008802-73008891	chr6	73008802	73008891	5	Unique
5read_novelExon_chr6:73014109-73014114	chr6	73014109	73014114	5	Unique
5read_novelExon_chr6:73015504-73015509	chr6	73015504	73015509	5	Unique
5read_novelExon_chr6:73016315-73016319	chr6	73016315	73016319	5	Unique
5read_novelExon_chr6:73016972-73017030	chr6	73016972	73017030	5	Unique
5read_novelExon_chr6:73016972-73017035	chr6	73016972	73017035	5	Unique
5read_novelExon_chr6:73016985-73017049	chr6	73016985	73017049	5	Unique
5read_novelExon_chr6:73016988-73017041	chr6	73016988	73017041	5	Unique
5read_novelExon_chr6:73016990-73017038	chr6	73016990	73017038	5	Unique
5read_novelExon_chr6:73017024-73017032	chr6	73017024	73017032	5	Unique
5read_novelExon_chr6:73017061-73017082	chr6	73017061	73017082	5	Unique
5read_novelExon_chr6:73018338-73018339	chr6	73018338	73018339	5	Unique
5read_novelExon_chr6:73018769-73018774	chr6	73018769	73018774	5	Unique
5read_novelExon_chr6:73018957-73018962	chr6	73018957	73018962	5	Unique
5read_novelExon_chr6:73020999-73021004	chr6	73020999	73021004	5	Unique
5read_novelExon_chr6:73023031-73023037	chr6	73023031	73023037	5	Unique
5read_novelExon_chr6:73023218-73023333	chr6	73023218	73023333	5	Unique
5read_novelExon_chr6:73023229-73023274	chr6	73023229	73023274	5	Unique
5read_novelExon_chr6:73023229-73023308	chr6	73023229	73023308	5	Unique
5read_novelExon_chr6:73023232-73023350	chr6	73023232	73023350	5	Unique
5read_novelExon_chr6:73023234-73023269	chr6	73023234	73023269	5	Unique
5read_novelExon_chr6:73023237-73023308	chr6	73023237	73023308	5	Unique
5read_novelExon_chr6:73023237-73023339	chr6	73023237	73023339	5	Unique
5read_novelExon_chr6:73023266-73023339	chr6	73023266	73023339	5	Unique
5read_novelExon_chr6:73023363-73023379	chr6	73023363	73023379	5	Unique
5read_novelExon_chr6:73023652-73023653	chr6	73023652	73023653	5	Unique
5read_novelExon_chr6:73023863-73023869	chr6	73023863	73023869	5	Unique
5read_novelExon_chr6:73027009-73027013	chr6	73027009	73027013	5	Unique
5read_novelExon_chr6:73043240-73043247	chr6	73043240	73043247	5	Unique
5read_novelExon_chr6:73043341-73043499	chr6	73043341	73043499	5	Unique
5read_novelExon_chr6:73043346-73043438	chr6	73043346	73043438	5	Unique
5read_novelExon_chr6:73043350-73043416	chr6	73043350	73043416	5	Unique
5read_novelExon_chr6:73043350-73043429	chr6	73043350	73043429	5	Unique
5read_novelExon_chr6:73043350-73043486	chr6	73043350	73043486	5	Unique
5read_novelExon_chr6:73043365-73043433	chr6	73043365	73043433	5	Unique
5read_novelExon_chr6:73043365-73043483	chr6	73043365	73043483	5	Unique
5read_novelExon_chr6:73043365-73043495	chr6	73043365	73043495	5	Unique
5read_novelExon_chr6:73043368-73043393	chr6	73043368	73043393	5	Unique
5read_novelExon_chr6:73043368-73043499	chr6	73043368	73043499	5	Unique
5read_novelExon_chr6:73043368-73043525	chr6	73043368	73043525	5	Unique
5read_novelExon_chr6:73043371-73043386	chr6	73043371	73043386	5	Unique
5read_novelExon_chr6:73043371-73043416	chr6	73043371	73043416	5	Unique
5read_novelExon_chr6:73043371-73043429	chr6	73043371	73043429	5	Unique
5read_novelExon_chr6:73043377-73043433	chr6	73043377	73043433	5	Unique
5read_novelExon_chr6:73043382-73043483	chr6	73043382	73043483	5	Unique
5read_novelExon_chr6:73043384-73043433	chr6	73043384	73043433	5	Unique
5read_novelExon_chr6:73043390-73043525	chr6	73043390	73043525	5	Unique
5read_novelExon_chr6:73043399-73043448	chr6	73043399	73043448	5	Unique
5read_novelExon_chr6:73043399-73043497	chr6	73043399	73043497	5	Unique
5read_novelExon_chr6:73043413-73043429	chr6	73043413	73043429	5	Unique
5read_novelExon_chr6:73043417-73043475	chr6	73043417	73043475	5	Unique
5read_novelExon_chr6:73043421-73043448	chr6	73043421	73043448	5	Unique
5read_novelExon_chr6:73043421-73043495	chr6	73043421	73043495	5	Unique
5read_novelExon_chr6:73043439-73043497	chr6	73043439	73043497	5	Unique
5read_novelExon_chr6:73043448-73043508	chr6	73043448	73043508	5	Unique
5read_novelExon_chr6:73043456-73043497	chr6	73043456	73043497	5	Unique
5read_novelExon_chr6:73043460-73043525	chr6	73043460	73043525	5	Unique
5read_novelExon_chr6:73043470-73043495	chr6	73043470	73043495	5	Unique
5read_novelExon_chr6:73043484-73043497	chr6	73043484	73043497	5	Unique
5read_novelExon_chr6:73043558-73043566	chr6	73043558	73043566	5	Unique
60read_novelExon_chr12:97888472-97888644	chr12	97888472	97888644	60	cryptic
60read_novelExon_chr6:73039383-73039386	chr6	73039383	73039386	60	Unique
610read_novelExon_chr6:73008800-73008880	chr6	73008800	73008880	610	Unique
614read_novelExon_chr6:73023355-73023375	chr6	73023355	73023375	614	cryptic
61read_novelExon_chr6:73022884-73022888	chr6	73022884	73022888	61	Unique
61read_novelExon_chr6:73023346-73023365	chr6	73023346	73023365	61	Unique
627read_novelExon_chr1:117957433-117957453	chr1	117957433	117957453	627	cryptic
628read_novelExon_chr1:117948246-117948267	chr1	117948246	117948267	628	cryptic
62read_novelExon_chr4:144465055-144465125	chr4	144465055	144465125	62	Unique
62read_novelExon_chr6:73010964-73010967	chr6	73010964	73010967	62	Unique
63read_novelExon_chr1:117948701-117948704	chr1	117948701	117948704	63	Unique
63read_novelExon_chr1:117957422-117957450	chr1	117957422	117957450	63	Unique
63read_novelExon_chr12:97924554-97924637	chr12	97924554	97924637	63	cryptic
641read_novelExon_chr6:73023208-73023278	chr6	73023208	73023278	641	cryptic
64read_novelExon_chr1:117944856-117945063	chr1	117944856	117945063	64	cryptic
64read_novelExon_chr4:144465007-144465050	chr4	144465007	144465050	64	Unique
64read_novelExon_chr6:73007514-73007518	chr6	73007514	73007518	64	Unique
64read_novelExon_chr6:73022839-73022842	chr6	73022839	73022842	64	Unique
64read_novelExon_chr6:73043329-73043376	chr6	73043329	73043376	64	Unique
65484read_novelExon_chr6:73008792-73008880	chr6	73008792	73008880	65484	Unique
65read_novelExon_chr12:97888593-97888659	chr12	97888593	97888659	65	cryptic
65read_novelExon_chr12:97954358-97954476	chr12	97954358	97954476	65	cryptic
65read_novelExon_chr15:63998978-63999022	chr15	63998978	63999022	65	cryptic
65read_novelExon_chr4:144465099-144465125	chr4	144465099	144465125	65	Unique
65read_novelExon_chr6:73028992-73028995	chr6	73028992	73028995	65	Unique
65read_novelExon_chr6:73035031-73035036	chr6	73035031	73035036	65	Unique
66read_novelExon_chr1:237586403-237586548	chr1	237586403	237586548	66	cryptic
66read_novelExon_chr1:237608792-237608822	chr1	237608792	237608822	66	cryptic
66read_novelExon_chr12:97888346-97888349	chr12	97888346	97888349	66	Unique
67read_novelExon_chr6:73027293-73027297	chr6	73027293	73027297	67	Unique
685read_novelExon_chr15:64005551-64005891	chr15	64005551	64005891	685	cryptic
68read_novelExon_chr1:117944885-117945007	chr1	117944885	117945007	68	Unique
693read_novelExon_chr6:73030470-73030473	chr6	73030470	73030473	693	Unique
69read_novelExon_chr1:117944885-117945010	chr1	117944885	117945010	69	Unique
69read_novelExon_chr12:97887685-97887780	chr12	97887685	97887780	69	cryptic
69read_novelExon_chr6:73008846-73008880	chr6	73008846	73008880	69	Unique
69read_novelExon_chr6:73023324-73023365	chr6	73023324	73023365	69	Unique
6read_novelExon_chr1:117944807-117944979	chr1	117944807	117944979	6	Unique
6read_novelExon_chr1:117944889-117945007	chr1	117944889	117945007	6	Unique
6read_novelExon_chr1:117944911-117945010	chr1	117944911	117945010	6	Unique
6read_novelExon_chr1:117944919-117944997	chr1	117944919	117944997	6	Unique
6read_novelExon_chr1:117944919-117945010	chr1	117944919	117945010	6	Unique
6read_novelExon_chr1:117944925-117944997	chr1	117944925	117944997	6	Unique
6read_novelExon_chr1:117944952-117945010	chr1	117944952	117945010	6	Unique
6read_novelExon_chr1:117944964-117944983	chr1	117944964	117944983	6	Unique
6read_novelExon_chr1:117948194-117948231	chr1	117948194	117948231	6	Unique
6read_novelExon_chr1:117948199-117948208	chr1	117948199	117948208	6	Unique
6read_novelExon_chr1:117948225-117948255	chr1	117948225	117948255	6	Unique
6read_novelExon_chr1:117948246-117948271	chr1	117948246	117948271	6	Unique
6read_novelExon_chr1:117948642-117948648	chr1	117948642	117948648	6	Unique
6read_novelExon_chr1:117948894-117948898	chr1	117948894	117948898	6	Unique
6read_novelExon_chr1:117950050-117950051	chr1	117950050	117950051	6	Unique
6read_novelExon_chr1:117957049-117957059	chr1	117957049	117957059	6	Unique
6read_novelExon_chr1:117957356-117957367	chr1	117957356	117957367	6	Unique
6read_novelExon_chr1:118008955-118008992	chr1	118008955	118008992	6	Unique
6read_novelExon_chr1:237540670-237540735	chr1	237540670	237540735	6	Unique
6read_novelExon_chr1:237540688-237540735	chr1	237540688	237540735	6	Unique
6read_novelExon_chr1:237542319-237542322	chr1	237542319	237542322	6	Unique
6read_novelExon_chr1:237543931-237543935	chr1	237543931	237543935	6	Unique
6read_novelExon_chr1:237551384-237551446	chr1	237551384	237551446	6	Unique
6read_novelExon_chr1:237551386-237551438	chr1	237551386	237551438	6	Unique
6read_novelExon_chr1:237575178-237575184	chr1	237575178	237575184	6	Unique
6read_novelExon_chr1:237583169-237583172	chr1	237583169	237583172	6	Unique
6read_novelExon_chr1:237586422-237586548	chr1	237586422	237586548	6	Unique
6read_novelExon_chr1:237589432-237589435	chr1	237589432	237589435	6	Unique
6read_novelExon_chr1:237590408-237590414	chr1	237590408	237590414	6	Unique
6read_novelExon_chr1:237594630-237594636	chr1	237594630	237594636	6	Unique
6read_novelExon_chr1:237603660-237603664	chr1	237603660	237603664	6	Unique
6read_novelExon_chr1:237604649-237604783	chr1	237604649	237604783	6	Unique
6read_novelExon_chr1:237617708-237617874	chr1	237617708	237617874	6	Unique
6read_novelExon_chr1:237619987-237620035	chr1	237619987	237620035	6	Unique
6read_novelExon_chr1:237619995-237620035	chr1	237619995	237620035	6	Unique
6read_novelExon_chr12:97885421-97885496	chr12	97885421	97885496	6	Unique
6read_novelExon_chr12:97886958-97887046	chr12	97886958	97887046	6	Unique
6read_novelExon_chr12:97887206-97887211	chr12	97887206	97887211	6	Unique
6read_novelExon_chr12:97887716-97887780	chr12	97887716	97887780	6	Unique
6read_novelExon_chr12:97887751-97887780	chr12	97887751	97887780	6	Unique
6read_novelExon_chr12:97891597-97891600	chr12	97891597	97891600	6	Unique
6read_novelExon_chr12:97904455-97904458	chr12	97904455	97904458	6	Unique
6read_novelExon_chr12:97915302-97915305	chr12	97915302	97915305	6	Unique
6read_novelExon_chr12:97917531-97917535	chr12	97917531	97917535	6	Unique
6read_novelExon_chr12:97923095-97923099	chr12	97923095	97923099	6	Unique
6read_novelExon_chr12:97925200-97925205	chr12	97925200	97925205	6	Unique
6read_novelExon_chr12:97926199-97926205	chr12	97926199	97926205	6	Unique
6read_novelExon_chr12:97930280-97930284	chr12	97930280	97930284	6	Unique
6read_novelExon_chr12:97940387-97940392	chr12	97940387	97940392	6	Unique
6read_novelExon_chr12:97943405-97943409	chr12	97943405	97943409	6	Unique
6read_novelExon_chr12:97954457-97954476	chr12	97954457	97954476	6	Unique
6read_novelExon_chr15:63988322-63988344	chr15	63988322	63988344	6	Unique
6read_novelExon_chr15:63988322-63988449	chr15	63988322	63988449	6	Unique
6read_novelExon_chr15:63988508-63988538	chr15	63988508	63988538	6	Unique
6read_novelExon_chr15:64004973-64005022	chr15	64004973	64005022	6	Unique
6read_novelExon_chr15:64005551-64005810	chr15	64005551	64005810	6	Unique
6read_novelExon_chr15:64005551-64005828	chr15	64005551	64005828	6	Unique
6read_novelExon_chr15:64005837-64005891	chr15	64005837	64005891	6	Unique
6read_novelExon_chr15:64008467-64008470	chr15	64008467	64008470	6	Unique
6read_novelExon_chr15:64008500-64008531	chr15	64008500	64008531	6	Unique
6read_novelExon_chr16:53878868-53878998	chr16	53878868	53878998	6	Unique
6read_novelExon_chr4:144464753-144464817	chr4	144464753	144464817	6	Unique
6read_novelExon_chr4:144464758-144464817	chr4	144464758	144464817	6	Unique
6read_novelExon_chr4:144465026-144465081	chr4	144465026	144465081	6	Unique
6read_novelExon_chr4:144465055-144465081	chr4	144465055	144465081	6	Unique
6read_novelExon_chr4:144465055-144465083	chr4	144465055	144465083	6	Unique
6read_novelExon_chr6:158703311-158703410	chr6	158703311	158703410	6	Unique
6read_novelExon_chr6:158734324-158735300	chr6	158734324	158735300	6	Unique
6read_novelExon_chr6:158734582-158735300	chr6	158734582	158735300	6	Unique
6read_novelExon_chr6:158735025-158735300	chr6	158735025	158735300	6	Unique
6read_novelExon_chr6:158735251-158735300	chr6	158735251	158735300	6	Unique
6read_novelExon_chr6:73001636-73001653	chr6	73001636	73001653	6	Unique
6read_novelExon_chr6:73001732-73001749	chr6	73001732	73001749	6	Unique
6read_novelExon_chr6:73001738-73001749	chr6	73001738	73001749	6	Unique
6read_novelExon_chr6:73003992-73003995	chr6	73003992	73003995	6	Unique
6read_novelExon_chr6:73007411-73007415	chr6	73007411	73007415	6	Unique
6read_novelExon_chr6:73009763-73009768	chr6	73009763	73009768	6	Unique
6read_novelExon_chr6:73012016-73012020	chr6	73012016	73012020	6	Unique
6read_novelExon_chr6:73015724-73015729	chr6	73015724	73015729	6	Unique
6read_novelExon_chr6:73015837-73015841	chr6	73015837	73015841	6	Unique
6read_novelExon_chr6:73016969-73017041	chr6	73016969	73017041	6	Unique
6read_novelExon_chr6:73016972-73017041	chr6	73016972	73017041	6	Unique
6read_novelExon_chr6:73016988-73017030	chr6	73016988	73017030	6	Unique
6read_novelExon_chr6:73017643-73017648	chr6	73017643	73017648	6	Unique
6read_novelExon_chr6:73017723-73017731	chr6	73017723	73017731	6	Unique
6read_novelExon_chr6:73018234-73018238	chr6	73018234	73018238	6	Unique
6read_novelExon_chr6:73020500-73020506	chr6	73020500	73020506	6	Unique
6read_novelExon_chr6:73023224-73023269	chr6	73023224	73023269	6	Unique
6read_novelExon_chr6:73023224-73023283	chr6	73023224	73023283	6	Unique
6read_novelExon_chr6:73023232-73023312	chr6	73023232	73023312	6	Unique
6read_novelExon_chr6:73023234-73023283	chr6	73023234	73023283	6	Unique
6read_novelExon_chr6:73023266-73023283	chr6	73023266	73023283	6	Unique
6read_novelExon_chr6:73023266-73023308	chr6	73023266	73023308	6	Unique
6read_novelExon_chr6:73023330-73023350	chr6	73023330	73023350	6	Unique
6read_novelExon_chr6:73027048-73027054	chr6	73027048	73027054	6	Unique
6read_novelExon_chr6:73028879-73028887	chr6	73028879	73028887	6	Unique
6read_novelExon_chr6:73031907-73031912	chr6	73031907	73031912	6	Unique
6read_novelExon_chr6:73038997-73039002	chr6	73038997	73039002	6	Unique
6read_novelExon_chr6:73041885-73041890	chr6	73041885	73041890	6	Unique
6read_novelExon_chr6:73043331-73043393	chr6	73043331	73043393	6	Unique
6read_novelExon_chr6:73043346-73043372	chr6	73043346	73043372	6	Unique
6read_novelExon_chr6:73043346-73043376	chr6	73043346	73043376	6	Unique
6read_novelExon_chr6:73043365-73043429	chr6	73043365	73043429	6	Unique
6read_novelExon_chr6:73043392-73043499	chr6	73043392	73043499	6	Unique
6read_novelExon_chr6:73043408-73043525	chr6	73043408	73043525	6	Unique
6read_novelExon_chr6:73043417-73043429	chr6	73043417	73043429	6	Unique
6read_novelExon_chr6:73043439-73043448	chr6	73043439	73043448	6	Unique
6read_novelExon_chr6:73043439-73043483	chr6	73043439	73043483	6	Unique
6read_novelExon_chr6:73043439-73043495	chr6	73043439	73043495	6	Unique
6read_novelExon_chr6:73043439-73043529	chr6	73043439	73043529	6	Unique
6read_novelExon_chr6:73043470-73043483	chr6	73043470	73043483	6	Unique
704read_novelExon_chr1:117944908-117945063	chr1	117944908	117945063	704	cryptic
70read_novelExon_chr6:73001674-73001749	chr6	73001674	73001749	70	cryptic
71read_novelExon_chr12:97888623-97888659	chr12	97888623	97888659	71	cryptic
71read_novelExon_chr6:73031062-73031065	chr6	73031062	73031065	71	Unique
72read_novelExon_chr6:73012198-73012238	chr6	73012198	73012238	72	Unique
732read_novelExon_chr6:73023208-73023269	chr6	73023208	73023269	732	cryptic
738read_novelExon_chr1:117948241-117948267	chr1	117948241	117948267	738	cryptic
73read_novelExon_chr1:117944869-117945063	chr1	117944869	117945063	73	cryptic
73read_novelExon_chr1:117976674-117976679	chr1	117976674	117976679	73	Unique
73read_novelExon_chr15:64008614-64008660	chr15	64008614	64008660	73	Unique
73read_novelExon_chr4:144464661-144464784	chr4	144464661	144464784	73	cryptic
73read_novelExon_chr6:73008792-73008811	chr6	73008792	73008811	73	Unique
73read_novelExon_chr6:73043325-73043372	chr6	73043325	73043372	73	Unique
745read_novelExon_chr6:73020204-73020207	chr6	73020204	73020207	745	Unique
747read_novelExon_chr1:117957962-117957966	chr1	117957962	117957966	747	Unique
74read_novelExon_chr16:53893077-53893311	chr16	53893077	53893311	74	Unique
74read_novelExon_chr6:73009922-73009926	chr6	73009922	73009926	74	Unique
74read_novelExon_chr6:73019372-73019377	chr6	73019372	73019377	74	Unique
74read_novelExon_chr6:73022420-73022424	chr6	73022420	73022424	74	Unique
752read_novelExon_chr6:73017047-73017073	chr6	73017047	73017073	752	cryptic
758read_novelExon_chr6:73043464-73043538	chr6	73043464	73043538	758	cryptic
75read_novelExon_chr6:73017005-73017073	chr6	73017005	73017073	75	cryptic
7627read_novelExon_chr6:73023363-73023375	chr6	73023363	73023375	7627	cryptic
766read_novelExon_chr6:73023270-73023375	chr6	73023270	73023375	766	cryptic
769read_novelExon_chr6:73043302-73043475	chr6	73043302	73043475	769	cryptic
76read_novelExon_chr6:73023224-73023365	chr6	73023224	73023365	76	Unique
76read_novelExon_chr6:73026559-73026562	chr6	73026559	73026562	76	Unique
76read_novelExon_chr6:73026636-73026640	chr6	73026636	73026640	76	Unique
770read_novelExon_chr1:117945796-117945799	chr1	117945796	117945799	770	Unique
77read_novelExon_chr15:63988322-63988352	chr15	63988322	63988352	77	cryptic
77read_novelExon_chr6:73007285-73007288	chr6	73007285	73007288	77	Unique
77read_novelExon_chr6:73017122-73017125	chr6	73017122	73017125	77	Unique
77read_novelExon_chr6:73019871-73019874	chr6	73019871	73019874	77	Unique
780read_novelExon_chr6:73043484-73043538	chr6	73043484	73043538	780	cryptic
78read_novelExon_chr1:117950047-117950051	chr1	117950047	117950051	78	Unique
78read_novelExon_chr15:64005825-64005864	chr15	64005825	64005864	78	cryptic
78read_novelExon_chr6:73026660-73026665	chr6	73026660	73026665	78	Unique
79read_novelExon_chr15:63991716-63991816	chr15	63991716	63991816	79	Unique
7read_novelExon_chr1:117944894-117944937	chr1	117944894	117944937	7	Unique
7read_novelExon_chr1:117944896-117945007	chr1	117944896	117945007	7	Unique
7read_novelExon_chr1:117944908-117945010	chr1	117944908	117945010	7	Unique
7read_novelExon_chr1:117944925-117944934	chr1	117944925	117944934	7	Unique
7read_novelExon_chr1:117944971-117944983	chr1	117944971	117944983	7	Unique
7read_novelExon_chr1:117944977-117944983	chr1	117944977	117944983	7	Unique
7read_novelExon_chr1:117945180-117945184	chr1	117945180	117945184	7	Unique
7read_novelExon_chr1:117948216-117948250	chr1	117948216	117948250	7	Unique
7read_novelExon_chr1:117955484-117955488	chr1	117955484	117955488	7	Unique
7read_novelExon_chr1:117956998-117957002	chr1	117956998	117957002	7	Unique
7read_novelExon_chr1:117983117-117983121	chr1	117983117	117983121	7	Unique
7read_novelExon_chr1:117984852-117984957	chr1	117984852	117984957	7	Unique
7read_novelExon_chr1:237540622-237540635	chr1	237540622	237540635	7	Unique
7read_novelExon_chr1:237540622-237540708	chr1	237540622	237540708	7	Unique
7read_novelExon_chr1:237541261-237541264	chr1	237541261	237541264	7	Unique
7read_novelExon_chr1:237550583-237550632	chr1	237550583	237550632	7	Unique
7read_novelExon_chr1:237551386-237551440	chr1	237551386	237551440	7	Unique
7read_novelExon_chr1:237551475-237551483	chr1	237551475	237551483	7	Unique
7read_novelExon_chr1:237552442-237552445	chr1	237552442	237552445	7	Unique
7read_novelExon_chr1:237552982-237553017	chr1	237552982	237553017	7	Unique
7read_novelExon_chr1:237573652-237573656	chr1	237573652	237573656	7	Unique
7read_novelExon_chr1:237586463-237586548	chr1	237586463	237586548	7	Unique
7read_novelExon_chr1:237586525-237586548	chr1	237586525	237586548	7	Unique
7read_novelExon_chr1:237604618-237604648	chr1	237604618	237604648	7	Unique
7read_novelExon_chr1:237604712-237604783	chr1	237604712	237604783	7	Unique
7read_novelExon_chr1:237605027-237605031	chr1	237605027	237605031	7	Unique
7read_novelExon_chr1:237606415-237606418	chr1	237606415	237606418	7	Unique
7read_novelExon_chr1:237619899-237619922	chr1	237619899	237619922	7	Unique
7read_novelExon_chr12:97886246-97886284	chr12	97886246	97886284	7	Unique
7read_novelExon_chr12:97888590-97888659	chr12	97888590	97888659	7	Unique
7read_novelExon_chr12:97901549-97901552	chr12	97901549	97901552	7	Unique
7read_novelExon_chr12:97911187-97911191	chr12	97911187	97911191	7	Unique
7read_novelExon_chr12:97954607-97954825	chr12	97954607	97954825	7	Unique
7read_novelExon_chr12:97954615-97954825	chr12	97954615	97954825	7	Unique
7read_novelExon_chr12:97954720-97954825	chr12	97954720	97954825	7	Unique
7read_novelExon_chr12:97954763-97954825	chr12	97954763	97954825	7	Unique
7read_novelExon_chr15:63988480-63988538	chr15	63988480	63988538	7	Unique
7read_novelExon_chr15:63990926-63990975	chr15	63990926	63990975	7	Unique
7read_novelExon_chr15:64004973-64005070	chr15	64004973	64005070	7	Unique
7read_novelExon_chr15:64005551-64005709	chr15	64005551	64005709	7	Unique
7read_novelExon_chr15:64008500-64008576	chr15	64008500	64008576	7	Unique
7read_novelExon_chr16:53893077-53893308	chr16	53893077	53893308	7	Unique
7read_novelExon_chr16:53893079-53893311	chr16	53893079	53893311	7	Unique
7read_novelExon_chr16:53907697-53907768	chr16	53907697	53907768	7	Unique
7read_novelExon_chr4:144464700-144464799	chr4	144464700	144464799	7	Unique
7read_novelExon_chr4:144464807-144464817	chr4	144464807	144464817	7	Unique
7read_novelExon_chr4:144465012-144465081	chr4	144465012	144465081	7	Unique
7read_novelExon_chr6:158735264-158735300	chr6	158735264	158735300	7	Unique
7read_novelExon_chr6:72998774-72998777	chr6	72998774	72998777	7	Unique
7read_novelExon_chr6:73001636-73001692	chr6	73001636	73001692	7	Unique
7read_novelExon_chr6:73009570-73009575	chr6	73009570	73009575	7	Unique
7read_novelExon_chr6:73010887-73010890	chr6	73010887	73010890	7	Unique
7read_novelExon_chr6:73011711-73011715	chr6	73011711	73011715	7	Unique
7read_novelExon_chr6:73016977-73017035	chr6	73016977	73017035	7	Unique
7read_novelExon_chr6:73020950-73020954	chr6	73020950	73020954	7	Unique
7read_novelExon_chr6:73022836-73022842	chr6	73022836	73022842	7	Unique
7read_novelExon_chr6:73023234-73023308	chr6	73023234	73023308	7	Unique
7read_novelExon_chr6:73023324-73023339	chr6	73023324	73023339	7	Unique
7read_novelExon_chr6:73025330-73025334	chr6	73025330	73025334	7	Unique
7read_novelExon_chr6:73025476-73025482	chr6	73025476	73025482	7	Unique
7read_novelExon_chr6:73026650-73026656	chr6	73026650	73026656	7	Unique
7read_novelExon_chr6:73030941-73030950	chr6	73030941	73030950	7	Unique
7read_novelExon_chr6:73032481-73032487	chr6	73032481	73032487	7	Unique
7read_novelExon_chr6:73042745-73042751	chr6	73042745	73042751	7	Unique
7read_novelExon_chr6:73042807-73042813	chr6	73042807	73042813	7	Unique
7read_novelExon_chr6:73043350-73043386	chr6	73043350	73043386	7	Unique
7read_novelExon_chr6:73043350-73043495	chr6	73043350	73043495	7	Unique
7read_novelExon_chr6:73043350-73043497	chr6	73043350	73043497	7	Unique
7read_novelExon_chr6:73043365-73043529	chr6	73043365	73043529	7	Unique
7read_novelExon_chr6:73043371-73043486	chr6	73043371	73043486	7	Unique
7read_novelExon_chr6:73043371-73043529	chr6	73043371	73043529	7	Unique
7read_novelExon_chr6:73043390-73043471	chr6	73043390	73043471	7	Unique
7read_novelExon_chr6:73043408-73043499	chr6	73043408	73043499	7	Unique
7read_novelExon_chr6:73043421-73043475	chr6	73043421	73043475	7	Unique
7read_novelExon_chr6:73043421-73043486	chr6	73043421	73043486	7	Unique
7read_novelExon_chr6:73043423-73043525	chr6	73043423	73043525	7	Unique
7read_novelExon_chr6:73043427-73043529	chr6	73043427	73043529	7	Unique
7read_novelExon_chr6:73043456-73043495	chr6	73043456	73043495	7	Unique
7read_novelExon_chr6:73043464-73043486	chr6	73043464	73043486	7	Unique
7read_novelExon_chr6:73043464-73043495	chr6	73043464	73043495	7	Unique
7read_novelExon_chr6:73043470-73043508	chr6	73043470	73043508	7	Unique
80read_novelExon_chr1:117979608-117979612	chr1	117979608	117979612	80	Unique
80read_novelExon_chr15:63994346-63994402	chr15	63994346	63994402	80	Unique
815read_novelExon_chr4:144464775-144464810	chr4	144464775	144464810	815	cryptic
81read_novelExon_chr12:97954661-97954825	chr12	97954661	97954825	81	cryptic
81read_novelExon_chr6:73025736-73025740	chr6	73025736	73025740	81	Unique
82read_novelExon_chr1:237540622-237540728	chr1	237540622	237540728	82	cryptic
82read_novelExon_chr4:144464730-144464740	chr4	144464730	144464740	82	Unique
83read_novelExon_chr6:73008792-73008814	chr6	73008792	73008814	83	Unique
83read_novelExon_chr6:73016964-73017004	chr6	73016964	73017004	83	Unique
840read_novelExon_chr6:73016969-73017073	chr6	73016969	73017073	840	cryptic
845read_novelExon_chr1:117945038-117945063	chr1	117945038	117945063	845	cryptic
84read_novelExon_chr15:63989064-63989072	chr15	63989064	63989072	84	Unique
84read_novelExon_chr6:73017022-73017030	chr6	73017022	73017030	84	Unique
84read_novelExon_chr6:73043325-73043370	chr6	73043325	73043370	84	Unique
84read_novelExon_chr6:73043329-73043508	chr6	73043329	73043508	84	Unique
853read_novelExon_chr4:144464762-144464810	chr4	144464762	144464810	853	cryptic
86read_novelExon_chr1:117944805-117944842	chr1	117944805	117944842	86	Unique
86read_novelExon_chr1:117957433-117957450	chr1	117957433	117957450	86	Unique
86read_novelExon_chr6:73016400-73016403	chr6	73016400	73016403	86	Unique
87read_novelExon_chr6:73008862-73008880	chr6	73008862	73008880	87	Unique
885read_novelExon_chr4:144464758-144464810	chr4	144464758	144464810	885	cryptic
88read_novelExon_chr6:73017024-73017049	chr6	73017024	73017049	88	Unique
894read_novelExon_chr6:73043302-73043497	chr6	73043302	73043497	894	cryptic
89read_novelExon_chr6:73017022-73017082	chr6	73017022	73017082	89	Unique
89read_novelExon_chr6:73043325-73043483	chr6	73043325	73043483	89	Unique
8read_novelExon_chr1:117944896-117944997	chr1	117944896	117944997	8	Unique
8read_novelExon_chr1:117944971-117944994	chr1	117944971	117944994	8	Unique
8read_novelExon_chr1:117944980-117945010	chr1	117944980	117945010	8	Unique
8read_novelExon_chr1:117945402-117945409	chr1	117945402	117945409	8	Unique
8read_novelExon_chr1:117947812-117947817	chr1	117947812	117947817	8	Unique
8read_novelExon_chr1:117948180-117948250	chr1	117948180	117948250	8	Unique
8read_novelExon_chr1:117949613-117949618	chr1	117949613	117949618	8	Unique
8read_novelExon_chr1:117963197-117963214	chr1	117963197	117963214	8	Unique
8read_novelExon_chr1:237540694-237540735	chr1	237540694	237540735	8	Unique
8read_novelExon_chr1:237552933-237552936	chr1	237552933	237552936	8	Unique
8read_novelExon_chr1:237580348-237580373	chr1	237580348	237580373	8	Unique
8read_novelExon_chr1:237580407-237580423	chr1	237580407	237580423	8	Unique
8read_novelExon_chr1:237580409-237580423	chr1	237580409	237580423	8	Unique
8read_novelExon_chr1:237586412-237586548	chr1	237586412	237586548	8	Unique
8read_novelExon_chr1:237617712-237617874	chr1	237617712	237617874	8	Unique
8read_novelExon_chr1:237617731-237617874	chr1	237617731	237617874	8	Unique
8read_novelExon_chr1:237619899-237619951	chr1	237619899	237619951	8	Unique
8read_novelExon_chr1:237619923-237620035	chr1	237619923	237620035	8	Unique
8read_novelExon_chr11:92088509-92088570	chr11	92088509	92088570	8	Unique
8read_novelExon_chr12:97886285-97886384	chr12	97886285	97886384	8	Unique
8read_novelExon_chr12:97887005-97887063	chr12	97887005	97887063	8	Unique
8read_novelExon_chr12:97887652-97887677	chr12	97887652	97887677	8	Unique
8read_novelExon_chr12:97888472-97888564	chr12	97888472	97888564	8	Unique
8read_novelExon_chr12:97889783-97889834	chr12	97889783	97889834	8	Unique
8read_novelExon_chr12:97889826-97889834	chr12	97889826	97889834	8	Unique
8read_novelExon_chr12:97913704-97913707	chr12	97913704	97913707	8	Unique
8read_novelExon_chr12:97924592-97924637	chr12	97924592	97924637	8	Unique
8read_novelExon_chr12:97931477-97931480	chr12	97931477	97931480	8	Unique
8read_novelExon_chr15:63988322-63988436	chr15	63988322	63988436	8	Unique
8read_novelExon_chr15:63991046-63991195	chr15	63991046	63991195	8	Unique
8read_novelExon_chr15:63991049-63991195	chr15	63991049	63991195	8	Unique
8read_novelExon_chr15:64004973-64005025	chr15	64004973	64005025	8	Unique
8read_novelExon_chr15:64005551-64005595	chr15	64005551	64005595	8	Unique
8read_novelExon_chr15:64005551-64005622	chr15	64005551	64005622	8	Unique
8read_novelExon_chr15:64005551-64005816	chr15	64005551	64005816	8	Unique
8read_novelExon_chr15:64005582-64005864	chr15	64005582	64005864	8	Unique
8read_novelExon_chr15:64005825-64005891	chr15	64005825	64005891	8	Unique
8read_novelExon_chr15:64008500-64008534	chr15	64008500	64008534	8	Unique
8read_novelExon_chr16:53878140-53878210	chr16	53878140	53878210	8	Unique
8read_novelExon_chr16:53907697-53907726	chr16	53907697	53907726	8	Unique
8read_novelExon_chr4:144464687-144464745	chr4	144464687	144464745	8	Unique
8read_novelExon_chr4:144464722-144464784	chr4	144464722	144464784	8	Unique
8read_novelExon_chr6:158735245-158735300	chr6	158735245	158735300	8	Unique
8read_novelExon_chr6:73001729-73001749	chr6	73001729	73001749	8	Unique
8read_novelExon_chr6:73016969-73017035	chr6	73016969	73017035	8	Unique
8read_novelExon_chr6:73017027-73017038	chr6	73017027	73017038	8	Unique
8read_novelExon_chr6:73017029-73017082	chr6	73017029	73017082	8	Unique
8read_novelExon_chr6:73018340-73018344	chr6	73018340	73018344	8	Unique
8read_novelExon_chr6:73018803-73018806	chr6	73018803	73018806	8	Unique
8read_novelExon_chr6:73018973-73018977	chr6	73018973	73018977	8	Unique
8read_novelExon_chr6:73019900-73019906	chr6	73019900	73019906	8	Unique
8read_novelExon_chr6:73020250-73020254	chr6	73020250	73020254	8	Unique
8read_novelExon_chr6:73022884-73022892	chr6	73022884	73022892	8	Unique
8read_novelExon_chr6:73023224-73023308	chr6	73023224	73023308	8	Unique
8read_novelExon_chr6:73023306-73023339	chr6	73023306	73023339	8	Unique
8read_novelExon_chr6:73024978-73024986	chr6	73024978	73024986	8	Unique
8read_novelExon_chr6:73026502-73026509	chr6	73026502	73026509	8	Unique
8read_novelExon_chr6:73031029-73031034	chr6	73031029	73031034	8	Unique
8read_novelExon_chr6:73032483-73032489	chr6	73032483	73032489	8	Unique
8read_novelExon_chr6:73043137-73043143	chr6	73043137	73043143	8	Unique
8read_novelExon_chr6:73043365-73043386	chr6	73043365	73043386	8	Unique
8read_novelExon_chr6:73043399-73043475	chr6	73043399	73043475	8	Unique
8read_novelExon_chr6:73043417-73043433	chr6	73043417	73043433	8	Unique
8read_novelExon_chr6:73043417-73043497	chr6	73043417	73043497	8	Unique
8read_novelExon_chr6:73043417-73043529	chr6	73043417	73043529	8	Unique
8read_novelExon_chr6:73043421-73043433	chr6	73043421	73043433	8	Unique
8read_novelExon_chr6:73043423-73043471	chr6	73043423	73043471	8	Unique
8read_novelExon_chr6:73043437-73043471	chr6	73043437	73043471	8	Unique
8read_novelExon_chr6:73043456-73043483	chr6	73043456	73043483	8	Unique
8read_novelExon_chr6:73043456-73043529	chr6	73043456	73043529	8	Unique
8read_novelExon_chr6:73043464-73043483	chr6	73043464	73043483	8	Unique
8read_novelExon_chr6:73043464-73043529	chr6	73043464	73043529	8	Unique
909read_novelExon_chr6:73043509-73043538	chr6	73043509	73043538	909	cryptic
90read_novelExon_chr6:73038374-73038377	chr6	73038374	73038377	90	Unique
916read_novelExon_chr6:73043439-73043538	chr6	73043439	73043538	916	cryptic
91read_novelExon_chr6:73043329-73043372	chr6	73043329	73043372	91	Unique
927read_novelExon_chr6:73043302-73043495	chr6	73043302	73043495	927	cryptic
929read_novelExon_chr6:73023208-73023274	chr6	73023208	73023274	929	cryptic
935read_novelExon_chr6:73043417-73043538	chr6	73043417	73043538	935	cryptic
938read_novelExon_chr6:73023237-73023375	chr6	73023237	73023375	938	cryptic
93read_novelExon_chr6:73014569-73014574	chr6	73014569	73014574	93	Unique
93read_novelExon_chr6:73023234-73023365	chr6	73023234	73023365	93	Unique
93read_novelExon_chr6:73043325-73043448	chr6	73043325	73043448	93	Unique
94read_novelExon_chr1:117944875-117945063	chr1	117944875	117945063	94	cryptic
94read_novelExon_chr6:73043329-73043483	chr6	73043329	73043483	94	Unique
953read_novelExon_chr6:73023208-73023283	chr6	73023208	73023283	953	cryptic
957read_novelExon_chr1:117957338-117957450	chr1	117957338	117957450	957	Unique
95read_novelExon_chr6:73022094-73022098	chr6	73022094	73022098	95	Unique
96read_novelExon_chr12:97954805-97954825	chr12	97954805	97954825	96	cryptic
9762read_novelExon_chr6:73023208-73023365	chr6	73023208	73023365	9762	cryptic
97read_novelExon_chr12:97886352-97886384	chr12	97886352	97886384	97	cryptic
97read_novelExon_chr15:63988322-63988346	chr15	63988322	63988346	97	cryptic
97read_novelExon_chr15:64005551-64005651	chr15	64005551	64005651	97	cryptic
97read_novelExon_chr4:144464753-144464799	chr4	144464753	144464799	97	Unique
980read_novelExon_chr1:117944911-117945063	chr1	117944911	117945063	980	cryptic
993read_novelExon_chr1:117944923-117945063	chr1	117944923	117945063	993	cryptic
997read_novelExon_chr1:117963199-117963271	chr1	117963199	117963271	997	cryptic
99read_novelExon_chr1:117955638-117955642	chr1	117955638	117955642	99	Unique
9read_novelExon_chr1:117944894-117944979	chr1	117944894	117944979	9	Unique
9read_novelExon_chr1:117948359-117948366	chr1	117948359	117948366	9	Unique
9read_novelExon_chr1:117948816-117948820	chr1	117948816	117948820	9	Unique
9read_novelExon_chr1:117957343-117957393	chr1	117957343	117957393	9	Unique
9read_novelExon_chr1:117957361-117957457	chr1	117957361	117957457	9	Unique
9read_novelExon_chr1:117957377-117957408	chr1	117957377	117957408	9	Unique
9read_novelExon_chr1:117963199-117963214	chr1	117963199	117963214	9	Unique
9read_novelExon_chr1:237580348-237580389	chr1	237580348	237580389	9	Unique
9read_novelExon_chr1:237582802-237582919	chr1	237582802	237582919	9	Unique
9read_novelExon_chr1:237604618-237604636	chr1	237604618	237604636	9	Unique
9read_novelExon_chr1:237608750-237608822	chr1	237608750	237608822	9	Unique
9read_novelExon_chr1:237608757-237608822	chr1	237608757	237608822	9	Unique
9read_novelExon_chr1:237608776-237608822	chr1	237608776	237608822	9	Unique
9read_novelExon_chr1:237609433-237609437	chr1	237609433	237609437	9	Unique
9read_novelExon_chr1:237615171-237615174	chr1	237615171	237615174	9	Unique
9read_novelExon_chr1:237619957-237620035	chr1	237619957	237620035	9	Unique
9read_novelExon_chr12:97886238-97886281	chr12	97886238	97886281	9	Unique
9read_novelExon_chr12:97924501-97924637	chr12	97924501	97924637	9	Unique
9read_novelExon_chr12:97924612-97924637	chr12	97924612	97924637	9	Unique
9read_novelExon_chr12:97954741-97954825	chr12	97954741	97954825	9	Unique
9read_novelExon_chr12:97954760-97954825	chr12	97954760	97954825	9	Unique
9read_novelExon_chr15:63988322-63988476	chr15	63988322	63988476	9	Unique
9read_novelExon_chr15:63990926-63990992	chr15	63990926	63990992	9	Unique
9read_novelExon_chr15:63990984-63991195	chr15	63990984	63991195	9	Unique
9read_novelExon_chr15:63991025-63991195	chr15	63991025	63991195	9	Unique
9read_novelExon_chr15:63998407-63998410	chr15	63998407	63998410	9	Unique
9read_novelExon_chr15:64005010-64005094	chr15	64005010	64005094	9	Unique
9read_novelExon_chr15:64005671-64005864	chr15	64005671	64005864	9	Unique
9read_novelExon_chr15:64005682-64005864	chr15	64005682	64005864	9	Unique
9read_novelExon_chr15:64008500-64008536	chr15	64008500	64008536	9	Unique
9read_novelExon_chr4:144465007-144465106	chr4	144465007	144465106	9	Unique
9read_novelExon_chr6:73001636-73001724	chr6	73001636	73001724	9	Unique
9read_novelExon_chr6:73001654-73001749	chr6	73001654	73001749	9	Unique
9read_novelExon_chr6:73001693-73001749	chr6	73001693	73001749	9	Unique
9read_novelExon_chr6:73009539-73009575	chr6	73009539	73009575	9	Unique
9read_novelExon_chr6:73016964-73017030	chr6	73016964	73017030	9	Unique
9read_novelExon_chr6:73016964-73017041	chr6	73016964	73017041	9	Unique
9read_novelExon_chr6:73017024-73017038	chr6	73017024	73017038	9	Unique
9read_novelExon_chr6:73018407-73018410	chr6	73018407	73018410	9	Unique
9read_novelExon_chr6:73019381-73019388	chr6	73019381	73019388	9	Unique
9read_novelExon_chr6:73022025-73022073	chr6	73022025	73022073	9	Unique
9read_novelExon_chr6:73022185-73022189	chr6	73022185	73022189	9	Unique
9read_novelExon_chr6:73022882-73022892	chr6	73022882	73022892	9	Unique
9read_novelExon_chr6:73023232-73023251	chr6	73023232	73023251	9	Unique
9read_novelExon_chr6:73023303-73023319	chr6	73023303	73023319	9	Unique
9read_novelExon_chr6:73025232-73025238	chr6	73025232	73025238	9	Unique
9read_novelExon_chr6:73031183-73031188	chr6	73031183	73031188	9	Unique
9read_novelExon_chr6:73032016-73032020	chr6	73032016	73032020	9	Unique
9read_novelExon_chr6:73035869-73035878	chr6	73035869	73035878	9	Unique
9read_novelExon_chr6:73038320-73038327	chr6	73038320	73038327	9	Unique
9read_novelExon_chr6:73041070-73041074	chr6	73041070	73041074	9	Unique
9read_novelExon_chr6:73043331-73043471	chr6	73043331	73043471	9	Unique
9read_novelExon_chr6:73043390-73043427	chr6	73043390	73043427	9	Unique
9read_novelExon_chr6:73043392-73043427	chr6	73043392	73043427	9	Unique
9read_novelExon_chr6:73043399-73043429	chr6	73043399	73043429	9	Unique
9read_novelExon_chr6:73043421-73043429	chr6	73043421	73043429	9	Unique
9read_novelExon_chr6:73043437-73043525	chr6	73043437	73043525	9	Unique
9read_novelExon_chr6:73043439-73043475	chr6	73043439	73043475	9	Unique
9read_novelExon_chr6:73043448-73043475	chr6	73043448	73043475	9	Unique
9read_novelExon_chr6:73043460-73043499	chr6	73043460	73043499	9	Unique

## Sheet: circPanel SH-SY5Y novel exon
Exon_name	Chromosome	Start	End	Number_of_exact_reads	Novel_exon_type
100read_novelExon_chr6:73022486-73022490	chr6	73022486	73022490	100	Unique
100read_novelExon_chr6:73023224-73023375	chr6	73023224	73023375	100	cryptic
1013read_novelExon_chr1:117944925-117945063	chr1	117944925	117945063	1013	cryptic
102read_novelExon_chr6:73043448-73043538	chr6	73043448	73043538	102	cryptic
103read_novelExon_chr1:117944894-117944997	chr1	117944894	117944997	103	Unique
104read_novelExon_chr4:144464844-144464847	chr4	144464844	144464847	104	Unique
105read_novelExon_chr1:117950050-117950054	chr1	117950050	117950054	105	Unique
105read_novelExon_chr6:158735264-158735300	chr6	158735264	158735300	105	cryptic
106read_novelExon_chr1:117948425-117948430	chr1	117948425	117948430	106	Unique
106read_novelExon_chr1:117967031-117967034	chr1	117967031	117967034	106	Unique
10855read_novelExon_chr1:117944805-117944858	chr1	117944805	117944858	10855	Unique
108read_novelExon_chr6:73043445-73043538	chr6	73043445	73043538	108	cryptic
10read_novelExon_chr1:117944908-117944937	chr1	117944908	117944937	10	Unique
10read_novelExon_chr1:117944911-117944937	chr1	117944911	117944937	10	Unique
10read_novelExon_chr1:117944967-117945010	chr1	117944967	117945010	10	Unique
10read_novelExon_chr1:117948231-117948250	chr1	117948231	117948250	10	Unique
10read_novelExon_chr1:117957394-117957408	chr1	117957394	117957408	10	Unique
10read_novelExon_chr1:117957394-117957438	chr1	117957394	117957438	10	Unique
10read_novelExon_chr1:117957412-117957457	chr1	117957412	117957457	10	Unique
10read_novelExon_chr1:117963188-117963203	chr1	117963188	117963203	10	Unique
10read_novelExon_chr1:117983936-117984082	chr1	117983936	117984082	10	Unique
10read_novelExon_chr1:117983963-117984132	chr1	117983963	117984132	10	Unique
10read_novelExon_chr1:117983991-117984132	chr1	117983991	117984132	10	Unique
10read_novelExon_chr1:118003211-118003234	chr1	118003211	118003234	10	Unique
10read_novelExon_chr1:237552982-237553017	chr1	237552982	237553017	10	Unique
10read_novelExon_chr11:92042769-92042991	chr11	92042769	92042991	10	Unique
10read_novelExon_chr4:144465014-144465081	chr4	144465014	144465081	10	Unique
10read_novelExon_chr4:144468537-144468553	chr4	144468537	144468553	10	Unique
10read_novelExon_chr6:158703332-158703403	chr6	158703332	158703403	10	Unique
10read_novelExon_chr6:158734100-158735300	chr6	158734100	158735300	10	Unique
10read_novelExon_chr6:158734832-158735300	chr6	158734832	158735300	10	Unique
10read_novelExon_chr6:158735043-158735300	chr6	158735043	158735300	10	Unique
10read_novelExon_chr6:158735144-158735300	chr6	158735144	158735300	10	Unique
10read_novelExon_chr6:73009922-73009926	chr6	73009922	73009926	10	Unique
10read_novelExon_chr6:73015219-73015222	chr6	73015219	73015222	10	Unique
10read_novelExon_chr6:73016400-73016403	chr6	73016400	73016403	10	Unique
10read_novelExon_chr6:73016977-73017073	chr6	73016977	73017073	10	Unique
10read_novelExon_chr6:73017842-73017846	chr6	73017842	73017846	10	Unique
10read_novelExon_chr6:73043325-73043433	chr6	73043325	73043433	10	Unique
10read_novelExon_chr6:73043329-73043433	chr6	73043329	73043433	10	Unique
1113read_novelExon_chr4:144464775-144464810	chr4	144464775	144464810	1113	cryptic
112read_novelExon_chr1:117957364-117957450	chr1	117957364	117957450	112	Unique
113read_novelExon_chr1:117948216-117948255	chr1	117948216	117948255	113	Unique
114read_novelExon_chr1:117944807-117944997	chr1	117944807	117944997	114	cryptic
1151read_novelExon_chr1:117944980-117945063	chr1	117944980	117945063	1151	cryptic
118read_novelExon_chr6:73023234-73023375	chr6	73023234	73023375	118	cryptic
118read_novelExon_chr6:73043346-73043538	chr6	73043346	73043538	118	cryptic
119read_novelExon_chr1:117957343-117957408	chr1	117957343	117957408	119	Unique
11read_novelExon_chr1:117944911-117944979	chr1	117944911	117944979	11	Unique
11read_novelExon_chr1:117944959-117944979	chr1	117944959	117944979	11	Unique
11read_novelExon_chr1:117944967-117944997	chr1	117944967	117944997	11	Unique
11read_novelExon_chr1:117945071-117945075	chr1	117945071	117945075	11	Unique
11read_novelExon_chr1:117949613-117949618	chr1	117949613	117949618	11	Unique
11read_novelExon_chr1:117955484-117955488	chr1	117955484	117955488	11	Unique
11read_novelExon_chr1:118042068-118042176	chr1	118042068	118042176	11	Unique
11read_novelExon_chr1:237617797-237617874	chr1	237617797	237617874	11	Unique
11read_novelExon_chr16:53893077-53893311	chr16	53893077	53893311	11	Unique
11read_novelExon_chr4:144464753-144464817	chr4	144464753	144464817	11	Unique
11read_novelExon_chr4:144465012-144465076	chr4	144465012	144465076	11	Unique
11read_novelExon_chr6:158734053-158735300	chr6	158734053	158735300	11	Unique
11read_novelExon_chr6:158734522-158735300	chr6	158734522	158735300	11	Unique
11read_novelExon_chr6:158734694-158735300	chr6	158734694	158735300	11	Unique
11read_novelExon_chr6:158735147-158735300	chr6	158735147	158735300	11	Unique
11read_novelExon_chr6:73008815-73008880	chr6	73008815	73008880	11	Unique
11read_novelExon_chr6:73023208-73023247	chr6	73023208	73023247	11	Unique
11read_novelExon_chr6:73030945-73030950	chr6	73030945	73030950	11	Unique
11read_novelExon_chr6:73032485-73032489	chr6	73032485	73032489	11	Unique
120read_novelExon_chr1:117944894-117944934	chr1	117944894	117944934	120	Unique
122read_novelExon_chr4:144464661-144464784	chr4	144464661	144464784	122	cryptic
126read_novelExon_chr4:144464661-144464738	chr4	144464661	144464738	126	cryptic
126read_novelExon_chr6:158735245-158735300	chr6	158735245	158735300	126	cryptic
1279read_novelExon_chr1:117945016-117945063	chr1	117945016	117945063	1279	cryptic
127read_novelExon_chr6:158734582-158735300	chr6	158734582	158735300	127	cryptic
1286read_novelExon_chr1:117957422-117957453	chr1	117957422	117957453	1286	cryptic
128read_novelExon_chr1:117957343-117957438	chr1	117957343	117957438	128	Unique
12read_novelExon_chr1:117944812-117944937	chr1	117944812	117944937	12	Unique
12read_novelExon_chr1:117944814-117944888	chr1	117944814	117944888	12	Unique
12read_novelExon_chr1:117944908-117944979	chr1	117944908	117944979	12	Unique
12read_novelExon_chr1:117944923-117944937	chr1	117944923	117944937	12	Unique
12read_novelExon_chr1:117944952-117944997	chr1	117944952	117944997	12	Unique
12read_novelExon_chr1:117944952-117945007	chr1	117944952	117945007	12	Unique
12read_novelExon_chr1:117944980-117945010	chr1	117944980	117945010	12	Unique
12read_novelExon_chr1:117948202-117948250	chr1	117948202	117948250	12	Unique
12read_novelExon_chr1:117948894-117948898	chr1	117948894	117948898	12	Unique
12read_novelExon_chr1:117950062-117950068	chr1	117950062	117950068	12	Unique
12read_novelExon_chr1:117957361-117957457	chr1	117957361	117957457	12	Unique
12read_novelExon_chr1:117983948-117984130	chr1	117983948	117984130	12	Unique
12read_novelExon_chr1:118008955-118009001	chr1	118008955	118009001	12	Unique
12read_novelExon_chr15:64005551-64005651	chr15	64005551	64005651	12	Unique
12read_novelExon_chr4:144464687-144464745	chr4	144464687	144464745	12	Unique
12read_novelExon_chr4:144465012-144465081	chr4	144465012	144465081	12	Unique
12read_novelExon_chr6:158734317-158735300	chr6	158734317	158735300	12	Unique
12read_novelExon_chr6:158734910-158735300	chr6	158734910	158735300	12	Unique
12read_novelExon_chr6:158742981-158743118	chr6	158742981	158743118	12	Unique
12read_novelExon_chr6:73014569-73014574	chr6	73014569	73014574	12	Unique
12read_novelExon_chr6:73016992-73017073	chr6	73016992	73017073	12	Unique
12read_novelExon_chr6:73043530-73043538	chr6	73043530	73043538	12	Unique
1311read_novelExon_chr1:117957334-117957360	chr1	117957334	117957360	1311	cryptic
131read_novelExon_chr1:117963263-117963271	chr1	117963263	117963271	131	cryptic
136read_novelExon_chr1:117944807-117944821	chr1	117944807	117944821	136	cryptic
137read_novelExon_chr1:118008955-118009043	chr1	118008955	118009043	137	cryptic
13read_novelExon_chr1:117944812-117944821	chr1	117944812	117944821	13	Unique
13read_novelExon_chr1:117944934-117945007	chr1	117944934	117945007	13	Unique
13read_novelExon_chr1:117957356-117957393	chr1	117957356	117957393	13	Unique
13read_novelExon_chr1:117957377-117957408	chr1	117957377	117957408	13	Unique
13read_novelExon_chr1:117957715-117957723	chr1	117957715	117957723	13	Unique
13read_novelExon_chr1:117984061-117984132	chr1	117984061	117984132	13	Unique
13read_novelExon_chr11:92084025-92084113	chr11	92084025	92084113	13	Unique
13read_novelExon_chr15:64004973-64005085	chr15	64004973	64005085	13	Unique
13read_novelExon_chr15:64005837-64005864	chr15	64005837	64005864	13	Unique
13read_novelExon_chr15:64008500-64008545	chr15	64008500	64008545	13	Unique
13read_novelExon_chr4:144464758-144464784	chr4	144464758	144464784	13	Unique
13read_novelExon_chr4:144465014-144465076	chr4	144465014	144465076	13	Unique
13read_novelExon_chr4:144465114-144465125	chr4	144465114	144465125	13	Unique
13read_novelExon_chr4:144467928-144467989	chr4	144467928	144467989	13	Unique
13read_novelExon_chr6:158733385-158735300	chr6	158733385	158735300	13	Unique
13read_novelExon_chr6:158734191-158735300	chr6	158734191	158735300	13	Unique
13read_novelExon_chr6:158734594-158735300	chr6	158734594	158735300	13	Unique
13read_novelExon_chr6:158734601-158735300	chr6	158734601	158735300	13	Unique
13read_novelExon_chr6:158734753-158734916	chr6	158734753	158734916	13	Unique
13read_novelExon_chr6:158735058-158735300	chr6	158735058	158735300	13	Unique
13read_novelExon_chr6:73023812-73023816	chr6	73023812	73023816	13	Unique
13read_novelExon_chr6:73043302-73043376	chr6	73043302	73043376	13	Unique
140read_novelExon_chr1:117956934-117956938	chr1	117956934	117956938	140	Unique
141read_novelExon_chr1:117944898-117944934	chr1	117944898	117944934	141	Unique
141read_novelExon_chr6:73043515-73043538	chr6	73043515	73043538	141	cryptic
146read_novelExon_chr1:117944805-117944994	chr1	117944805	117944994	146	Unique
147read_novelExon_chr1:117944805-117944983	chr1	117944805	117944983	147	Unique
14read_novelExon_chr1:117944959-117944997	chr1	117944959	117944997	14	Unique
14read_novelExon_chr1:117944964-117944994	chr1	117944964	117944994	14	Unique
14read_novelExon_chr1:117948543-117948548	chr1	117948543	117948548	14	Unique
14read_novelExon_chr1:117951094-117951100	chr1	117951094	117951100	14	Unique
14read_novelExon_chr1:117984906-117984922	chr1	117984906	117984922	14	Unique
14read_novelExon_chr1:118003145-118003234	chr1	118003145	118003234	14	Unique
14read_novelExon_chr1:118042096-118042176	chr1	118042096	118042176	14	Unique
14read_novelExon_chr1:237540622-237540728	chr1	237540622	237540728	14	Unique
14read_novelExon_chr11:92088437-92088570	chr11	92088437	92088570	14	Unique
14read_novelExon_chr4:144464678-144464740	chr4	144464678	144464740	14	Unique
14read_novelExon_chr4:144464722-144464799	chr4	144464722	144464799	14	Unique
14read_novelExon_chr4:144464807-144464817	chr4	144464807	144464817	14	Unique
14read_novelExon_chr4:144465005-144465140	chr4	144465005	144465140	14	Unique
14read_novelExon_chr4:144465012-144465083	chr4	144465012	144465083	14	Unique
14read_novelExon_chr6:158734220-158735300	chr6	158734220	158735300	14	Unique
14read_novelExon_chr6:158734235-158735300	chr6	158734235	158735300	14	Unique
14read_novelExon_chr6:158734354-158735300	chr6	158734354	158735300	14	Unique
14read_novelExon_chr6:73043363-73043538	chr6	73043363	73043538	14	Unique
152read_novelExon_chr1:117944805-117944823	chr1	117944805	117944823	152	Unique
15426read_novelExon_chr6:73017022-73017073	chr6	73017022	73017073	15426	cryptic
1549read_novelExon_chr1:117957962-117957966	chr1	117957962	117957966	1549	Unique
157read_novelExon_chr1:117944977-117944994	chr1	117944977	117944994	157	Unique
157read_novelExon_chr1:117948701-117948704	chr1	117948701	117948704	157	Unique
158read_novelExon_chr6:158726969-158726974	chr6	158726969	158726974	158	Unique
159read_novelExon_chr1:117944842-117945063	chr1	117944842	117945063	159	cryptic
15read_novelExon_chr1:117944925-117945007	chr1	117944925	117945007	15	Unique
15read_novelExon_chr1:117944967-117945007	chr1	117944967	117945007	15	Unique
15read_novelExon_chr1:117948202-117948231	chr1	117948202	117948231	15	Unique
15read_novelExon_chr1:117948246-117948271	chr1	117948246	117948271	15	Unique
15read_novelExon_chr1:117948385-117948391	chr1	117948385	117948391	15	Unique
15read_novelExon_chr1:117948642-117948648	chr1	117948642	117948648	15	Unique
15read_novelExon_chr1:117949609-117949615	chr1	117949609	117949615	15	Unique
15read_novelExon_chr1:117984137-117984143	chr1	117984137	117984143	15	Unique
15read_novelExon_chr1:118003152-118003234	chr1	118003152	118003234	15	Unique
15read_novelExon_chr1:118005939-118005942	chr1	118005939	118005942	15	Unique
15read_novelExon_chr15:63989064-63989072	chr15	63989064	63989072	15	Unique
15read_novelExon_chr15:64005551-64005891	chr15	64005551	64005891	15	Unique
15read_novelExon_chr4:144465007-144465091	chr4	144465007	144465091	15	Unique
15read_novelExon_chr6:158703306-158703410	chr6	158703306	158703410	15	Unique
15read_novelExon_chr6:158733323-158735300	chr6	158733323	158735300	15	Unique
15read_novelExon_chr6:158733988-158735300	chr6	158733988	158735300	15	Unique
15read_novelExon_chr6:158734359-158735300	chr6	158734359	158735300	15	Unique
15read_novelExon_chr6:158734669-158735300	chr6	158734669	158735300	15	Unique
15read_novelExon_chr6:158735025-158735300	chr6	158735025	158735300	15	Unique
15read_novelExon_chr6:158735161-158735300	chr6	158735161	158735300	15	Unique
1601read_novelExon_chr1:117948199-117948267	chr1	117948199	117948267	1601	cryptic
1603read_novelExon_chr1:117948246-117948267	chr1	117948246	117948267	1603	cryptic
1607read_novelExon_chr1:117957433-117957453	chr1	117957433	117957453	1607	cryptic
1635read_novelExon_chr1:117945040-117945063	chr1	117945040	117945063	1635	cryptic
167read_novelExon_chr1:117944814-117944934	chr1	117944814	117944934	167	Unique
16read_novelExon_chr1:117944812-117944997	chr1	117944812	117944997	16	Unique
16read_novelExon_chr1:117944894-117944937	chr1	117944894	117944937	16	Unique
16read_novelExon_chr1:117944934-117945010	chr1	117944934	117945010	16	Unique
16read_novelExon_chr1:117944959-117945007	chr1	117944959	117945007	16	Unique
16read_novelExon_chr1:117957449-117957453	chr1	117957449	117957453	16	Unique
16read_novelExon_chr1:117963473-117963478	chr1	117963473	117963478	16	Unique
16read_novelExon_chr1:117985462-117985466	chr1	117985462	117985466	16	Unique
16read_novelExon_chr1:118003110-118003145	chr1	118003110	118003145	16	Unique
16read_novelExon_chr4:144464734-144464766	chr4	144464734	144464766	16	Unique
16read_novelExon_chr6:158703326-158703410	chr6	158703326	158703410	16	Unique
16read_novelExon_chr6:158734580-158735300	chr6	158734580	158735300	16	Unique
16read_novelExon_chr6:73008790-73008853	chr6	73008790	73008853	16	Unique
16read_novelExon_chr6:73036145-73036150	chr6	73036145	73036150	16	Unique
171read_novelExon_chr4:144464799-144464810	chr4	144464799	144464810	171	cryptic
1768read_novelExon_chr1:117944919-117945063	chr1	117944919	117945063	1768	cryptic
176read_novelExon_chr1:117957412-117957448	chr1	117957412	117957448	176	Unique
17read_novelExon_chr1:117944866-117944934	chr1	117944866	117944934	17	Unique
17read_novelExon_chr1:117944923-117944979	chr1	117944923	117944979	17	Unique
17read_novelExon_chr1:117944934-117944997	chr1	117944934	117944997	17	Unique
17read_novelExon_chr1:117944938-117944997	chr1	117944938	117944997	17	Unique
17read_novelExon_chr1:117944971-117944994	chr1	117944971	117944994	17	Unique
17read_novelExon_chr1:117944980-117944997	chr1	117944980	117944997	17	Unique
17read_novelExon_chr1:117945180-117945184	chr1	117945180	117945184	17	Unique
17read_novelExon_chr1:117945402-117945409	chr1	117945402	117945409	17	Unique
17read_novelExon_chr1:117949240-117949247	chr1	117949240	117949247	17	Unique
17read_novelExon_chr4:144464665-144464784	chr4	144464665	144464784	17	Unique
17read_novelExon_chr4:144464678-144464799	chr4	144464678	144464799	17	Unique
17read_novelExon_chr4:144465077-144465125	chr4	144465077	144465125	17	Unique
17read_novelExon_chr6:158733335-158735300	chr6	158733335	158735300	17	Unique
17read_novelExon_chr6:73023327-73023375	chr6	73023327	73023375	17	Unique
181read_novelExon_chr1:117944853-117945063	chr1	117944853	117945063	181	cryptic
182read_novelExon_chr1:117957422-117957450	chr1	117957422	117957450	182	Unique
183read_novelExon_chr1:117944828-117945063	chr1	117944828	117945063	183	cryptic
183read_novelExon_chr1:117957735-117957739	chr1	117957735	117957739	183	Unique
183read_novelExon_chr6:158733899-158735300	chr6	158733899	158735300	183	cryptic
189read_novelExon_chr1:117976674-117976679	chr1	117976674	117976679	189	Unique
18read_novelExon_chr1:117944919-117945007	chr1	117944919	117945007	18	Unique
18read_novelExon_chr1:117944925-117944934	chr1	117944925	117944934	18	Unique
18read_novelExon_chr1:117944959-117945010	chr1	117944959	117945010	18	Unique
18read_novelExon_chr1:117944980-117945007	chr1	117944980	117945007	18	Unique
18read_novelExon_chr1:117963347-117963357	chr1	117963347	117963357	18	Unique
18read_novelExon_chr15:63988322-63988352	chr15	63988322	63988352	18	Unique
18read_novelExon_chr15:64005825-64005864	chr15	64005825	64005864	18	Unique
18read_novelExon_chr4:144464665-144464738	chr4	144464665	144464738	18	Unique
18read_novelExon_chr4:144464734-144464745	chr4	144464734	144464745	18	Unique
18read_novelExon_chr6:158733903-158735300	chr6	158733903	158735300	18	Unique
18read_novelExon_chr6:158734921-158735300	chr6	158734921	158735300	18	Unique
18read_novelExon_chr6:158734984-158735300	chr6	158734984	158735300	18	Unique
18read_novelExon_chr6:158735385-158735506	chr6	158735385	158735506	18	Unique
18read_novelExon_chr6:73017047-73017073	chr6	73017047	73017073	18	Unique
18read_novelExon_chr6:73030470-73030473	chr6	73030470	73030473	18	Unique
18read_novelExon_chr6:73043302-73043438	chr6	73043302	73043438	18	Unique
190read_novelExon_chr1:117979608-117979612	chr1	117979608	117979612	190	Unique
196read_novelExon_chr1:117944885-117945010	chr1	117944885	117945010	196	Unique
19read_novelExon_chr1:117944896-117944997	chr1	117944896	117944997	19	Unique
19read_novelExon_chr1:117944896-117945010	chr1	117944896	117945010	19	Unique
19read_novelExon_chr1:117944944-117944979	chr1	117944944	117944979	19	Unique
19read_novelExon_chr1:117944964-117944983	chr1	117944964	117944983	19	Unique
19read_novelExon_chr1:117983117-117983121	chr1	117983117	117983121	19	Unique
19read_novelExon_chr1:118008955-118008992	chr1	118008955	118008992	19	Unique
19read_novelExon_chr12:97886303-97886384	chr12	97886303	97886384	19	Unique
19read_novelExon_chr4:144464730-144464817	chr4	144464730	144464817	19	Unique
19read_novelExon_chr6:158734689-158735300	chr6	158734689	158735300	19	Unique
19read_novelExon_chr6:158735061-158735300	chr6	158735061	158735300	19	Unique
19read_novelExon_chr6:73016960-73017030	chr6	73016960	73017030	19	Unique
19read_novelExon_chr6:73022019-73022073	chr6	73022019	73022073	19	Unique
200read_novelExon_chr1:117944885-117945007	chr1	117944885	117945007	200	Unique
2014read_novelExon_chr1:117948241-117948267	chr1	117948241	117948267	2014	cryptic
201read_novelExon_chr1:117955638-117955642	chr1	117955638	117955642	201	Unique
20read_novelExon_chr1:117944812-117945010	chr1	117944812	117945010	20	Unique
20read_novelExon_chr1:117944853-117944934	chr1	117944853	117944934	20	Unique
20read_novelExon_chr1:117944889-117945010	chr1	117944889	117945010	20	Unique
20read_novelExon_chr1:117944925-117944997	chr1	117944925	117944997	20	Unique
20read_novelExon_chr1:117944971-117944983	chr1	117944971	117944983	20	Unique
20read_novelExon_chr1:117945729-117945732	chr1	117945729	117945732	20	Unique
20read_novelExon_chr1:117947812-117947817	chr1	117947812	117947817	20	Unique
20read_novelExon_chr1:117948199-117948271	chr1	117948199	117948271	20	Unique
20read_novelExon_chr1:117948216-117948231	chr1	117948216	117948231	20	Unique
20read_novelExon_chr1:117963308-117963314	chr1	117963308	117963314	20	Unique
20read_novelExon_chr1:117984042-117984132	chr1	117984042	117984132	20	Unique
20read_novelExon_chr1:118003110-118003169	chr1	118003110	118003169	20	cryptic
20read_novelExon_chr4:144465105-144465125	chr4	144465105	144465125	20	Unique
20read_novelExon_chr6:73014900-73014904	chr6	73014900	73014904	20	Unique
213read_novelExon_chr1:117950047-117950051	chr1	117950047	117950051	213	Unique
214read_novelExon_chr1:117963190-117963199	chr1	117963190	117963199	214	cryptic
2163read_novelExon_chr1:117957338-117957450	chr1	117957338	117957450	2163	Unique
219read_novelExon_chr4:144464700-144464810	chr4	144464700	144464810	219	cryptic
21read_novelExon_chr1:117948216-117948250	chr1	117948216	117948250	21	Unique
21read_novelExon_chr1:117948359-117948366	chr1	117948359	117948366	21	Unique
21read_novelExon_chr1:117948776-117948780	chr1	117948776	117948780	21	Unique
21read_novelExon_chr1:117956998-117957002	chr1	117956998	117957002	21	Unique
21read_novelExon_chr1:117957003-117957048	chr1	117957003	117957048	21	Unique
21read_novelExon_chr1:117957377-117957438	chr1	117957377	117957438	21	Unique
21read_novelExon_chr1:117961419-117961426	chr1	117961419	117961426	21	Unique
21read_novelExon_chr4:144465007-144465028	chr4	144465007	144465028	21	Unique
21read_novelExon_chr6:158703380-158703410	chr6	158703380	158703410	21	cryptic
21read_novelExon_chr6:158733972-158735300	chr6	158733972	158735300	21	cryptic
21read_novelExon_chr6:73016988-73017073	chr6	73016988	73017073	21	cryptic
21read_novelExon_chr6:73043371-73043538	chr6	73043371	73043538	21	cryptic
21read_novelExon_chr6:73043377-73043538	chr6	73043377	73043538	21	cryptic
21read_novelExon_chr6:73043427-73043538	chr6	73043427	73043538	21	cryptic
2205read_novelExon_chr1:117945796-117945799	chr1	117945796	117945799	2205	Unique
220read_novelExon_chr6:158735205-158735300	chr6	158735205	158735300	220	cryptic
224read_novelExon_chr1:117956998-117957048	chr1	117956998	117957048	224	Unique
22read_novelExon_chr1:117910347-117911107	chr1	117910347	117911107	22	cryptic
22read_novelExon_chr1:117910528-117911107	chr1	117910528	117911107	22	cryptic
22read_novelExon_chr1:117948180-117948224	chr1	117948180	117948224	22	Unique
22read_novelExon_chr1:117948199-117948208	chr1	117948199	117948208	22	Unique
22read_novelExon_chr1:117948816-117948820	chr1	117948816	117948820	22	Unique
22read_novelExon_chr1:117951094-117951098	chr1	117951094	117951098	22	Unique
22read_novelExon_chr1:117984871-117984947	chr1	117984871	117984947	22	cryptic
22read_novelExon_chr15:64004984-64005094	chr15	64004984	64005094	22	cryptic
22read_novelExon_chr4:144464665-144464757	chr4	144464665	144464757	22	Unique
22read_novelExon_chr4:144465102-144465125	chr4	144465102	144465125	22	Unique
22read_novelExon_chr6:158733400-158735300	chr6	158733400	158735300	22	cryptic
22read_novelExon_chr6:158734813-158735300	chr6	158734813	158735300	22	cryptic
22read_novelExon_chr6:158735033-158735300	chr6	158735033	158735300	22	cryptic
22read_novelExon_chr6:73043302-73043372	chr6	73043302	73043372	22	cryptic
230read_novelExon_chr1:117944866-117945063	chr1	117944866	117945063	230	cryptic
231read_novelExon_chr1:117957433-117957450	chr1	117957433	117957450	231	Unique
233read_novelExon_chr1:117944869-117945063	chr1	117944869	117945063	233	cryptic
23read_novelExon_chr1:117944894-117944979	chr1	117944894	117944979	23	Unique
23read_novelExon_chr1:117944898-117944979	chr1	117944898	117944979	23	Unique
23read_novelExon_chr1:117948180-117948250	chr1	117948180	117948250	23	Unique
23read_novelExon_chr1:117957356-117957367	chr1	117957356	117957367	23	Unique
23read_novelExon_chr1:117984868-117984947	chr1	117984868	117984947	23	cryptic
23read_novelExon_chr6:158733421-158735300	chr6	158733421	158735300	23	cryptic
23read_novelExon_chr6:158734753-158735300	chr6	158734753	158735300	23	cryptic
23read_novelExon_chr6:158735134-158735300	chr6	158735134	158735300	23	cryptic
23read_novelExon_chr6:73023208-73023308	chr6	73023208	73023308	23	cryptic
24read_novelExon_chr1:117948216-117948224	chr1	117948216	117948224	24	Unique
24read_novelExon_chr1:117963188-117963238	chr1	117963188	117963238	24	Unique
24read_novelExon_chr1:117963197-117963214	chr1	117963197	117963214	24	Unique
24read_novelExon_chr1:117979613-117979616	chr1	117979613	117979616	24	Unique
24read_novelExon_chr4:144465014-144465083	chr4	144465014	144465083	24	Unique
24read_novelExon_chr6:158735047-158735300	chr6	158735047	158735300	24	cryptic
24read_novelExon_chr6:73022372-73022375	chr6	73022372	73022375	24	Unique
24read_novelExon_chr6:73043413-73043538	chr6	73043413	73043538	24	cryptic
251read_novelExon_chr1:117944961-117945063	chr1	117944961	117945063	251	cryptic
2559read_novelExon_chr1:117945038-117945063	chr1	117945038	117945063	2559	cryptic
255read_novelExon_chr4:144465005-144465076	chr4	144465005	144465076	255	cryptic
2562read_novelExon_chr1:117944896-117945063	chr1	117944896	117945063	2562	cryptic
2588read_novelExon_chr4:144464730-144464810	chr4	144464730	144464810	2588	cryptic
25read_novelExon_chr1:117944898-117944937	chr1	117944898	117944937	25	Unique
25read_novelExon_chr1:117944921-117944970	chr1	117944921	117944970	25	Unique
25read_novelExon_chr1:117957343-117957393	chr1	117957343	117957393	25	Unique
25read_novelExon_chr1:117963188-117963256	chr1	117963188	117963256	25	Unique
25read_novelExon_chr6:158734106-158735300	chr6	158734106	158735300	25	cryptic
25read_novelExon_chr6:158734251-158735300	chr6	158734251	158735300	25	cryptic
25read_novelExon_chr6:73020204-73020207	chr6	73020204	73020207	25	Unique
25read_novelExon_chr6:73023208-73023239	chr6	73023208	73023239	25	cryptic
25read_novelExon_chr6:73023355-73023375	chr6	73023355	73023375	25	cryptic
262read_novelExon_chr1:117944856-117945063	chr1	117944856	117945063	262	cryptic
2632read_novelExon_chr4:144464753-144464810	chr4	144464753	144464810	2632	cryptic
2651read_novelExon_chr1:117957962-117957964	chr1	117957962	117957964	2651	Unique
267read_novelExon_chr1:117944805-117944842	chr1	117944805	117944842	267	Unique
26read_novelExon_chr1:117944856-117944934	chr1	117944856	117944934	26	Unique
26read_novelExon_chr1:117948225-117948255	chr1	117948225	117948255	26	Unique
26read_novelExon_chr1:117983936-117984121	chr1	117983936	117984121	26	Unique
26read_novelExon_chr4:144465035-144465125	chr4	144465035	144465125	26	Unique
26read_novelExon_chr6:73017019-73017073	chr6	73017019	73017073	26	cryptic
26read_novelExon_chr6:73023208-73023339	chr6	73023208	73023339	26	cryptic
26read_novelExon_chr6:73043302-73043370	chr6	73043302	73043370	26	cryptic
26read_novelExon_chr6:73043302-73043448	chr6	73043302	73043448	26	cryptic
26read_novelExon_chr6:73043302-73043483	chr6	73043302	73043483	26	cryptic
2701read_novelExon_chr1:117963199-117963271	chr1	117963199	117963271	2701	cryptic
270read_novelExon_chr6:73023363-73023375	chr6	73023363	73023375	270	cryptic
274read_novelExon_chr1:117957473-117957479	chr1	117957473	117957479	274	Unique
2779read_novelExon_chr1:117957361-117957453	chr1	117957361	117957453	2779	cryptic
27read_novelExon_chr1:117944869-117944934	chr1	117944869	117944934	27	Unique
27read_novelExon_chr1:117944919-117945010	chr1	117944919	117945010	27	Unique
27read_novelExon_chr1:117945192-117945196	chr1	117945192	117945196	27	Unique
27read_novelExon_chr1:117948241-117948271	chr1	117948241	117948271	27	Unique
27read_novelExon_chr1:117948408-117948413	chr1	117948408	117948413	27	Unique
27read_novelExon_chr1:117998281-117998284	chr1	117998281	117998284	27	Unique
27read_novelExon_chr15:64008614-64008660	chr15	64008614	64008660	27	Unique
27read_novelExon_chr4:144465012-144465045	chr4	144465012	144465045	27	Unique
27read_novelExon_chr6:158734324-158735300	chr6	158734324	158735300	27	cryptic
27read_novelExon_chr6:158735132-158735300	chr6	158735132	158735300	27	cryptic
27read_novelExon_chr6:73043302-73043508	chr6	73043302	73043508	27	cryptic
27read_novelExon_chr6:73043365-73043538	chr6	73043365	73043538	27	cryptic
282read_novelExon_chr1:117967129-117967132	chr1	117967129	117967132	282	Unique
288read_novelExon_chr4:144465012-144465125	chr4	144465012	144465125	288	Unique
28read_novelExon_chr1:117944812-117944888	chr1	117944812	117944888	28	Unique
28read_novelExon_chr1:117963777-117963780	chr1	117963777	117963780	28	Unique
28read_novelExon_chr6:158734563-158735300	chr6	158734563	158735300	28	cryptic
28read_novelExon_chr6:73043382-73043538	chr6	73043382	73043538	28	cryptic
292read_novelExon_chr1:117944885-117944934	chr1	117944885	117944934	292	Unique
294read_novelExon_chr1:117944875-117945063	chr1	117944875	117945063	294	cryptic
2957read_novelExon_chr1:117963197-117963271	chr1	117963197	117963271	2957	cryptic
2983read_novelExon_chr1:117944923-117945063	chr1	117944923	117945063	2983	cryptic
29read_novelExon_chr1:117976676-117976679	chr1	117976676	117976679	29	Unique
29read_novelExon_chr1:117983936-117983990	chr1	117983936	117983990	29	Unique
29read_novelExon_chr1:117984116-117984132	chr1	117984116	117984132	29	Unique
29read_novelExon_chr6:158734944-158735300	chr6	158734944	158735300	29	cryptic
3072read_novelExon_chr1:117944807-117944934	chr1	117944807	117944934	3072	cryptic
30read_novelExon_chr1:117944828-117944934	chr1	117944828	117944934	30	Unique
30read_novelExon_chr1:117944842-117944934	chr1	117944842	117944934	30	Unique
30read_novelExon_chr1:117944875-117944934	chr1	117944875	117944934	30	Unique
30read_novelExon_chr6:158734287-158735300	chr6	158734287	158735300	30	cryptic
30read_novelExon_chr6:158734829-158735300	chr6	158734829	158735300	30	cryptic
30read_novelExon_chr6:158735208-158735300	chr6	158735208	158735300	30	cryptic
30read_novelExon_chr6:73008792-73008891	chr6	73008792	73008891	30	Unique
30read_novelExon_chr6:73023344-73023375	chr6	73023344	73023375	30	cryptic
3124read_novelExon_chr1:117957334-117957349	chr1	117957334	117957349	3124	cryptic
313read_novelExon_chr4:144464797-144464810	chr4	144464797	144464810	313	cryptic
31read_novelExon_chr1:117944889-117944997	chr1	117944889	117944997	31	Unique
31read_novelExon_chr1:117944896-117945007	chr1	117944896	117945007	31	Unique
31read_novelExon_chr1:117945207-117945212	chr1	117945207	117945212	31	Unique
31read_novelExon_chr1:117946035-117946040	chr1	117946035	117946040	31	Unique
31read_novelExon_chr1:117948774-117948778	chr1	117948774	117948778	31	Unique
31read_novelExon_chr11:92088411-92088570	chr11	92088411	92088570	31	cryptic
31read_novelExon_chr15:63988322-63988346	chr15	63988322	63988346	31	cryptic
323read_novelExon_chr4:144465005-144465081	chr4	144465005	144465081	323	cryptic
32read_novelExon_chr1:117944812-117945007	chr1	117944812	117945007	32	Unique
32read_novelExon_chr1:117944923-117945010	chr1	117944923	117945010	32	Unique
32read_novelExon_chr1:117984077-117984132	chr1	117984077	117984132	32	Unique
32read_novelExon_chr4:144464758-144464799	chr4	144464758	144464799	32	Unique
32read_novelExon_chr4:144464775-144464799	chr4	144464775	144464799	32	Unique
32read_novelExon_chr6:158735141-158735300	chr6	158735141	158735300	32	cryptic
3313read_novelExon_chr1:117944908-117945063	chr1	117944908	117945063	3313	cryptic
331read_novelExon_chr1:117949230-117949234	chr1	117949230	117949234	331	Unique
331read_novelExon_chr4:144465014-144465125	chr4	144465014	144465125	331	Unique
33read_novelExon_chr1:117949832-117949836	chr1	117949832	117949836	33	Unique
33read_novelExon_chr4:144464753-144464784	chr4	144464753	144464784	33	Unique
33read_novelExon_chr6:73017042-73017073	chr6	73017042	73017073	33	cryptic
33read_novelExon_chr6:73043464-73043538	chr6	73043464	73043538	33	cryptic
3400read_novelExon_chr1:117955857-117955862	chr1	117955857	117955862	3400	Unique
342read_novelExon_chr1:117955845-117955848	chr1	117955845	117955848	342	Unique
34read_novelExon_chr1:117944919-117944934	chr1	117944919	117944934	34	Unique
34read_novelExon_chr1:117944923-117945007	chr1	117944923	117945007	34	Unique
34read_novelExon_chr1:117948194-117948231	chr1	117948194	117948231	34	Unique
34read_novelExon_chr1:117984054-117984132	chr1	117984054	117984132	34	Unique
3595read_novelExon_chr1:117944889-117945063	chr1	117944889	117945063	3595	cryptic
35read_novelExon_chr1:117944923-117944997	chr1	117944923	117944997	35	Unique
35read_novelExon_chr4:144464730-144464784	chr4	144464730	144464784	35	Unique
35read_novelExon_chr4:144465007-144465026	chr4	144465007	144465026	35	Unique
35read_novelExon_chr4:144465026-144465125	chr4	144465026	144465125	35	Unique
35read_novelExon_chr4:144465075-144465125	chr4	144465075	144465125	35	Unique
35read_novelExon_chr6:73016937-73017073	chr6	73016937	73017073	35	cryptic
367read_novelExon_chr1:117944812-117944934	chr1	117944812	117944934	367	Unique
3682read_novelExon_chr1:117948170-117948208	chr1	117948170	117948208	3682	cryptic
36read_novelExon_chr1:117944818-117944934	chr1	117944818	117944934	36	Unique
36read_novelExon_chr1:117944889-117945007	chr1	117944889	117945007	36	Unique
36read_novelExon_chr1:117944908-117944997	chr1	117944908	117944997	36	Unique
36read_novelExon_chr1:117960409-117960412	chr1	117960409	117960412	36	Unique
36read_novelExon_chr1:117963188-117963241	chr1	117963188	117963241	36	Unique
36read_novelExon_chr1:117984852-117984957	chr1	117984852	117984957	36	cryptic
36read_novelExon_chr6:158734518-158735300	chr6	158734518	158735300	36	cryptic
36read_novelExon_chr6:158734916-158735300	chr6	158734916	158735300	36	cryptic
36read_novelExon_chr6:73043302-73043495	chr6	73043302	73043495	36	cryptic
372read_novelExon_chr1:117957361-117957450	chr1	117957361	117957450	372	Unique
372read_novelExon_chr1:117963236-117963271	chr1	117963236	117963271	372	cryptic
378read_novelExon_chr1:117963190-117963205	chr1	117963190	117963205	378	cryptic
37read_novelExon_chr1:117944908-117945007	chr1	117944908	117945007	37	Unique
37read_novelExon_chr1:117944908-117945010	chr1	117944908	117945010	37	Unique
37read_novelExon_chr1:117944923-117944934	chr1	117944923	117944934	37	Unique
37read_novelExon_chr1:117948582-117948587	chr1	117948582	117948587	37	Unique
37read_novelExon_chr4:144465014-144465045	chr4	144465014	144465045	37	Unique
37read_novelExon_chr6:158734953-158735300	chr6	158734953	158735300	37	cryptic
37read_novelExon_chr6:73008802-73008880	chr6	73008802	73008880	37	Unique
380read_novelExon_chr1:117960439-117960441	chr1	117960439	117960441	380	Unique
3833read_novelExon_chr1:117944911-117945063	chr1	117944911	117945063	3833	cryptic
383read_novelExon_chr4:144464661-144464740	chr4	144464661	144464740	383	cryptic
38read_novelExon_chr1:117957356-117957378	chr1	117957356	117957378	38	Unique
38read_novelExon_chr6:158735178-158735300	chr6	158735178	158735300	38	cryptic
38read_novelExon_chr6:158735251-158735300	chr6	158735251	158735300	38	cryptic
38read_novelExon_chr6:73023270-73023375	chr6	73023270	73023375	38	cryptic
38read_novelExon_chr6:73043484-73043538	chr6	73043484	73043538	38	cryptic
392read_novelExon_chr6:73023208-73023365	chr6	73023208	73023365	392	cryptic
39read_novelExon_chr1:117948231-117948255	chr1	117948231	117948255	39	Unique
39read_novelExon_chr1:117963199-117963214	chr1	117963199	117963214	39	Unique
39read_novelExon_chr6:73043350-73043538	chr6	73043350	73043538	39	cryptic
39read_novelExon_chr6:73043456-73043538	chr6	73043456	73043538	39	cryptic
40read_novelExon_chr1:117944889-117944934	chr1	117944889	117944934	40	Unique
40read_novelExon_chr1:117957364-117957448	chr1	117957364	117957448	40	Unique
40read_novelExon_chr1:117984101-117984132	chr1	117984101	117984132	40	Unique
40read_novelExon_chr6:73043302-73043475	chr6	73043302	73043475	40	cryptic
417read_novelExon_chr4:144465005-144465083	chr4	144465005	144465083	417	cryptic
41read_novelExon_chr1:117944807-117944979	chr1	117944807	117944979	41	cryptic
41read_novelExon_chr6:73043302-73043416	chr6	73043302	73043416	41	cryptic
42058read_novelExon_chr1:117944885-117945063	chr1	117944885	117945063	42058	cryptic
421read_novelExon_chr1:117967349-117967352	chr1	117967349	117967352	421	Unique
429read_novelExon_chr1:117948229-117948267	chr1	117948229	117948267	429	cryptic
42read_novelExon_chr1:117944807-117944937	chr1	117944807	117944937	42	cryptic
42read_novelExon_chr1:117948180-117948231	chr1	117948180	117948231	42	Unique
42read_novelExon_chr1:117956809-117956813	chr1	117956809	117956813	42	Unique
42read_novelExon_chr6:158703311-158703410	chr6	158703311	158703410	42	cryptic
4300read_novelExon_chr6:73008792-73008880	chr6	73008792	73008880	4300	Unique
430read_novelExon_chr1:117944938-117945063	chr1	117944938	117945063	430	cryptic
43read_novelExon_chr4:144464762-144464799	chr4	144464762	144464799	43	Unique
43read_novelExon_chr6:158735117-158735300	chr6	158735117	158735300	43	cryptic
43read_novelExon_chr6:73023208-73023278	chr6	73023208	73023278	43	cryptic
43read_novelExon_chr6:73038910-73038913	chr6	73038910	73038913	43	Unique
43read_novelExon_chr6:73043439-73043538	chr6	73043439	73043538	43	cryptic
44read_novelExon_chr1:117948724-117948882	chr1	117948724	117948882	44	Unique
44read_novelExon_chr1:117957356-117957438	chr1	117957356	117957438	44	Unique
44read_novelExon_chr1:117984122-117984132	chr1	117984122	117984132	44	Unique
44read_novelExon_chr6:73043509-73043538	chr6	73043509	73043538	44	cryptic
452read_novelExon_chr4:144464722-144464810	chr4	144464722	144464810	452	cryptic
45read_novelExon_chr1:117944921-117944983	chr1	117944921	117944983	45	Unique
45read_novelExon_chr6:158735254-158735300	chr6	158735254	158735300	45	cryptic
45read_novelExon_chr6:73043302-73043497	chr6	73043302	73043497	45	cryptic
45read_novelExon_chr6:73043417-73043538	chr6	73043417	73043538	45	cryptic
45read_novelExon_chr6:73043421-73043538	chr6	73043421	73043538	45	cryptic
463read_novelExon_chr1:117984852-117984870	chr1	117984852	117984870	463	cryptic
4644read_novelExon_chr1:117945025-117945063	chr1	117945025	117945063	4644	cryptic
46read_novelExon_chr1:117944896-117944934	chr1	117944896	117944934	46	Unique
46read_novelExon_chr1:117944898-117944997	chr1	117944898	117944997	46	Unique
46read_novelExon_chr6:73023208-73023269	chr6	73023208	73023269	46	cryptic
4728read_novelExon_chr1:117945001-117945063	chr1	117945001	117945063	4728	cryptic
477read_novelExon_chr6:73017029-73017073	chr6	73017029	73017073	477	cryptic
479read_novelExon_chr1:117944885-117944997	chr1	117944885	117944997	479	Unique
47read_novelExon_chr1:117944911-117945010	chr1	117944911	117945010	47	Unique
47read_novelExon_chr1:117944919-117944997	chr1	117944919	117944997	47	Unique
47read_novelExon_chr1:117945174-117945179	chr1	117945174	117945179	47	Unique
47read_novelExon_chr4:144465082-144465125	chr4	144465082	144465125	47	Unique
47read_novelExon_chr6:158735233-158735300	chr6	158735233	158735300	47	cryptic
47read_novelExon_chr6:73008800-73008880	chr6	73008800	73008880	47	Unique
47read_novelExon_chr6:73043302-73043429	chr6	73043302	73043429	47	cryptic
4820read_novelExon_chr1:117983936-117984132	chr1	117983936	117984132	4820	Unique
4872read_novelExon_chr1:117944944-117945063	chr1	117944944	117945063	4872	cryptic
48read_novelExon_chr1:117944911-117945007	chr1	117944911	117945007	48	Unique
48read_novelExon_chr1:117984885-117984947	chr1	117984885	117984947	48	cryptic
49read_novelExon_chr1:117955469-117955473	chr1	117955469	117955473	49	Unique
49read_novelExon_chr6:158735174-158735300	chr6	158735174	158735300	49	cryptic
49read_novelExon_chr6:73023208-73023274	chr6	73023208	73023274	49	cryptic
49read_novelExon_chr6:73023237-73023375	chr6	73023237	73023375	49	cryptic
49read_novelExon_chr6:73023279-73023375	chr6	73023279	73023375	49	cryptic
49read_novelExon_chr6:73043302-73043386	chr6	73043302	73043386	49	cryptic
50read_novelExon_chr1:117948194-117948255	chr1	117948194	117948255	50	Unique
50read_novelExon_chr15:64008500-64008602	chr15	64008500	64008602	50	cryptic
50read_novelExon_chr6:73023229-73023375	chr6	73023229	73023375	50	cryptic
50read_novelExon_chr6:73043302-73043486	chr6	73043302	73043486	50	cryptic
51read_novelExon_chr1:117944921-117944994	chr1	117944921	117944994	51	Unique
51read_novelExon_chr1:117967383-117967387	chr1	117967383	117967387	51	Unique
51read_novelExon_chr6:73043525-73043538	chr6	73043525	73043538	51	cryptic
529read_novelExon_chr1:117957412-117957450	chr1	117957412	117957450	529	Unique
52read_novelExon_chr6:158735005-158735300	chr6	158735005	158735300	52	cryptic
52read_novelExon_chr6:73023266-73023375	chr6	73023266	73023375	52	cryptic
53read_novelExon_chr1:117948882-117948886	chr1	117948882	117948886	53	Unique
53read_novelExon_chr1:117957338-117957360	chr1	117957338	117957360	53	Unique
53read_novelExon_chr1:117957343-117957378	chr1	117957343	117957378	53	Unique
5423read_novelExon_chr1:117957412-117957453	chr1	117957412	117957453	5423	cryptic
545read_novelExon_chr4:144465005-144465045	chr4	144465005	144465045	545	cryptic
547read_novelExon_chr4:144464661-144464799	chr4	144464661	144464799	547	cryptic
54read_novelExon_chr1:117948642-117948646	chr1	117948642	117948646	54	Unique
54read_novelExon_chr1:117957356-117957408	chr1	117957356	117957408	54	Unique
54read_novelExon_chr4:144464730-144464740	chr4	144464730	144464740	54	Unique
54read_novelExon_chr6:73023208-73023228	chr6	73023208	73023228	54	cryptic
55read_novelExon_chr1:117945001-117945010	chr1	117945001	117945010	55	Unique
55read_novelExon_chr1:117945951-117945955	chr1	117945951	117945955	55	Unique
55read_novelExon_chr4:144465112-144465125	chr4	144465112	144465125	55	Unique
55read_novelExon_chr6:73016972-73017073	chr6	73016972	73017073	55	cryptic
55read_novelExon_chr6:73043512-73043538	chr6	73043512	73043538	55	cryptic
560read_novelExon_chr1:117963190-117963201	chr1	117963190	117963201	560	cryptic
562read_novelExon_chr1:117945042-117945063	chr1	117945042	117945063	562	cryptic
5646read_novelExon_chr1:117945022-117945063	chr1	117945022	117945063	5646	cryptic
566read_novelExon_chr1:117963190-117963207	chr1	117963190	117963207	566	cryptic
567read_novelExon_chr1:117963248-117963271	chr1	117963248	117963271	567	cryptic
56read_novelExon_chr1:117944894-117945010	chr1	117944894	117945010	56	Unique
56read_novelExon_chr1:117944944-117945007	chr1	117944944	117945007	56	Unique
56read_novelExon_chr6:158734933-158735300	chr6	158734933	158735300	56	cryptic
57read_novelExon_chr1:117945769-117945772	chr1	117945769	117945772	57	Unique
57read_novelExon_chr4:144465099-144465125	chr4	144465099	144465125	57	Unique
58read_novelExon_chr1:117944911-117944997	chr1	117944911	117944997	58	Unique
58read_novelExon_chr1:117944944-117945010	chr1	117944944	117945010	58	Unique
58read_novelExon_chr6:73017061-73017073	chr6	73017061	73017073	58	cryptic
58read_novelExon_chr6:73023346-73023375	chr6	73023346	73023375	58	cryptic
58read_novelExon_chr6:73043399-73043538	chr6	73043399	73043538	58	cryptic
59read_novelExon_chr4:144465055-144465125	chr4	144465055	144465125	59	Unique
59read_novelExon_chr6:158706180-158706183	chr6	158706180	158706183	59	Unique
5read_novelExon_chr1:117911016-117911107	chr1	117911016	117911107	5	Unique
5read_novelExon_chr1:117944814-117944997	chr1	117944814	117944997	5	Unique
5read_novelExon_chr1:117944869-117944997	chr1	117944869	117944997	5	Unique
5read_novelExon_chr1:117944889-117944979	chr1	117944889	117944979	5	Unique
5read_novelExon_chr1:117944919-117944979	chr1	117944919	117944979	5	Unique
5read_novelExon_chr1:117944925-117944979	chr1	117944925	117944979	5	Unique
5read_novelExon_chr1:117948180-117948193	chr1	117948180	117948193	5	Unique
5read_novelExon_chr1:117948821-117948828	chr1	117948821	117948828	5	Unique
5read_novelExon_chr1:117950045-117950051	chr1	117950045	117950051	5	Unique
5read_novelExon_chr1:117957049-117957059	chr1	117957049	117957059	5	Unique
5read_novelExon_chr1:117957377-117957393	chr1	117957377	117957393	5	Unique
5read_novelExon_chr1:117957412-117957459	chr1	117957412	117957459	5	Unique
5read_novelExon_chr1:117957422-117957457	chr1	117957422	117957457	5	Unique
5read_novelExon_chr1:117962166-117962171	chr1	117962166	117962171	5	Unique
5read_novelExon_chr1:117963199-117963207	chr1	117963199	117963207	5	Unique
5read_novelExon_chr1:117963511-117963512	chr1	117963511	117963512	5	Unique
5read_novelExon_chr1:117969592-117969595	chr1	117969592	117969595	5	Unique
5read_novelExon_chr1:117979608-117979614	chr1	117979608	117979614	5	Unique
5read_novelExon_chr1:117982953-117982956	chr1	117982953	117982956	5	Unique
5read_novelExon_chr1:117983423-117983428	chr1	117983423	117983428	5	Unique
5read_novelExon_chr1:117984011-117984132	chr1	117984011	117984132	5	Unique
5read_novelExon_chr1:117984852-117984961	chr1	117984852	117984961	5	Unique
5read_novelExon_chr1:117984889-117984913	chr1	117984889	117984913	5	Unique
5read_novelExon_chr1:117984889-117984922	chr1	117984889	117984922	5	Unique
5read_novelExon_chr1:117984910-117984922	chr1	117984910	117984922	5	Unique
5read_novelExon_chr1:118039514-118039604	chr1	118039514	118039604	5	Unique
5read_novelExon_chr1:237586391-237586512	chr1	237586391	237586512	5	Unique
5read_novelExon_chr11:91997493-91997559	chr11	91997493	91997559	5	Unique
5read_novelExon_chr11:92085261-92085302	chr11	92085261	92085302	5	Unique
5read_novelExon_chr11:92086572-92086792	chr11	92086572	92086792	5	Unique
5read_novelExon_chr15:64005551-64005644	chr15	64005551	64005644	5	Unique
5read_novelExon_chr15:64005736-64005864	chr15	64005736	64005864	5	Unique
5read_novelExon_chr15:64005788-64005864	chr15	64005788	64005864	5	Unique
5read_novelExon_chr15:64008506-64008613	chr15	64008506	64008613	5	Unique
5read_novelExon_chr16:53922743-53922772	chr16	53922743	53922772	5	Unique
5read_novelExon_chr4:144459742-144459838	chr4	144459742	144459838	5	Unique
5read_novelExon_chr4:144464678-144464738	chr4	144464678	144464738	5	Unique
5read_novelExon_chr4:144464678-144464784	chr4	144464678	144464784	5	Unique
5read_novelExon_chr4:144464687-144464766	chr4	144464687	144464766	5	Unique
5read_novelExon_chr4:144464730-144464738	chr4	144464730	144464738	5	Unique
5read_novelExon_chr4:144464736-144464745	chr4	144464736	144464745	5	Unique
5read_novelExon_chr4:144464736-144464766	chr4	144464736	144464766	5	Unique
5read_novelExon_chr4:144464762-144464784	chr4	144464762	144464784	5	Unique
5read_novelExon_chr4:144465026-144465081	chr4	144465026	144465081	5	Unique
5read_novelExon_chr6:158703294-158703396	chr6	158703294	158703396	5	Unique
5read_novelExon_chr6:158703320-158703403	chr6	158703320	158703403	5	Unique
5read_novelExon_chr6:158733152-158733242	chr6	158733152	158733242	5	Unique
5read_novelExon_chr6:158733166-158733245	chr6	158733166	158733245	5	Unique
5read_novelExon_chr6:158733288-158735300	chr6	158733288	158735300	5	Unique
5read_novelExon_chr6:158733294-158735300	chr6	158733294	158735300	5	Unique
5read_novelExon_chr6:158734064-158734253	chr6	158734064	158734253	5	Unique
5read_novelExon_chr6:158734095-158735300	chr6	158734095	158735300	5	Unique
5read_novelExon_chr6:158734155-158735300	chr6	158734155	158735300	5	Unique
5read_novelExon_chr6:158734189-158735300	chr6	158734189	158735300	5	Unique
5read_novelExon_chr6:158734215-158735300	chr6	158734215	158735300	5	Unique
5read_novelExon_chr6:158749972-158749975	chr6	158749972	158749975	5	Unique
5read_novelExon_chr6:73001649-73001749	chr6	73001649	73001749	5	Unique
5read_novelExon_chr6:73008792-73008814	chr6	73008792	73008814	5	Unique
5read_novelExon_chr6:73009041-73009044	chr6	73009041	73009044	5	Unique
5read_novelExon_chr6:73016960-73017082	chr6	73016960	73017082	5	Unique
5read_novelExon_chr6:73016980-73017073	chr6	73016980	73017073	5	Unique
5read_novelExon_chr6:73017022-73017082	chr6	73017022	73017082	5	Unique
5read_novelExon_chr6:73017164-73017168	chr6	73017164	73017168	5	Unique
5read_novelExon_chr6:73023237-73023365	chr6	73023237	73023365	5	Unique
5read_novelExon_chr6:73024983-73024986	chr6	73024983	73024986	5	Unique
5read_novelExon_chr6:73042893-73042896	chr6	73042893	73042896	5	Unique
5read_novelExon_chr6:73043325-73043370	chr6	73043325	73043370	5	Unique
5read_novelExon_chr6:73043329-73043386	chr6	73043329	73043386	5	Unique
60read_novelExon_chr1:117944898-117945010	chr1	117944898	117945010	60	Unique
60read_novelExon_chr1:117957338-117957349	chr1	117957338	117957349	60	Unique
60read_novelExon_chr6:73023306-73023375	chr6	73023306	73023375	60	cryptic
61read_novelExon_chr1:117911040-117911107	chr1	117911040	117911107	61	cryptic
61read_novelExon_chr1:117955818-117955821	chr1	117955818	117955821	61	Unique
61read_novelExon_chr6:73021225-73021229	chr6	73021225	73021229	61	Unique
62read_novelExon_chr1:117948008-117948012	chr1	117948008	117948012	62	Unique
6377read_novelExon_chr1:117944898-117945063	chr1	117944898	117945063	6377	cryptic
639read_novelExon_chr1:117957338-117957448	chr1	117957338	117957448	639	Unique
648read_novelExon_chr1:117984852-117984933	chr1	117984852	117984933	648	cryptic
649read_novelExon_chr1:117944821-117944858	chr1	117944821	117944858	649	Unique
64read_novelExon_chr6:158734310-158735300	chr6	158734310	158735300	64	cryptic
64read_novelExon_chr6:73022514-73022517	chr6	73022514	73022517	64	Unique
64read_novelExon_chr6:73023208-73023283	chr6	73023208	73023283	64	cryptic
65read_novelExon_chr1:117948081-117948087	chr1	117948081	117948087	65	Unique
65read_novelExon_chr1:117984861-117984947	chr1	117984861	117984947	65	cryptic
65read_novelExon_chr4:144464665-144464740	chr4	144464665	144464740	65	Unique
65read_novelExon_chr6:73023333-73023375	chr6	73023333	73023375	65	cryptic
66read_novelExon_chr1:117944807-117945010	chr1	117944807	117945010	66	cryptic
66read_novelExon_chr6:73029862-73029866	chr6	73029862	73029866	66	Unique
674read_novelExon_chr1:117950984-117950987	chr1	117950984	117950987	674	Unique
67read_novelExon_chr1:117944944-117944997	chr1	117944944	117944997	67	Unique
67read_novelExon_chr6:73043302-73043433	chr6	73043302	73043433	67	cryptic
68read_novelExon_chr1:117950988-117950992	chr1	117950988	117950992	68	Unique
699read_novelExon_chr4:144464678-144464810	chr4	144464678	144464810	699	cryptic
69read_novelExon_chr1:117944885-117944937	chr1	117944885	117944937	69	Unique
6read_novelExon_chr1:117910347-117910463	chr1	117910347	117910463	6	Unique
6read_novelExon_chr1:117944952-117945010	chr1	117944952	117945010	6	Unique
6read_novelExon_chr1:117945443-117945449	chr1	117945443	117945449	6	Unique
6read_novelExon_chr1:117948194-117948250	chr1	117948194	117948250	6	Unique
6read_novelExon_chr1:117949886-117949889	chr1	117949886	117949889	6	Unique
6read_novelExon_chr1:117957343-117957352	chr1	117957343	117957352	6	Unique
6read_novelExon_chr1:117957433-117957457	chr1	117957433	117957457	6	Unique
6read_novelExon_chr1:117963220-117963256	chr1	117963220	117963256	6	Unique
6read_novelExon_chr1:117984052-117984132	chr1	117984052	117984132	6	Unique
6read_novelExon_chr1:117984885-117984933	chr1	117984885	117984933	6	Unique
6read_novelExon_chr1:118003110-118003185	chr1	118003110	118003185	6	Unique
6read_novelExon_chr1:118035766-118035876	chr1	118035766	118035876	6	Unique
6read_novelExon_chr1:118045488-118045592	chr1	118045488	118045592	6	Unique
6read_novelExon_chr11:92085899-92085919	chr11	92085899	92085919	6	Unique
6read_novelExon_chr15:63990926-63991009	chr15	63990926	63991009	6	Unique
6read_novelExon_chr15:63998978-63999022	chr15	63998978	63999022	6	Unique
6read_novelExon_chr15:64005551-64005570	chr15	64005551	64005570	6	Unique
6read_novelExon_chr15:64005551-64005581	chr15	64005551	64005581	6	Unique
6read_novelExon_chr15:64005551-64005614	chr15	64005551	64005614	6	Unique
6read_novelExon_chr15:64005567-64005864	chr15	64005567	64005864	6	Unique
6read_novelExon_chr15:64005798-64005864	chr15	64005798	64005864	6	Unique
6read_novelExon_chr15:64008500-64008599	chr15	64008500	64008599	6	Unique
6read_novelExon_chr4:144464700-144464740	chr4	144464700	144464740	6	Unique
6read_novelExon_chr4:144464722-144464784	chr4	144464722	144464784	6	Unique
6read_novelExon_chr4:144464724-144464745	chr4	144464724	144464745	6	Unique
6read_novelExon_chr4:144464775-144464817	chr4	144464775	144464817	6	Unique
6read_novelExon_chr4:144464810-144464817	chr4	144464810	144464817	6	Unique
6read_novelExon_chr4:144464910-144464922	chr4	144464910	144464922	6	Unique
6read_novelExon_chr4:144464982-144465125	chr4	144464982	144465125	6	Unique
6read_novelExon_chr4:144465064-144465106	chr4	144465064	144465106	6	Unique
6read_novelExon_chr6:158703371-158703410	chr6	158703371	158703410	6	Unique
6read_novelExon_chr6:158703387-158703410	chr6	158703387	158703410	6	Unique
6read_novelExon_chr6:158733152-158733205	chr6	158733152	158733205	6	Unique
6read_novelExon_chr6:158733152-158734289	chr6	158733152	158734289	6	Unique
6read_novelExon_chr6:158733258-158735300	chr6	158733258	158735300	6	Unique
6read_novelExon_chr6:158733358-158735300	chr6	158733358	158735300	6	Unique
6read_novelExon_chr6:158733789-158735300	chr6	158733789	158735300	6	Unique
6read_novelExon_chr6:158733868-158735300	chr6	158733868	158735300	6	Unique
6read_novelExon_chr6:158734357-158735300	chr6	158734357	158735300	6	Unique
6read_novelExon_chr6:158734518-158734532	chr6	158734518	158734532	6	Unique
6read_novelExon_chr6:158734679-158735300	chr6	158734679	158735300	6	Unique
6read_novelExon_chr6:158734852-158735300	chr6	158734852	158735300	6	Unique
6read_novelExon_chr6:73012217-73012238	chr6	73012217	73012238	6	Unique
6read_novelExon_chr6:73016960-73017041	chr6	73016960	73017041	6	Unique
6read_novelExon_chr6:73017022-73017041	chr6	73017022	73017041	6	Unique
6read_novelExon_chr6:73023214-73023312	chr6	73023214	73023312	6	Unique
6read_novelExon_chr6:73024335-73024427	chr6	73024335	73024427	6	Unique
6read_novelExon_chr6:73027172-73027176	chr6	73027172	73027176	6	Unique
6read_novelExon_chr6:73043325-73043376	chr6	73043325	73043376	6	Unique
6read_novelExon_chr6:73043329-73043448	chr6	73043329	73043448	6	Unique
6read_novelExon_chr6:73043384-73043538	chr6	73043384	73043538	6	Unique
70read_novelExon_chr1:117957422-117957448	chr1	117957422	117957448	70	Unique
70read_novelExon_chr6:158734091-158735300	chr6	158734091	158735300	70	cryptic
713read_novelExon_chr1:117944952-117945063	chr1	117944952	117945063	713	cryptic
718read_novelExon_chr1:117944967-117945063	chr1	117944967	117945063	718	cryptic
71read_novelExon_chr1:117944894-117945007	chr1	117944894	117945007	71	Unique
71read_novelExon_chr6:73016969-73017073	chr6	73016969	73017073	71	cryptic
72read_novelExon_chr1:117955529-117955535	chr1	117955529	117955535	72	Unique
72read_novelExon_chr6:73023324-73023375	chr6	73023324	73023375	72	cryptic
737read_novelExon_chr1:117946037-117946040	chr1	117946037	117946040	737	Unique
73read_novelExon_chr6:73023309-73023375	chr6	73023309	73023375	73	cryptic
73read_novelExon_chr6:73043476-73043538	chr6	73043476	73043538	73	cryptic
74read_novelExon_chr4:144464753-144464799	chr4	144464753	144464799	74	Unique
75read_novelExon_chr6:73043506-73043538	chr6	73043506	73043538	75	cryptic
76read_novelExon_chr4:144464661-144464757	chr4	144464661	144464757	76	cryptic
76read_novelExon_chr6:73019983-73019986	chr6	73019983	73019986	76	Unique
77read_novelExon_chr1:117944898-117945007	chr1	117944898	117945007	77	Unique
77read_novelExon_chr6:158734701-158735300	chr6	158734701	158735300	77	cryptic
78read_novelExon_chr4:144464665-144464799	chr4	144464665	144464799	78	Unique
78read_novelExon_chr6:73043496-73043538	chr6	73043496	73043538	78	cryptic
79read_novelExon_chr6:73016960-73017004	chr6	73016960	73017004	79	cryptic
7read_novelExon_chr1:117944814-117945010	chr1	117944814	117945010	7	Unique
7read_novelExon_chr1:117944828-117944888	chr1	117944828	117944888	7	Unique
7read_novelExon_chr1:117944875-117944997	chr1	117944875	117944997	7	Unique
7read_novelExon_chr1:117944896-117944937	chr1	117944896	117944937	7	Unique
7read_novelExon_chr1:117944919-117944937	chr1	117944919	117944937	7	Unique
7read_novelExon_chr1:117949802-117949804	chr1	117949802	117949804	7	Unique
7read_novelExon_chr1:117954600-117954605	chr1	117954600	117954605	7	Unique
7read_novelExon_chr1:117955434-117955484	chr1	117955434	117955484	7	Unique
7read_novelExon_chr1:117955965-117955974	chr1	117955965	117955974	7	Unique
7read_novelExon_chr1:117956839-117956843	chr1	117956839	117956843	7	Unique
7read_novelExon_chr1:117961098-117961105	chr1	117961098	117961105	7	Unique
7read_novelExon_chr1:117963350-117963357	chr1	117963350	117963357	7	Unique
7read_novelExon_chr1:117963412-117963417	chr1	117963412	117963417	7	Unique
7read_novelExon_chr1:117963774-117963780	chr1	117963774	117963780	7	Unique
7read_novelExon_chr1:117984861-117984933	chr1	117984861	117984933	7	Unique
7read_novelExon_chr1:118045476-118045504	chr1	118045476	118045504	7	Unique
7read_novelExon_chr11:91994349-91994438	chr11	91994349	91994438	7	Unique
7read_novelExon_chr11:92085899-92086291	chr11	92085899	92086291	7	Unique
7read_novelExon_chr4:144464700-144464799	chr4	144464700	144464799	7	Unique
7read_novelExon_chr4:144464758-144464817	chr4	144464758	144464817	7	Unique
7read_novelExon_chr6:158733152-158733201	chr6	158733152	158733201	7	Unique
7read_novelExon_chr6:158733260-158735300	chr6	158733260	158735300	7	Unique
7read_novelExon_chr6:158733562-158733809	chr6	158733562	158733809	7	Unique
7read_novelExon_chr6:158733800-158735300	chr6	158733800	158735300	7	Unique
7read_novelExon_chr6:158733946-158735300	chr6	158733946	158735300	7	Unique
7read_novelExon_chr6:158734056-158735300	chr6	158734056	158735300	7	Unique
7read_novelExon_chr6:158734147-158735300	chr6	158734147	158735300	7	Unique
7read_novelExon_chr6:158734361-158735300	chr6	158734361	158735300	7	Unique
7read_novelExon_chr6:73008862-73008880	chr6	73008862	73008880	7	Unique
7read_novelExon_chr6:73010964-73010967	chr6	73010964	73010967	7	Unique
7read_novelExon_chr6:73014331-73014335	chr6	73014331	73014335	7	Unique
7read_novelExon_chr6:73018359-73018362	chr6	73018359	73018362	7	Unique
7read_novelExon_chr6:73029860-73029866	chr6	73029860	73029866	7	Unique
7read_novelExon_chr6:73042693-73042696	chr6	73042693	73042696	7	Unique
7read_novelExon_chr6:73043110-73043114	chr6	73043110	73043114	7	Unique
7read_novelExon_chr6:73043325-73043386	chr6	73043325	73043386	7	Unique
7read_novelExon_chr6:73043325-73043416	chr6	73043325	73043416	7	Unique
80read_novelExon_chr1:117945830-117945835	chr1	117945830	117945835	80	Unique
80read_novelExon_chr1:117950033-117950051	chr1	117950033	117950051	80	Unique
810read_novelExon_chr1:117949973-117949976	chr1	117949973	117949976	810	Unique
817read_novelExon_chr1:117955766-117955770	chr1	117955766	117955770	817	Unique
81read_novelExon_chr1:117957433-117957448	chr1	117957433	117957448	81	Unique
82read_novelExon_chr1:117944908-117944934	chr1	117944908	117944934	82	Unique
830read_novelExon_chr4:144464762-144464810	chr4	144464762	144464810	830	cryptic
83read_novelExon_chr1:117948180-117948255	chr1	117948180	117948255	83	Unique
85read_novelExon_chr1:117910980-117911107	chr1	117910980	117911107	85	cryptic
85read_novelExon_chr1:117944885-117944979	chr1	117944885	117944979	85	Unique
85read_novelExon_chr6:158734064-158735300	chr6	158734064	158735300	85	cryptic
86read_novelExon_chr1:117944807-117944888	chr1	117944807	117944888	86	cryptic
86read_novelExon_chr6:158735266-158735300	chr6	158735266	158735300	86	cryptic
879read_novelExon_chr1:117963190-117963214	chr1	117963190	117963214	879	cryptic
87read_novelExon_chr1:117944805-117944970	chr1	117944805	117944970	87	Unique
87read_novelExon_chr1:117944911-117944934	chr1	117944911	117944934	87	Unique
87read_novelExon_chr1:118003118-118003234	chr1	118003118	118003234	87	cryptic
87read_novelExon_chr6:73005645-73005669	chr6	73005645	73005669	87	cryptic
880read_novelExon_chr1:117957364-117957453	chr1	117957364	117957453	880	cryptic
887read_novelExon_chr1:117945047-117945063	chr1	117945047	117945063	887	cryptic
88read_novelExon_chr1:117957343-117957367	chr1	117957343	117957367	88	Unique
88read_novelExon_chr4:144465007-144465050	chr4	144465007	144465050	88	Unique
88read_novelExon_chr6:73007266-73007269	chr6	73007266	73007269	88	Unique
898read_novelExon_chr1:117950033-117950054	chr1	117950033	117950054	898	Unique
89read_novelExon_chr1:117955847-117955850	chr1	117955847	117955850	89	Unique
8read_novelExon_chr1:117911052-117911107	chr1	117911052	117911107	8	Unique
8read_novelExon_chr1:117944812-117944979	chr1	117944812	117944979	8	Unique
8read_novelExon_chr1:117944814-117945007	chr1	117944814	117945007	8	Unique
8read_novelExon_chr1:117944889-117944937	chr1	117944889	117944937	8	Unique
8read_novelExon_chr1:117944896-117944979	chr1	117944896	117944979	8	Unique
8read_novelExon_chr1:117944925-117945010	chr1	117944925	117945010	8	Unique
8read_novelExon_chr1:117948180-117948276	chr1	117948180	117948276	8	Unique
8read_novelExon_chr1:117948194-117948224	chr1	117948194	117948224	8	Unique
8read_novelExon_chr1:117948202-117948224	chr1	117948202	117948224	8	Unique
8read_novelExon_chr1:117949180-117949185	chr1	117949180	117949185	8	Unique
8read_novelExon_chr1:117949218-117949226	chr1	117949218	117949226	8	Unique
8read_novelExon_chr1:117957769-117957776	chr1	117957769	117957776	8	Unique
8read_novelExon_chr1:117983936-117984003	chr1	117983936	117984003	8	Unique
8read_novelExon_chr1:117984079-117984132	chr1	117984079	117984132	8	Unique
8read_novelExon_chr1:118042015-118042176	chr1	118042015	118042176	8	Unique
8read_novelExon_chr15:63988322-63988526	chr15	63988322	63988526	8	Unique
8read_novelExon_chr4:144464661-144464669	chr4	144464661	144464669	8	Unique
8read_novelExon_chr4:144465064-144465091	chr4	144465064	144465091	8	Unique
8read_novelExon_chr6:158733152-158733303	chr6	158733152	158733303	8	Unique
8read_novelExon_chr6:158733825-158735300	chr6	158733825	158735300	8	Unique
8read_novelExon_chr6:158733991-158735300	chr6	158733991	158735300	8	Unique
8read_novelExon_chr6:158734165-158735300	chr6	158734165	158735300	8	Unique
8read_novelExon_chr6:158734332-158735300	chr6	158734332	158735300	8	Unique
8read_novelExon_chr6:158734565-158735300	chr6	158734565	158735300	8	Unique
8read_novelExon_chr6:158734948-158735078	chr6	158734948	158735078	8	Unique
8read_novelExon_chr6:158863742-158863789	chr6	158863742	158863789	8	Unique
8read_novelExon_chr6:73043325-73043486	chr6	73043325	73043486	8	Unique
908read_novelExon_chr4:144464758-144464810	chr4	144464758	144464810	908	cryptic
90read_novelExon_chr1:117948792-117948795	chr1	117948792	117948795	90	Unique
90read_novelExon_chr1:117949218-117949223	chr1	117949218	117949223	90	Unique
90read_novelExon_chr6:73008790-73008873	chr6	73008790	73008873	90	Unique
916read_novelExon_chr1:117963215-117963271	chr1	117963215	117963271	916	cryptic
91read_novelExon_chr1:117948202-117948255	chr1	117948202	117948255	91	Unique
92read_novelExon_chr1:117957361-117957448	chr1	117957361	117957448	92	Unique
92read_novelExon_chr6:73043470-73043538	chr6	73043470	73043538	92	cryptic
935read_novelExon_chr1:117944934-117945063	chr1	117944934	117945063	935	cryptic
93read_novelExon_chr1:117949273-117949279	chr1	117949273	117949279	93	Unique
93read_novelExon_chr4:144464730-144464799	chr4	144464730	144464799	93	Unique
93read_novelExon_chr6:158735158-158735300	chr6	158735158	158735300	93	cryptic
9417read_novelExon_chr1:117944894-117945063	chr1	117944894	117945063	9417	cryptic
95read_novelExon_chr1:117944807-117945007	chr1	117944807	117945007	95	cryptic
95read_novelExon_chr1:117963855-117963861	chr1	117963855	117963861	95	Unique
977read_novelExon_chr1:117944959-117945063	chr1	117944959	117945063	977	cryptic
9read_novelExon_chr1:117944934-117944979	chr1	117944934	117944979	9	Unique
9read_novelExon_chr1:117944938-117945007	chr1	117944938	117945007	9	Unique
9read_novelExon_chr1:117944938-117945010	chr1	117944938	117945010	9	Unique
9read_novelExon_chr1:117950050-117950051	chr1	117950050	117950051	9	Unique
9read_novelExon_chr1:117957085-117957089	chr1	117957085	117957089	9	Unique
9read_novelExon_chr1:117982787-117982792	chr1	117982787	117982792	9	Unique
9read_novelExon_chr1:117983206-117983209	chr1	117983206	117983209	9	Unique
9read_novelExon_chr1:117983936-117984115	chr1	117983936	117984115	9	Unique
9read_novelExon_chr1:117983936-117984136	chr1	117983936	117984136	9	Unique
9read_novelExon_chr1:117983966-117984132	chr1	117983966	117984132	9	Unique
9read_novelExon_chr1:118003186-118003234	chr1	118003186	118003234	9	Unique
9read_novelExon_chr1:237573099-237573146	chr1	237573099	237573146	9	Unique
9read_novelExon_chr4:144464722-144464740	chr4	144464722	144464740	9	Unique
9read_novelExon_chr4:144464730-144464757	chr4	144464730	144464757	9	Unique
9read_novelExon_chr4:144465007-144465058	chr4	144465007	144465058	9	Unique
9read_novelExon_chr4:144465007-144465106	chr4	144465007	144465106	9	Unique
9read_novelExon_chr4:144465046-144465125	chr4	144465046	144465125	9	Unique
9read_novelExon_chr6:158734069-158735300	chr6	158734069	158735300	9	Unique
9read_novelExon_chr6:158734704-158735300	chr6	158734704	158735300	9	Unique
9read_novelExon_chr6:158734759-158735300	chr6	158734759	158735300	9	Unique
9read_novelExon_chr6:73007514-73007518	chr6	73007514	73007518	9	Unique
9read_novelExon_chr6:73008843-73008880	chr6	73008843	73008880	9	Unique
9read_novelExon_chr6:73014111-73014114	chr6	73014111	73014114	9	Unique
9read_novelExon_chr6:73016960-73017035	chr6	73016960	73017035	9	Unique
9read_novelExon_chr6:73022025-73022030	chr6	73022025	73022030	9	Unique
9read_novelExon_chr6:73024521-73024524	chr6	73024521	73024524	9	Unique
9read_novelExon_chr6:73043325-73043497	chr6	73043325	73043497	9	Unique
