# Supplementary material for: Nanopore sequencing of brain-derived full-length circRNAs reveals circRNA-specific exon usage, intron retention and microexons
Source: Nat Commun. 2021 Aug 10;12:4825. doi: 10.1038/s41467-021-24975-z (PMC8355340; doi:10.1038/s41467-021-24975-z)
Supplement: Supplementary file 12 — Supplementary Data 11 [file 41467_2021_24975_MOESM12_ESM.xlsx]

## Sheet: circNick unique novel microexon
Exon_name	Chromosome	Start	End	Number_of_exact_reads	Novel_exon_type	length
26read_novelExon_chr1:211260821-211260824	chr1	211260821	211260824	26	Unique	3
22read_novelExon_chr3:55943673-55943676	chr3	55943673	55943676	22	Unique	3
18read_novelExon_chr2:236630663-236630666	chr2	236630663	236630666	18	Unique	3
17read_novelExon_chr18:31207281-31207284	chr18	31207281	31207284	17	Unique	3
17read_novelExon_chr6:73022486-73022490	chr6	73022486	73022490	17	Unique	4
16read_novelExon_chr9:103274995-103275006	chr9	103274995	103275006	16	Unique	11
15read_novelExon_chr1:243906102-243906106	chr1	243906102	243906106	15	Unique	4
15read_novelExon_chr5:94226642-94226645	chr5	94226642	94226645	15	Unique	3
13read_novelExon_chr1:70547558-70547561	chr1	70547558	70547561	13	Unique	3
13read_novelExon_chr5:78749035-78749038	chr5	78749035	78749038	13	Unique	3
13read_novelExon_chr6:73020204-73020207	chr6	73020204	73020207	13	Unique	3
11read_novelExon_chr15:64812210-64812232	chr15	64812210	64812232	11	Unique	22
11read_novelExon_chr2:181950103-181950131	chr2	181950103	181950131	11	Unique	28
10read_novelExon_chr15:63989064-63989072	chr15	63989064	63989072	10	Unique	8
10read_novelExon_chr3:55930079-55930082	chr3	55930079	55930082	10	Unique	3
10read_novelExon_chr5:122910220-122910223	chr5	122910220	122910223	10	Unique	3
10read_novelExon_chr6:73012217-73012238	chr6	73012217	73012238	10	Unique	21
10read_novelExon_chr6:73021225-73021229	chr6	73021225	73021229	10	Unique	4
9read_novelExon_chr1:237541261-237541264	chr1	237541261	237541264	9	Unique	3
9read_novelExon_chr15:64792347-64792365	chr15	64792347	64792365	9	Unique	18
9read_novelExon_chr3:55924793-55924795	chr3	55924793	55924795	9	Unique	2
8read_novelExon_chr1:237584098-237584102	chr1	237584098	237584102	8	Unique	4
8read_novelExon_chr6:73022514-73022517	chr6	73022514	73022517	8	Unique	3
7read_novelExon_chr1:237589816-237589822	chr1	237589816	237589822	7	Unique	6
7read_novelExon_chr17:61275178-61275180	chr17	61275178	61275180	7	Unique	2
7read_novelExon_chr3:55733808-55733809	chr3	55733808	55733809	7	Unique	1
7read_novelExon_chr4:148788611-148788615	chr4	148788611	148788615	7	Unique	4
7read_novelExon_chr5:78743822-78743825	chr5	78743822	78743825	7	Unique	3
7read_novelExon_chr6:73029862-73029866	chr6	73029862	73029866	7	Unique	4
7read_novelExon_chr7:14716293-14716297	chr7	14716293	14716297	7	Unique	4
6read_novelExon_chr1:14051434-14051437	chr1	14051434	14051437	6	Unique	3
6read_novelExon_chr1:237575274-237575278	chr1	237575274	237575278	6	Unique	4
6read_novelExon_chr1:237590410-237590414	chr1	237590410	237590414	6	Unique	4
6read_novelExon_chr3:183023985-183023990	chr3	183023985	183023990	6	Unique	5
6read_novelExon_chr3:55982127-55982132	chr3	55982127	55982132	6	Unique	5
6read_novelExon_chr6:69654290-69654293	chr6	69654290	69654293	6	Unique	3
6read_novelExon_chr6:73007266-73007269	chr6	73007266	73007269	6	Unique	3
6read_novelExon_chr7:7828307-7828327	chr7	7828307	7828327	6	Unique	20
5read_novelExon_chr1:237543931-237543935	chr1	237543931	237543935	5	Unique	4
5read_novelExon_chr1:237547692-237547695	chr1	237547692	237547695	5	Unique	3
5read_novelExon_chr1:237552933-237552936	chr1	237552933	237552936	5	Unique	3
5read_novelExon_chr10:4883305-4883308	chr10	4883305	4883308	5	Unique	3
5read_novelExon_chr10:76598943-76598946	chr10	76598943	76598946	5	Unique	3
5read_novelExon_chr2:163368709-163368733	chr2	163368709	163368733	5	Unique	24
5read_novelExon_chr3:55776321-55776325	chr3	55776321	55776325	5	Unique	4
5read_novelExon_chr3:55776839-55776843	chr3	55776839	55776843	5	Unique	4
5read_novelExon_chr5:94199556-94199560	chr5	94199556	94199560	5	Unique	4
5read_novelExon_chr6:158726969-158726974	chr6	158726969	158726974	5	Unique	5
5read_novelExon_chr6:45084671-45084674	chr6	45084671	45084674	5	Unique	3
5read_novelExon_chr7:14650218-14650223	chr7	14650218	14650223	5	Unique	5
5read_novelExon_chr7:14656339-14656342	chr7	14656339	14656342	5	Unique	3
5read_novelExon_chr7:38257414-38257418	chr7	38257414	38257418	5	Unique	4
5read_novelExon_chr9:20736242-20736246	chr9	20736242	20736246	5	Unique	4

## Sheet: circNick cryptic novel microexo
Exon_name	Chromosome	Start	End	Number_of_exact_reads	Novel_exon_type	length
10read_novelExon_chr12:57970141-57970161	chr12	57970141	57970161	10	cryptic	20
10read_novelExon_chr16:47533666-47533693	chr16	47533666	47533693	10	cryptic	27
10read_novelExon_chr6:73023363-73023375	chr6	73023363	73023375	10	cryptic	12
11read_novelExon_chr7:137294280-137294305	chr7	137294280	137294305	11	cryptic	25
17read_novelExon_chr6:73017061-73017073	chr6	73017061	73017073	17	cryptic	12
5read_novelExon_chr1:211264012-211264032	chr1	211264012	211264032	5	cryptic	20
5read_novelExon_chr1:237538085-237538095	chr1	237538085	237538095	5	cryptic	10
5read_novelExon_chr1:237551386-237551414	chr1	237551386	237551414	5	cryptic	28
5read_novelExon_chr1:237632478-237632487	chr1	237632478	237632487	5	cryptic	9
5read_novelExon_chr19:47111584-47111597	chr19	47111584	47111597	5	cryptic	13
5read_novelExon_chr3:56026084-56026104	chr3	56026084	56026104	5	cryptic	20
5read_novelExon_chr3:56026084-56026110	chr3	56026084	56026110	5	cryptic	26
5read_novelExon_chr6:73023346-73023375	chr6	73023346	73023375	5	cryptic	29
6read_novelExon_chr1:237551386-237551406	chr1	237551386	237551406	6	cryptic	20
6read_novelExon_chr10:79769294-79769321	chr10	79769294	79769321	6	cryptic	27
6read_novelExon_chr14:53623279-53623291	chr14	53623279	53623291	6	cryptic	12
6read_novelExon_chr15:49531541-49531564	chr15	49531541	49531564	6	cryptic	23
6read_novelExon_chr16:28990725-28990753	chr16	28990725	28990753	6	cryptic	28
6read_novelExon_chr3:55984452-55984480	chr3	55984452	55984480	6	cryptic	28
6read_novelExon_chr7:70880874-70880899	chr7	70880874	70880899	6	cryptic	25
6read_novelExon_chr9:136226993-136227005	chr9	136226993	136227005	6	cryptic	12
7read_novelExon_chr20:17434386-17434415	chr20	17434386	17434415	7	cryptic	29
7read_novelExon_chr6:73043515-73043538	chr6	73043515	73043538	7	cryptic	23
8read_novelExon_chr1:237632470-237632487	chr1	237632470	237632487	8	cryptic	17
8read_novelExon_chr15:63988322-63988346	chr15	63988322	63988346	8	cryptic	24
8read_novelExon_chr16:47533666-47533685	chr16	47533666	47533685	8	cryptic	19
8read_novelExon_chr6:73023208-73023228	chr6	73023208	73023228	8	cryptic	20
8read_novelExon_chr6:73043525-73043538	chr6	73043525	73043538	8	cryptic	13
