# Supplementary material for: Nanopore sequencing of brain-derived full-length circRNAs reveals circRNA-specific exon usage, intron retention and microexons
Source: Nat Commun. 2021 Aug 10;12:4825. doi: 10.1038/s41467-021-24975-z (PMC8355340; doi:10.1038/s41467-021-24975-z)
Supplement: Supplementary file 13 — Supplementary Data 12 [file 41467_2021_24975_MOESM13_ESM.xlsx]

## Sheet: circNick unique novel microexon
Exon_name	Chromosome	Start	End	Number_of_exact_reads	Novel_exon_type	length
10read_novelExon_chr13:45798555-45798558	chr13	45798555	45798558	10	Unique	3
10read_novelExon_chr13:45878357-45878360	chr13	45878357	45878360	10	Unique	3
10read_novelExon_chr16:32951113-32951117	chr16	32951113	32951117	10	Unique	4
10read_novelExon_chr2:139989062-139989065	chr2	139989062	139989065	10	Unique	3
10read_novelExon_chr3:51311512-51311517	chr3	51311512	51311517	10	Unique	5
10read_novelExon_chr4:98469221-98469239	chr4	98469221	98469239	10	Unique	18
11read_novelExon_chr18:34271029-34271034	chr18	34271029	34271034	11	Unique	5
11read_novelExon_chr18:39237406-39237409	chr18	39237406	39237409	11	Unique	3
11read_novelExon_chr18:63792819-63792824	chr18	63792819	63792824	11	Unique	5
11read_novelExon_chr6:93802454-93802458	chr6	93802454	93802458	11	Unique	4
11read_novelExon_chr7:46618665-46618667	chr7	46618665	46618667	11	Unique	2
11read_novelExon_chr8:77362303-77362311	chr8	77362303	77362311	11	Unique	8
12read_novelExon_chr11:62155468-62155471	chr11	62155468	62155471	12	Unique	3
12read_novelExon_chr3:27490132-27490143	chr3	27490132	27490143	12	Unique	11
12read_novelExon_chr9:32187973-32187976	chr9	32187973	32187976	12	Unique	3
13read_novelExon_chr12:3636125-3636128	chr12	3636125	3636128	13	Unique	3
14read_novelExon_chr15:73266274-73266278	chr15	73266274	73266278	14	Unique	4
14read_novelExon_chr19:57787341-57787344	chr19	57787341	57787344	14	Unique	3
14read_novelExon_chr6:93802403-93802407	chr6	93802403	93802407	14	Unique	4
15read_novelExon_chr12:3674737-3674741	chr12	3674737	3674741	15	Unique	4
15read_novelExon_chr5:117503316-117503323	chr5	117503316	117503323	15	Unique	7
16read_novelExon_chr13:45807781-45807785	chr13	45807781	45807785	16	Unique	4
18read_novelExon_chr13:45737713-45737716	chr13	45737713	45737716	18	Unique	3
18read_novelExon_chr7:81898446-81898449	chr7	81898446	81898449	18	Unique	3
19read_novelExon_chr1:177177151-177177155	chr1	177177151	177177155	19	Unique	4
21read_novelExon_chr1:155194438-155194441	chr1	155194438	155194441	21	Unique	3
21read_novelExon_chr10:12441589-12441592	chr10	12441589	12441592	21	Unique	3
21read_novelExon_chr14:28095611-28095614	chr14	28095611	28095614	21	Unique	3
23read_novelExon_chr1:87370593-87370595	chr1	87370593	87370595	23	Unique	2
23read_novelExon_chr1:89617698-89617701	chr1	89617698	89617701	23	Unique	3
44read_novelExon_chr15:39306091-39306103	chr15	39306091	39306103	44	Unique	12
5read_novelExon_chr1:22374382-22374386	chr1	22374382	22374386	5	Unique	4
5read_novelExon_chr1:87373097-87373119	chr1	87373097	87373119	5	Unique	22
5read_novelExon_chr13:45743942-45743945	chr13	45743942	45743945	5	Unique	3
5read_novelExon_chr13:45765777-45765781	chr13	45765777	45765781	5	Unique	4
5read_novelExon_chr13:45859566-45859573	chr13	45859566	45859573	5	Unique	7
5read_novelExon_chr15:39598736-39598742	chr15	39598736	39598742	5	Unique	6
5read_novelExon_chr16:31129613-31129625	chr16	31129613	31129625	5	Unique	12
5read_novelExon_chr16:31808615-31808619	chr16	31808615	31808619	5	Unique	4
5read_novelExon_chr17:63975911-63975914	chr17	63975911	63975914	5	Unique	3
5read_novelExon_chr18:31834404-31834406	chr18	31834404	31834406	5	Unique	2
5read_novelExon_chr2:68399159-68399163	chr2	68399159	68399163	5	Unique	4
5read_novelExon_chr5:130188807-130188810	chr5	130188807	130188810	5	Unique	3
5read_novelExon_chr6:36969754-36969760	chr6	36969754	36969760	5	Unique	6
5read_novelExon_chr6:37144228-37144231	chr6	37144228	37144231	5	Unique	3
5read_novelExon_chr6:65900815-65900820	chr6	65900815	65900820	5	Unique	5
5read_novelExon_chr6:8581436-8581442	chr6	8581436	8581442	5	Unique	6
5read_novelExon_chr7:81894038-81894041	chr7	81894038	81894041	5	Unique	3
5read_novelExon_chr9:100705343-100705346	chr9	100705343	100705346	5	Unique	3
5read_novelExon_chr9:32182718-32182721	chr9	32182718	32182721	5	Unique	3
5read_novelExon_chr9:32192607-32192610	chr9	32192607	32192610	5	Unique	3
5read_novelExon_chr9:47804919-47804922	chr9	47804919	47804922	5	Unique	3
6read_novelExon_chr1:118546287-118546290	chr1	118546287	118546290	6	Unique	3
6read_novelExon_chr10:116526619-116526622	chr10	116526619	116526622	6	Unique	3
6read_novelExon_chr11:26411283-26411286	chr11	26411283	26411286	6	Unique	3
6read_novelExon_chr12:3618401-3618402	chr12	3618401	3618402	6	Unique	1
6read_novelExon_chr12:3872901-3872908	chr12	3872901	3872908	6	Unique	7
6read_novelExon_chr13:36240794-36240799	chr13	36240794	36240799	6	Unique	5
6read_novelExon_chr13:45821701-45821704	chr13	45821701	45821704	6	Unique	3
6read_novelExon_chr13:45856540-45856544	chr13	45856540	45856544	6	Unique	4
6read_novelExon_chr13:93347305-93347307	chr13	93347305	93347307	6	Unique	2
6read_novelExon_chr13:93348276-93348280	chr13	93348276	93348280	6	Unique	4
6read_novelExon_chr14:122699727-122699732	chr14	122699727	122699732	6	Unique	5
6read_novelExon_chr14:28110124-28110129	chr14	28110124	28110129	6	Unique	5
6read_novelExon_chr17:71790588-71790591	chr17	71790588	71790591	6	Unique	3
6read_novelExon_chr17:86000662-86000665	chr17	86000662	86000665	6	Unique	3
6read_novelExon_chr18:58107729-58107757	chr18	58107729	58107757	6	Unique	28
6read_novelExon_chr2:139973747-139973753	chr2	139973747	139973753	6	Unique	6
6read_novelExon_chr4:150470048-150470054	chr4	150470048	150470054	6	Unique	6
6read_novelExon_chr5:123646410-123646415	chr5	123646410	123646415	6	Unique	5
6read_novelExon_chr5:35837194-35837217	chr5	35837194	35837217	6	Unique	23
6read_novelExon_chr6:93795569-93795572	chr6	93795569	93795572	6	Unique	3
6read_novelExon_chr7:55170473-55170476	chr7	55170473	55170476	6	Unique	3
6read_novelExon_chr9:42065879-42065882	chr9	42065879	42065882	6	Unique	3
79read_novelExon_chr12:3626856-3626859	chr12	3626856	3626859	79	Unique	3
7read_novelExon_chr1:22351735-22351739	chr1	22351735	22351739	7	Unique	4
7read_novelExon_chr1:87373556-87373574	chr1	87373556	87373574	7	Unique	18
7read_novelExon_chr13:45850041-45850044	chr13	45850041	45850044	7	Unique	3
7read_novelExon_chr15:39571095-39571099	chr15	39571095	39571099	7	Unique	4
7read_novelExon_chr15:39600349-39600353	chr15	39600349	39600353	7	Unique	4
7read_novelExon_chr15:81610724-81610745	chr15	81610724	81610745	7	Unique	21
7read_novelExon_chr18:22380458-22380461	chr18	22380458	22380461	7	Unique	3
7read_novelExon_chr18:63794466-63794472	chr18	63794466	63794472	7	Unique	6
7read_novelExon_chr2:113442640-113442643	chr2	113442640	113442643	7	Unique	3
7read_novelExon_chr3:51309774-51309777	chr3	51309774	51309777	7	Unique	3
7read_novelExon_chr6:37116581-37116584	chr6	37116581	37116584	7	Unique	3
7read_novelExon_chr8:79133638-79133643	chr8	79133638	79133643	7	Unique	5
88read_novelExon_chr18:22393102-22393105	chr18	22393102	22393105	88	Unique	3
8read_novelExon_chr1:190884028-190884031	chr1	190884028	190884031	8	Unique	3
8read_novelExon_chr1:22378597-22378600	chr1	22378597	22378600	8	Unique	3
8read_novelExon_chr10:90076673-90076676	chr10	90076673	90076676	8	Unique	3
8read_novelExon_chr2:139934767-139934772	chr2	139934767	139934772	8	Unique	5
8read_novelExon_chr2:140005020-140005027	chr2	140005020	140005027	8	Unique	7
8read_novelExon_chr6:76284388-76284417	chr6	76284388	76284417	8	Unique	29
8read_novelExon_chr6:8560606-8560609	chr6	8560606	8560609	8	Unique	3
9read_novelExon_chr1:139049631-139049634	chr1	139049631	139049634	9	Unique	3
9read_novelExon_chr11:104356457-104356461	chr11	104356457	104356461	9	Unique	4
9read_novelExon_chr6:93805519-93805522	chr6	93805519	93805522	9	Unique	3
9read_novelExon_chr8:79126005-79126007	chr8	79126005	79126007	9	Unique	2

## Sheet: circNick cryptic novel microexo
Exon_name	Chromosome	Start	End	Number_of_exact_reads	Novel_exon_type	length
10read_novelExon_chr18:65656350-65656372	chr18	65656350	65656372	10	cryptic	22
10read_novelExon_chr9:22036396-22036415	chr9	22036396	22036415	10	cryptic	19
11read_novelExon_chr7:46614617-46614646	chr7	46614617	46614646	11	cryptic	29
12read_novelExon_chr1:190899450-190899462	chr1	190899450	190899462	12	cryptic	12
12read_novelExon_chr17:66042580-66042601	chr17	66042580	66042601	12	cryptic	21
14read_novelExon_chr6:36894775-36894793	chr6	36894775	36894793	14	cryptic	18
15read_novelExon_chr2:140057286-140057310	chr2	140057286	140057310	15	cryptic	24
17read_novelExon_chr15:39585746-39585762	chr15	39585746	39585762	17	cryptic	16
19read_novelExon_chr13:45956454-45956474	chr13	45956454	45956474	19	cryptic	20
21read_novelExon_chr15:81430868-81430892	chr15	81430868	81430892	21	cryptic	24
5read_novelExon_chr1:155191533-155191554	chr1	155191533	155191554	5	cryptic	21
5read_novelExon_chr1:22373343-22373355	chr1	22373343	22373355	5	cryptic	12
5read_novelExon_chr1:87373996-87374014	chr1	87373996	87374014	5	cryptic	18
5read_novelExon_chr1:87373996-87374021	chr1	87373996	87374021	5	cryptic	25
5read_novelExon_chr10:109747193-109747210	chr10	109747193	109747210	5	cryptic	17
5read_novelExon_chr10:18617004-18617028	chr10	18617004	18617028	5	cryptic	24
5read_novelExon_chr10:90941425-90941449	chr10	90941425	90941449	5	cryptic	24
5read_novelExon_chr11:94097680-94097703	chr11	94097680	94097703	5	cryptic	23
5read_novelExon_chr11:94438104-94438114	chr11	94438104	94438114	5	cryptic	10
5read_novelExon_chr13:45852327-45852339	chr13	45852327	45852339	5	cryptic	12
5read_novelExon_chr14:12418010-12418037	chr14	12418010	12418037	5	cryptic	27
5read_novelExon_chr15:39585744-39585762	chr15	39585744	39585762	5	cryptic	18
5read_novelExon_chr16:94457320-94457342	chr16	94457320	94457342	5	cryptic	22
5read_novelExon_chr17:57004121-57004145	chr17	57004121	57004145	5	cryptic	24
5read_novelExon_chr19:4793815-4793835	chr19	4793815	4793835	5	cryptic	20
5read_novelExon_chr2:156511793-156511820	chr2	156511793	156511820	5	cryptic	27
5read_novelExon_chr5:101781476-101781502	chr5	101781476	101781502	5	cryptic	26
5read_novelExon_chr6:119920806-119920831	chr6	119920806	119920831	5	cryptic	25
5read_novelExon_chr6:93815705-93815720	chr6	93815705	93815720	5	cryptic	15
5read_novelExon_chr7:141988200-141988211	chr7	141988200	141988211	5	cryptic	11
5read_novelExon_chr7:46635420-46635447	chr7	46635420	46635447	5	cryptic	27
5read_novelExon_chr7:81893798-81893821	chr7	81893798	81893821	5	cryptic	23
5read_novelExon_chr7:99942958-99942987	chr7	99942958	99942987	5	cryptic	29
5read_novelExon_chr8:64811772-64811801	chr8	64811772	64811801	5	cryptic	29
5read_novelExon_chr9:32189983-32190001	chr9	32189983	32190001	5	cryptic	18
6read_novelExon_chr12:3644002-3644022	chr12	3644002	3644022	6	cryptic	20
6read_novelExon_chr12:3648222-3648249	chr12	3648222	3648249	6	cryptic	27
6read_novelExon_chr19:4793815-4793838	chr19	4793815	4793838	6	cryptic	23
6read_novelExon_chr2:68392223-68392252	chr2	68392223	68392252	6	cryptic	29
6read_novelExon_chr4:88128897-88128917	chr4	88128897	88128917	6	cryptic	20
6read_novelExon_chr7:81900284-81900304	chr7	81900284	81900304	6	cryptic	20
7read_novelExon_chr1:87374087-87374111	chr1	87374087	87374111	7	cryptic	24
7read_novelExon_chr10:92075169-92075196	chr10	92075169	92075196	7	cryptic	27
7read_novelExon_chr15:39616481-39616510	chr15	39616481	39616510	7	cryptic	29
7read_novelExon_chr15:90948323-90948335	chr15	90948323	90948335	7	cryptic	12
7read_novelExon_chr17:86475514-86475543	chr17	86475514	86475543	7	cryptic	29
7read_novelExon_chr19:45635851-45635867	chr19	45635851	45635867	7	cryptic	16
7read_novelExon_chr19:4792798-4792820	chr19	4792798	4792820	7	cryptic	22
7read_novelExon_chr5:130187564-130187586	chr5	130187564	130187586	7	cryptic	22
7read_novelExon_chr5:24477068-24477080	chr5	24477068	24477080	7	cryptic	12
7read_novelExon_chr7:141988285-141988302	chr7	141988285	141988302	7	cryptic	17
7read_novelExon_chr7:46590760-46590773	chr7	46590760	46590773	7	cryptic	13
7read_novelExon_chrX:94536873-94536893	chrX	94536873	94536893	7	cryptic	20
8read_novelExon_chr1:190888648-190888670	chr1	190888648	190888670	8	cryptic	22
8read_novelExon_chr13:45795508-45795521	chr13	45795508	45795521	8	cryptic	13
8read_novelExon_chr16:94384345-94384373	chr16	94384345	94384373	8	cryptic	28
8read_novelExon_chr2:68314363-68314385	chr2	68314363	68314385	8	cryptic	22
8read_novelExon_chr9:120461407-120461430	chr9	120461407	120461430	8	cryptic	23
9read_novelExon_chr2:68314480-68314507	chr2	68314480	68314507	9	cryptic	27
