# Supplementary material for: Nanopore sequencing of brain-derived full-length circRNAs reveals circRNA-specific exon usage, intron retention and microexons
Source: Nat Commun. 2021 Aug 10;12:4825. doi: 10.1038/s41467-021-24975-z (PMC8355340; doi:10.1038/s41467-021-24975-z)
Supplement: Supplementary file 14 — Supplementary Data 13 [file 41467_2021_24975_MOESM14_ESM.xlsx]

## Sheet: circPanel unique novel microexo
Exon_name	Chromosome	Start	End	Number_of_exact_reads	Novel_exon_type	length
2110read_novelExon_chr6:73022486-73022490	chr6	73022486	73022490	2110	Unique	4
1654read_novelExon_chr6:73029862-73029866	chr6	73029862	73029866	1654	Unique	4
1598read_novelExon_chr6:73019983-73019986	chr6	73019983	73019986	1598	Unique	3
1589read_novelExon_chr6:73021225-73021229	chr6	73021225	73021229	1589	Unique	4
1509read_novelExon_chr1:117955857-117955862	chr1	117955857	117955862	1509	Unique	5
1445read_novelExon_chr6:73022514-73022517	chr6	73022514	73022517	1445	Unique	3
1382read_novelExon_chr1:117950033-117950054	chr1	117950033	117950054	1382	Unique	21
1231read_novelExon_chr6:73038910-73038913	chr6	73038910	73038913	1231	Unique	3
1188read_novelExon_chr1:117957962-117957964	chr1	117957962	117957964	1188	Unique	2
1095read_novelExon_chr6:73007266-73007269	chr6	73007266	73007269	1095	Unique	3
770read_novelExon_chr1:117945796-117945799	chr1	117945796	117945799	770	Unique	3
747read_novelExon_chr1:117957962-117957966	chr1	117957962	117957966	747	Unique	4
745read_novelExon_chr6:73020204-73020207	chr6	73020204	73020207	745	Unique	3
693read_novelExon_chr6:73030470-73030473	chr6	73030470	73030473	693	Unique	3
447read_novelExon_chr6:73036145-73036150	chr6	73036145	73036150	447	Unique	5
393read_novelExon_chr1:117955766-117955770	chr1	117955766	117955770	393	Unique	4
362read_novelExon_chr6:73022372-73022375	chr6	73022372	73022375	362	Unique	3
341read_novelExon_chr6:73012217-73012238	chr6	73012217	73012238	341	Unique	21
339read_novelExon_chr1:117949973-117949976	chr1	117949973	117949976	339	Unique	3
327read_novelExon_chr6:73023812-73023816	chr6	73023812	73023816	327	Unique	4
308read_novelExon_chr6:73017022-73017041	chr6	73017022	73017041	308	Unique	19
306read_novelExon_chr1:117950984-117950987	chr1	117950984	117950987	306	Unique	3
288read_novelExon_chr6:73014900-73014904	chr6	73014900	73014904	288	Unique	4
283read_novelExon_chr1:117946037-117946040	chr1	117946037	117946040	283	Unique	3
276read_novelExon_chr6:73017022-73017035	chr6	73017022	73017035	276	Unique	13
270read_novelExon_chr6:73043110-73043114	chr6	73043110	73043114	270	Unique	4
257read_novelExon_chr6:73030514-73030517	chr6	73030514	73030517	257	Unique	3
243read_novelExon_chr6:73024521-73024524	chr6	73024521	73024524	243	Unique	3
231read_novelExon_chr6:73027172-73027176	chr6	73027172	73027176	231	Unique	4
223read_novelExon_chr6:73042682-73042687	chr6	73042682	73042687	223	Unique	5
222read_novelExon_chr6:73017842-73017846	chr6	73017842	73017846	222	Unique	4
209read_novelExon_chr12:97929595-97929598	chr12	97929595	97929598	209	Unique	3
207read_novelExon_chr12:97927803-97927806	chr12	97927803	97927806	207	Unique	3
202read_novelExon_chr6:73029810-73029819	chr6	73029810	73029819	202	Unique	9
199read_novelExon_chr6:73042893-73042896	chr6	73042893	73042896	199	Unique	3
196read_novelExon_chr1:117967349-117967352	chr1	117967349	117967352	196	Unique	3
194read_novelExon_chr1:117960439-117960441	chr1	117960439	117960441	194	Unique	2
192read_novelExon_chr6:73030945-73030950	chr6	73030945	73030950	192	Unique	5
192read_novelExon_chr6:73042693-73042696	chr6	73042693	73042696	192	Unique	3
190read_novelExon_chr12:97902608-97902612	chr12	97902608	97902612	190	Unique	4
186read_novelExon_chr6:73023519-73023522	chr6	73023519	73023522	186	Unique	3
173read_novelExon_chr6:73032485-73032489	chr6	73032485	73032489	173	Unique	4
172read_novelExon_chr6:73041889-73041892	chr6	73041889	73041892	172	Unique	3
168read_novelExon_chr6:73017164-73017168	chr6	73017164	73017168	168	Unique	4
162read_novelExon_chr6:73029860-73029866	chr6	73029860	73029866	162	Unique	6
146read_novelExon_chr12:97924432-97924445	chr12	97924432	97924445	146	Unique	13
141read_novelExon_chr6:73022025-73022030	chr6	73022025	73022030	141	Unique	5
139read_novelExon_chr1:117949230-117949234	chr1	117949230	117949234	139	Unique	4
136read_novelExon_chr1:117955845-117955848	chr1	117955845	117955848	136	Unique	3
136read_novelExon_chr1:117957473-117957479	chr1	117957473	117957479	136	Unique	6
134read_novelExon_chr6:73026943-73026946	chr6	73026943	73026946	134	Unique	3
126read_novelExon_chr4:144464844-144464847	chr4	144464844	144464847	126	Unique	3
123read_novelExon_chr1:117950033-117950051	chr1	117950033	117950051	123	Unique	18
122read_novelExon_chr6:73038481-73038485	chr6	73038481	73038485	122	Unique	4
117read_novelExon_chr1:117967129-117967132	chr1	117967129	117967132	117	Unique	3
113read_novelExon_chr6:73018359-73018362	chr6	73018359	73018362	113	Unique	3
109read_novelExon_chr1:117957735-117957739	chr1	117957735	117957739	109	Unique	4
106read_novelExon_chr6:73043137-73043140	chr6	73043137	73043140	106	Unique	3
105read_novelExon_chr6:73015219-73015222	chr6	73015219	73015222	105	Unique	3
105read_novelExon_chr6:73035924-73035927	chr6	73035924	73035927	105	Unique	3
101read_novelExon_chr6:73024983-73024986	chr6	73024983	73024986	101	Unique	3
100read_novelExon_chr12:97950672-97950675	chr12	97950672	97950675	100	Unique	3
99read_novelExon_chr1:117955638-117955642	chr1	117955638	117955642	99	Unique	4
95read_novelExon_chr6:73022094-73022098	chr6	73022094	73022098	95	Unique	4
93read_novelExon_chr6:73014569-73014574	chr6	73014569	73014574	93	Unique	5
90read_novelExon_chr6:73038374-73038377	chr6	73038374	73038377	90	Unique	3
88read_novelExon_chr6:73017024-73017049	chr6	73017024	73017049	88	Unique	25
87read_novelExon_chr6:73008862-73008880	chr6	73008862	73008880	87	Unique	18
86read_novelExon_chr1:117957433-117957450	chr1	117957433	117957450	86	Unique	17
86read_novelExon_chr6:73016400-73016403	chr6	73016400	73016403	86	Unique	3
84read_novelExon_chr15:63989064-63989072	chr15	63989064	63989072	84	Unique	8
84read_novelExon_chr6:73017022-73017030	chr6	73017022	73017030	84	Unique	8
83read_novelExon_chr6:73008792-73008814	chr6	73008792	73008814	83	Unique	22
82read_novelExon_chr4:144464730-144464740	chr4	144464730	144464740	82	Unique	10
81read_novelExon_chr6:73025736-73025740	chr6	73025736	73025740	81	Unique	4
80read_novelExon_chr1:117979608-117979612	chr1	117979608	117979612	80	Unique	4
78read_novelExon_chr1:117950047-117950051	chr1	117950047	117950051	78	Unique	4
78read_novelExon_chr6:73026660-73026665	chr6	73026660	73026665	78	Unique	5
77read_novelExon_chr6:73007285-73007288	chr6	73007285	73007288	77	Unique	3
77read_novelExon_chr6:73017122-73017125	chr6	73017122	73017125	77	Unique	3
77read_novelExon_chr6:73019871-73019874	chr6	73019871	73019874	77	Unique	3
76read_novelExon_chr6:73026559-73026562	chr6	73026559	73026562	76	Unique	3
76read_novelExon_chr6:73026636-73026640	chr6	73026636	73026640	76	Unique	4
74read_novelExon_chr6:73009922-73009926	chr6	73009922	73009926	74	Unique	4
74read_novelExon_chr6:73019372-73019377	chr6	73019372	73019377	74	Unique	5
74read_novelExon_chr6:73022420-73022424	chr6	73022420	73022424	74	Unique	4
73read_novelExon_chr1:117976674-117976679	chr1	117976674	117976679	73	Unique	5
73read_novelExon_chr6:73008792-73008811	chr6	73008792	73008811	73	Unique	19
71read_novelExon_chr6:73031062-73031065	chr6	73031062	73031065	71	Unique	3
67read_novelExon_chr6:73027293-73027297	chr6	73027293	73027297	67	Unique	4
66read_novelExon_chr12:97888346-97888349	chr12	97888346	97888349	66	Unique	3
65read_novelExon_chr4:144465099-144465125	chr4	144465099	144465125	65	Unique	26
65read_novelExon_chr6:73028992-73028995	chr6	73028992	73028995	65	Unique	3
65read_novelExon_chr6:73035031-73035036	chr6	73035031	73035036	65	Unique	5
64read_novelExon_chr6:73007514-73007518	chr6	73007514	73007518	64	Unique	4
64read_novelExon_chr6:73022839-73022842	chr6	73022839	73022842	64	Unique	3
63read_novelExon_chr1:117948701-117948704	chr1	117948701	117948704	63	Unique	3
63read_novelExon_chr1:117957422-117957450	chr1	117957422	117957450	63	Unique	28
62read_novelExon_chr6:73010964-73010967	chr6	73010964	73010967	62	Unique	3
61read_novelExon_chr6:73022884-73022888	chr6	73022884	73022888	61	Unique	4
61read_novelExon_chr6:73023346-73023365	chr6	73023346	73023365	61	Unique	19
60read_novelExon_chr6:73039383-73039386	chr6	73039383	73039386	60	Unique	3
58read_novelExon_chr1:117956934-117956938	chr1	117956934	117956938	58	Unique	4
56read_novelExon_chr1:117944805-117944823	chr1	117944805	117944823	56	Unique	18
56read_novelExon_chr6:73020280-73020283	chr6	73020280	73020283	56	Unique	3
55read_novelExon_chr1:237614502-237614505	chr1	237614502	237614505	55	Unique	3
55read_novelExon_chr6:73026407-73026412	chr6	73026407	73026412	55	Unique	5
54read_novelExon_chr6:73014065-73014067	chr6	73014065	73014067	54	Unique	2
54read_novelExon_chr6:73035997-73036000	chr6	73035997	73036000	54	Unique	3
53read_novelExon_chr6:73023477-73023480	chr6	73023477	73023480	53	Unique	3
53read_novelExon_chr6:73024599-73024603	chr6	73024599	73024603	53	Unique	4
52read_novelExon_chr6:73042579-73042582	chr6	73042579	73042582	52	Unique	3
51read_novelExon_chr6:73022882-73022888	chr6	73022882	73022888	51	Unique	6
51read_novelExon_chr6:73038377-73038382	chr6	73038377	73038382	51	Unique	5
50read_novelExon_chr6:73014331-73014335	chr6	73014331	73014335	50	Unique	4
49read_novelExon_chr6:73009041-73009044	chr6	73009041	73009044	49	Unique	3
49read_novelExon_chr6:73014111-73014114	chr6	73014111	73014114	49	Unique	3
49read_novelExon_chr6:73018826-73018830	chr6	73018826	73018830	49	Unique	4
49read_novelExon_chr6:73026502-73026505	chr6	73026502	73026505	49	Unique	3
47read_novelExon_chr1:117963855-117963861	chr1	117963855	117963861	47	Unique	6
47read_novelExon_chr6:73012698-73012702	chr6	73012698	73012702	47	Unique	4
46read_novelExon_chr1:117948792-117948795	chr1	117948792	117948795	46	Unique	3
45read_novelExon_chr12:97890330-97890332	chr12	97890330	97890332	45	Unique	2
45read_novelExon_chr12:97918128-97918133	chr12	97918128	97918133	45	Unique	5
45read_novelExon_chr4:144464775-144464799	chr4	144464775	144464799	45	Unique	24
45read_novelExon_chr6:73023375-73023379	chr6	73023375	73023379	45	Unique	4
44read_novelExon_chr1:117949273-117949279	chr1	117949273	117949279	44	Unique	6
44read_novelExon_chr6:73021817-73021820	chr6	73021817	73021820	44	Unique	3
44read_novelExon_chr6:73026556-73026562	chr6	73026556	73026562	44	Unique	6
44read_novelExon_chr6:73042094-73042097	chr6	73042094	73042097	44	Unique	3
43read_novelExon_chr6:73035919-73035923	chr6	73035919	73035923	43	Unique	4
42read_novelExon_chr1:117944977-117944994	chr1	117944977	117944994	42	Unique	17
41read_novelExon_chr6:73013884-73013887	chr6	73013884	73013887	41	Unique	3
41read_novelExon_chr6:73023470-73023476	chr6	73023470	73023476	41	Unique	6
41read_novelExon_chr6:73026551-73026555	chr6	73026551	73026555	41	Unique	4
41read_novelExon_chr6:73041271-73041276	chr6	73041271	73041276	41	Unique	5
39read_novelExon_chr1:117967031-117967034	chr1	117967031	117967034	39	Unique	3
39read_novelExon_chr6:73023820-73023824	chr6	73023820	73023824	39	Unique	4
39read_novelExon_chr6:73028229-73028233	chr6	73028229	73028233	39	Unique	4
38read_novelExon_chr1:117948425-117948430	chr1	117948425	117948430	38	Unique	5
38read_novelExon_chr4:144465007-144465026	chr4	144465007	144465026	38	Unique	19
38read_novelExon_chr6:73024839-73024843	chr6	73024839	73024843	38	Unique	4
38read_novelExon_chr6:73028876-73028880	chr6	73028876	73028880	38	Unique	4
37read_novelExon_chr1:117950050-117950054	chr1	117950050	117950054	37	Unique	4
37read_novelExon_chr4:144465112-144465125	chr4	144465112	144465125	37	Unique	13
37read_novelExon_chr6:73042869-73042873	chr6	73042869	73042873	37	Unique	4
36read_novelExon_chr1:117949218-117949223	chr1	117949218	117949223	36	Unique	5
36read_novelExon_chr6:73023648-73023651	chr6	73023648	73023651	36	Unique	3
35read_novelExon_chr1:117950988-117950992	chr1	117950988	117950992	35	Unique	4
35read_novelExon_chr6:73042040-73042044	chr6	73042040	73042044	35	Unique	4
34read_novelExon_chr12:97926167-97926170	chr12	97926167	97926170	34	Unique	3
34read_novelExon_chr12:97929033-97929036	chr12	97929033	97929036	34	Unique	3
34read_novelExon_chr6:73026407-73026410	chr6	73026407	73026410	34	Unique	3
34read_novelExon_chr6:73032469-73032473	chr6	73032469	73032473	34	Unique	4
34read_novelExon_chr6:73041885-73041888	chr6	73041885	73041888	34	Unique	3
32read_novelExon_chr6:73023790-73023795	chr6	73023790	73023795	32	Unique	5
31read_novelExon_chr1:117948008-117948012	chr1	117948008	117948012	31	Unique	4
31read_novelExon_chr1:237583836-237583839	chr1	237583836	237583839	31	Unique	3
31read_novelExon_chr1:237617373-237617376	chr1	237617373	237617376	31	Unique	3
31read_novelExon_chr6:73023431-73023437	chr6	73023431	73023437	31	Unique	6
31read_novelExon_chr6:73023588-73023596	chr6	73023588	73023596	31	Unique	8
30read_novelExon_chr6:73024008-73024013	chr6	73024008	73024013	30	Unique	5
29read_novelExon_chr6:73026586-73026591	chr6	73026586	73026591	29	Unique	5
28read_novelExon_chr1:117967383-117967387	chr1	117967383	117967387	28	Unique	4
28read_novelExon_chr12:97890299-97890300	chr12	97890299	97890300	28	Unique	1
28read_novelExon_chr12:97924907-97924912	chr12	97924907	97924912	28	Unique	5
28read_novelExon_chr6:73022019-73022024	chr6	73022019	73022024	28	Unique	5
28read_novelExon_chr6:73026409-73026412	chr6	73026409	73026412	28	Unique	3
27read_novelExon_chr6:73018644-73018649	chr6	73018644	73018649	27	Unique	5
27read_novelExon_chr6:73019448-73019453	chr6	73019448	73019453	27	Unique	5
27read_novelExon_chr6:73023214-73023237	chr6	73023214	73023237	27	Unique	23
27read_novelExon_chr6:73026110-73026117	chr6	73026110	73026117	27	Unique	7
26read_novelExon_chr1:117955529-117955535	chr1	117955529	117955535	26	Unique	6
25read_novelExon_chr1:117945830-117945835	chr1	117945830	117945835	25	Unique	5
25read_novelExon_chr1:117955818-117955821	chr1	117955818	117955821	25	Unique	3
25read_novelExon_chr1:237597039-237597043	chr1	237597039	237597043	25	Unique	4
25read_novelExon_chr12:97928771-97928774	chr12	97928771	97928774	25	Unique	3
25read_novelExon_chr12:97931863-97931867	chr12	97931863	97931867	25	Unique	4
25read_novelExon_chr4:144464722-144464740	chr4	144464722	144464740	25	Unique	18
25read_novelExon_chr6:73017029-73017041	chr6	73017029	73017041	25	Unique	12
25read_novelExon_chr6:73032483-73032487	chr6	73032483	73032487	25	Unique	4
24read_novelExon_chr1:117960409-117960412	chr1	117960409	117960412	24	Unique	3
24read_novelExon_chr12:97898611-97898614	chr12	97898611	97898614	24	Unique	3
24read_novelExon_chr4:144465007-144465028	chr4	144465007	144465028	24	Unique	21
23read_novelExon_chr12:97886756-97886759	chr12	97886756	97886759	23	Unique	3
23read_novelExon_chr6:73009081-73009084	chr6	73009081	73009084	23	Unique	3
23read_novelExon_chr6:73043506-73043529	chr6	73043506	73043529	23	Unique	23
22read_novelExon_chr1:117948642-117948646	chr1	117948642	117948646	22	Unique	4
22read_novelExon_chr1:117955847-117955850	chr1	117955847	117955850	22	Unique	3
22read_novelExon_chr1:117957343-117957367	chr1	117957343	117957367	22	Unique	24
22read_novelExon_chr1:237584098-237584102	chr1	237584098	237584102	22	Unique	4
22read_novelExon_chr4:144464734-144464745	chr4	144464734	144464745	22	Unique	11
22read_novelExon_chr6:73023218-73023237	chr6	73023218	73023237	22	Unique	19
22read_novelExon_chr6:73024644-73024649	chr6	73024644	73024649	22	Unique	5
22read_novelExon_chr6:73024994-73024998	chr6	73024994	73024998	22	Unique	4
22read_novelExon_chr6:73032627-73032631	chr6	73032627	73032631	22	Unique	4
22read_novelExon_chr6:73042564-73042572	chr6	73042564	73042572	22	Unique	8
21read_novelExon_chr12:97929580-97929583	chr12	97929580	97929583	21	Unique	3
21read_novelExon_chr6:73019216-73019222	chr6	73019216	73019222	21	Unique	6
21read_novelExon_chr6:73028946-73028952	chr6	73028946	73028952	21	Unique	6
20read_novelExon_chr1:117957356-117957378	chr1	117957356	117957378	20	Unique	22
20read_novelExon_chr1:117957433-117957448	chr1	117957433	117957448	20	Unique	15
20read_novelExon_chr1:237590410-237590414	chr1	237590410	237590414	20	Unique	4
20read_novelExon_chr12:97913267-97913270	chr12	97913267	97913270	20	Unique	3
20read_novelExon_chr16:53889906-53889910	chr16	53889906	53889910	20	Unique	4
20read_novelExon_chr6:72987844-72987848	chr6	72987844	72987848	20	Unique	4
20read_novelExon_chr6:73016557-73016560	chr6	73016557	73016560	20	Unique	3
20read_novelExon_chr6:73023344-73023365	chr6	73023344	73023365	20	Unique	21
20read_novelExon_chr6:73023355-73023365	chr6	73023355	73023365	20	Unique	10
20read_novelExon_chr6:73031639-73031643	chr6	73031639	73031643	20	Unique	4
19read_novelExon_chr1:117955469-117955473	chr1	117955469	117955473	19	Unique	4
19read_novelExon_chr1:237548119-237548122	chr1	237548119	237548122	19	Unique	3
19read_novelExon_chr1:237551458-237551483	chr1	237551458	237551483	19	Unique	25
19read_novelExon_chr12:97945266-97945270	chr12	97945266	97945270	19	Unique	4
19read_novelExon_chr6:73024030-73024034	chr6	73024030	73024034	19	Unique	4
19read_novelExon_chr6:73043509-73043529	chr6	73043509	73043529	19	Unique	20
18read_novelExon_chr1:117945001-117945010	chr1	117945001	117945010	18	Unique	9
18read_novelExon_chr1:117945769-117945772	chr1	117945769	117945772	18	Unique	3
18read_novelExon_chr1:117948081-117948087	chr1	117948081	117948087	18	Unique	6
18read_novelExon_chr1:117957338-117957360	chr1	117957338	117957360	18	Unique	22
18read_novelExon_chr1:117957422-117957448	chr1	117957422	117957448	18	Unique	26
18read_novelExon_chr1:117976676-117976679	chr1	117976676	117976679	18	Unique	3
18read_novelExon_chr12:97933403-97933407	chr12	97933403	97933407	18	Unique	4
18read_novelExon_chr15:64005551-64005570	chr15	64005551	64005570	18	Unique	19
18read_novelExon_chr15:64007960-64007963	chr15	64007960	64007963	18	Unique	3
18read_novelExon_chr6:73011674-73011679	chr6	73011674	73011679	18	Unique	5
18read_novelExon_chr6:73016906-73016916	chr6	73016906	73016916	18	Unique	10
18read_novelExon_chr6:73040379-73040383	chr6	73040379	73040383	18	Unique	4
18read_novelExon_chr6:73043515-73043529	chr6	73043515	73043529	18	Unique	14
17read_novelExon_chr1:117945174-117945179	chr1	117945174	117945179	17	Unique	5
17read_novelExon_chr1:117945192-117945196	chr1	117945192	117945196	17	Unique	4
17read_novelExon_chr1:117949832-117949836	chr1	117949832	117949836	17	Unique	4
17read_novelExon_chr4:144464758-144464784	chr4	144464758	144464784	17	Unique	26
17read_novelExon_chr4:144465105-144465125	chr4	144465105	144465125	17	Unique	20
17read_novelExon_chr6:158726969-158726974	chr6	158726969	158726974	17	Unique	5
17read_novelExon_chr6:73009305-73009309	chr6	73009305	73009309	17	Unique	4
17read_novelExon_chr6:73020360-73020365	chr6	73020360	73020365	17	Unique	5
17read_novelExon_chr6:73038368-73038377	chr6	73038368	73038377	17	Unique	9
16read_novelExon_chr1:117944911-117944934	chr1	117944911	117944934	16	Unique	23
16read_novelExon_chr1:117945951-117945955	chr1	117945951	117945955	16	Unique	4
16read_novelExon_chr1:117957338-117957349	chr1	117957338	117957349	16	Unique	11
16read_novelExon_chr1:237540622-237540631	chr1	237540622	237540631	16	Unique	9
16read_novelExon_chr1:237553355-237553358	chr1	237553355	237553358	16	Unique	3
16read_novelExon_chr12:97888010-97888013	chr12	97888010	97888013	16	Unique	3
16read_novelExon_chr12:97889807-97889834	chr12	97889807	97889834	16	Unique	27
16read_novelExon_chr15:63988322-63988348	chr15	63988322	63988348	16	Unique	26
16read_novelExon_chr4:144464730-144464757	chr4	144464730	144464757	16	Unique	27
16read_novelExon_chr6:73017027-73017049	chr6	73017027	73017049	16	Unique	22
16read_novelExon_chr6:73020662-73020666	chr6	73020662	73020666	16	Unique	4
16read_novelExon_chr6:73025530-73025534	chr6	73025530	73025534	16	Unique	4
16read_novelExon_chr6:73043408-73043427	chr6	73043408	73043427	16	Unique	19
15read_novelExon_chr1:237551386-237551398	chr1	237551386	237551398	15	Unique	12
15read_novelExon_chr16:53883237-53883241	chr16	53883237	53883241	15	Unique	4
15read_novelExon_chr6:73042591-73042595	chr6	73042591	73042595	15	Unique	4
14read_novelExon_chr1:117945207-117945212	chr1	117945207	117945212	14	Unique	5
14read_novelExon_chr1:117948582-117948587	chr1	117948582	117948587	14	Unique	5
14read_novelExon_chr12:97896830-97896833	chr12	97896830	97896833	14	Unique	3
14read_novelExon_chr12:97904306-97904309	chr12	97904306	97904309	14	Unique	3
14read_novelExon_chr4:144464724-144464745	chr4	144464724	144464745	14	Unique	21
13read_novelExon_chr1:117944980-117944997	chr1	117944980	117944997	13	Unique	17
13read_novelExon_chr1:117946035-117946040	chr1	117946035	117946040	13	Unique	5
13read_novelExon_chr1:117948882-117948886	chr1	117948882	117948886	13	Unique	4
13read_novelExon_chr1:237552142-237552145	chr1	237552142	237552145	13	Unique	3
13read_novelExon_chr12:97887753-97887780	chr12	97887753	97887780	13	Unique	27
13read_novelExon_chr12:97891885-97891888	chr12	97891885	97891888	13	Unique	3
13read_novelExon_chr12:97929593-97929598	chr12	97929593	97929598	13	Unique	5
13read_novelExon_chr15:63991183-63991195	chr15	63991183	63991195	13	Unique	12
13read_novelExon_chr16:53878189-53878210	chr16	53878189	53878210	13	Unique	21
13read_novelExon_chr16:53922743-53922772	chr16	53922743	53922772	13	Unique	29
13read_novelExon_chr4:144464722-144464738	chr4	144464722	144464738	13	Unique	16
13read_novelExon_chr4:144465102-144465125	chr4	144465102	144465125	13	Unique	23
13read_novelExon_chr6:73007415-73007421	chr6	73007415	73007421	13	Unique	6
13read_novelExon_chr6:73014889-73014893	chr6	73014889	73014893	13	Unique	4
13read_novelExon_chr6:73016535-73016538	chr6	73016535	73016538	13	Unique	3
13read_novelExon_chr6:73016977-73017004	chr6	73016977	73017004	13	Unique	27
13read_novelExon_chr6:73030244-73030247	chr6	73030244	73030247	13	Unique	3
13read_novelExon_chr6:73030653-73030657	chr6	73030653	73030657	13	Unique	4
13read_novelExon_chr6:73041573-73041578	chr6	73041573	73041578	13	Unique	5
13read_novelExon_chr6:73043399-73043416	chr6	73043399	73043416	13	Unique	17
12read_novelExon_chr1:117944908-117944934	chr1	117944908	117944934	12	Unique	26
12read_novelExon_chr1:117944923-117944934	chr1	117944923	117944934	12	Unique	11
12read_novelExon_chr1:117948231-117948255	chr1	117948231	117948255	12	Unique	24
12read_novelExon_chr1:117951094-117951098	chr1	117951094	117951098	12	Unique	4
12read_novelExon_chr1:117963308-117963314	chr1	117963308	117963314	12	Unique	6
12read_novelExon_chr1:117985462-117985466	chr1	117985462	117985466	12	Unique	4
12read_novelExon_chr1:117998281-117998284	chr1	117998281	117998284	12	Unique	3
12read_novelExon_chr12:97886954-97886982	chr12	97886954	97886982	12	Unique	28
12read_novelExon_chr12:97902623-97902626	chr12	97902623	97902626	12	Unique	3
12read_novelExon_chr15:64008500-64008515	chr15	64008500	64008515	12	Unique	15
12read_novelExon_chr6:73022340-73022346	chr6	73022340	73022346	12	Unique	6
12read_novelExon_chr6:73026473-73026478	chr6	73026473	73026478	12	Unique	5
11read_novelExon_chr1:117945729-117945732	chr1	117945729	117945732	11	Unique	3
11read_novelExon_chr1:117948216-117948231	chr1	117948216	117948231	11	Unique	15
11read_novelExon_chr1:117948408-117948413	chr1	117948408	117948413	11	Unique	5
11read_novelExon_chr1:117956809-117956813	chr1	117956809	117956813	11	Unique	4
11read_novelExon_chr1:117961419-117961426	chr1	117961419	117961426	11	Unique	7
11read_novelExon_chr1:237580348-237580365	chr1	237580348	237580365	11	Unique	17
11read_novelExon_chr1:237580402-237580423	chr1	237580402	237580423	11	Unique	21
11read_novelExon_chr12:97889823-97889834	chr12	97889823	97889834	11	Unique	11
11read_novelExon_chr12:97915967-97915971	chr12	97915967	97915971	11	Unique	4
11read_novelExon_chr12:97920974-97920977	chr12	97920974	97920977	11	Unique	3
11read_novelExon_chr12:97946702-97946705	chr12	97946702	97946705	11	Unique	3
11read_novelExon_chr12:97947230-97947234	chr12	97947230	97947234	11	Unique	4
11read_novelExon_chr4:144464736-144464745	chr4	144464736	144464745	11	Unique	9
11read_novelExon_chr4:144465064-144465091	chr4	144465064	144465091	11	Unique	27
11read_novelExon_chr6:73006653-73006656	chr6	73006653	73006656	11	Unique	3
11read_novelExon_chr6:73007169-73007171	chr6	73007169	73007171	11	Unique	2
11read_novelExon_chr6:73009259-73009266	chr6	73009259	73009266	11	Unique	7
11read_novelExon_chr6:73020311-73020315	chr6	73020311	73020315	11	Unique	4
11read_novelExon_chr6:73022454-73022459	chr6	73022454	73022459	11	Unique	5
11read_novelExon_chr6:73026002-73026010	chr6	73026002	73026010	11	Unique	8
11read_novelExon_chr6:73026775-73026782	chr6	73026775	73026782	11	Unique	7
11read_novelExon_chr6:73029684-73029688	chr6	73029684	73029688	11	Unique	4
11read_novelExon_chr6:73043346-73043370	chr6	73043346	73043370	11	Unique	24
10read_novelExon_chr1:117948202-117948231	chr1	117948202	117948231	10	Unique	29
10read_novelExon_chr1:117948776-117948780	chr1	117948776	117948780	10	Unique	4
10read_novelExon_chr1:117963777-117963780	chr1	117963777	117963780	10	Unique	3
10read_novelExon_chr1:118005939-118005942	chr1	118005939	118005942	10	Unique	3
10read_novelExon_chr1:237583470-237583473	chr1	237583470	237583473	10	Unique	3
10read_novelExon_chr1:237596411-237596418	chr1	237596411	237596418	10	Unique	7
10read_novelExon_chr12:97887652-97887675	chr12	97887652	97887675	10	Unique	23
10read_novelExon_chr12:97926387-97926390	chr12	97926387	97926390	10	Unique	3
10read_novelExon_chr12:97932017-97932020	chr12	97932017	97932020	10	Unique	3
10read_novelExon_chr15:64005960-64005963	chr15	64005960	64005963	10	Unique	3
10read_novelExon_chr4:144465114-144465125	chr4	144465114	144465125	10	Unique	11
10read_novelExon_chr6:73023266-73023274	chr6	73023266	73023274	10	Unique	8
10read_novelExon_chr6:73024425-73024434	chr6	73024425	73024434	10	Unique	9
10read_novelExon_chr6:73025305-73025312	chr6	73025305	73025312	10	Unique	7
10read_novelExon_chr6:73031139-73031144	chr6	73031139	73031144	10	Unique	5
10read_novelExon_chr6:73031891-73031896	chr6	73031891	73031896	10	Unique	5
10read_novelExon_chr6:73032041-73032049	chr6	73032041	73032049	10	Unique	8
10read_novelExon_chr6:73043311-73043340	chr6	73043311	73043340	10	Unique	29
10read_novelExon_chr6:73043413-73043433	chr6	73043413	73043433	10	Unique	20
10read_novelExon_chr6:73043470-73043497	chr6	73043470	73043497	10	Unique	27
10read_novelExon_chr6:73043476-73043495	chr6	73043476	73043495	10	Unique	19
10read_novelExon_chr6:73043512-73043529	chr6	73043512	73043529	10	Unique	17
9read_novelExon_chr1:117948359-117948366	chr1	117948359	117948366	9	Unique	7
9read_novelExon_chr1:117948816-117948820	chr1	117948816	117948820	9	Unique	4
9read_novelExon_chr1:117963199-117963214	chr1	117963199	117963214	9	Unique	15
9read_novelExon_chr1:237604618-237604636	chr1	237604618	237604636	9	Unique	18
9read_novelExon_chr1:237609433-237609437	chr1	237609433	237609437	9	Unique	4
9read_novelExon_chr1:237615171-237615174	chr1	237615171	237615174	9	Unique	3
9read_novelExon_chr12:97924612-97924637	chr12	97924612	97924637	9	Unique	25
9read_novelExon_chr15:63998407-63998410	chr15	63998407	63998410	9	Unique	3
9read_novelExon_chr6:73017024-73017038	chr6	73017024	73017038	9	Unique	14
9read_novelExon_chr6:73018407-73018410	chr6	73018407	73018410	9	Unique	3
9read_novelExon_chr6:73019381-73019388	chr6	73019381	73019388	9	Unique	7
9read_novelExon_chr6:73022185-73022189	chr6	73022185	73022189	9	Unique	4
9read_novelExon_chr6:73022882-73022892	chr6	73022882	73022892	9	Unique	10
9read_novelExon_chr6:73023232-73023251	chr6	73023232	73023251	9	Unique	19
9read_novelExon_chr6:73023303-73023319	chr6	73023303	73023319	9	Unique	16
9read_novelExon_chr6:73025232-73025238	chr6	73025232	73025238	9	Unique	6
9read_novelExon_chr6:73031183-73031188	chr6	73031183	73031188	9	Unique	5
9read_novelExon_chr6:73032016-73032020	chr6	73032016	73032020	9	Unique	4
9read_novelExon_chr6:73035869-73035878	chr6	73035869	73035878	9	Unique	9
9read_novelExon_chr6:73038320-73038327	chr6	73038320	73038327	9	Unique	7
9read_novelExon_chr6:73041070-73041074	chr6	73041070	73041074	9	Unique	4
9read_novelExon_chr6:73043421-73043429	chr6	73043421	73043429	9	Unique	8
9read_novelExon_chr6:73043448-73043475	chr6	73043448	73043475	9	Unique	27
8read_novelExon_chr1:117944971-117944994	chr1	117944971	117944994	8	Unique	23
8read_novelExon_chr1:117945402-117945409	chr1	117945402	117945409	8	Unique	7
8read_novelExon_chr1:117947812-117947817	chr1	117947812	117947817	8	Unique	5
8read_novelExon_chr1:117949613-117949618	chr1	117949613	117949618	8	Unique	5
8read_novelExon_chr1:117963197-117963214	chr1	117963197	117963214	8	Unique	17
8read_novelExon_chr1:237552933-237552936	chr1	237552933	237552936	8	Unique	3
8read_novelExon_chr1:237580348-237580373	chr1	237580348	237580373	8	Unique	25
8read_novelExon_chr1:237580407-237580423	chr1	237580407	237580423	8	Unique	16
8read_novelExon_chr1:237580409-237580423	chr1	237580409	237580423	8	Unique	14
8read_novelExon_chr12:97887652-97887677	chr12	97887652	97887677	8	Unique	25
8read_novelExon_chr12:97889826-97889834	chr12	97889826	97889834	8	Unique	8
8read_novelExon_chr12:97913704-97913707	chr12	97913704	97913707	8	Unique	3
8read_novelExon_chr12:97931477-97931480	chr12	97931477	97931480	8	Unique	3
8read_novelExon_chr16:53907697-53907726	chr16	53907697	53907726	8	Unique	29
8read_novelExon_chr6:73001729-73001749	chr6	73001729	73001749	8	Unique	20
8read_novelExon_chr6:73017027-73017038	chr6	73017027	73017038	8	Unique	11
8read_novelExon_chr6:73018340-73018344	chr6	73018340	73018344	8	Unique	4
8read_novelExon_chr6:73018803-73018806	chr6	73018803	73018806	8	Unique	3
8read_novelExon_chr6:73018973-73018977	chr6	73018973	73018977	8	Unique	4
8read_novelExon_chr6:73019900-73019906	chr6	73019900	73019906	8	Unique	6
8read_novelExon_chr6:73020250-73020254	chr6	73020250	73020254	8	Unique	4
8read_novelExon_chr6:73022884-73022892	chr6	73022884	73022892	8	Unique	8
8read_novelExon_chr6:73024978-73024986	chr6	73024978	73024986	8	Unique	8
8read_novelExon_chr6:73026502-73026509	chr6	73026502	73026509	8	Unique	7
8read_novelExon_chr6:73031029-73031034	chr6	73031029	73031034	8	Unique	5
8read_novelExon_chr6:73032483-73032489	chr6	73032483	73032489	8	Unique	6
8read_novelExon_chr6:73043137-73043143	chr6	73043137	73043143	8	Unique	6
8read_novelExon_chr6:73043365-73043386	chr6	73043365	73043386	8	Unique	21
8read_novelExon_chr6:73043417-73043433	chr6	73043417	73043433	8	Unique	16
8read_novelExon_chr6:73043421-73043433	chr6	73043421	73043433	8	Unique	12
8read_novelExon_chr6:73043456-73043483	chr6	73043456	73043483	8	Unique	27
8read_novelExon_chr6:73043464-73043483	chr6	73043464	73043483	8	Unique	19
7read_novelExon_chr1:117944925-117944934	chr1	117944925	117944934	7	Unique	9
7read_novelExon_chr1:117944971-117944983	chr1	117944971	117944983	7	Unique	12
7read_novelExon_chr1:117944977-117944983	chr1	117944977	117944983	7	Unique	6
7read_novelExon_chr1:117945180-117945184	chr1	117945180	117945184	7	Unique	4
7read_novelExon_chr1:117955484-117955488	chr1	117955484	117955488	7	Unique	4
7read_novelExon_chr1:117956998-117957002	chr1	117956998	117957002	7	Unique	4
7read_novelExon_chr1:117983117-117983121	chr1	117983117	117983121	7	Unique	4
7read_novelExon_chr1:237540622-237540635	chr1	237540622	237540635	7	Unique	13
7read_novelExon_chr1:237541261-237541264	chr1	237541261	237541264	7	Unique	3
7read_novelExon_chr1:237551475-237551483	chr1	237551475	237551483	7	Unique	8
7read_novelExon_chr1:237552442-237552445	chr1	237552442	237552445	7	Unique	3
7read_novelExon_chr1:237573652-237573656	chr1	237573652	237573656	7	Unique	4
7read_novelExon_chr1:237586525-237586548	chr1	237586525	237586548	7	Unique	23
7read_novelExon_chr1:237605027-237605031	chr1	237605027	237605031	7	Unique	4
7read_novelExon_chr1:237606415-237606418	chr1	237606415	237606418	7	Unique	3
7read_novelExon_chr1:237619899-237619922	chr1	237619899	237619922	7	Unique	23
7read_novelExon_chr12:97901549-97901552	chr12	97901549	97901552	7	Unique	3
7read_novelExon_chr12:97911187-97911191	chr12	97911187	97911191	7	Unique	4
7read_novelExon_chr4:144464807-144464817	chr4	144464807	144464817	7	Unique	10
7read_novelExon_chr6:72998774-72998777	chr6	72998774	72998777	7	Unique	3
7read_novelExon_chr6:73009570-73009575	chr6	73009570	73009575	7	Unique	5
7read_novelExon_chr6:73010887-73010890	chr6	73010887	73010890	7	Unique	3
7read_novelExon_chr6:73011711-73011715	chr6	73011711	73011715	7	Unique	4
7read_novelExon_chr6:73020950-73020954	chr6	73020950	73020954	7	Unique	4
7read_novelExon_chr6:73022836-73022842	chr6	73022836	73022842	7	Unique	6
7read_novelExon_chr6:73023324-73023339	chr6	73023324	73023339	7	Unique	15
7read_novelExon_chr6:73025330-73025334	chr6	73025330	73025334	7	Unique	4
7read_novelExon_chr6:73025476-73025482	chr6	73025476	73025482	7	Unique	6
7read_novelExon_chr6:73026650-73026656	chr6	73026650	73026656	7	Unique	6
7read_novelExon_chr6:73030941-73030950	chr6	73030941	73030950	7	Unique	9
7read_novelExon_chr6:73032481-73032487	chr6	73032481	73032487	7	Unique	6
7read_novelExon_chr6:73042745-73042751	chr6	73042745	73042751	7	Unique	6
7read_novelExon_chr6:73042807-73042813	chr6	73042807	73042813	7	Unique	6
7read_novelExon_chr6:73043464-73043486	chr6	73043464	73043486	7	Unique	22
6read_novelExon_chr1:117944964-117944983	chr1	117944964	117944983	6	Unique	19
6read_novelExon_chr1:117948199-117948208	chr1	117948199	117948208	6	Unique	9
6read_novelExon_chr1:117948246-117948271	chr1	117948246	117948271	6	Unique	25
6read_novelExon_chr1:117948642-117948648	chr1	117948642	117948648	6	Unique	6
6read_novelExon_chr1:117948894-117948898	chr1	117948894	117948898	6	Unique	4
6read_novelExon_chr1:117950050-117950051	chr1	117950050	117950051	6	Unique	1
6read_novelExon_chr1:117957049-117957059	chr1	117957049	117957059	6	Unique	10
6read_novelExon_chr1:117957356-117957367	chr1	117957356	117957367	6	Unique	11
6read_novelExon_chr1:237542319-237542322	chr1	237542319	237542322	6	Unique	3
6read_novelExon_chr1:237543931-237543935	chr1	237543931	237543935	6	Unique	4
6read_novelExon_chr1:237575178-237575184	chr1	237575178	237575184	6	Unique	6
6read_novelExon_chr1:237583169-237583172	chr1	237583169	237583172	6	Unique	3
6read_novelExon_chr1:237589432-237589435	chr1	237589432	237589435	6	Unique	3
6read_novelExon_chr1:237590408-237590414	chr1	237590408	237590414	6	Unique	6
6read_novelExon_chr1:237594630-237594636	chr1	237594630	237594636	6	Unique	6
6read_novelExon_chr1:237603660-237603664	chr1	237603660	237603664	6	Unique	4
6read_novelExon_chr12:97887206-97887211	chr12	97887206	97887211	6	Unique	5
6read_novelExon_chr12:97887751-97887780	chr12	97887751	97887780	6	Unique	29
6read_novelExon_chr12:97891597-97891600	chr12	97891597	97891600	6	Unique	3
6read_novelExon_chr12:97904455-97904458	chr12	97904455	97904458	6	Unique	3
6read_novelExon_chr12:97915302-97915305	chr12	97915302	97915305	6	Unique	3
6read_novelExon_chr12:97917531-97917535	chr12	97917531	97917535	6	Unique	4
6read_novelExon_chr12:97923095-97923099	chr12	97923095	97923099	6	Unique	4
6read_novelExon_chr12:97925200-97925205	chr12	97925200	97925205	6	Unique	5
6read_novelExon_chr12:97926199-97926205	chr12	97926199	97926205	6	Unique	6
6read_novelExon_chr12:97930280-97930284	chr12	97930280	97930284	6	Unique	4
6read_novelExon_chr12:97940387-97940392	chr12	97940387	97940392	6	Unique	5
6read_novelExon_chr12:97943405-97943409	chr12	97943405	97943409	6	Unique	4
6read_novelExon_chr12:97954457-97954476	chr12	97954457	97954476	6	Unique	19
6read_novelExon_chr15:63988322-63988344	chr15	63988322	63988344	6	Unique	22
6read_novelExon_chr15:64008467-64008470	chr15	64008467	64008470	6	Unique	3
6read_novelExon_chr4:144465055-144465081	chr4	144465055	144465081	6	Unique	26
6read_novelExon_chr4:144465055-144465083	chr4	144465055	144465083	6	Unique	28
6read_novelExon_chr6:73001636-73001653	chr6	73001636	73001653	6	Unique	17
6read_novelExon_chr6:73001732-73001749	chr6	73001732	73001749	6	Unique	17
6read_novelExon_chr6:73001738-73001749	chr6	73001738	73001749	6	Unique	11
6read_novelExon_chr6:73003992-73003995	chr6	73003992	73003995	6	Unique	3
6read_novelExon_chr6:73007411-73007415	chr6	73007411	73007415	6	Unique	4
6read_novelExon_chr6:73009763-73009768	chr6	73009763	73009768	6	Unique	5
6read_novelExon_chr6:73012016-73012020	chr6	73012016	73012020	6	Unique	4
6read_novelExon_chr6:73015724-73015729	chr6	73015724	73015729	6	Unique	5
6read_novelExon_chr6:73015837-73015841	chr6	73015837	73015841	6	Unique	4
6read_novelExon_chr6:73017643-73017648	chr6	73017643	73017648	6	Unique	5
6read_novelExon_chr6:73017723-73017731	chr6	73017723	73017731	6	Unique	8
6read_novelExon_chr6:73018234-73018238	chr6	73018234	73018238	6	Unique	4
6read_novelExon_chr6:73020500-73020506	chr6	73020500	73020506	6	Unique	6
6read_novelExon_chr6:73023266-73023283	chr6	73023266	73023283	6	Unique	17
6read_novelExon_chr6:73023330-73023350	chr6	73023330	73023350	6	Unique	20
6read_novelExon_chr6:73027048-73027054	chr6	73027048	73027054	6	Unique	6
6read_novelExon_chr6:73028879-73028887	chr6	73028879	73028887	6	Unique	8
6read_novelExon_chr6:73031907-73031912	chr6	73031907	73031912	6	Unique	5
6read_novelExon_chr6:73038997-73039002	chr6	73038997	73039002	6	Unique	5
6read_novelExon_chr6:73041885-73041890	chr6	73041885	73041890	6	Unique	5
6read_novelExon_chr6:73043346-73043372	chr6	73043346	73043372	6	Unique	26
6read_novelExon_chr6:73043417-73043429	chr6	73043417	73043429	6	Unique	12
6read_novelExon_chr6:73043439-73043448	chr6	73043439	73043448	6	Unique	9
6read_novelExon_chr6:73043470-73043483	chr6	73043470	73043483	6	Unique	13
5read_novelExon_chr1:117944923-117944937	chr1	117944923	117944937	5	Unique	14
5read_novelExon_chr1:117944980-117945007	chr1	117944980	117945007	5	Unique	27
5read_novelExon_chr1:117948774-117948778	chr1	117948774	117948778	5	Unique	4
5read_novelExon_chr1:117957715-117957723	chr1	117957715	117957723	5	Unique	8
5read_novelExon_chr1:117963188-117963203	chr1	117963188	117963203	5	Unique	15
5read_novelExon_chr1:117963197-117963207	chr1	117963197	117963207	5	Unique	10
5read_novelExon_chr1:117963347-117963357	chr1	117963347	117963357	5	Unique	10
5read_novelExon_chr1:117963473-117963478	chr1	117963473	117963478	5	Unique	5
5read_novelExon_chr1:117979613-117979616	chr1	117979613	117979616	5	Unique	3
5read_novelExon_chr1:237538085-237538095	chr1	237538085	237538095	5	Unique	10
5read_novelExon_chr1:237550662-237550680	chr1	237550662	237550680	5	Unique	18
5read_novelExon_chr1:237551386-237551414	chr1	237551386	237551414	5	Unique	28
5read_novelExon_chr1:237551473-237551483	chr1	237551473	237551483	5	Unique	10
5read_novelExon_chr1:237552060-237552064	chr1	237552060	237552064	5	Unique	4
5read_novelExon_chr1:237582916-237582919	chr1	237582916	237582919	5	Unique	3
5read_novelExon_chr1:237589765-237589769	chr1	237589765	237589769	5	Unique	4
5read_novelExon_chr1:237589880-237589883	chr1	237589880	237589883	5	Unique	3
5read_novelExon_chr12:97887668-97887677	chr12	97887668	97887677	5	Unique	9
5read_novelExon_chr12:97888318-97888322	chr12	97888318	97888322	5	Unique	4
5read_novelExon_chr12:97889708-97889714	chr12	97889708	97889714	5	Unique	6
5read_novelExon_chr12:97890099-97890102	chr12	97890099	97890102	5	Unique	3
5read_novelExon_chr12:97914269-97914272	chr12	97914269	97914272	5	Unique	3
5read_novelExon_chr12:97914696-97914701	chr12	97914696	97914701	5	Unique	5
5read_novelExon_chr12:97926647-97926653	chr12	97926647	97926653	5	Unique	6
5read_novelExon_chr12:97926743-97926746	chr12	97926743	97926746	5	Unique	3
5read_novelExon_chr12:97934609-97934612	chr12	97934609	97934612	5	Unique	3
5read_novelExon_chr12:97952686-97952690	chr12	97952686	97952690	5	Unique	4
5read_novelExon_chr12:97954580-97954609	chr12	97954580	97954609	5	Unique	29
5read_novelExon_chr15:63990926-63990938	chr15	63990926	63990938	5	Unique	12
5read_novelExon_chr15:63991775-63991778	chr15	63991775	63991778	5	Unique	3
5read_novelExon_chr15:63997771-63997774	chr15	63997771	63997774	5	Unique	3
5read_novelExon_chr15:64004973-64004985	chr15	64004973	64004985	5	Unique	12
5read_novelExon_chr15:64005852-64005864	chr15	64005852	64005864	5	Unique	12
5read_novelExon_chr15:64006647-64006653	chr15	64006647	64006653	5	Unique	6
5read_novelExon_chr16:53884335-53884338	chr16	53884335	53884338	5	Unique	3
5read_novelExon_chr4:144464643-144464651	chr4	144464643	144464651	5	Unique	8
5read_novelExon_chr4:144464661-144464669	chr4	144464661	144464669	5	Unique	8
5read_novelExon_chr4:144464762-144464784	chr4	144464762	144464784	5	Unique	22
5read_novelExon_chr4:144465073-144465091	chr4	144465073	144465091	5	Unique	18
5read_novelExon_chr6:73002630-73002634	chr6	73002630	73002634	5	Unique	4
5read_novelExon_chr6:73006730-73006736	chr6	73006730	73006736	5	Unique	6
5read_novelExon_chr6:73007321-73007322	chr6	73007321	73007322	5	Unique	1
5read_novelExon_chr6:73014109-73014114	chr6	73014109	73014114	5	Unique	5
5read_novelExon_chr6:73015504-73015509	chr6	73015504	73015509	5	Unique	5
5read_novelExon_chr6:73016315-73016319	chr6	73016315	73016319	5	Unique	4
5read_novelExon_chr6:73017024-73017032	chr6	73017024	73017032	5	Unique	8
5read_novelExon_chr6:73017061-73017082	chr6	73017061	73017082	5	Unique	21
5read_novelExon_chr6:73018338-73018339	chr6	73018338	73018339	5	Unique	1
5read_novelExon_chr6:73018769-73018774	chr6	73018769	73018774	5	Unique	5
5read_novelExon_chr6:73018957-73018962	chr6	73018957	73018962	5	Unique	5
5read_novelExon_chr6:73020999-73021004	chr6	73020999	73021004	5	Unique	5
5read_novelExon_chr6:73023031-73023037	chr6	73023031	73023037	5	Unique	6
5read_novelExon_chr6:73023363-73023379	chr6	73023363	73023379	5	Unique	16
5read_novelExon_chr6:73023652-73023653	chr6	73023652	73023653	5	Unique	1
5read_novelExon_chr6:73023863-73023869	chr6	73023863	73023869	5	Unique	6
5read_novelExon_chr6:73027009-73027013	chr6	73027009	73027013	5	Unique	4
5read_novelExon_chr6:73043240-73043247	chr6	73043240	73043247	5	Unique	7
5read_novelExon_chr6:73043368-73043393	chr6	73043368	73043393	5	Unique	25
5read_novelExon_chr6:73043371-73043386	chr6	73043371	73043386	5	Unique	15
5read_novelExon_chr6:73043413-73043429	chr6	73043413	73043429	5	Unique	16
5read_novelExon_chr6:73043421-73043448	chr6	73043421	73043448	5	Unique	27
5read_novelExon_chr6:73043470-73043495	chr6	73043470	73043495	5	Unique	25
5read_novelExon_chr6:73043484-73043497	chr6	73043484	73043497	5	Unique	13
5read_novelExon_chr6:73043558-73043566	chr6	73043558	73043566	5	Unique	8

## Sheet: circPanel cryptic novel microex
Exon_name	Chromosome	Start	End	Number_of_exact_reads	Novel_exon_type	length
105read_novelExon_chr1:117963190-117963199	chr1	117963190	117963199	105	cryptic	9
1095read_novelExon_chr6:73017061-73017073	chr6	73017061	73017073	1095	cryptic	12
1123read_novelExon_chr1:117957334-117957349	chr1	117957334	117957349	1123	cryptic	15
1130read_novelExon_chr6:73043512-73043538	chr6	73043512	73043538	1130	cryptic	26
1218read_novelExon_chr6:73043525-73043538	chr6	73043525	73043538	1218	cryptic	13
1227read_novelExon_chr6:73023208-73023228	chr6	73023208	73023228	1227	cryptic	20
126read_novelExon_chr1:117963190-117963205	chr1	117963190	117963205	126	cryptic	15
1273read_novelExon_chr6:73005645-73005669	chr6	73005645	73005669	1273	cryptic	24
136read_novelExon_chr6:73043530-73043538	chr6	73043530	73043538	136	cryptic	8
141read_novelExon_chr1:117963248-117963271	chr1	117963248	117963271	141	cryptic	23
146read_novelExon_chr1:117945042-117945063	chr1	117945042	117945063	146	cryptic	21
155read_novelExon_chr4:144464799-144464810	chr4	144464799	144464810	155	cryptic	11
1628read_novelExon_chr6:73023346-73023375	chr6	73023346	73023375	1628	cryptic	29
196read_novelExon_chr1:117963190-117963207	chr1	117963190	117963207	196	cryptic	17
197read_novelExon_chr1:117984852-117984870	chr1	117984852	117984870	197	cryptic	18
20read_novelExon_chr1:237580348-237580375	chr1	237580348	237580375	20	cryptic	27
21read_novelExon_chr1:237608797-237608822	chr1	237608797	237608822	21	cryptic	25
21read_novelExon_chr12:97887652-97887662	chr12	97887652	97887662	21	cryptic	10
21read_novelExon_chr12:97888472-97888494	chr12	97888472	97888494	21	cryptic	22
22read_novelExon_chr6:73016960-73016968	chr6	73016960	73016968	22	cryptic	8
23read_novelExon_chr12:97887047-97887063	chr12	97887047	97887063	23	cryptic	16
23read_novelExon_chr12:97954452-97954476	chr12	97954452	97954476	23	cryptic	24
23read_novelExon_chr6:73023369-73023375	chr6	73023369	73023375	23	cryptic	6
242read_novelExon_chr1:117963190-117963201	chr1	117963190	117963201	242	cryptic	11
2476read_novelExon_chr6:73043515-73043538	chr6	73043515	73043538	2476	cryptic	23
24read_novelExon_chr12:97888472-97888491	chr12	97888472	97888491	24	cryptic	19
25read_novelExon_chr12:97886373-97886384	chr12	97886373	97886384	25	cryptic	11
26read_novelExon_chr12:97887038-97887063	chr12	97887038	97887063	26	cryptic	25
28read_novelExon_chr15:64005837-64005864	chr15	64005837	64005864	28	cryptic	27
294read_novelExon_chr1:117945047-117945063	chr1	117945047	117945063	294	cryptic	16
29read_novelExon_chr1:237619899-237619914	chr1	237619899	237619914	29	cryptic	15
313read_novelExon_chr4:144464797-144464810	chr4	144464797	144464810	313	cryptic	13
31read_novelExon_chr1:117944807-117944821	chr1	117944807	117944821	31	cryptic	14
330read_novelExon_chr1:117963190-117963214	chr1	117963190	117963214	330	cryptic	24
38read_novelExon_chr12:97954798-97954825	chr12	97954798	97954825	38	cryptic	27
38read_novelExon_chr6:73001725-73001749	chr6	73001725	73001749	38	cryptic	24
45read_novelExon_chr1:117963263-117963271	chr1	117963263	117963271	45	cryptic	8
466read_novelExon_chr1:117957334-117957360	chr1	117957334	117957360	466	cryptic	26
46read_novelExon_chr6:73016960-73016971	chr6	73016960	73016971	46	cryptic	11
486read_novelExon_chr1:117945040-117945063	chr1	117945040	117945063	486	cryptic	23
50read_novelExon_chr12:97954450-97954476	chr12	97954450	97954476	50	cryptic	26
55read_novelExon_chr12:97954810-97954825	chr12	97954810	97954825	55	cryptic	15
614read_novelExon_chr6:73023355-73023375	chr6	73023355	73023375	614	cryptic	20
627read_novelExon_chr1:117957433-117957453	chr1	117957433	117957453	627	cryptic	20
628read_novelExon_chr1:117948246-117948267	chr1	117948246	117948267	628	cryptic	21
738read_novelExon_chr1:117948241-117948267	chr1	117948241	117948267	738	cryptic	26
752read_novelExon_chr6:73017047-73017073	chr6	73017047	73017073	752	cryptic	26
7627read_novelExon_chr6:73023363-73023375	chr6	73023363	73023375	7627	cryptic	12
845read_novelExon_chr1:117945038-117945063	chr1	117945038	117945063	845	cryptic	25
909read_novelExon_chr6:73043509-73043538	chr6	73043509	73043538	909	cryptic	29
96read_novelExon_chr12:97954805-97954825	chr12	97954805	97954825	96	cryptic	20
97read_novelExon_chr15:63988322-63988346	chr15	63988322	63988346	97	cryptic	24
