# Supplementary material for: Nanopore sequencing of brain-derived full-length circRNAs reveals circRNA-specific exon usage, intron retention and microexons
Source: Nat Commun. 2021 Aug 10;12:4825. doi: 10.1038/s41467-021-24975-z (PMC8355340; doi:10.1038/s41467-021-24975-z)
Supplement: Supplementary file 15 — Supplementary Data 14 [file 41467_2021_24975_MOESM15_ESM.xlsx]

## Sheet: circPanel unique novel microexo
Exon_name	Chromosome	Start	End	Number_of_exact_reads	Novel_exon_type	length
100read_novelExon_chr6:73022486-73022490	chr6	73022486	73022490	100	Unique	4
104read_novelExon_chr4:144464844-144464847	chr4	144464844	144464847	104	Unique	3
105read_novelExon_chr1:117950050-117950054	chr1	117950050	117950054	105	Unique	4
106read_novelExon_chr1:117948425-117948430	chr1	117948425	117948430	106	Unique	5
106read_novelExon_chr1:117967031-117967034	chr1	117967031	117967034	106	Unique	3
10read_novelExon_chr1:117944908-117944937	chr1	117944908	117944937	10	Unique	29
10read_novelExon_chr1:117944911-117944937	chr1	117944911	117944937	10	Unique	26
10read_novelExon_chr1:117948231-117948250	chr1	117948231	117948250	10	Unique	19
10read_novelExon_chr1:117957394-117957408	chr1	117957394	117957408	10	Unique	14
10read_novelExon_chr1:117963188-117963203	chr1	117963188	117963203	10	Unique	15
10read_novelExon_chr1:118003211-118003234	chr1	118003211	118003234	10	Unique	23
10read_novelExon_chr4:144468537-144468553	chr4	144468537	144468553	10	Unique	16
10read_novelExon_chr6:73009922-73009926	chr6	73009922	73009926	10	Unique	4
10read_novelExon_chr6:73015219-73015222	chr6	73015219	73015222	10	Unique	3
10read_novelExon_chr6:73016400-73016403	chr6	73016400	73016403	10	Unique	3
10read_novelExon_chr6:73017842-73017846	chr6	73017842	73017846	10	Unique	4
11read_novelExon_chr1:117944959-117944979	chr1	117944959	117944979	11	Unique	20
11read_novelExon_chr1:117945071-117945075	chr1	117945071	117945075	11	Unique	4
11read_novelExon_chr1:117949613-117949618	chr1	117949613	117949618	11	Unique	5
11read_novelExon_chr1:117955484-117955488	chr1	117955484	117955488	11	Unique	4
11read_novelExon_chr6:73030945-73030950	chr6	73030945	73030950	11	Unique	5
11read_novelExon_chr6:73032485-73032489	chr6	73032485	73032489	11	Unique	4
12read_novelExon_chr1:117944923-117944937	chr1	117944923	117944937	12	Unique	14
12read_novelExon_chr1:117948894-117948898	chr1	117948894	117948898	12	Unique	4
12read_novelExon_chr1:117950062-117950068	chr1	117950062	117950068	12	Unique	6
12read_novelExon_chr6:73014569-73014574	chr6	73014569	73014574	12	Unique	5
12read_novelExon_chr6:73043530-73043538	chr6	73043530	73043538	12	Unique	8
13read_novelExon_chr1:117944812-117944821	chr1	117944812	117944821	13	Unique	9
13read_novelExon_chr1:117957715-117957723	chr1	117957715	117957723	13	Unique	8
13read_novelExon_chr15:64005837-64005864	chr15	64005837	64005864	13	Unique	27
13read_novelExon_chr4:144464758-144464784	chr4	144464758	144464784	13	Unique	26
13read_novelExon_chr4:144465114-144465125	chr4	144465114	144465125	13	Unique	11
13read_novelExon_chr6:73023812-73023816	chr6	73023812	73023816	13	Unique	4
140read_novelExon_chr1:117956934-117956938	chr1	117956934	117956938	140	Unique	4
14read_novelExon_chr1:117948543-117948548	chr1	117948543	117948548	14	Unique	5
14read_novelExon_chr1:117951094-117951100	chr1	117951094	117951100	14	Unique	6
14read_novelExon_chr1:117984906-117984922	chr1	117984906	117984922	14	Unique	16
14read_novelExon_chr4:144464807-144464817	chr4	144464807	144464817	14	Unique	10
152read_novelExon_chr1:117944805-117944823	chr1	117944805	117944823	152	Unique	18
1549read_novelExon_chr1:117957962-117957966	chr1	117957962	117957966	1549	Unique	4
157read_novelExon_chr1:117944977-117944994	chr1	117944977	117944994	157	Unique	17
157read_novelExon_chr1:117948701-117948704	chr1	117948701	117948704	157	Unique	3
158read_novelExon_chr6:158726969-158726974	chr6	158726969	158726974	158	Unique	5
15read_novelExon_chr1:117948202-117948231	chr1	117948202	117948231	15	Unique	29
15read_novelExon_chr1:117948246-117948271	chr1	117948246	117948271	15	Unique	25
15read_novelExon_chr1:117948385-117948391	chr1	117948385	117948391	15	Unique	6
15read_novelExon_chr1:117948642-117948648	chr1	117948642	117948648	15	Unique	6
15read_novelExon_chr1:117949609-117949615	chr1	117949609	117949615	15	Unique	6
15read_novelExon_chr1:117984137-117984143	chr1	117984137	117984143	15	Unique	6
15read_novelExon_chr1:118005939-118005942	chr1	118005939	118005942	15	Unique	3
15read_novelExon_chr15:63989064-63989072	chr15	63989064	63989072	15	Unique	8
16read_novelExon_chr1:117957449-117957453	chr1	117957449	117957453	16	Unique	4
16read_novelExon_chr1:117963473-117963478	chr1	117963473	117963478	16	Unique	5
16read_novelExon_chr1:117985462-117985466	chr1	117985462	117985466	16	Unique	4
16read_novelExon_chr6:73036145-73036150	chr6	73036145	73036150	16	Unique	5
17read_novelExon_chr1:117944971-117944994	chr1	117944971	117944994	17	Unique	23
17read_novelExon_chr1:117944980-117944997	chr1	117944980	117944997	17	Unique	17
17read_novelExon_chr1:117945180-117945184	chr1	117945180	117945184	17	Unique	4
17read_novelExon_chr1:117945402-117945409	chr1	117945402	117945409	17	Unique	7
17read_novelExon_chr1:117949240-117949247	chr1	117949240	117949247	17	Unique	7
182read_novelExon_chr1:117957422-117957450	chr1	117957422	117957450	182	Unique	28
183read_novelExon_chr1:117957735-117957739	chr1	117957735	117957739	183	Unique	4
189read_novelExon_chr1:117976674-117976679	chr1	117976674	117976679	189	Unique	5
18read_novelExon_chr1:117944925-117944934	chr1	117944925	117944934	18	Unique	9
18read_novelExon_chr1:117944980-117945007	chr1	117944980	117945007	18	Unique	27
18read_novelExon_chr1:117963347-117963357	chr1	117963347	117963357	18	Unique	10
18read_novelExon_chr4:144464734-144464745	chr4	144464734	144464745	18	Unique	11
18read_novelExon_chr6:73017047-73017073	chr6	73017047	73017073	18	Unique	26
18read_novelExon_chr6:73030470-73030473	chr6	73030470	73030473	18	Unique	3
190read_novelExon_chr1:117979608-117979612	chr1	117979608	117979612	190	Unique	4
19read_novelExon_chr1:117944964-117944983	chr1	117944964	117944983	19	Unique	19
19read_novelExon_chr1:117983117-117983121	chr1	117983117	117983121	19	Unique	4
201read_novelExon_chr1:117955638-117955642	chr1	117955638	117955642	201	Unique	4
20read_novelExon_chr1:117944971-117944983	chr1	117944971	117944983	20	Unique	12
20read_novelExon_chr1:117945729-117945732	chr1	117945729	117945732	20	Unique	3
20read_novelExon_chr1:117947812-117947817	chr1	117947812	117947817	20	Unique	5
20read_novelExon_chr1:117948216-117948231	chr1	117948216	117948231	20	Unique	15
20read_novelExon_chr1:117963308-117963314	chr1	117963308	117963314	20	Unique	6
20read_novelExon_chr4:144465105-144465125	chr4	144465105	144465125	20	Unique	20
20read_novelExon_chr6:73014900-73014904	chr6	73014900	73014904	20	Unique	4
213read_novelExon_chr1:117950047-117950051	chr1	117950047	117950051	213	Unique	4
21read_novelExon_chr1:117948359-117948366	chr1	117948359	117948366	21	Unique	7
21read_novelExon_chr1:117948776-117948780	chr1	117948776	117948780	21	Unique	4
21read_novelExon_chr1:117956998-117957002	chr1	117956998	117957002	21	Unique	4
21read_novelExon_chr1:117961419-117961426	chr1	117961419	117961426	21	Unique	7
21read_novelExon_chr4:144465007-144465028	chr4	144465007	144465028	21	Unique	21
2205read_novelExon_chr1:117945796-117945799	chr1	117945796	117945799	2205	Unique	3
22read_novelExon_chr1:117948199-117948208	chr1	117948199	117948208	22	Unique	9
22read_novelExon_chr1:117948816-117948820	chr1	117948816	117948820	22	Unique	4
22read_novelExon_chr1:117951094-117951098	chr1	117951094	117951098	22	Unique	4
22read_novelExon_chr4:144465102-144465125	chr4	144465102	144465125	22	Unique	23
231read_novelExon_chr1:117957433-117957450	chr1	117957433	117957450	231	Unique	17
23read_novelExon_chr1:117957356-117957367	chr1	117957356	117957367	23	Unique	11
24read_novelExon_chr1:117948216-117948224	chr1	117948216	117948224	24	Unique	8
24read_novelExon_chr1:117963197-117963214	chr1	117963197	117963214	24	Unique	17
24read_novelExon_chr1:117979613-117979616	chr1	117979613	117979616	24	Unique	3
24read_novelExon_chr6:73022372-73022375	chr6	73022372	73022375	24	Unique	3
25read_novelExon_chr6:73020204-73020207	chr6	73020204	73020207	25	Unique	3
2651read_novelExon_chr1:117957962-117957964	chr1	117957962	117957964	2651	Unique	2
274read_novelExon_chr1:117957473-117957479	chr1	117957473	117957479	274	Unique	6
27read_novelExon_chr1:117945192-117945196	chr1	117945192	117945196	27	Unique	4
27read_novelExon_chr1:117948408-117948413	chr1	117948408	117948413	27	Unique	5
27read_novelExon_chr1:117998281-117998284	chr1	117998281	117998284	27	Unique	3
282read_novelExon_chr1:117967129-117967132	chr1	117967129	117967132	282	Unique	3
28read_novelExon_chr1:117963777-117963780	chr1	117963777	117963780	28	Unique	3
29read_novelExon_chr1:117976676-117976679	chr1	117976676	117976679	29	Unique	3
29read_novelExon_chr1:117984116-117984132	chr1	117984116	117984132	29	Unique	16
31read_novelExon_chr1:117945207-117945212	chr1	117945207	117945212	31	Unique	5
31read_novelExon_chr1:117946035-117946040	chr1	117946035	117946040	31	Unique	5
31read_novelExon_chr1:117948774-117948778	chr1	117948774	117948778	31	Unique	4
32read_novelExon_chr4:144464775-144464799	chr4	144464775	144464799	32	Unique	24
331read_novelExon_chr1:117949230-117949234	chr1	117949230	117949234	331	Unique	4
33read_novelExon_chr1:117949832-117949836	chr1	117949832	117949836	33	Unique	4
3400read_novelExon_chr1:117955857-117955862	chr1	117955857	117955862	3400	Unique	5
342read_novelExon_chr1:117955845-117955848	chr1	117955845	117955848	342	Unique	3
34read_novelExon_chr1:117944919-117944934	chr1	117944919	117944934	34	Unique	15
35read_novelExon_chr4:144465007-144465026	chr4	144465007	144465026	35	Unique	19
36read_novelExon_chr1:117960409-117960412	chr1	117960409	117960412	36	Unique	3
37read_novelExon_chr1:117944923-117944934	chr1	117944923	117944934	37	Unique	11
37read_novelExon_chr1:117948582-117948587	chr1	117948582	117948587	37	Unique	5
380read_novelExon_chr1:117960439-117960441	chr1	117960439	117960441	380	Unique	2
38read_novelExon_chr1:117957356-117957378	chr1	117957356	117957378	38	Unique	22
39read_novelExon_chr1:117948231-117948255	chr1	117948231	117948255	39	Unique	24
39read_novelExon_chr1:117963199-117963214	chr1	117963199	117963214	39	Unique	15
421read_novelExon_chr1:117967349-117967352	chr1	117967349	117967352	421	Unique	3
42read_novelExon_chr1:117956809-117956813	chr1	117956809	117956813	42	Unique	4
43read_novelExon_chr6:73038910-73038913	chr6	73038910	73038913	43	Unique	3
44read_novelExon_chr1:117984122-117984132	chr1	117984122	117984132	44	Unique	10
47read_novelExon_chr1:117945174-117945179	chr1	117945174	117945179	47	Unique	5
49read_novelExon_chr1:117955469-117955473	chr1	117955469	117955473	49	Unique	4
51read_novelExon_chr1:117967383-117967387	chr1	117967383	117967387	51	Unique	4
53read_novelExon_chr1:117948882-117948886	chr1	117948882	117948886	53	Unique	4
53read_novelExon_chr1:117957338-117957360	chr1	117957338	117957360	53	Unique	22
54read_novelExon_chr1:117948642-117948646	chr1	117948642	117948646	54	Unique	4
54read_novelExon_chr4:144464730-144464740	chr4	144464730	144464740	54	Unique	10
55read_novelExon_chr1:117945001-117945010	chr1	117945001	117945010	55	Unique	9
55read_novelExon_chr1:117945951-117945955	chr1	117945951	117945955	55	Unique	4
55read_novelExon_chr4:144465112-144465125	chr4	144465112	144465125	55	Unique	13
57read_novelExon_chr1:117945769-117945772	chr1	117945769	117945772	57	Unique	3
57read_novelExon_chr4:144465099-144465125	chr4	144465099	144465125	57	Unique	26
59read_novelExon_chr6:158706180-158706183	chr6	158706180	158706183	59	Unique	3
5read_novelExon_chr1:117948180-117948193	chr1	117948180	117948193	5	Unique	13
5read_novelExon_chr1:117948821-117948828	chr1	117948821	117948828	5	Unique	7
5read_novelExon_chr1:117950045-117950051	chr1	117950045	117950051	5	Unique	6
5read_novelExon_chr1:117957049-117957059	chr1	117957049	117957059	5	Unique	10
5read_novelExon_chr1:117957377-117957393	chr1	117957377	117957393	5	Unique	16
5read_novelExon_chr1:117962166-117962171	chr1	117962166	117962171	5	Unique	5
5read_novelExon_chr1:117963199-117963207	chr1	117963199	117963207	5	Unique	8
5read_novelExon_chr1:117963511-117963512	chr1	117963511	117963512	5	Unique	1
5read_novelExon_chr1:117969592-117969595	chr1	117969592	117969595	5	Unique	3
5read_novelExon_chr1:117979608-117979614	chr1	117979608	117979614	5	Unique	6
5read_novelExon_chr1:117982953-117982956	chr1	117982953	117982956	5	Unique	3
5read_novelExon_chr1:117983423-117983428	chr1	117983423	117983428	5	Unique	5
5read_novelExon_chr1:117984889-117984913	chr1	117984889	117984913	5	Unique	24
5read_novelExon_chr1:117984910-117984922	chr1	117984910	117984922	5	Unique	12
5read_novelExon_chr16:53922743-53922772	chr16	53922743	53922772	5	Unique	29
5read_novelExon_chr4:144464730-144464738	chr4	144464730	144464738	5	Unique	8
5read_novelExon_chr4:144464736-144464745	chr4	144464736	144464745	5	Unique	9
5read_novelExon_chr4:144464762-144464784	chr4	144464762	144464784	5	Unique	22
5read_novelExon_chr6:158749972-158749975	chr6	158749972	158749975	5	Unique	3
5read_novelExon_chr6:73008792-73008814	chr6	73008792	73008814	5	Unique	22
5read_novelExon_chr6:73009041-73009044	chr6	73009041	73009044	5	Unique	3
5read_novelExon_chr6:73017164-73017168	chr6	73017164	73017168	5	Unique	4
5read_novelExon_chr6:73024983-73024986	chr6	73024983	73024986	5	Unique	3
5read_novelExon_chr6:73042893-73042896	chr6	73042893	73042896	5	Unique	3
60read_novelExon_chr1:117957338-117957349	chr1	117957338	117957349	60	Unique	11
61read_novelExon_chr1:117955818-117955821	chr1	117955818	117955821	61	Unique	3
61read_novelExon_chr6:73021225-73021229	chr6	73021225	73021229	61	Unique	4
62read_novelExon_chr1:117948008-117948012	chr1	117948008	117948012	62	Unique	4
64read_novelExon_chr6:73022514-73022517	chr6	73022514	73022517	64	Unique	3
65read_novelExon_chr1:117948081-117948087	chr1	117948081	117948087	65	Unique	6
66read_novelExon_chr6:73029862-73029866	chr6	73029862	73029866	66	Unique	4
674read_novelExon_chr1:117950984-117950987	chr1	117950984	117950987	674	Unique	3
68read_novelExon_chr1:117950988-117950992	chr1	117950988	117950992	68	Unique	4
6read_novelExon_chr1:117945443-117945449	chr1	117945443	117945449	6	Unique	6
6read_novelExon_chr1:117949886-117949889	chr1	117949886	117949889	6	Unique	3
6read_novelExon_chr1:117957343-117957352	chr1	117957343	117957352	6	Unique	9
6read_novelExon_chr1:117957433-117957457	chr1	117957433	117957457	6	Unique	24
6read_novelExon_chr11:92085899-92085919	chr11	92085899	92085919	6	Unique	20
6read_novelExon_chr15:64005551-64005570	chr15	64005551	64005570	6	Unique	19
6read_novelExon_chr4:144464724-144464745	chr4	144464724	144464745	6	Unique	21
6read_novelExon_chr4:144464810-144464817	chr4	144464810	144464817	6	Unique	7
6read_novelExon_chr4:144464910-144464922	chr4	144464910	144464922	6	Unique	12
6read_novelExon_chr6:158703387-158703410	chr6	158703387	158703410	6	Unique	23
6read_novelExon_chr6:158734518-158734532	chr6	158734518	158734532	6	Unique	14
6read_novelExon_chr6:73012217-73012238	chr6	73012217	73012238	6	Unique	21
6read_novelExon_chr6:73017022-73017041	chr6	73017022	73017041	6	Unique	19
6read_novelExon_chr6:73027172-73027176	chr6	73027172	73027176	6	Unique	4
70read_novelExon_chr1:117957422-117957448	chr1	117957422	117957448	70	Unique	26
72read_novelExon_chr1:117955529-117955535	chr1	117955529	117955535	72	Unique	6
737read_novelExon_chr1:117946037-117946040	chr1	117946037	117946040	737	Unique	3
76read_novelExon_chr6:73019983-73019986	chr6	73019983	73019986	76	Unique	3
7read_novelExon_chr1:117944919-117944937	chr1	117944919	117944937	7	Unique	18
7read_novelExon_chr1:117949802-117949804	chr1	117949802	117949804	7	Unique	2
7read_novelExon_chr1:117954600-117954605	chr1	117954600	117954605	7	Unique	5
7read_novelExon_chr1:117955965-117955974	chr1	117955965	117955974	7	Unique	9
7read_novelExon_chr1:117956839-117956843	chr1	117956839	117956843	7	Unique	4
7read_novelExon_chr1:117961098-117961105	chr1	117961098	117961105	7	Unique	7
7read_novelExon_chr1:117963350-117963357	chr1	117963350	117963357	7	Unique	7
7read_novelExon_chr1:117963412-117963417	chr1	117963412	117963417	7	Unique	5
7read_novelExon_chr1:117963774-117963780	chr1	117963774	117963780	7	Unique	6
7read_novelExon_chr1:118045476-118045504	chr1	118045476	118045504	7	Unique	28
7read_novelExon_chr6:73008862-73008880	chr6	73008862	73008880	7	Unique	18
7read_novelExon_chr6:73010964-73010967	chr6	73010964	73010967	7	Unique	3
7read_novelExon_chr6:73014331-73014335	chr6	73014331	73014335	7	Unique	4
7read_novelExon_chr6:73018359-73018362	chr6	73018359	73018362	7	Unique	3
7read_novelExon_chr6:73029860-73029866	chr6	73029860	73029866	7	Unique	6
7read_novelExon_chr6:73042693-73042696	chr6	73042693	73042696	7	Unique	3
7read_novelExon_chr6:73043110-73043114	chr6	73043110	73043114	7	Unique	4
80read_novelExon_chr1:117945830-117945835	chr1	117945830	117945835	80	Unique	5
80read_novelExon_chr1:117950033-117950051	chr1	117950033	117950051	80	Unique	18
810read_novelExon_chr1:117949973-117949976	chr1	117949973	117949976	810	Unique	3
817read_novelExon_chr1:117955766-117955770	chr1	117955766	117955770	817	Unique	4
81read_novelExon_chr1:117957433-117957448	chr1	117957433	117957448	81	Unique	15
82read_novelExon_chr1:117944908-117944934	chr1	117944908	117944934	82	Unique	26
87read_novelExon_chr1:117944911-117944934	chr1	117944911	117944934	87	Unique	23
88read_novelExon_chr1:117957343-117957367	chr1	117957343	117957367	88	Unique	24
88read_novelExon_chr6:73007266-73007269	chr6	73007266	73007269	88	Unique	3
898read_novelExon_chr1:117950033-117950054	chr1	117950033	117950054	898	Unique	21
89read_novelExon_chr1:117955847-117955850	chr1	117955847	117955850	89	Unique	3
8read_novelExon_chr1:117948202-117948224	chr1	117948202	117948224	8	Unique	22
8read_novelExon_chr1:117949180-117949185	chr1	117949180	117949185	8	Unique	5
8read_novelExon_chr1:117949218-117949226	chr1	117949218	117949226	8	Unique	8
8read_novelExon_chr1:117957769-117957776	chr1	117957769	117957776	8	Unique	7
8read_novelExon_chr4:144464661-144464669	chr4	144464661	144464669	8	Unique	8
8read_novelExon_chr4:144465064-144465091	chr4	144465064	144465091	8	Unique	27
90read_novelExon_chr1:117948792-117948795	chr1	117948792	117948795	90	Unique	3
90read_novelExon_chr1:117949218-117949223	chr1	117949218	117949223	90	Unique	5
93read_novelExon_chr1:117949273-117949279	chr1	117949273	117949279	93	Unique	6
95read_novelExon_chr1:117963855-117963861	chr1	117963855	117963861	95	Unique	6
9read_novelExon_chr1:117950050-117950051	chr1	117950050	117950051	9	Unique	1
9read_novelExon_chr1:117957085-117957089	chr1	117957085	117957089	9	Unique	4
9read_novelExon_chr1:117982787-117982792	chr1	117982787	117982792	9	Unique	5
9read_novelExon_chr1:117983206-117983209	chr1	117983206	117983209	9	Unique	3
9read_novelExon_chr4:144464722-144464740	chr4	144464722	144464740	9	Unique	18
9read_novelExon_chr4:144464730-144464757	chr4	144464730	144464757	9	Unique	27
9read_novelExon_chr6:73007514-73007518	chr6	73007514	73007518	9	Unique	4
9read_novelExon_chr6:73014111-73014114	chr6	73014111	73014114	9	Unique	3
9read_novelExon_chr6:73022025-73022030	chr6	73022025	73022030	9	Unique	5
9read_novelExon_chr6:73024521-73024524	chr6	73024521	73024524	9	Unique	3

## Sheet: circPanel cryptic novel microex
Exon_name	Chromosome	Start	End	Number_of_exact_reads	Novel_exon_type	length
1311read_novelExon_chr1:117957334-117957360	chr1	117957334	117957360	1311	cryptic	26
131read_novelExon_chr1:117963263-117963271	chr1	117963263	117963271	131	cryptic	8
136read_novelExon_chr1:117944807-117944821	chr1	117944807	117944821	136	cryptic	14
141read_novelExon_chr6:73043515-73043538	chr6	73043515	73043538	141	cryptic	23
1603read_novelExon_chr1:117948246-117948267	chr1	117948246	117948267	1603	cryptic	21
1607read_novelExon_chr1:117957433-117957453	chr1	117957433	117957453	1607	cryptic	20
1635read_novelExon_chr1:117945040-117945063	chr1	117945040	117945063	1635	cryptic	23
171read_novelExon_chr4:144464799-144464810	chr4	144464799	144464810	171	cryptic	11
2014read_novelExon_chr1:117948241-117948267	chr1	117948241	117948267	2014	cryptic	26
214read_novelExon_chr1:117963190-117963199	chr1	117963190	117963199	214	cryptic	9
2559read_novelExon_chr1:117945038-117945063	chr1	117945038	117945063	2559	cryptic	25
25read_novelExon_chr6:73023355-73023375	chr6	73023355	73023375	25	cryptic	20
270read_novelExon_chr6:73023363-73023375	chr6	73023363	73023375	270	cryptic	12
3124read_novelExon_chr1:117957334-117957349	chr1	117957334	117957349	3124	cryptic	15
313read_novelExon_chr4:144464797-144464810	chr4	144464797	144464810	313	cryptic	13
31read_novelExon_chr15:63988322-63988346	chr15	63988322	63988346	31	cryptic	24
378read_novelExon_chr1:117963190-117963205	chr1	117963190	117963205	378	cryptic	15
44read_novelExon_chr6:73043509-73043538	chr6	73043509	73043538	44	cryptic	29
463read_novelExon_chr1:117984852-117984870	chr1	117984852	117984870	463	cryptic	18
51read_novelExon_chr6:73043525-73043538	chr6	73043525	73043538	51	cryptic	13
54read_novelExon_chr6:73023208-73023228	chr6	73023208	73023228	54	cryptic	20
55read_novelExon_chr6:73043512-73043538	chr6	73043512	73043538	55	cryptic	26
560read_novelExon_chr1:117963190-117963201	chr1	117963190	117963201	560	cryptic	11
562read_novelExon_chr1:117945042-117945063	chr1	117945042	117945063	562	cryptic	21
566read_novelExon_chr1:117963190-117963207	chr1	117963190	117963207	566	cryptic	17
567read_novelExon_chr1:117963248-117963271	chr1	117963248	117963271	567	cryptic	23
58read_novelExon_chr6:73017061-73017073	chr6	73017061	73017073	58	cryptic	12
58read_novelExon_chr6:73023346-73023375	chr6	73023346	73023375	58	cryptic	29
879read_novelExon_chr1:117963190-117963214	chr1	117963190	117963214	879	cryptic	24
87read_novelExon_chr6:73005645-73005669	chr6	73005645	73005669	87	cryptic	24
887read_novelExon_chr1:117945047-117945063	chr1	117945047	117945063	887	cryptic	16
