# Supplementary material for: Nanopore sequencing of brain-derived full-length circRNAs reveals circRNA-specific exon usage, intron retention and microexons
Source: Nat Commun. 2021 Aug 10;12:4825. doi: 10.1038/s41467-021-24975-z (PMC8355340; doi:10.1038/s41467-021-24975-z)
Supplement: Supplementary file 16 — Supplementary Data 15 [file 41467_2021_24975_MOESM16_ESM.xlsx]

## Sheet: circNick-LRS Human brain
Genomic region	Start	End	Length	Exon	Known or novel
chr1:211260821-211260824	211260821	211260824	3	26read_novelExon_chr1:211260821-211260824	Novel
chr1:70547558-70547561	70547558	70547561	3	13read_novelExon_chr1:70547558-70547561	Novel
chr18:31207281-31207284	31207281	31207284	3	17read_novelExon_chr18:31207281-31207284	Novel
chr18:31221784-31221787	31221784	31221787	3	ASXL3_chr18:31221784-31221787	Known
chr2:236630663-236630666	236630663	236630666	3	18read_novelExon_chr2:236630663-236630666	Novel
chr3:55930079-55930082	55930079	55930082	3	10read_novelExon_chr3:55930079-55930082	Novel
chr3:55943673-55943676	55943673	55943676	3	22read_novelExon_chr3:55943673-55943676	Novel
chr5:122910220-122910223	122910220	122910223	3	10read_novelExon_chr5:122910220-122910223	Novel
chr5:78749035-78749038	78749035	78749038	3	13read_novelExon_chr5:78749035-78749038	Novel
chr5:94226642-94226645	94226642	94226645	3	15read_novelExon_chr5:94226642-94226645	Novel
chr6:73020204-73020207	73020204	73020207	3	13read_novelExon_chr6:73020204-73020207	Novel
chr1:243906102-243906106	243906102	243906106	4	15read_novelExon_chr1:243906102-243906106	Novel
chr6:73021225-73021229	73021225	73021229	4	10read_novelExon_chr6:73021225-73021229	Novel
chr6:73022486-73022490	73022486	73022490	4	17read_novelExon_chr6:73022486-73022490	Novel
chr3:53324814-53324819	53324814	53324819	5	DCP1A_chr3:53324814-53324819	Known
chr10:123276980-123276986	123276980	123276986	6	FGFR2_chr10:123276980-123276986	Known
chr15:54528627-54528633	54528627	54528633	6	UNC13C_chr15:54528627-54528633	Known
chr6:84324575-84324581	84324575	84324581	6	SNAP91_chr6:84324575-84324581	Known
chr20:34089671-34089678	34089671	34089678	7	CEP250_chr20:34089671-34089678	Known
chr15:48458317-48458325	48458317	48458325	8	MYEF2_chr15:48458317-48458325	Known
chr15:63989064-63989072	63989064	63989072	8	10read_novelExon_chr15:63989064-63989072	Novel
chr17:1446313-1446321	1446313	1446321	8	PITPNA_chr17:1446313-1446321	Known
chr19:8528380-8528388	8528380	8528388	8	HNRNPM_chr19:8528380-8528388	Known
chr11:48171541-48171550	48171541	48171550	9	PTPRJ_chr11:48171541-48171550	Known
chr15:52641014-52641023	52641014	52641023	9	MYO5A_chr15:52641014-52641023	Known
chr18:32405230-32405239	32405230	32405239	9	DTNA_chr18:32405230-32405239	Known
chr6:56029611-56029620	56029611	56029620	9	COL21A1_chr6:56029611-56029620	Known
chr7:122054121-122054130	122054121	122054130	9	CADPS2_chr7:122054121-122054130	Known
chr7:122120905-122120914	122120905	122120914	9	CADPS2_chr7:122120905-122120914	Known
chr8:131173030-131173039	131173030	131173039	9	ASAP1_chr8:131173030-131173039	Known
chr9:8527344-8527353	8527344	8527353	9	PTPRD_chr9:8527344-8527353	Known
chr9:103274995-103275006	103274995	103275006	11	16read_novelExon_chr9:103274995-103275006	Novel
chr1:172292468-172292480	172292468	172292480	12	DNM3_chr1:172292468-172292480	Known
chr1:240343468-240343480	240343468	240343480	12	FMN2_chr1:240343468-240343480	Known
chr1:44048752-44048764	44048752	44048764	12	PTPRF_chr1:44048752-44048764	Known
chr1:67133212-67133224	67133212	67133224	12	SGIP1_chr1:67133212-67133224	Known
chr10:78785203-78785215	78785203	78785215	12	KCNMA1_chr10:78785203-78785215	Known
chr12:1313666-1313678	1313666	1313678	12	ERC1_chr12:1313666-1313678	Known
chr12:99175903-99175915	99175903	99175915	12	ANKS1B_chr12:99175903-99175915	Known
chr17:1490242-1490254	1490242	1490254	12	SLC43A2_chr17:1490242-1490254	Known
chr3:56020004-56020016	56020004	56020016	12	ERC2_chr3:56020004-56020016	Known
chr6:73017061-73017073	73017061	73017073	12	17read_novelExon_chr6:73017061-73017073	Novel
chr6:73023363-73023375	73023363	73023375	12	10read_novelExon_chr6:73023363-73023375	Novel
chr9:8523512-8523524	8523512	8523524	12	PTPRD_chr9:8523512-8523524	Known
chr1:237527657-237527672	237527657	237527672	15	RYR2_chr1:237527657-237527672	Known
chr10:32128232-32128247	32128232	32128247	15	ARHGAP12_chr10:32128232-32128247	Known
chr2:40401845-40401860	40401845	40401860	15	SLC8A1_chr2:40401845-40401860	Known
chr3:62452972-62452987	62452972	62452987	15	CADPS_chr3:62452972-62452987	Known
chr7:132571733-132571748	132571733	132571748	15	CHCHD3_chr7:132571733-132571748	Known
chr7:33392470-33392485	33392470	33392485	15	BBS9_chr7:33392470-33392485	Known
chr9:8454579-8454594	8454579	8454594	15	PTPRD_chr9:8454579-8454594	Known
chr1:103445152-103445168	103445152	103445168	16	COL11A1_chr1:103445152-103445168	Known
chr2:15739276-15739292	15739276	15739292	16	DDX1_chr2:15739276-15739292	Known
chr12:122999258-122999275	122999258	122999275	17	RSRC2_chr12:122999258-122999275	Known
chr1:10333071-10333089	10333071	10333089	18	KIF1B_chr1:10333071-10333089	Known
chr1:39930766-39930784	39930766	39930784	18	MACF1_chr1:39930766-39930784	Known
chr10:101658499-101658517	101658499	101658517	18	DNMBP_chr10:101658499-101658517	Known
chr10:25147320-25147338	25147320	25147338	18	PRTFDC1_chr10:25147320-25147338	Known
chr15:34118452-34118470	34118452	34118470	18	RYR3_chr15:34118452-34118470	Known
chr15:51675632-51675650	51675632	51675650	18	GLDN_chr15:51675632-51675650	Known
chr19:47944425-47944443	47944425	47944443	18	SLC8A2_chr19:47944425-47944443	Known
chr2:204246911-204246929	204246911	204246929	18	ABI2_chr2:204246911-204246929	Known
chr2:40401964-40401982	40401964	40401982	18	SLC8A1_chr2:40401964-40401982	Known
chr3:194158284-194158302	194158284	194158302	18	ATP13A3_chr3:194158284-194158302	Known
chr3:33636442-33636460	33636442	33636460	18	CLASP2_chr3:33636442-33636460	Known
chr3:54850879-54850897	54850879	54850897	18	CACNA2D3_chr3:54850879-54850897	Known
chrX:133624217-133624235	133624217	133624235	18	HPRT1_chrX:133624217-133624235	Known
chr10:18803439-18803459	18803439	18803459	20	CACNB2_chr10:18803439-18803459	Known
chr12:57970141-57970161	57970141	57970161	20	10read_novelExon_chr12:57970141-57970161	Novel
chr6:158703872-158703892	158703872	158703892	20	AL360169.2_chr6:158703872-158703892	Known
chr1:237519264-237519285	237519264	237519285	21	RYR2_chr1:237519264-237519285	Known
chr10:32751610-32751631	32751610	32751631	21	CCDC7_chr10:32751610-32751631	Known
chr10:99512613-99512634	99512613	99512634	21	ZFYVE27_chr10:99512613-99512634	Known
chr11:123449117-123449138	123449117	123449138	21	GRAMD1B_chr11:123449117-123449138	Known
chr11:124615857-124615878	124615857	124615878	21	NRGN_chr11:124615857-124615878	Known
chr12:78570218-78570239	78570218	78570239	21	NAV3_chr12:78570218-78570239	Known
chr14:47346691-47346712	47346691	47346712	21	MDGA2_chr14:47346691-47346712	Known
chr14:89100812-89100833	89100812	89100833	21	EML5_chr14:89100812-89100833	Known
chr2:163369163-163369184	163369163	163369184	21	KCNH7_chr2:163369163-163369184	Known
chr2:40402400-40402421	40402400	40402421	21	SLC8A1_chr2:40402400-40402421	Known
chr6:136922159-136922180	136922159	136922180	21	MAP3K5_chr6:136922159-136922180	Known
chr6:152832705-152832726	152832705	152832726	21	SYNE1_chr6:152832705-152832726	Known
chr6:73012217-73012238	73012217	73012238	21	10read_novelExon_chr6:73012217-73012238	Novel
chr6:76350399-76350420	76350399	76350420	21	SENP6_chr6:76350399-76350420	Known
chr7:122076413-122076434	122076413	122076434	21	CADPS2_chr7:122076413-122076434	Known
chr7:130663266-130663287	130663266	130663287	21	LINC-PINT_chr7:130663266-130663287	Known
chr7:31120227-31120248	31120227	31120248	21	ADCYAP1R1_chr7:31120227-31120248	Known
chr7:98543552-98543573	98543552	98543573	21	TRRAP_chr7:98543552-98543573	Known
chr8:141772466-141772487	141772466	141772487	21	PTK2_chr8:141772466-141772487	Known
chrX:123621058-123621079	123621058	123621079	21	TENM1_chrX:123621058-123621079	Known
chr16:24769659-24769681	24769659	24769681	22	TNRC6A_chr16:24769659-24769681	Known
chr21:41160093-41160115	41160093	41160115	22	IGSF5_chr21:41160093-41160115	Known
chr4:47881112-47881134	47881112	47881134	22	NFXL1_chr4:47881112-47881134	Known
chr6:162690638-162690660	162690638	162690660	22	PRKN_chr6:162690638-162690660	Known
chr1:248031146-248031169	248031146	248031169	23	TRIM58_chr1:248031146-248031169	Known
chr12:109046813-109046836	109046813	109046836	23	CORO1C_chr12:109046813-109046836	Known
chr15:54435214-54435237	54435214	54435237	23	UNC13C_chr15:54435214-54435237	Known
chr17:80867160-80867183	80867160	80867183	23	TBCD_chr17:80867160-80867183	Known
chr3:123039595-123039618	123039595	123039618	23	ADCY5_chr3:123039595-123039618	Known
chr7:50793709-50793732	50793709	50793732	23	GRB10_chr7:50793709-50793732	Known
chr1:41626546-41626570	41626546	41626570	24	SCMH1_chr1:41626546-41626570	Known
chr1:87195770-87195794	87195770	87195794	24	SH3GLB1_chr1:87195770-87195794	Known
chr11:20089731-20089755	20089731	20089755	24	NAV2_chr11:20089731-20089755	Known
chr14:75489697-75489721	75489697	75489721	24	MLH3_chr14:75489697-75489721	Known
chr14:79115610-79115634	79115610	79115634	24	NRXN3_chr14:79115610-79115634	Known
chr15:100243566-100243590	100243566	100243590	24	MEF2A_chr15:100243566-100243590	Known
chr15:88671941-88671965	88671941	88671965	24	NTRK3_chr15:88671941-88671965	Known
chr19:51190273-51190297	51190273	51190297	24	SHANK1_chr19:51190273-51190297	Known
chr21:34007170-34007194	34007170	34007194	24	SYNJ1_chr21:34007170-34007194	Known
chr3:33615964-33615988	33615964	33615988	24	CLASP2_chr3:33615964-33615988	Known
chr3:33638202-33638226	33638202	33638226	24	CLASP2_chr3:33638202-33638226	Known
chr4:109774057-109774081	109774057	109774081	24	COL25A1_chr4:109774057-109774081	Known
chr4:114158754-114158778	114158754	114158778	24	ANK2_chr4:114158754-114158778	Known
chr4:89597368-89597392	89597368	89597392	24	HERC3_chr4:89597368-89597392	Known
chr5:173370028-173370052	173370028	173370052	24	CPEB4_chr5:173370028-173370052	Known
chr6:137026247-137026271	137026247	137026271	24	MAP3K5_chr6:137026247-137026271	Known
chr7:38471788-38471812	38471788	38471812	24	AMPH_chr7:38471788-38471812	Known
chr9:111848276-111848300	111848276	111848300	24	TMEM245_chr9:111848276-111848300	Known
chrX:128718320-128718344	128718320	128718344	24	OCRL_chrX:128718320-128718344	Known
chrX:149880813-149880837	149880813	149880837	24	MTMR1_chrX:149880813-149880837	Known
chr1:67136677-67136702	67136677	67136702	25	SGIP1_chr1:67136677-67136702	Known
chr15:49320340-49320365	49320340	49320365	25	SECISBP2L_chr15:49320340-49320365	Known
chr2:232091486-232091511	232091486	232091511	25	ARMC9_chr2:232091486-232091511	Known
chr5:177161380-177161405	177161380	177161405	25	FAM153A_chr5:177161380-177161405	Known
chr5:177166113-177166138	177166113	177166138	25	FAM153A_chr5:177166113-177166138	Known
chr5:177167777-177167802	177167777	177167802	25	FAM153A_chr5:177167777-177167802	Known
chr5:177171394-177171419	177171394	177171419	25	FAM153A_chr5:177171394-177171419	Known
chr5:31467248-31467273	31467248	31467273	25	DROSHA_chr5:31467248-31467273	Known
chr7:137294280-137294305	137294280	137294305	25	11read_novelExon_chr7:137294280-137294305	Novel
chr7:146483960-146483985	146483960	146483985	25	CNTNAP2_chr7:146483960-146483985	Known
chr3:108369983-108370009	108369983	108370009	26	DZIP3_chr3:108369983-108370009	Known
chr7:26893755-26893781	26893755	26893781	26	SKAP2_chr7:26893755-26893781	Known
chr1:40018789-40018816	40018789	40018816	27	PPIEL_chr1:40018789-40018816	Known
chr1:86227078-86227105	86227078	86227105	27	COL24A1_chr1:86227078-86227105	Known
chr10:97181946-97181973	97181946	97181973	27	SORBS1_chr10:97181946-97181973	Known
chr11:78152136-78152163	78152136	78152163	27	NARS2_chr11:78152136-78152163	Known
chr14:79276660-79276687	79276660	79276687	27	NRXN3_chr14:79276660-79276687	Known
chr15:68040568-68040595	68040568	68040595	27	MAP2K5_chr15:68040568-68040595	Known
chr16:47533666-47533693	47533666	47533693	27	10read_novelExon_chr16:47533666-47533693	Novel
chr18:693881-693908	693881	693908	27	ENOSF1_chr18:693881-693908	Known
chr2:241674135-241674162	241674135	241674162	27	KIF1A_chr2:241674135-241674162	Known
chr2:50693598-50693625	50693598	50693625	27	NRXN1_chr2:50693598-50693625	Known
chr2:73250316-73250343	73250316	73250343	27	SFXN5_chr2:73250316-73250343	Known
chr20:2955860-2955887	2955860	2955887	27	PTPRA_chr20:2955860-2955887	Known
chr21:47409665-47409692	47409665	47409692	27	COL6A1_chr21:47409665-47409692	Known
chr21:47410171-47410198	47410171	47410198	27	COL6A1_chr21:47410171-47410198	Known
chr3:33633704-33633731	33633704	33633731	27	CLASP2_chr3:33633704-33633731	Known
chr4:109762850-109762877	109762850	109762877	27	COL25A1_chr4:109762850-109762877	Known
chr4:162431549-162431576	162431549	162431576	27	FSTL5_chr4:162431549-162431576	Known
chr4:186599949-186599976	186599949	186599976	27	SORBS2_chr4:186599949-186599976	Known
chr4:62894572-62894599	62894572	62894599	27	ADGRL3_chr4:62894572-62894599	Known
chr6:135726088-135726115	135726088	135726115	27	AHI1_chr6:135726088-135726115	Known
chr7:7555444-7555471	7555444	7555471	27	COL28A1_chr7:7555444-7555471	Known
chr7:82464982-82465009	82464982	82465009	27	PCLO_chr7:82464982-82465009	Known
chr8:133175714-133175741	133175714	133175741	27	KCNQ3_chr8:133175714-133175741	Known
chr8:141436713-141436740	141436713	141436740	27	TRAPPC9_chr8:141436713-141436740	Known
chr9:103275588-103275615	103275588	103275615	27	TMEFF1_chr9:103275588-103275615	Known
chr9:8497241-8497268	8497241	8497268	27	PTPRD_chr9:8497241-8497268	Known
chrX:114874421-114874448	114874421	114874448	27	PLS3_chrX:114874421-114874448	Known
chr10:128797627-128797655	128797627	128797655	28	AL359094.1_chr10:128797627-128797655	Known
chr12:64480778-64480806	64480778	64480806	28	SRGAP1_chr12:64480778-64480806	Known
chr17:73933646-73933674	73933646	73933674	28	FBF1_chr17:73933646-73933674	Known
chr2:106782511-106782539	106782511	106782539	28	UXS1_chr2:106782511-106782539	Known
chr4:128932827-128932855	128932827	128932855	28	ABHD18_chr4:128932827-128932855	Known
chr5:138700365-138700393	138700365	138700393	28	AC135457.1_chr5:138700365-138700393	Known
chr5:14497955-14497983	14497955	14497983	28	TRIO_chr5:14497955-14497983	Known
chr6:24467139-24467167	24467139	24467167	28	GPLD1_chr6:24467139-24467167	Known
chr6:84320368-84320396	84320368	84320396	28	SNAP91_chr6:84320368-84320396	Known
chr10:105452785-105452814	105452785	105452814	29	SH3PXD2A_chr10:105452785-105452814	Known
chr14:100357535-100357564	100357535	100357564	29	EML1_chr14:100357535-100357564	Known
chr14:93998895-93998924	93998895	93998924	29	UNC79_chr14:93998895-93998924	Known
chr15:80125867-80125896	80125867	80125896	29	AC021483.1_chr15:80125867-80125896	Known
chr17:37595417-37595446	37595417	37595446	29	MED1_chr17:37595417-37595446	Known
chr2:102803773-102803802	102803773	102803802	29	IL1RL2_chr2:102803773-102803802	Known
chr2:96624504-96624533	96624504	96624533	29	ANKRD36C_chr2:96624504-96624533	Known
chr2:97810254-97810283	97810254	97810283	29	ANKRD36_chr2:97810254-97810283	Known
chr2:97830019-97830048	97830019	97830048	29	ANKRD36_chr2:97830019-97830048	Known
chr2:97833313-97833342	97833313	97833342	29	ANKRD36_chr2:97833313-97833342	Known
chr2:97856714-97856743	97856714	97856743	29	ANKRD36_chr2:97856714-97856743	Known
chr2:97881037-97881066	97881037	97881066	29	ANKRD36_chr2:97881037-97881066	Known
chr4:76839913-76839942	76839913	76839942	29	NAAA_chr4:76839913-76839942	Known

## Sheet: circNick-LRS Mouse brain
Genomic region	Start	End	Length	Exon	Known or novel
chr13:45878357-45878360	45878357	45878360	3	10read_novelExon_chr13:45878357-45878360	novel
chr13:45737713-45737716	45737713	45737716	3	18read_novelExon_chr13:45737713-45737716	novel
chr7:81898446-81898449	81898446	81898449	3	18read_novelExon_chr7:81898446-81898449	novel
chr1:155194438-155194441	155194438	155194441	3	21read_novelExon_chr1:155194438-155194441	novel
chr1:89617698-89617701	89617698	89617701	3	23read_novelExon_chr1:89617698-89617701	novel
chr18:22393102-22393105	22393102	22393105	3	88read_novelExon_chr18:22393102-22393105	novel
chr5:113865758-113865761	113865758	113865761	3	Coro1c_chr5:113865758-113865761	known
chr9:36863496-36863499	36863496	36863499	3	Fez1_chr9:36863496-36863499	known
chr1:91385343-91385346	91385343	91385346	3	Ilkap_chr1:91385343-91385346	known
chr10:7647618-7647621	7647618	7647621	3	Pcmt1_chr10:7647618-7647621	known
chr2:92228478-92228481	92228478	92228481	3	Phf21a_chr2:92228478-92228481	known
chr7:99935277-99935280	99935277	99935280	3	Rnf169_chr7:99935277-99935280	known
chr6:93802454-93802458	93802454	93802458	4	11read_novelExon_chr6:93802454-93802458	novel
chr6:93802403-93802407	93802403	93802407	4	14read_novelExon_chr6:93802403-93802407	novel
chr12:3674737-3674741	3674737	3674741	4	15read_novelExon_chr12:3674737-3674741	novel
chr13:45807781-45807785	45807781	45807785	4	16read_novelExon_chr13:45807781-45807785	novel
chr1:177177151-177177155	177177151	177177155	4	19read_novelExon_chr1:177177151-177177155	novel
chr10:89088289-89088293	89088289	89088293	4	Ano4_chr10:89088289-89088293	known
chr7:132106418-132106422	132106418	132106422	4	Cpxm2_chr7:132106418-132106422	known
chr17:25003401-25003405	25003401	25003405	4	Cramp1l_chr17:25003401-25003405	known
chr5:73531503-73531507	73531503	73531507	4	Dcun1d4_chr5:73531503-73531507	known
chr3:84903500-84903504	84903500	84903504	4	Fbxw7_chr3:84903500-84903504	known
chr6:134511283-134511287	134511283	134511287	4	Lrp6_chr6:134511283-134511287	known
chr11:103926147-103926151	103926147	103926151	4	Nsf_chr11:103926147-103926151	known
chr4:6437741-6437745	6437741	6437745	4	Nsmaf_chr4:6437741-6437745	known
chr16:17308218-17308222	17308218	17308222	4	Pi4ka_chr16:17308218-17308222	known
chr8:67904116-67904120	67904116	67904120	4	Psd3_chr8:67904116-67904120	known
chr17:79650301-79650305	79650301	79650305	4	Rmdn2_chr17:79650301-79650305	known
chr12:100597969-100597973	100597969	100597973	4	Rps6ka5_chr12:100597969-100597973	known
chr9:20473104-20473108	20473104	20473108	4	Zfp426_chr9:20473104-20473108	known
chr19:56930256-56930261	56930256	56930261	5	Afap1l2_chr19:56930256-56930261	known
chr4:111566724-111566729	111566724	111566729	5	Agbl4_chr4:111566724-111566729	known
chr16:52296919-52296924	52296919	52296924	5	Alcam_chr16:52296919-52296924	known
chr2:168705226-168705231	168705226	168705231	5	Atp9a_chr2:168705226-168705231	known
chr2:132301295-132301300	132301295	132301300	5	Cds2_chr2:132301295-132301300	known
chr15:99745941-99745946	99745941	99745946	5	Cers5_chr15:99745941-99745946	known
chr1:139085923-139085928	139085923	139085928	5	Dennd1b_chr1:139085923-139085928	known
chr12:3749469-3749474	3749469	3749474	5	Dtnb_chr12:3749469-3749474	known
chr18:34813556-34813561	34813556	34813561	5	Kdm3b_chr18:34813556-34813561	known
chr1:91100576-91100581	91100576	91100581	5	Lrrfip1_chr1:91100576-91100581	known
chr5:33362694-33362699	33362694	33362699	5	Maea_chr5:33362694-33362699	known
chr13:119440866-119440871	119440866	119440871	5	Paip1_chr13:119440866-119440871	known
chr5:139062595-139062600	139062595	139062600	5	Prkar1b_chr5:139062595-139062600	known
chr6:85229306-85229311	85229306	85229311	5	Sfxn5_chr6:85229306-85229311	known
chr11:120132854-120132859	120132854	120132859	5	Slc38a10_chr11:120132854-120132859	known
chr19:40352401-40352406	40352401	40352406	5	Sorbs1_chr19:40352401-40352406	known
chr7:96553477-96553482	96553477	96553482	5	Tenm4_chr7:96553477-96553482	known
chr12:103146301-103146306	103146301	103146306	5	Unc79_chr12:103146301-103146306	known
chr13:29777295-29777301	29777295	29777301	6	Cdkal1_chr13:29777295-29777301	known
chr17:69208070-69208076	69208070	69208076	6	Epb41l3_chr17:69208070-69208076	known
chr14:7887536-7887542	7887536	7887542	6	Flnb_chr14:7887536-7887542	known
chr4:119533543-119533549	119533543	119533549	6	Frg2f1_chr4:119533543-119533549	known
chr6:58854872-58854878	58854872	58854878	6	Herc3_chr6:58854872-58854878	known
chr3:41596614-41596620	41596614	41596620	6	Jade1_chr3:41596614-41596620	known
chr15:80889149-80889155	80889149	80889155	6	Tnrc6b_chr15:80889149-80889155	known
chr15:80894328-80894334	80894328	80894334	6	Tnrc6b_chr15:80894328-80894334	known
chr19:55381013-55381019	55381013	55381019	6	Vti1a_chr19:55381013-55381019	known
chr7:48802915-48802921	48802915	48802921	6	Zdhhc13_chr7:48802915-48802921	known
chr9:22643840-22643847	22643840	22643847	7	Bbs9_chr9:22643840-22643847	known
chr8:4354090-4354097	4354090	4354097	7	Ccl25_chr8:4354090-4354097	known
chr5:96106298-96106305	96106298	96106305	7	Cnot6l_chr5:96106298-96106305	known
chr5:108613631-108613638	108613631	108613638	7	Gak_chr5:108613631-108613638	known
chr1:52212202-52212209	52212202	52212209	7	Gls_chr1:52212202-52212209	known
chr14:74786383-74786390	74786383	74786390	7	Lrch1_chr14:74786383-74786390	known
chr2:12401069-12401076	12401069	12401076	7	Mindy3_chr2:12401069-12401076	known
chr14:103275788-103275795	103275788	103275795	7	Mycbp2_chr14:103275788-103275795	known
chr10:109755131-109755138	109755131	109755138	7	Nav3_chr10:109755131-109755138	known
chr6:30095339-30095346	30095339	30095346	7	Nrf1_chr6:30095339-30095346	known
chr15:77098065-77098072	77098065	77098072	7	Rbfox2_chr15:77098065-77098072	known
chr13:8847679-8847686	8847679	8847686	7	Wdr37_chr13:8847679-8847686	known
chr8:24982114-24982122	24982114	24982122	8	Adam9_chr8:24982114-24982122	known
chr2:20859880-20859888	20859880	20859888	8	Arhgap21_chr2:20859880-20859888	known
chr2:168662082-168662090	168662082	168662090	8	Atp9a_chr2:168662082-168662090	known
chr6:119796906-119796914	119796906	119796914	8	Erc1_chr6:119796906-119796914	known
chr5:107788286-107788294	107788286	107788294	8	Evi5_chr5:107788286-107788294	known
chr2:31055566-31055574	31055566	31055574	8	Fnbp1_chr2:31055566-31055574	known
chr14:21626718-21626726	21626718	21626726	8	Kat6b_chr14:21626718-21626726	known
chr14:103262813-103262821	103262813	103262821	8	Mycbp2_chr14:103262813-103262821	known
chr5:111347119-111347127	111347119	111347127	8	Pitpnb_chr5:111347119-111347127	known
chr14:26427547-26427555	26427547	26427555	8	Slmap_chr14:26427547-26427555	known
chr19:36871750-36871758	36871750	36871758	8	Tnks2_chr19:36871750-36871758	known
chr16:94410832-94410840	94410832	94410840	8	Ttc3_chr16:94410832-94410840	known
chr7:118813529-118813537	118813529	118813537	8	Vsp35l_chr7:118813529-118813537	known
chr18:82680748-82680756	82680748	82680756	8	Zfp236_chr18:82680748-82680756	known
chr13:59517681-59517690	59517681	59517690	9	Agtpbp1_chr13:59517681-59517690	known
chr2:166827656-166827665	166827656	166827665	9	Arfgef2_chr2:166827656-166827665	known
chr3:106531269-106531278	106531269	106531278	9	Cept1_chr3:106531269-106531278	known
chr2:125896644-125896653	125896644	125896653	9	Galk2_chr2:125896644-125896653	known
chr1:91384564-91384573	91384564	91384573	9	Ilkap_chr1:91384564-91384573	known
chr14:74786381-74786390	74786381	74786390	9	Lrch1_chr14:74786381-74786390	known
chr14:74795296-74795305	74795296	74795305	9	Lrch1_chr14:74795296-74795305	known
chr12:24939293-24939302	24939293	24939302	9	Mboat2_chr12:24939293-24939302	known
chr4:6437912-6437921	6437912	6437921	9	Nsmaf_chr4:6437912-6437921	known
chr9:64725573-64725582	64725573	64725582	9	Rab11a_chr9:64725573-64725582	known
chr15:39452223-39452232	39452223	39452232	9	Rims2_chr15:39452223-39452232	known
chr3:66996464-66996473	66996464	66996473	9	Rsrc1_chr3:66996464-66996473	known
chr9:102881653-102881662	102881653	102881662	9	Ryk_chr9:102881653-102881662	known
chr7:144396637-144396646	144396637	144396646	9	Shank2_chr7:144396637-144396646	known
chr2:73721431-73721441	73721431	73721441	10	Chn1_chr2:73721431-73721441	known
chrX:162921198-162921208	162921198	162921208	10	Ctps2_chrX:162921198-162921208	known
chr5:107764761-107764771	107764761	107764771	10	Evi5_chr5:107764761-107764771	known
chr2:125929560-125929570	125929560	125929570	10	Galk2_chr2:125929560-125929570	known
chr5:134659993-134660003	134659993	134660003	10	Limk1_chr5:134659993-134660003	known
chr10:76535558-76535568	76535558	76535568	10	Lss_chr10:76535558-76535568	known
chr7:78517483-78517493	78517483	78517493	10	Ntrk3_chr7:78517483-78517493	known
chr5:34349549-34349559	34349549	34349559	10	Rnf4_chr5:34349549-34349559	known
chr4:120463074-120463084	120463074	120463084	10	Scmh1_chr4:120463074-120463084	known
chr19:40402257-40402267	40402257	40402267	10	Sorbs1_chr19:40402257-40402267	known
chr16:94415948-94415958	94415948	94415958	10	Ttc3_chr16:94415948-94415958	known
chr8:54693230-54693240	54693230	54693240	10	Wdr17_chr8:54693230-54693240	known
chr3:27490132-27490143	27490132	27490143	11	12read_novelExon_chr3:27490132-27490143	novel
chr12:112659265-112659276	112659265	112659276	11	Akt1_chr12:112659265-112659276	known
chr10:90071067-90071078	90071067	90071078	11	Anks1b_chr10:90071067-90071078	known
chr11:65059823-65059834	65059823	65059834	11	Arhgap44_chr11:65059823-65059834	known
chr1:118581272-118581283	118581272	118581283	11	Clasp1_chr1:118581272-118581283	known
chr17:69243652-69243663	69243652	69243663	11	Epb41l3_chr17:69243652-69243663	known
chr4:132704399-132704410	132704399	132704410	11	Eya3_chr4:132704399-132704410	known
chr2:31604705-31604716	31604705	31604716	11	Fubp3_chr2:31604705-31604716	known
chr7:78247387-78247398	78247387	78247398	11	Ntrk3_chr7:78247387-78247398	known
chr10:79806680-79806691	79806680	79806691	11	Palm_chr10:79806680-79806691	known
chr17:24091583-24091594	24091583	24091594	11	Pdpk1_chr17:24091583-24091594	known
chr17:51805362-51805373	51805362	51805373	11	Satb1_chr17:51805362-51805373	known
chr4:108091312-108091323	108091312	108091323	11	Scp2_chr4:108091312-108091323	known
chr11:75545753-75545764	75545753	75545764	11	Slc43a2_chr11:75545753-75545764	known
chr6:28523726-28523737	28523726	28523737	11	Snd1_chr6:28523726-28523737	known
chr5:135045596-135045607	135045596	135045607	11	Stx1a_chr5:135045596-135045607	known
chr3:84190512-84190523	84190512	84190523	11	Trim2_chr3:84190512-84190523	known
chr12:70281832-70281843	70281832	70281843	11	Trim9_chr12:70281832-70281843	known
chr12:100387183-100387194	100387183	100387194	11	Ttc7b_chr12:100387183-100387194	known
chr13:8856917-8856928	8856917	8856928	11	Wdr37_chr13:8856917-8856928	known
chr14:25572019-25572030	25572019	25572030	11	Zmiz1_chr14:25572019-25572030	known
chr1:190899450-190899462	190899450	190899462	12	12read_novelExon_chr1:190899450-190899462	novel
chr15:39306091-39306103	39306091	39306103	12	44read_novelExon_chr15:39306091-39306103	novel
chr10:90940563-90940575	90940563	90940575	12	Anks1b_chr10:90940563-90940575	known
chr5:115672143-115672155	115672143	115672155	12	Bicdl1_chr5:115672143-115672155	known
chr2:6604170-6604182	6604170	6604182	12	Celf2_chr2:6604170-6604182	known
chrX:85177935-85177947	85177935	85177947	12	Dmd_chrX:85177935-85177947	known
chr8:85546697-85546709	85546697	85546709	12	Dnaja2_chr8:85546697-85546709	known
chr4:99055321-99055333	99055321	99055333	12	Dock7_chr4:99055321-99055333	known
chr14:28046474-28046486	28046474	28046486	12	Erc2_chr14:28046474-28046486	known
chr2:93813952-93813964	93813952	93813964	12	Ext2_chr2:93813952-93813964	known
chr13:36232269-36232281	36232269	36232281	12	Fars2_chr13:36232269-36232281	known
chr6:99003392-99003404	99003392	99003404	12	Foxp1_chr6:99003392-99003404	known
chr10:21352541-21352553	21352541	21352553	12	Hbs1l_chr10:21352541-21352553	known
chr9:56474530-56474542	56474530	56474542	12	Hmg20a_chr9:56474530-56474542	known
chr17:90991366-90991378	90991366	90991378	12	Nrxn1_chr17:90991366-90991378	known
chr15:73304535-73304547	73304535	73304547	12	Ptk2_chr15:73304535-73304547	known
chr17:66810368-66810380	66810368	66810380	12	Ptprm_chr17:66810368-66810380	known
chrX:162526384-162526396	162526384	162526396	12	Reps2_chrX:162526384-162526396	known
chr1:38107682-38107694	38107682	38107694	12	Rev1_chr1:38107682-38107694	known
chr2:102735943-102735955	102735943	102735955	12	Slc1a2_chr2:102735943-102735955	known
chr6:115244145-115244157	115244145	115244157	12	Syn2_chr6:115244145-115244157	known
chr1:159863637-159863649	159863637	159863649	12	Tnr_chr1:159863637-159863649	known
chr3:32915002-32915014	32915002	32915014	12	Usp13_chr3:32915002-32915014	known
chr7:121666803-121666815	121666803	121666815	12	Usp31_chr7:121666803-121666815	known
chr10:90941425-90941438	90941425	90941438	13	Anks1b_chr10:90941425-90941438	known
chr6:71574114-71574127	71574114	71574127	13	Chmp3_chr6:71574114-71574127	known
chr4:95623556-95623569	95623556	95623569	13	Fggy_chr4:95623556-95623569	known
chr10:45671513-45671526	45671513	45671526	13	Hace1_chr10:45671513-45671526	known
chr11:62351377-62351390	62351377	62351390	13	Ncor1_chr11:62351377-62351390	known
chr4:57245050-57245063	57245050	57245063	13	Ptpn3_chr4:57245050-57245063	known
chr1:119765468-119765481	119765468	119765481	13	Ptpn4_chr1:119765468-119765481	known
chr5:35024340-35024353	35024340	35024353	13	Rgs12_chr5:35024340-35024353	known
chr11:77954749-77954762	77954749	77954762	13	Sez6_chr11:77954749-77954762	known
chr2:166963428-166963441	166963428	166963441	13	Stau1_chr2:166963428-166963441	known
chr7:127203740-127203753	127203740	127203753	13	Tbc1d10b_chr7:127203740-127203753	known
chr5:81688508-81688522	81688508	81688522	14	Adgrl3_chr5:81688508-81688522	known
chr2:93806127-93806141	93806127	93806141	14	Ext2_chr2:93806127-93806141	known
chr1:58557359-58557373	58557359	58557373	14	Fam126b_chr1:58557359-58557373	known
chr4:95623555-95623569	95623555	95623569	14	Fggy_chr4:95623555-95623569	known
chr5:148893774-148893788	148893774	148893788	14	Gm42791_chr5:148893774-148893788	known
chr2:174345227-174345241	174345227	174345241	14	Gnas_chr2:174345227-174345241	known
chr2:39041338-39041352	39041338	39041352	14	Golga1_chr2:39041338-39041352	known
chr2:12364505-12364519	12364505	12364519	14	Mindy3_chr2:12364505-12364519	known
chr3:96140416-96140430	96140416	96140430	14	Otud7b_chr3:96140416-96140430	known
chr3:94871311-94871325	94871311	94871325	14	Pogz_chr3:94871311-94871325	known
chr9:102898554-102898568	102898554	102898568	14	Ryk_chr9:102898554-102898568	known
chr5:123565061-123565075	123565061	123565075	14	Vps33a_chr5:123565061-123565075	known
chrX:95112531-95112546	95112531	95112546	15	Arhgef9_chrX:95112531-95112546	known
chr9:22648019-22648034	22648019	22648034	15	Bbs9_chr9:22648019-22648034	known
chr5:123655893-123655908	123655893	123655908	15	Clip1_chr5:123655893-123655908	known
chr11:51273611-51273626	51273611	51273626	15	Clk4_chr11:51273611-51273626	known
chrX:162922389-162922404	162922389	162922404	15	Ctps2_chrX:162922389-162922404	known
chr5:110707928-110707943	110707928	110707943	15	Ep400_chr5:110707928-110707943	known
chr1:14252599-14252614	14252599	14252614	15	Eya1_chr1:14252599-14252614	known
chr2:4566175-4566190	4566175	4566190	15	Frmd4a_chr2:4566175-4566190	known
chrX:151004270-151004285	151004270	151004285	15	Gnl3l_chrX:151004270-151004285	known
chr3:41593766-41593781	41593766	41593781	15	Jade1_chr3:41593766-41593781	known
chr4:107850127-107850142	107850127	107850142	15	Lrp8_chr4:107850127-107850142	known
chr2:115921733-115921748	115921733	115921748	15	Meis2_chr2:115921733-115921748	known
chr17:83753853-83753868	83753853	83753868	15	Mta3_chr17:83753853-83753868	known
chr8:71333816-71333831	71333816	71333831	15	Myo9b_chr8:71333816-71333831	known
chr16:13647284-13647299	13647284	13647299	15	Parn_chr16:13647284-13647299	known
chr8:85879710-85879725	85879710	85879725	15	Phkb_chr8:85879710-85879725	known
chr17:81441651-81441666	81441651	81441666	15	Slc8a1_chr17:81441651-81441666	known
chr1:155187825-155187840	155187825	155187840	15	Stx6_chr1:155187825-155187840	known
chr16:18312638-18312653	18312638	18312653	15	Tango2_chr16:18312638-18312653	known
chr16:94418606-94418621	94418606	94418621	15	Ttc3_chr16:94418606-94418621	known
chr16:94457396-94457411	94457396	94457411	15	Ttc3_chr16:94457396-94457411	known
chr6:38440532-38440547	38440532	38440547	15	Ubn2_chr6:38440532-38440547	known
chr15:39585746-39585762	39585746	39585762	16	17read_novelExon_chr15:39585746-39585762	novel
chr6:140637751-140637767	140637751	140637767	16	Aebp2_chr6:140637751-140637767	known
chr9:122263669-122263685	122263669	122263685	16	Ano10_chr9:122263669-122263685	known
chr7:44916018-44916034	44916018	44916034	16	Ap2a1_chr7:44916018-44916034	known
chr7:130507481-130507497	130507481	130507497	16	Ate1_chr7:130507481-130507497	known
chr2:73850588-73850604	73850588	73850604	16	Atf2_chr2:73850588-73850604	known
chr5:5249227-5249243	5249227	5249243	16	Cdk14_chr5:5249227-5249243	known
chr2:6624703-6624719	6624703	6624719	16	Celf2_chr2:6624703-6624719	known
chr4:58869538-58869554	58869538	58869554	16	Ecpas_chr4:58869538-58869554	known
chr8:111192711-111192727	111192711	111192727	16	Glg1_chr8:111192711-111192727	known
chr2:34497700-34497716	34497700	34497716	16	Mapkap1_chr2:34497700-34497716	known
chr6:140577322-140577338	140577322	140577338	16	Plekha5_chr6:140577322-140577338	known
chr11:52118742-52118758	52118742	52118758	16	Ppp2ca_chr11:52118742-52118758	known
chr2:102735943-102735959	102735943	102735959	16	Slc1a2_chr2:102735943-102735959	known
chr8:123388631-123388647	123388631	123388647	16	Tcf25_chr8:123388631-123388647	known
chr2:120790339-120790355	120790339	120790355	16	Ttbk2_chr2:120790339-120790355	known
chr5:123714065-123714081	123714065	123714081	16	Zcchc8_chr5:123714065-123714081	known
chr5:66452266-66452283	66452266	66452283	17	Apbb2_chr5:66452266-66452283	known
chr5:121797358-121797375	121797358	121797375	17	Atxn2_chr5:121797358-121797375	known
chr2:31055427-31055444	31055427	31055444	17	Fnbp1_chr2:31055427-31055444	known
chr17:49753910-49753927	49753910	49753927	17	Kif6_chr17:49753910-49753927	known
chr8:40606904-40606921	40606904	40606921	17	Mtmr7_chr8:40606904-40606921	known
chr2:29912623-29912640	29912623	29912640	17	Odf2_chr2:29912623-29912640	known
chr6:56122991-56123008	56122991	56123008	17	Pde1c_chr6:56122991-56123008	known
chr9:96839195-96839212	96839195	96839212	17	Pxylp1_chr9:96839195-96839212	known
chr11:50407907-50407924	50407907	50407924	17	Rufy1_chr11:50407907-50407924	known
chr11:87585224-87585241	87585224	87585241	17	Sept4_chr11:87585224-87585241	known
chr2:132094223-132094240	132094223	132094240	17	Slc23a2_chr2:132094223-132094240	known
chr19:40365149-40365166	40365149	40365166	17	Sorbs1_chr19:40365149-40365166	known
chr1:16440441-16440458	16440441	16440458	17	Stau2_chr1:16440441-16440458	known
chr7:112861431-112861448	112861431	112861448	17	Tead1_chr7:112861431-112861448	known
chr4:98469221-98469239	98469221	98469239	18	10read_novelExon_chr4:98469221-98469239	novel
chr6:36894775-36894793	36894775	36894793	18	14read_novelExon_chr6:36894775-36894793	novel
chr10:25284023-25284041	25284023	25284041	18	Akap7_chr10:25284023-25284041	known
chr10:90921295-90921313	90921295	90921313	18	Anks1b_chr10:90921295-90921313	known
chrX:13626279-13626297	13626279	13626297	18	Cask_chrX:13626279-13626297	known
chr2:5823101-5823119	5823101	5823119	18	Cdc123_chr2:5823101-5823119	known
chr7:125761751-125761769	125761751	125761769	18	D430042O09Rik_chr7:125761751-125761769	known
chr5:73520115-73520133	73520115	73520133	18	Dcun1d4_chr5:73520115-73520133	known
chr17:81441762-81441780	81441762	81441780	18	Gm11096_chr17:81441762-81441780	known
chr5:100783179-100783197	100783179	100783197	18	Helq_chr5:100783179-100783197	known
chr5:33360351-33360369	33360351	33360369	18	Maea_chr5:33360351-33360369	known
chr2:12401058-12401076	12401058	12401076	18	Mindy3_chr2:12401058-12401076	known
chr6:50352819-50352837	50352819	50352837	18	Osbpl3_chr6:50352819-50352837	known
chr12:44299273-44299291	44299273	44299291	18	Pnpla8_chr12:44299273-44299291	known
chr15:73325818-73325836	73325818	73325836	18	Ptk2_chr15:73325818-73325836	known
chr17:81441772-81441790	81441772	81441790	18	Slc8a1_chr17:81441772-81441790	known
chr9:100855796-100855814	100855796	100855814	18	Stag1_chr9:100855796-100855814	known
chr6:38483244-38483262	38483244	38483262	18	Ubn2_chr6:38483244-38483262	known
chr9:22036396-22036415	22036396	22036415	19	10read_novelExon_chr9:22036396-22036415	novel
chr13:59533171-59533190	59533171	59533190	19	Agtpbp1_chr13:59533171-59533190	known
chr9:50789496-50789515	50789496	50789515	19	Alg9_chr9:50789496-50789515	known
chr10:93208299-93208318	93208299	93208318	19	Cdk17_chr10:93208299-93208318	known
chr5:32924161-32924180	32924161	32924180	19	Depdc5_chr5:32924161-32924180	known
chr5:122591207-122591226	122591207	122591226	19	Ift81_chr5:122591207-122591226	known
chr11:87601058-87601077	87601058	87601077	19	Mtmr4_chr11:87601058-87601077	known
chr4:6432679-6432698	6432679	6432698	19	Nsmaf_chr4:6432679-6432698	known
chr10:23805892-23805911	23805892	23805911	19	Slc18b1_chr10:23805892-23805911	known
chr2:102735943-102735962	102735943	102735962	19	Slc1a2_chr2:102735943-102735962	known
chr8:123079968-123079987	123079968	123079987	19	Spg7_chr8:123079968-123079987	known
chr9:100737977-100737996	100737977	100737996	19	Stag1_chr9:100737977-100737996	known
chr13:45956454-45956474	45956454	45956474	20	19read_novelExon_chr13:45956454-45956474	novel
chr13:74193269-74193289	74193269	74193289	20	Exoc3_chr13:74193269-74193289	known
chr17:35825737-35825757	35825737	35825757	20	Flot1_chr17:35825737-35825757	known
chr12:86261675-86261695	86261675	86261695	20	Gpatch2l_chr12:86261675-86261695	known
chr7:28813377-28813397	28813377	28813397	20	Hnrnpl_chr7:28813377-28813397	known
chr4:56767856-56767876	56767856	56767876	20	Ikbkap_chr4:56767856-56767876	known
chr14:61148051-61148071	61148051	61148071	20	Sacs_chr14:61148051-61148071	known
chr17:66042580-66042601	66042580	66042601	21	12read_novelExon_chr17:66042580-66042601	novel
chr10:93239022-93239043	93239022	93239043	21	Cdk17_chr10:93239022-93239043	known
chr14:45628853-45628874	45628853	45628874	21	Ddhd1_chr14:45628853-45628874	known
chr12:3754095-3754116	3754095	3754116	21	Dtnb_chr12:3754095-3754116	known
chr6:5767029-5767050	5767029	5767050	21	Dync1i1_chr6:5767029-5767050	known
chr9:7045348-7045369	7045348	7045369	21	Dync2h1_chr9:7045348-7045369	known
chr4:138095908-138095929	138095908	138095929	21	Eif4g3_chr4:138095908-138095929	known
chr2:20661897-20661918	20661897	20661918	21	Etl4_chr2:20661897-20661918	known
chr4:95623548-95623569	95623548	95623569	21	Fggy_chr4:95623548-95623569	known
chr6:97396256-97396277	97396256	97396277	21	Frmd4b_chr6:97396256-97396277	known
chr19:3796639-3796660	3796639	3796660	21	Kmt5b_chr19:3796639-3796660	known
chr5:134664184-134664205	134664184	134664205	21	Limk1_chr5:134664184-134664205	known
chr3:88161780-88161801	88161780	88161801	21	Mef2d_chr3:88161780-88161801	known
chr17:8930509-8930530	8930509	8930530	21	Pde10a_chr17:8930509-8930530	known
chr7:129307623-129307644	129307623	129307644	21	Plpp4_chr7:129307623-129307644	known
chr13:43419745-43419766	43419745	43419766	21	Ranbp9_chr13:43419745-43419766	known
chr5:20920141-20920162	20920141	20920162	21	Rsbn1l_chr5:20920141-20920162	known
chr9:80098885-80098906	80098885	80098906	21	Senp6_chr9:80098885-80098906	known
chr11:120139108-120139129	120139108	120139129	21	Slc38a10_chr11:120139108-120139129	known
chr17:81442202-81442223	81442202	81442223	21	Slc8a1_chr17:81442202-81442223	known
chr1:57902088-57902109	57902088	57902109	21	Spats2l_chr1:57902088-57902109	known
chr15:35114937-35114958	35114937	35114958	21	Stk3_chr15:35114937-35114958	known
chr5:36572016-36572037	36572016	36572037	21	Tbc1d14_chr5:36572016-36572037	known
chr18:69652393-69652414	69652393	69652414	21	Tcf4_chr18:69652393-69652414	known
chr17:25110833-25110854	25110833	25110854	21	Telo2_chr17:25110833-25110854	known
chr14:21837990-21838011	21837990	21838011	21	Vdac2_chr14:21837990-21838011	known
chr7:118826183-118826204	118826183	118826204	21	Vsp35l_chr7:118826183-118826204	known
chr19:55387188-55387209	55387188	55387209	21	Vti1a_chr19:55387188-55387209	known
chr18:65656350-65656372	65656350	65656372	22	10read_novelExon_chr18:65656350-65656372	novel
chr5:81197565-81197587	81197565	81197587	22	Adgrl3_chr5:81197565-81197587	known
chr13:59531181-59531203	59531181	59531203	22	Agtpbp1_chr13:59531181-59531203	known
chr1:75195062-75195084	75195062	75195084	22	Ankzf1_chr1:75195062-75195084	known
chr11:85353211-85353233	85353211	85353233	22	Bcas3_chr11:85353211-85353233	known
chr17:35690158-35690180	35690158	35690180	22	Ddr1_chr17:35690158-35690180	known
chr2:4473193-4473215	4473193	4473215	22	Frmd4a_chr2:4473193-4473215	known
chr15:34114086-34114108	34114086	34114108	22	Mtdh_chr15:34114086-34114108	known
chr19:6473317-6473339	6473317	6473339	22	Nrxn2_chr19:6473317-6473339	known
chr4:57689522-57689544	57689522	57689544	22	Pakap_chr4:57689522-57689544	known
chr4:57689522-57689544	57689522	57689544	22	Palm2_chr4:57689522-57689544	known
chr7:100088120-100088142	100088120	100088142	22	Pold3_chr7:100088120-100088142	known
chr5:36931235-36931257	36931235	36931257	22	Ppp2r2c_chr5:36931235-36931257	known
chr19:3484830-3484852	3484830	3484852	22	Ppp6r3_chr19:3484830-3484852	known
chr1:190871929-190871951	190871929	190871951	22	Rps6kc1_chr1:190871929-190871951	known
chr11:96771028-96771050	96771028	96771050	22	Snx11_chr11:96771028-96771050	known
chr8:45745785-45745807	45745785	45745807	22	Sorbs2_chr8:45745785-45745807	known
chr7:127519580-127519602	127519580	127519602	22	Srcap_chr7:127519580-127519602	known
chr11:117702378-117702400	117702378	117702400	22	Tnrc6c_chr11:117702378-117702400	known
chr11:87149295-87149317	87149295	87149317	22	Trim37_chr11:87149295-87149317	known
chr2:130439045-130439067	130439045	130439067	22	Vps16_chr2:130439045-130439067	known
chr10:121600791-121600813	121600791	121600813	22	Xpot_chr10:121600791-121600813	known
chr5:81771657-81771680	81771657	81771680	23	Adgrl3_chr5:81771657-81771680	known
chr5:66452260-66452283	66452260	66452283	23	Apbb2_chr5:66452260-66452283	known
chr11:101299053-101299076	101299053	101299076	23	Becn1_chr11:101299053-101299076	known
chr2:5833655-5833678	5833655	5833678	23	Cdc123_chr2:5833655-5833678	known
chr12:91339058-91339081	91339058	91339081	23	Cep128_chr12:91339058-91339081	known
chr8:95453420-95453443	95453420	95453443	23	Csnk2a2_chr8:95453420-95453443	known
chrX:162936710-162936733	162936710	162936733	23	Ctps2_chrX:162936710-162936733	known
chr2:5911813-5911836	5911813	5911836	23	Dhtkd1_chr2:5911813-5911836	known
chr9:110098836-110098859	110098836	110098859	23	Dhx30_chr9:110098836-110098859	known
chr13:44953171-44953194	44953171	44953194	23	Dtnbp1_chr13:44953171-44953194	known
chr5:29323801-29323824	29323801	29323824	23	Lmbr1_chr5:29323801-29323824	known
chr8:3510666-3510689	3510666	3510689	23	Mcoln1_chr8:3510666-3510689	known
chr4:124820204-124820227	124820204	124820227	23	Mtf1_chr4:124820204-124820227	known
chr10:81488194-81488217	81488194	81488217	23	Ncln_chr10:81488194-81488217	known
chr17:90588670-90588693	90588670	90588693	23	Nrxn1_chr17:90588670-90588693	known
chr9:20672331-20672354	20672331	20672354	23	Olfm2_chr9:20672331-20672354	known
chr4:57854561-57854584	57854561	57854584	23	Pakap_chr4:57854561-57854584	known
chr2:160752551-160752574	160752551	160752574	23	Plcg1_chr2:160752551-160752574	known
chr5:24869254-24869277	24869254	24869277	23	Prkag2_chr5:24869254-24869277	known
chr1:119765128-119765151	119765128	119765151	23	Ptpn4_chr1:119765128-119765151	known
chr1:75256857-75256880	75256857	75256880	23	Ptprn_chr1:75256857-75256880	known
chr10:127451991-127452014	127451991	127452014	23	R3hdm2_chr10:127451991-127452014	known
chr1:160226659-160226682	160226659	160226682	23	Rabgap1l_chr1:160226659-160226682	known
chr1:151476139-151476162	151476139	151476162	23	Rnf2_chr1:151476139-151476162	known
chr15:89543793-89543816	89543793	89543816	23	Shank3_chr15:89543793-89543816	known
chr4:43227924-43227947	43227924	43227947	23	Unc13b_chr4:43227924-43227947	known
chr13:8847614-8847637	8847614	8847637	23	Wdr37_chr13:8847614-8847637	known
chr2:140057286-140057310	140057286	140057310	24	15read_novelExon_chr2:140057286-140057310	novel
chr15:81430868-81430892	81430868	81430892	24	21read_novelExon_chr15:81430868-81430892	novel
chr3:127052225-127052249	127052225	127052249	24	Ank2_chr3:127052225-127052249	known
chr7:73507889-73507913	73507889	73507913	24	Chd2_chr7:73507889-73507913	known
chr19:37105790-37105814	37105790	37105814	24	Cpeb3_chr19:37105790-37105814	known
chr2:30404937-30404961	30404937	30404961	24	Crat_chr2:30404937-30404961	known
chr5:73522652-73522676	73522652	73522676	24	Dcun1d4_chr5:73522652-73522676	known
chr1:68250654-68250678	68250654	68250678	24	Erbb4_chr1:68250654-68250678	known
chr9:77779521-77779545	77779521	77779545	24	Gclc_chr9:77779521-77779545	known
chr5:134287019-134287043	134287019	134287043	24	Gtf2i_chr5:134287019-134287043	known
chr10:63303844-63303868	63303844	63303868	24	Herc4_chr10:63303844-63303868	known
chr1:121305923-121305947	121305923	121305947	24	Insig2_chr1:121305923-121305947	known
chr5:140674336-140674360	140674336	140674360	24	Iqce_chr5:140674336-140674360	known
chr13:44823379-44823403	44823379	44823403	24	Jarid2_chr13:44823379-44823403	known
chr10:7608543-7608567	7608543	7608567	24	Lrp11_chr10:7608543-7608567	known
chr1:135463914-135463938	135463914	135463938	24	Nav1_chr1:135463914-135463938	known
chr17:90701987-90702011	90701987	90702011	24	Nrxn1_chr17:90701987-90702011	known
chr7:78453322-78453346	78453322	78453346	24	Ntrk3_chr7:78453322-78453346	known
chr10:76799528-76799552	76799528	76799552	24	Pcbp3_chr10:76799528-76799552	known
chr8:85922126-85922150	85922126	85922150	24	Phkb_chr8:85922126-85922150	known
chr9:44710922-44710946	44710922	44710946	24	Phldb1_chr9:44710922-44710946	known
chr11:75545753-75545777	75545753	75545777	24	Slc43a2_chr11:75545753-75545777	known
chrX:73677320-73677344	73677320	73677344	24	Slc6a8_chrX:73677320-73677344	known
chr17:6206890-6206914	6206890	6206914	24	Tulp4_chr17:6206890-6206914	known
chr11:75759291-75759315	75759291	75759315	24	Ywhae_chr11:75759291-75759315	known
chr12:112659636-112659661	112659636	112659661	25	Akt1_chr12:112659636-112659661	known
chr9:24485704-24485729	24485704	24485729	25	Dpy19l1_chr9:24485704-24485729	known
chr1:68330191-68330216	68330191	68330216	25	Erbb4_chr1:68330191-68330216	known
chr14:60240773-60240798	60240773	60240798	25	Gm49336_chr14:60240773-60240798	known
chr16:18895902-18895927	18895902	18895927	25	Hira_chr16:18895902-18895927	known
chr5:122607032-122607057	122607032	122607057	25	Ift81_chr5:122607032-122607057	known
chr5:20602496-20602521	20602496	20602521	25	Magi2_chr5:20602496-20602521	known
chr14:60240773-60240798	60240773	60240798	25	Nupl1_chr14:60240773-60240798	known
chr13:6555357-6555382	6555357	6555382	25	Pitrm1_chr13:6555357-6555382	known
chr10:122811446-122811471	122811446	122811471	25	Ppm1h_chr10:122811446-122811471	known
chr4:34623410-34623435	34623410	34623435	25	Rars2_chr4:34623410-34623435	known
chr16:3995693-3995718	3995693	3995718	25	Slx4_chr16:3995693-3995718	known
chr5:121378876-121378901	121378876	121378901	25	Trafd1_chr5:121378876-121378901	known
chr13:8849533-8849558	8849533	8849558	25	Wdr37_chr13:8849533-8849558	known
chr9:20478132-20478157	20478132	20478157	25	Zfp426_chr9:20478132-20478157	known
chr16:20338928-20338954	20338928	20338954	26	Abcc5_chr16:20338928-20338954	known
chr17:66037613-66037639	66037613	66037639	26	Ankrd12_chr17:66037613-66037639	known
chr5:115172880-115172906	115172880	115172906	26	Cabp1_chr5:115172880-115172906	known
chr6:36894775-36894801	36894775	36894801	26	Dgki_chr6:36894775-36894801	known
chr12:83370503-83370529	83370503	83370529	26	Dpf3_chr12:83370503-83370529	known
chr6:87921525-87921551	87921525	87921551	26	Hmces_chr6:87921525-87921551	known
chr13:92235573-92235599	92235573	92235599	26	Msh3_chr13:92235573-92235599	known
chr5:90974322-90974348	90974322	90974348	26	Mthfd2l_chr5:90974322-90974348	known
chr4:149161628-149161654	149161628	149161654	26	Pgd_chr4:149161628-149161654	known
chr15:73605441-73605467	73605441	73605467	26	Slc45a4_chr15:73605441-73605467	known
chr7:115512743-115512769	115512743	115512769	26	Sox6_chr7:115512743-115512769	known
chr18:69347344-69347370	69347344	69347370	26	Tcf4_chr18:69347344-69347370	known
chr18:69651221-69651247	69651221	69651247	26	Tcf4_chr18:69651221-69651247	known
chr17:47353919-47353945	47353919	47353945	26	Trerf1_chr17:47353919-47353945	known
chr12:85857379-85857405	85857379	85857405	26	Ttll5_chr12:85857379-85857405	known
chr9:20478132-20478158	20478132	20478158	26	Zfp426_chr9:20478132-20478158	known
chr10:21007751-21007778	21007751	21007778	27	Ahi1_chr10:21007751-21007778	known
chr11:119981392-119981419	119981392	119981419	27	Baiap2_chr11:119981392-119981419	known
chr3:130494325-130494352	130494325	130494352	27	Col25a1_chr3:130494325-130494352	known
chr8:68461824-68461851	68461824	68461851	27	Csgalnact1_chr8:68461824-68461851	known
chr8:95460761-95460788	95460761	95460788	27	Csnk2a2_chr8:95460761-95460788	known
chr6:83486983-83487010	83486983	83487010	27	Dguok_chr6:83486983-83487010	known
chr9:106941497-106941524	106941497	106941524	27	Dock3_chr9:106941497-106941524	known
chr14:28317248-28317275	28317248	28317275	27	Erc2_chr14:28317248-28317275	known
chr2:93704482-93704509	93704482	93704509	27	Ext2_chr2:93704482-93704509	known
chr4:132670188-132670215	132670188	132670215	27	Eya3_chr4:132670188-132670215	known
chr3:76620479-76620506	76620479	76620506	27	Fstl5_chr3:76620479-76620506	known
chr3:116641901-116641928	116641901	116641928	27	Gm43191_chr3:116641901-116641928	known
chr8:93950404-93950431	93950404	93950431	27	Gnao1_chr8:93950404-93950431	known
chr2:174345382-174345409	174345382	174345409	27	Gnas_chr2:174345382-174345409	known
chr7:28815098-28815125	28815098	28815125	27	Hnrnpl_chr7:28815098-28815125	known
chr1:121306936-121306963	121306936	121306963	27	Insig2_chr1:121306936-121306963	known
chr1:21466382-21466409	21466382	21466409	27	Kcnq5_chr1:21466382-21466409	known
chr2:49700578-49700605	49700578	49700605	27	Kif5c_chr2:49700578-49700605	known
chr17:90561801-90561828	90561801	90561828	27	Nrxn1_chr17:90561801-90561828	known
chr12:89517905-89517932	89517905	89517932	27	Nrxn3_chr12:89517905-89517932	known
chr15:92743642-92743669	92743642	92743669	27	Pdzrn4_chr15:92743642-92743669	known
chr2:92228448-92228475	92228448	92228475	27	Phf21a_chr2:92228448-92228475	known
chr17:66814270-66814297	66814270	66814297	27	Ptprm_chr17:66814270-66814297	known
chr11:80319689-80319716	80319689	80319716	27	Rhbdl3_chr11:80319689-80319716	known
chr12:108157983-108158010	108157983	108158010	27	Setd3_chr12:108157983-108158010	known
chr1:125568546-125568573	125568546	125568573	27	Slc35f5_chr1:125568546-125568573	known
chr1:8803916-8803943	8803916	8803943	27	Sntg1_chr1:8803916-8803943	known
chr3:94561768-94561795	94561768	94561795	27	Snx27_chr3:94561768-94561795	known
chr8:45745419-45745446	45745419	45745446	27	Sorbs2_chr8:45745419-45745446	known
chr6:17904896-17904923	17904896	17904923	27	St7_chr6:17904896-17904923	known
chr4:48614956-48614983	48614956	48614983	27	Tmeff1_chr4:48614956-48614983	known
chr3:121228377-121228404	121228377	121228404	27	Tmem56_chr3:121228377-121228404	known
chr16:94409683-94409710	94409683	94409710	27	Ttc3_chr16:94409683-94409710	known
chr3:32914987-32915014	32914987	32915014	27	Usp13_chr3:32914987-32915014	known
chr18:34276563-34276591	34276563	34276591	28	Apc_chr18:34276563-34276591	known
chr3:89023182-89023210	89023182	89023210	28	Ash1l_chr3:89023182-89023210	known
chr4:84293634-84293662	84293634	84293662	28	Bnc2_chr4:84293634-84293662	known
chr10:62763439-62763467	62763439	62763467	28	Ccar1_chr10:62763439-62763467	known
chr2:73710454-73710482	73710454	73710482	28	Chn1_chr2:73710454-73710482	known
chr2:65133779-65133807	65133779	65133807	28	Cobll1_chr2:65133779-65133807	known
chr7:133749008-133749036	133749008	133749036	28	Dhx32_chr7:133749008-133749036	known
chr12:84135665-84135693	84135665	84135693	28	Dnal1_chr12:84135665-84135693	known
chr17:69243635-69243663	69243635	69243663	28	Epb41l3_chr17:69243635-69243663	known
chr4:95597622-95597650	95597622	95597650	28	Fggy_chr4:95597622-95597650	known
chr3:76593549-76593577	76593549	76593577	28	Fstl5_chr3:76593549-76593577	known
chr8:93949504-93949532	93949504	93949532	28	Gnao1_chr8:93949504-93949532	known
chr14:64903238-64903266	64903238	64903266	28	Hmbox1_chr14:64903238-64903266	known
chr3:100587909-100587937	100587909	100587937	28	Man1a2_chr3:100587909-100587937	known
chr12:109737779-109737807	109737779	109737807	28	Mirg_chr12:109737779-109737807	known
chr7:142016144-142016172	142016144	142016172	28	Mob2_chr7:142016144-142016172	known
chr11:68734387-68734415	68734387	68734415	28	Myh10_chr11:68734387-68734415	known
chr7:14609261-14609289	14609261	14609289	28	Nlrp5-ps_chr7:14609261-14609289	known
chr11:97235054-97235082	97235054	97235082	28	Npepps_chr11:97235054-97235082	known
chr9:65687797-65687825	65687797	65687825	28	Oaz2_chr9:65687797-65687825	known
chr10:7647593-7647621	7647593	7647621	28	Pcmt1_chr10:7647593-7647621	known
chr16:17307702-17307730	17307702	17307730	28	Pi4ka_chr16:17307702-17307730	known
chr10:94922629-94922657	94922629	94922657	28	Plxnc1_chr10:94922629-94922657	known
chr5:24889160-24889188	24889160	24889188	28	Prkag2_chr5:24889160-24889188	known
chr12:109627047-109627075	109627047	109627075	28	Rian_chr12:109627047-109627075	known
chr14:30766073-30766101	30766073	30766101	28	Sfmbt1_chr14:30766073-30766101	known
chr2:164976432-164976460	164976432	164976460	28	Slc12a5_chr2:164976432-164976460	known
chr5:23565237-23565265	23565237	23565265	28	Srpk2_chr5:23565237-23565265	known
chr9:121160375-121160403	121160375	121160403	28	Ulk4_chr9:121160375-121160403	known
chr1:43807349-43807377	43807349	43807377	28	Uxs1_chr1:43807349-43807377	known
chr7:46614617-46614646	46614617	46614646	29	11read_novelExon_chr7:46614617-46614646	novel
chr5:114786044-114786073	114786044	114786073	29	Ankrd13a_chr5:114786044-114786073	known
chr10:90895177-90895206	90895177	90895206	29	Anks1b_chr10:90895177-90895206	known
chr9:22659049-22659078	22659049	22659078	29	Bbs9_chr9:22659049-22659078	known
chr11:101294969-101294998	101294969	101294998	29	Becn1_chr11:101294969-101294998	known
chr10:92836317-92836346	92836317	92836346	29	Cfap54_chr10:92836317-92836346	known
chr11:101753147-101753176	101753147	101753176	29	Dhx8_chr11:101753147-101753176	known
chr1:162295551-162295580	162295551	162295580	29	Dnm3_chr1:162295551-162295580	known
chr9:106952311-106952340	106952311	106952340	29	Dock3_chr9:106952311-106952340	known
chr9:53935560-53935589	53935560	53935589	29	Elmod1_chr9:53935560-53935589	known
chr11:61532663-61532692	61532663	61532692	29	Epn2_chr11:61532663-61532692	known
chr9:123130826-123130855	123130826	123130855	29	Exosc7_chr9:123130826-123130855	known
chr10:10719222-10719251	10719222	10719251	29	Grm1_chr10:10719222-10719251	known
chr5:134286694-134286723	134286694	134286723	29	Gtf2i_chr5:134286694-134286723	known
chr17:49714109-49714138	49714109	49714138	29	Kif6_chr17:49714109-49714138	known
chr13:9123902-9123931	9123902	9123931	29	Larp4b_chr13:9123902-9123931	known
chr17:12272191-12272220	12272191	12272220	29	Map3k4_chr17:12272191-12272220	known
chr9:75397578-75397607	75397578	75397607	29	Mapk6_chr9:75397578-75397607	known
chr14:120404637-120404666	120404637	120404666	29	Mbnl2_chr14:120404637-120404666	known
chr17:35914560-35914589	35914560	35914589	29	Mrps18b_chr17:35914560-35914589	known
chr11:4820367-4820396	4820367	4820396	29	Nf2_chr11:4820367-4820396	known
chr18:22912685-22912714	22912685	22912714	29	Nol4_chr18:22912685-22912714	known
chr17:8920503-8920532	8920503	8920532	29	Pde10a_chr17:8920503-8920532	known
chrX:151566036-151566065	151566036	151566065	29	Phf8_chrX:151566036-151566065	known
chr1:165931698-165931727	165931698	165931727	29	Pou2f1_chr1:165931698-165931727	known
chr17:56707850-56707879	56707850	56707879	29	Ranbp3_chr17:56707850-56707879	known
chr4:126125082-126125111	126125082	126125111	29	Stk40_chr4:126125082-126125111	known
chr11:105776805-105776834	105776805	105776834	29	Tanc2_chr11:105776805-105776834	known
chr8:85045197-85045226	85045197	85045226	29	Tnpo2_chr8:85045197-85045226	known
chr12:70292332-70292361	70292332	70292361	29	Trim9_chr12:70292332-70292361	known
chr2:121216142-121216171	121216142	121216171	29	Trp53bp1_chr2:121216142-121216171	known
chr6:38463553-38463582	38463553	38463582	29	Ubn2_chr6:38463553-38463582	known
chr11:76121567-76121596	76121567	76121596	29	Vps53_chr11:76121567-76121596	known
chr19:41938807-41938836	41938807	41938836	29	Zdhhc16_chr19:41938807-41938836	known

## Sheet: circPanel-LRS Human brain
Genomic region	Start	End	Length	Exon	Known or novel
chr1:117957962-117957964	117957962	117957964	2	1188read_novelExon_chr1:117957962-117957964	novel
chr1:117960439-117960441	117960439	117960441	2	194read_novelExon_chr1:117960439-117960441	novel
chr6:73007266-73007269	73007266	73007269	3	1095read_novelExon_chr6:73007266-73007269	novel
chr6:73019983-73019986	73019983	73019986	3	1598read_novelExon_chr6:73019983-73019986	novel
chr6:73022514-73022517	73022514	73022517	3	1445read_novelExon_chr6:73022514-73022517	novel
chr6:73038910-73038913	73038910	73038913	3	1231read_novelExon_chr6:73038910-73038913	novel
chr6:73020204-73020207	73020204	73020207	3	745read_novelExon_chr6:73020204-73020207	novel
chr6:73030470-73030473	73030470	73030473	3	693read_novelExon_chr6:73030470-73030473	novel
chr4:144464844-144464847	144464844	144464847	3	126read_novelExon_chr4:144464844-144464847	novel
chr1:117945796-117945799	117945796	117945799	3	770read_novelExon_chr1:117945796-117945799	novel
chr1:117946037-117946040	117946037	117946040	3	283read_novelExon_chr1:117946037-117946040	novel
chr6:73024521-73024524	73024521	73024524	3	243read_novelExon_chr6:73024521-73024524	novel
chr6:73038374-73038377	73038374	73038377	3	90read_novelExon_chr6:73038374-73038377	novel
chr6:73022372-73022375	73022372	73022375	3	362read_novelExon_chr6:73022372-73022375	novel
chr1:117950984-117950987	117950984	117950987	3	306read_novelExon_chr1:117950984-117950987	novel
chr1:117955845-117955848	117955845	117955848	3	136read_novelExon_chr1:117955845-117955848	novel
chr1:117949973-117949976	117949973	117949976	3	339read_novelExon_chr1:117949973-117949976	novel
chr6:73020280-73020283	73020280	73020283	3	56read_novelExon_chr6:73020280-73020283	novel
chr6:73030514-73030517	73030514	73030517	3	257read_novelExon_chr6:73030514-73030517	novel
chr6:73026559-73026562	73026559	73026562	3	76read_novelExon_chr6:73026559-73026562	novel
chr6:73042693-73042696	73042693	73042696	3	192read_novelExon_chr6:73042693-73042696	novel
chr6:73023477-73023480	73023477	73023480	3	53read_novelExon_chr6:73023477-73023480	novel
chr6:73023519-73023522	73023519	73023522	3	186read_novelExon_chr6:73023519-73023522	novel
chr6:73024983-73024986	73024983	73024986	3	101read_novelExon_chr6:73024983-73024986	novel
chr6:73042893-73042896	73042893	73042896	3	199read_novelExon_chr6:73042893-73042896	novel
chr6:73041889-73041892	73041889	73041892	3	172read_novelExon_chr6:73041889-73041892	novel
chr6:73043137-73043140	73043137	73043140	3	106read_novelExon_chr6:73043137-73043140	novel
chr6:73039383-73039386	73039383	73039386	3	60read_novelExon_chr6:73039383-73039386	novel
chr6:73026943-73026946	73026943	73026946	3	134read_novelExon_chr6:73026943-73026946	novel
chr6:73035924-73035927	73035924	73035927	3	105read_novelExon_chr6:73035924-73035927	novel
chr6:73017122-73017125	73017122	73017125	3	77read_novelExon_chr6:73017122-73017125	novel
chr6:73018359-73018362	73018359	73018362	3	113read_novelExon_chr6:73018359-73018362	novel
chr6:73015219-73015222	73015219	73015222	3	105read_novelExon_chr6:73015219-73015222	novel
chr6:73028992-73028995	73028992	73028995	3	65read_novelExon_chr6:73028992-73028995	novel
chr6:73019871-73019874	73019871	73019874	3	77read_novelExon_chr6:73019871-73019874	novel
chr6:73031062-73031065	73031062	73031065	3	71read_novelExon_chr6:73031062-73031065	novel
chr1:117948701-117948704	117948701	117948704	3	63read_novelExon_chr1:117948701-117948704	novel
chr6:73022839-73022842	73022839	73022842	3	64read_novelExon_chr6:73022839-73022842	novel
chr1:117957962-117957966	117957962	117957966	4	747read_novelExon_chr1:117957962-117957966	novel
chr1:117950047-117950051	117950047	117950051	4	78read_novelExon_chr1:117950047-117950051	novel
chr6:73022486-73022490	73022486	73022490	4	2110read_novelExon_chr6:73022486-73022490	novel
chr6:73029862-73029866	73029862	73029866	4	1654read_novelExon_chr6:73029862-73029866	novel
chr6:73021225-73021229	73021225	73021229	4	1589read_novelExon_chr6:73021225-73021229	novel
chr1:117955766-117955770	117955766	117955770	4	393read_novelExon_chr1:117955766-117955770	novel
chr1:117949230-117949234	117949230	117949234	4	139read_novelExon_chr1:117949230-117949234	novel
chr6:73017164-73017168	73017164	73017168	4	168read_novelExon_chr6:73017164-73017168	novel
chr6:73023812-73023816	73023812	73023816	4	327read_novelExon_chr6:73023812-73023816	novel
chr6:73017842-73017846	73017842	73017846	4	222read_novelExon_chr6:73017842-73017846	novel
chr1:117957735-117957739	117957735	117957739	4	109read_novelExon_chr1:117957735-117957739	novel
chr6:73027172-73027176	73027172	73027176	4	231read_novelExon_chr6:73027172-73027176	novel
chr6:73043110-73043114	73043110	73043114	4	270read_novelExon_chr6:73043110-73043114	novel
chr6:73032485-73032489	73032485	73032489	4	173read_novelExon_chr6:73032485-73032489	novel
chr6:73022884-73022888	73022884	73022888	4	61read_novelExon_chr6:73022884-73022888	novel
chr6:73038481-73038485	73038481	73038485	4	122read_novelExon_chr6:73038481-73038485	novel
chr6:73014900-73014904	73014900	73014904	4	288read_novelExon_chr6:73014900-73014904	novel
chr6:73026636-73026640	73026636	73026640	4	76read_novelExon_chr6:73026636-73026640	novel
chr6:73007514-73007518	73007514	73007518	4	64read_novelExon_chr6:73007514-73007518	novel
chr6:73022094-73022098	73022094	73022098	4	95read_novelExon_chr6:73022094-73022098	novel
chr6:73027293-73027297	73027293	73027297	4	67read_novelExon_chr6:73027293-73027297	novel
chr1:117955638-117955642	117955638	117955642	4	99read_novelExon_chr1:117955638-117955642	novel
chr6:73022420-73022424	73022420	73022424	4	74read_novelExon_chr6:73022420-73022424	novel
chr6:73024599-73024603	73024599	73024603	4	53read_novelExon_chr6:73024599-73024603	novel
chr1:117955857-117955862	117955857	117955862	5	1509read_novelExon_chr1:117955857-117955862	novel
chr6:73022025-73022030	73022025	73022030	5	141read_novelExon_chr6:73022025-73022030	novel
chr6:73036145-73036150	73036145	73036150	5	447read_novelExon_chr6:73036145-73036150	novel
chr6:73030945-73030950	73030945	73030950	5	192read_novelExon_chr6:73030945-73030950	novel
chr6:73026407-73026412	73026407	73026412	5	55read_novelExon_chr6:73026407-73026412	novel
chr6:73042682-73042687	73042682	73042687	5	223read_novelExon_chr6:73042682-73042687	novel
chr6:73014569-73014574	73014569	73014574	5	93read_novelExon_chr6:73014569-73014574	novel
chr6:73019372-73019377	73019372	73019377	5	74read_novelExon_chr6:73019372-73019377	novel
chr6:73038377-73038382	73038377	73038382	5	51read_novelExon_chr6:73038377-73038382	novel
chr6:73035031-73035036	73035031	73035036	5	65read_novelExon_chr6:73035031-73035036	novel
chr6:73029860-73029866	73029860	73029866	6	162read_novelExon_chr6:73029860-73029866	novel
chr1:117957473-117957479	117957473	117957479	6	136read_novelExon_chr1:117957473-117957479	novel
chr6:73022882-73022888	73022882	73022888	6	51read_novelExon_chr6:73022882-73022888	novel
chr6:73043530-73043538	73043530	73043538	8	136read_novelExon_chr6:73043530-73043538	novel
chr6:73017022-73017030	73017022	73017030	8	84read_novelExon_chr6:73017022-73017030	novel
chr1:117963190-117963199	117963190	117963199	9	105read_novelExon_chr1:117963190-117963199	novel
chr6:73029810-73029819	73029810	73029819	9	202read_novelExon_chr6:73029810-73029819	novel
chr4:144464730-144464740	144464730	144464740	10	82read_novelExon_chr4:144464730-144464740	novel
chr4:144464799-144464810	144464799	144464810	11	155read_novelExon_chr4:144464799-144464810	novel
chr1:117963190-117963201	117963190	117963201	11	242read_novelExon_chr1:117963190-117963201	novel
chr6:73023363-73023375	73023363	73023375	12	7627read_novelExon_chr6:73023363-73023375	novel
chr6:73017061-73017073	73017061	73017073	12	1095read_novelExon_chr6:73017061-73017073	novel
chr6:73043525-73043538	73043525	73043538	13	1218read_novelExon_chr6:73043525-73043538	novel
chr6:73017022-73017035	73017022	73017035	13	276read_novelExon_chr6:73017022-73017035	novel
chr4:144464797-144464810	144464797	144464810	13	313read_novelExon_chr4:144464797-144464810	novel
chr12:97924432-97924445	97924432	97924445	13	146read_novelExon_chr12:97924432-97924445	novel
chr1:117963190-117963205	117963190	117963205	15	126read_novelExon_chr1:117963190-117963205	novel
chr1:117957334-117957349	117957334	117957349	15	1123read_novelExon_chr1:117957334-117957349	novel
chr1:117945047-117945063	117945047	117945063	16	294read_novelExon_chr1:117945047-117945063	novel
chr1:117963190-117963207	117963190	117963207	17	196read_novelExon_chr1:117963190-117963207	novel
chr1:117957433-117957450	117957433	117957450	17	86read_novelExon_chr1:117957433-117957450	novel
chr1:117944805-117944823	117944805	117944823	18	56read_novelExon_chr1:117944805-117944823	novel
chr6:73008862-73008880	73008862	73008880	18	87read_novelExon_chr6:73008862-73008880	novel
chr1:117950033-117950051	117950033	117950051	18	123read_novelExon_chr1:117950033-117950051	novel
chr6:73023346-73023365	73023346	73023365	19	61read_novelExon_chr6:73023346-73023365	novel
chr6:73017022-73017041	73017022	73017041	19	308read_novelExon_chr6:73017022-73017041	novel
chr6:73008792-73008811	73008792	73008811	19	73read_novelExon_chr6:73008792-73008811	novel
chr6:73023208-73023228	73023208	73023228	20	1227read_novelExon_chr6:73023208-73023228	novel
chr6:73023355-73023375	73023355	73023375	20	614read_novelExon_chr6:73023355-73023375	novel
chr1:117957433-117957453	117957433	117957453	20	627read_novelExon_chr1:117957433-117957453	novel
chr1:117948246-117948267	117948246	117948267	21	628read_novelExon_chr1:117948246-117948267	novel
chr1:117945042-117945063	117945042	117945063	21	146read_novelExon_chr1:117945042-117945063	novel
chr1:117950033-117950054	117950033	117950054	21	1382read_novelExon_chr1:117950033-117950054	novel
chr6:73012217-73012238	73012217	73012238	21	341read_novelExon_chr6:73012217-73012238	novel
chr6:73008792-73008814	73008792	73008814	22	83read_novelExon_chr6:73008792-73008814	novel
chr6:73043515-73043538	73043515	73043538	23	2476read_novelExon_chr6:73043515-73043538	novel
chr1:117963248-117963271	117963248	117963271	23	141read_novelExon_chr1:117963248-117963271	novel
chr1:117945040-117945063	117945040	117945063	23	486read_novelExon_chr1:117945040-117945063	novel
chr1:117963190-117963214	117963190	117963214	24	330read_novelExon_chr1:117963190-117963214	novel
chr6:73005645-73005669	73005645	73005669	24	1273read_novelExon_chr6:73005645-73005669	novel
chr6:73017024-73017049	73017024	73017049	25	88read_novelExon_chr6:73017024-73017049	novel
chr1:117945038-117945063	117945038	117945063	25	845read_novelExon_chr1:117945038-117945063	novel
chr6:73043512-73043538	73043512	73043538	26	1130read_novelExon_chr6:73043512-73043538	novel
chr6:73017047-73017073	73017047	73017073	26	752read_novelExon_chr6:73017047-73017073	novel
chr4:144465099-144465125	144465099	144465125	26	65read_novelExon_chr4:144465099-144465125	novel
chr1:117957334-117957360	117957334	117957360	26	466read_novelExon_chr1:117957334-117957360	novel
chr1:117948241-117948267	117948241	117948267	26	738read_novelExon_chr1:117948241-117948267	novel
chr1:117957422-117957450	117957422	117957450	28	63read_novelExon_chr1:117957422-117957450	novel
chr6:73043509-73043538	73043509	73043538	29	909read_novelExon_chr6:73043509-73043538	novel
chr6:73023346-73023375	73023346	73023375	29	1628read_novelExon_chr6:73023346-73023375	novel

## Sheet: circPanel-LRS SH-SY5Y
Genomic region	Start	End	Length	Exon	Known or novel
chr1:117957962-117957964	117957962	117957964	2	2651read_novelExon_chr1:117957962-117957964	novel
chr1:117960439-117960441	117960439	117960441	2	380read_novelExon_chr1:117960439-117960441	novel
chr1:117955847-117955850	117955847	117955850	3	89read_novelExon_chr1:117955847-117955850	novel
chr1:117955845-117955848	117955845	117955848	3	342read_novelExon_chr1:117955845-117955848	novel
chr4:144464844-144464847	144464844	144464847	3	104read_novelExon_chr4:144464844-144464847	novel
chr1:117945796-117945799	117945796	117945799	3	2205read_novelExon_chr1:117945796-117945799	novel
chr1:117946037-117946040	117946037	117946040	3	737read_novelExon_chr1:117946037-117946040	novel
chr1:117948792-117948795	117948792	117948795	3	90read_novelExon_chr1:117948792-117948795	novel
chr1:117950984-117950987	117950984	117950987	3	674read_novelExon_chr1:117950984-117950987	novel
chr1:117967349-117967352	117967349	117967352	3	421read_novelExon_chr1:117967349-117967352	novel
chr1:117949973-117949976	117949973	117949976	3	810read_novelExon_chr1:117949973-117949976	novel
chr1:117967129-117967132	117967129	117967132	3	282read_novelExon_chr1:117967129-117967132	novel
chr1:117967031-117967034	117967031	117967034	3	106read_novelExon_chr1:117967031-117967034	novel
chr1:117948701-117948704	117948701	117948704	3	157read_novelExon_chr1:117948701-117948704	novel
chr6:73007266-73007269	73007266	73007269	3	88read_novelExon_chr6:73007266-73007269	novel
chr6:158706180-158706183	158706180	158706183	3	59read_novelExon_chr6:158706180-158706183	novel
chr1:117955818-117955821	117955818	117955821	3	61read_novelExon_chr1:117955818-117955821	novel
chr1:117957962-117957966	117957962	117957966	4	1549read_novelExon_chr1:117957962-117957966	novel
chr1:117950047-117950051	117950047	117950051	4	213read_novelExon_chr1:117950047-117950051	novel
chr1:117950050-117950054	117950050	117950054	4	105read_novelExon_chr1:117950050-117950054	novel
chr1:117955766-117955770	117955766	117955770	4	817read_novelExon_chr1:117955766-117955770	novel
chr1:117948882-117948886	117948882	117948886	4	53read_novelExon_chr1:117948882-117948886	novel
chr1:117949230-117949234	117949230	117949234	4	331read_novelExon_chr1:117949230-117949234	novel
chr1:117948642-117948646	117948642	117948646	4	54read_novelExon_chr1:117948642-117948646	novel
chr1:117957735-117957739	117957735	117957739	4	183read_novelExon_chr1:117957735-117957739	novel
chr1:117979608-117979612	117979608	117979612	4	190read_novelExon_chr1:117979608-117979612	novel
chr1:117967383-117967387	117967383	117967387	4	51read_novelExon_chr1:117967383-117967387	novel
chr1:117955638-117955642	117955638	117955642	4	201read_novelExon_chr1:117955638-117955642	novel
chr1:117945951-117945955	117945951	117945955	4	55read_novelExon_chr1:117945951-117945955	novel
chr1:117956934-117956938	117956934	117956938	4	140read_novelExon_chr1:117956934-117956938	novel
chr1:117955857-117955862	117955857	117955862	5	3400read_novelExon_chr1:117955857-117955862	novel
chr1:117949218-117949223	117949218	117949223	5	90read_novelExon_chr1:117949218-117949223	novel
chr1:117948425-117948430	117948425	117948430	5	106read_novelExon_chr1:117948425-117948430	novel
chr1:117976674-117976679	117976674	117976679	5	189read_novelExon_chr1:117976674-117976679	novel
chr1:117945830-117945835	117945830	117945835	5	80read_novelExon_chr1:117945830-117945835	novel
chr6:158726969-158726974	158726969	158726974	5	158read_novelExon_chr6:158726969-158726974	novel
chr1:117957473-117957479	117957473	117957479	6	274read_novelExon_chr1:117957473-117957479	novel
chr1:117949273-117949279	117949273	117949279	6	93read_novelExon_chr1:117949273-117949279	novel
chr1:117963855-117963861	117963855	117963861	6	95read_novelExon_chr1:117963855-117963861	novel
chr1:117948081-117948087	117948081	117948087	6	65read_novelExon_chr1:117948081-117948087	novel
chr1:117963263-117963271	117963263	117963271	8	131read_novelExon_chr1:117963263-117963271	novel
chr1:117963190-117963199	117963190	117963199	9	214read_novelExon_chr1:117963190-117963199	novel
chr1:117945001-117945010	117945001	117945010	9	55read_novelExon_chr1:117945001-117945010	novel
chr4:144464730-144464740	144464730	144464740	10	54read_novelExon_chr4:144464730-144464740	novel
chr1:117963190-117963201	117963190	117963201	11	560read_novelExon_chr1:117963190-117963201	novel
chr1:117957338-117957349	117957338	117957349	11	60read_novelExon_chr1:117957338-117957349	novel
chr4:144464799-144464810	144464799	144464810	11	171read_novelExon_chr4:144464799-144464810	novel
chr6:73023363-73023375	73023363	73023375	12	270read_novelExon_chr6:73023363-73023375	novel
chr6:73017061-73017073	73017061	73017073	12	58read_novelExon_chr6:73017061-73017073	novel
chr4:144464797-144464810	144464797	144464810	13	313read_novelExon_chr4:144464797-144464810	novel
chr4:144465112-144465125	144465112	144465125	13	55read_novelExon_chr4:144465112-144465125	novel
chr6:73043525-73043538	73043525	73043538	13	51read_novelExon_chr6:73043525-73043538	novel
chr1:117944807-117944821	117944807	117944821	14	136read_novelExon_chr1:117944807-117944821	novel
chr1:117963190-117963205	117963190	117963205	15	378read_novelExon_chr1:117963190-117963205	novel
chr1:117957433-117957448	117957433	117957448	15	81read_novelExon_chr1:117957433-117957448	novel
chr1:117957334-117957349	117957334	117957349	15	3124read_novelExon_chr1:117957334-117957349	novel
chr1:117945047-117945063	117945047	117945063	16	887read_novelExon_chr1:117945047-117945063	novel
chr1:117963190-117963207	117963190	117963207	17	566read_novelExon_chr1:117963190-117963207	novel
chr1:117957433-117957450	117957433	117957450	17	231read_novelExon_chr1:117957433-117957450	novel
chr1:117944977-117944994	117944977	117944994	17	157read_novelExon_chr1:117944977-117944994	novel
chr1:117944805-117944823	117944805	117944823	18	152read_novelExon_chr1:117944805-117944823	novel
chr1:117984852-117984870	117984852	117984870	18	463read_novelExon_chr1:117984852-117984870	novel
chr1:117950033-117950051	117950033	117950051	18	80read_novelExon_chr1:117950033-117950051	novel
chr1:117957433-117957453	117957433	117957453	20	1607read_novelExon_chr1:117957433-117957453	novel
chr6:73023208-73023228	73023208	73023228	20	54read_novelExon_chr6:73023208-73023228	novel
chr1:117948246-117948267	117948246	117948267	21	1603read_novelExon_chr1:117948246-117948267	novel
chr1:117945042-117945063	117945042	117945063	21	562read_novelExon_chr1:117945042-117945063	novel
chr1:117950033-117950054	117950033	117950054	21	898read_novelExon_chr1:117950033-117950054	novel
chr1:117957338-117957360	117957338	117957360	22	53read_novelExon_chr1:117957338-117957360	novel
chr1:117944911-117944934	117944911	117944934	23	87read_novelExon_chr1:117944911-117944934	novel
chr1:117963248-117963271	117963248	117963271	23	567read_novelExon_chr1:117963248-117963271	novel
chr1:117945040-117945063	117945040	117945063	23	1635read_novelExon_chr1:117945040-117945063	novel
chr6:73043515-73043538	73043515	73043538	23	141read_novelExon_chr6:73043515-73043538	novel
chr1:117963190-117963214	117963190	117963214	24	879read_novelExon_chr1:117963190-117963214	novel
chr1:117957343-117957367	117957343	117957367	24	88read_novelExon_chr1:117957343-117957367	novel
chr6:73005645-73005669	73005645	73005669	24	87read_novelExon_chr6:73005645-73005669	novel
chr1:117945038-117945063	117945038	117945063	25	2559read_novelExon_chr1:117945038-117945063	novel
chr1:117944908-117944934	117944908	117944934	26	82read_novelExon_chr1:117944908-117944934	novel
chr1:117957422-117957448	117957422	117957448	26	70read_novelExon_chr1:117957422-117957448	novel
chr1:117957334-117957360	117957334	117957360	26	1311read_novelExon_chr1:117957334-117957360	novel
chr1:117948241-117948267	117948241	117948267	26	2014read_novelExon_chr1:117948241-117948267	novel
chr4:144465099-144465125	144465099	144465125	26	57read_novelExon_chr4:144465099-144465125	novel
chr6:73043512-73043538	73043512	73043538	26	55read_novelExon_chr6:73043512-73043538	novel
chr1:117957422-117957450	117957422	117957450	28	182read_novelExon_chr1:117957422-117957450	novel
chr6:73023346-73023375	73023346	73023375	29	58read_novelExon_chr6:73023346-73023375	novel
