# Supplementary material for: Nanopore sequencing of brain-derived full-length circRNAs reveals circRNA-specific exon usage, intron retention and microexons
Source: Nat Commun. 2021 Aug 10;12:4825. doi: 10.1038/s41467-021-24975-z (PMC8355340; doi:10.1038/s41467-021-24975-z)
Supplement: Supplementary file 17 — Supplementary Data 16 [file 41467_2021_24975_MOESM17_ESM.xlsx]

## Sheet: circNick human microexon neural
GENE	Microexon Length	Neural Regulation	Coordinates	Found in ONT circRNA data
DTNA	9	NEURAL-UP	chr18:32405230-32405239	DTNA_chr18:32405230-32405239
MYO5A	9	NEURAL-UP	chr15:52641014-52641023	MYO5A_chr15:52641014-52641023
ASAP1	9	NEURAL-UP	chr8:131173030-131173039	ASAP1_chr8:131173030-131173039
CADPS2	9	NEURAL-UP	chr7:122054121-122054130	CADPS2_chr7:122054121-122054130
CADPS2	9	NEURAL-UP	chr7:122120905-122120914	CADPS2_chr7:122120905-122120914
PTPRD	9	NEURAL-UP	chr9:8527344-8527353	PTPRD_chr9:8527344-8527353
KCNMA1	12	NEURAL-UP	chr10:78785203-78785215	KCNMA1_chr10:78785203-78785215
PTPRD	12	NEURAL-UP	chr9:8523512-8523524	PTPRD_chr9:8523512-8523524
DNM3	12	NEURAL-UP	chr1:172292468-172292480	DNM3_chr1:172292468-172292480
ERC1	12	NEURAL-UP	chr12:1313666-1313678	ERC1_chr12:1313666-1313678
FMN2	12	NEURAL-UP	chr1:240343468-240343480	FMN2_chr1:240343468-240343480
SLC43A2	12	NEURAL-UP	chr17:1490242-1490254	SLC43A2_chr17:1490242-1490254
ABI2	18	NEURAL-UP	chr2:204246911-204246929	ABI2_chr2:204246911-204246929
CACNA2D3	18	NEURAL-UP	chr3:54850879-54850897	CACNA2D3_chr3:54850879-54850897
KIF1B	18	NEURAL-UP	chr1:10333071-10333089	KIF1B_chr1:10333071-10333089
TRRAP	21	NEURAL-UP	chr7:98543552-98543573	TRRAP_chr7:98543552-98543573
CADPS2	21	NEURAL-UP	chr7:122076413-122076434	CADPS2_chr7:122076413-122076434
PTK2	21	NEURAL-UP	chr8:141772466-141772487	PTK2_chr8:141772466-141772487
ZFYVE27	21	NEURAL-UP	chr10:99512613-99512634	ZFYVE27_chr10:99512613-99512634
SH3GLB1	24	NEURAL-UP	chr1:87195770-87195794	SH3GLB1_chr1:87195770-87195794
CPEB4	24	NEURAL-UP	chr5:173370028-173370052	CPEB4_chr5:173370028-173370052
ANK2	24	NEURAL-UP	chr4:114158754-114158778	ANK2_chr4:114158754-114158778
C9orf5	24	NEURAL-UP	chr9:111848276-111848300	TMEM245_chr9:111848276-111848300
CLASP2	24	NEURAL-UP	chr3:33615964-33615988	CLASP2_chr3:33615964-33615988
MEF2A	24	NEURAL-UP	chr15:100243566-100243590	MEF2A_chr15:100243566-100243590
OCRL	24	NEURAL-UP	chrX:128718320-128718344	OCRL_chrX:128718320-128718344
PTPRD	27	NEURAL-DOWN	chr9:8497241-8497268	PTPRD_chr9:8497241-8497268
LPHN3	27	NEURAL-UP	chr4:62894572-62894599	ADGRL3_chr4:62894572-62894599
PLS3	27	NEURAL-UP	chrX:114874421-114874448	PLS3_chrX:114874421-114874448
PTPRA	27	NEURAL-UP	chr20:2955860-2955887	PTPRA_chr20:2955860-2955887
SORBS1	27	NEURAL-UP	chr10:97181946-97181973	SORBS1_chr10:97181946-97181973

## Sheet: circNick mouse microexon neural
GENE	Length	Neural Regulation	Coordinates	Found in ONT circRNA data
Shank2	9	NEURAL-UP	chr7:144396637-144396646	Shank2_chr7:144396637-144396646
Fndc3b	11	NEURAL-UP	chr3:27490132-27490143	12read_novelExon_chr3:27490132-27490143
Ptprm	12	NEURAL-UP	chr17:66810368-66810380	Ptprm_chr17:66810368-66810380
Ccdc64	12	NEURAL-UP	chr5:115672143-115672155	Bicdl1_chr5:115672143-115672155
Bbs9	15	NEURAL-UP	chr9:22648019-22648034	Bbs9_chr9:22648019-22648034
Ddhd1	21	NEURAL-UP	chr14:45628853-45628874	Ddhd1_chr14:45628853-45628874
Eif4g3	21	NEURAL-UP	chr4:138095908-138095929	Eif4g3_chr4:138095908-138095929
Dtnb	21	NEURAL-UP	chr12:3754095-3754116	Dtnb_chr12:3754095-3754116
Dync2h1	21	NEURAL-UP	chr9:7045348-7045369	Dync2h1_chr9:7045348-7045369
Mef2d	21	NEURAL-UP	chr3:88161780-88161801	Mef2d_chr3:88161780-88161801
Senp6	21	NEURAL-UP	chr9:80098885-80098906	Senp6_chr9:80098885-80098906
Stk3	21	NEURAL-UP	chr15:35114937-35114958	Stk3_chr15:35114937-35114958
Vti1a	21	NEURAL-UP	chr19:55387188-55387209	Vti1a_chr19:55387188-55387209
Ank2	24	NEURAL-UP	chr3:127052225-127052249	Ank2_chr3:127052225-127052249
Cpeb3	24	NEURAL-UP	chr19:37105790-37105814	Cpeb3_chr19:37105790-37105814
Herc4	24	NEURAL-UP	chr10:63303844-63303868	Herc4_chr10:63303844-63303868
Nav1	24	NEURAL-UP	chr1:135463914-135463938	Nav1_chr1:135463914-135463938
Kcnq5	27	NEURAL-UP	chr1:21466382-21466409	Kcnq5_chr1:21466382-21466409
Ptprm	27	NEURAL-UP	chr17:66814270-66814297	Ptprm_chr17:66814270-66814297
