# Supplementary material for: Nanopore sequencing of brain-derived full-length circRNAs reveals circRNA-specific exon usage, intron retention and microexons
Source: Nat Commun. 2021 Aug 10;12:4825. doi: 10.1038/s41467-021-24975-z (PMC8355340; doi:10.1038/s41467-021-24975-z)
Supplement: Supplementary file 18 — Supplementary Data 17 [file 41467_2021_24975_MOESM18_ESM.xlsx]

## Sheet: circNick-LRS Human brain
internal_circRNA_name	chr	start	end	description	BSJ_reads	strand	gene	circBase_ID	circAtlas_ID	CIRCpedia_ID	mean_read_coverage	mean_gene_coverage	mean_exon_coverage	mean_EST_coverage	mean_intron_coverage	min_exon_adjust	max_exon_adjust	mean_exon_adjust
hsa_circ_0011_RIMS2	chr8	105080739	105161076	exon_match	875	+	RIMS2	hsa_circ_0005114	hsa-RIMS2_000201	HSA_CIRCpedia_59781	418.919	418.919	403.702	411.687	15.2171	0	5	2.27886
hsa_circ_0015_CYP2U1	chr4	108866125	108868693	exon_match	732	+	CYP2U1	hsa_circ_0070618	hsa-CYP2U1_000002	HSA_CIRCpedia_47103	493.967	493.967	490.586	491.245	3.38115	0	13	2.14071
hsa_circ_0020_CDYL2	chr16	80718434	80719026	exon_match	587	-	CDYL2	hsa_circ_0004087	hsa-CDYL2_000008	HSA_CIRCpedia_18832	471.337	471.337	469.114	471.257	2.22317	0	8	1.85009
hsa_circ_0022_MAN1A2	chr1	118003110	118045592	exon_match	518	+	MAN1A2	hsa_circ_0002059	hsa-MAN1A2_000001	HSA_CIRCpedia_27497	517.069	517.069	514.025	515.012	3.0444	0	18	0.276062
hsa_circ_0027_SPECC1	chr17	20107645	20109225	exon_match	457	+	SPECC1	hsa_circ_0000745	hsa-SPECC1_000027	HSA_CIRCpedia_19689	618.142	618.142	615.258	617.88	2.88403	0	25	2.47702
hsa_circ_0032_PPP6R2	chr22	50810448	50832564	exon_match	423	+	PPP6R2	hsa_circ_0001258	hsa-PPP6R2_000028	HSA_CIRCpedia_37159	465.322	465.322	377.369	463.704	87.9527	0	8	3.09929
hsa_circ_0042_PRDM2	chr1	14042035	14075982	exon_match	349	+	PRDM2	hsa_circ_0110660	hsa-PRDM2_000028	HSA_CIRCpedia_27665	426.069	426.069	418.143	419.395	7.9255	0	2	1.68768
hsa_circ_0065_TULP4	chr6	158733082	158735300	no_exon_match	253	+	TULP4	hsa_circ_0131202	hsa-intergenic_002272	.	639.96	346.162	346.043	639.842	0.118577	NA	NA	NA
hsa_circ_0071_TULP4	chr6	158703294	158735300	no_exon_match	237	+	TULP4	hsa_circ_0131196	hsa-intergenic_021634	.	590.722	345.114	345.025	588.89	0.0886076	NA	NA	NA
hsa_circ_0075_SLAIN1	chr13	78293666	78327493	exon_match	228	+	SLAIN1	hsa_circ_0000497	hsa-SLAIN1_000001	HSA_CIRCpedia_11146	572.746	572.746	564.101	567.083	8.64474	0	22	1.89474
hsa_circ_0097_CLASP2	chr3	33592743	33633988	exon_match	177	-	CLASP2	hsa_circ_0064759	hsa-CLASP2_000116	HSA_CIRCpedia_45405	583.842	583.842	573.582	581.785	10.2599	0	7	1.58757
hsa_circ_0101_PIK3R1	chr5	67522117	67522837	exon_match	169	+	PIK3R1	hsa_circ_0006411	hsa-PIK3R1_000001	HSA_CIRCpedia_52280	568.13	568.13	565.355	567.473	2.77515	0	2	1.72781
hsa_circ_0102_RIMS2	chr8	105105698	105161076	exon_match	168	+	RIMS2	hsa_circ_0085302	hsa-RIMS2_000026	HSA_CIRCpedia_59782	418.315	418.315	367.202	403.03	51.1131	0	5	1.29167
hsa_circ_0109_MSANTD3	chr9	103204187	103204638	exon_match	162	+	MSANTD3	hsa_circ_0006388	hsa-MSANTD3_000001	HSA_CIRCpedia_62070	342.099	342.099	340.735	342.099	1.3642	0	3	1.15432
hsa_circ_0124_RBM39	chr20	34302106	34313077	exon_match	153	-	RBM39	hsa_circ_0004870	hsa-RBM39_000067	HSA_CIRCpedia_33957	527.052	527.052	523.118	526.039	3.93464	0	4	1.04575
hsa_circ_0128_ARHGAP10	chr4	148778703	148803083	exon_match	148	+	ARHGAP10	hsa_circ_0071106	hsa-ARHGAP10_000111	HSA_CIRCpedia_47599	496.459	496.459	489.655	491.189	6.80405	0	5	0.918919
hsa_circ_0130_FNIP2	chr4	159789253	159791621	exon_match	147	+	FNIP2	hsa_circ_0125649	hsa-FNIP2_000002	HSA_CIRCpedia_47837	640.177	640.177	637.259	640.068	2.91837	0	23	2.17687
hsa_circ_0131_ATXN10	chr22	46096161	46136418	exon_match	147	+	ATXN10	hsa_circ_0001246	hsa-ATXN10_000029	HSA_CIRCpedia_37042	629.857	629.857	619.286	622.197	10.5714	0	3	1.06803
hsa_circ_0139_CDK13	chr7	40027197	40041630	exon_match	140	+	CDK13	hsa_circ_0001699	hsa-CDK13_000003	HSA_CIRCpedia_58025	587.4	587.4	584.8	587.014	2.6	0	6	1.81429
hsa_circ_0140_ATXN10	chr22	46085591	46136418	exon_match	140	+	ATXN10	hsa_circ_0008199	hsa-ATXN10_000006	HSA_CIRCpedia_37033	646.707	646.707	641.057	644.429	5.65	0	3	1.65714
hsa_circ_0157_PTN	chr7	136935976	136939721	exon_match	129	-	PTN	hsa_circ_0003949	hsa-PTN_000007	HSA_CIRCpedia_56857	385.225	385.225	382.55	384.512	2.67442	0	2	1.69767
hsa_circ_0159_TANC2	chr17	61228630	61315438	no_exon_match	129	+	TANC2	hsa_circ_0107389	hsa-TANC2_000054	.	450.93	450.93	351.698	447.163	99.2326	NA	NA	NA
hsa_circ_0162_KCNMA1	chr10	78704530	78729825	exon_match	128	-	KCNMA1	hsa_circ_0006561	hsa-KCNMA1_000101	HSA_CIRCpedia_2487	508.641	508.641	504.625	507.617	4.01562	0	28	2.71875
hsa_circ_0170_CSNK1G3	chr5	122881110	122911657	exon_match	121	+	CSNK1G3	hsa_circ_0073706	hsa-CSNK1G3_000036	HSA_CIRCpedia_49958	434.05	434.05	432.074	433.628	1.97521	0	2	1.33058
hsa_circ_0171_NSD2	chr4	1902352	1936989	exon_match	120	+	NSD2	hsa_circ_0001387	hsa-WHSC1_000001	HSA_CIRCpedia_48164	567.25	567.25	564.125	566.358	3.125	0	13	1.875
hsa_circ_0192_CTCF	chr16	67644726	67646024	exon_match	111	+	CTCF	hsa_circ_0002122	hsa-CTCF_000005	HSA_CIRCpedia_18187	677.955	677.955	675.108	677.099	2.84685	0	11	1.71171
hsa_circ_0200_FAT3	chr11	92042769	92088570	no_exon_match	109	+	FAT3	hsa_circ_0096736	hsa-intergenic_057717	.	680.835	493.872	493.239	374.183	0.633028	NA	NA	NA
hsa_circ_0211_PCLO	chr7	82763565	82764972	exon_match	104	-	PCLO	hsa_circ_0080941	hsa-PCLO_000005	HSA_CIRCpedia_59127	671.529	671.529	666.317	666.317	5.21154	0	10	3.70192
hsa_circ_0228_FNIP2	chr4	159772472	159791621	exon_match	99	+	FNIP2	hsa_circ_0125648	hsa-FNIP2_000006	HSA_CIRCpedia_47835	651.202	651.202	649.434	650.414	1.76768	0	0	0
hsa_circ_0229_LOC100507557,SHPRH	chr6	146185523	146216113	no_exon_match	98	-	LOC100507557,SHPRH	hsa_circ_0130934	hsa-SHPRH_000021	.	500.816	500.816	315.51	470.265	185.306	NA	NA	NA
hsa_circ_0230_DDX17	chr22	38890634	38897285	exon_match	98	-	DDX17	hsa_circ_0002211	hsa-DDX17_000005	HSA_CIRCpedia_36679	758.316	758.316	755.459	756.745	2.85714	0	5	0.0714286
hsa_circ_0231_BTBD7	chr14	93760203	93762503	exon_match	98	-	BTBD7	hsa_circ_0000563	hsa-BTBD7_000031	HSA_CIRCpedia_13509	719.367	719.367	715.592	718.908	3.77551	0	6	3.26531
hsa_circ_0232_PRDM2	chr1	14057494	14075982	exon_match	97	+	PRDM2	hsa_circ_0004861	hsa-PRDM2_000007	HSA_CIRCpedia_27667	366.196	366.196	361.196	361.784	5	0	3	1.86598
hsa_circ_0233_PRDM2	chr1	14042035	14068652	exon_match	97	+	PRDM2	hsa_circ_0010028	hsa-PRDM2_000027	HSA_CIRCpedia_27664	372.216	372.216	367.103	367.155	5.1134	0	8	1.95876
hsa_circ_0256_TRIP12	chr2	230723487	230725247	exon_match	89	-	TRIP12	hsa_circ_0005689	hsa-TRIP12_000128	HSA_CIRCpedia_39960	689.64	689.64	687.888	688.157	1.75281	0	2	1.38202
hsa_circ_0262_CLASP2	chr3	33592743	33626412	exon_match	88	-	CLASP2	hsa_circ_0123563	hsa-CLASP2_000015	HSA_CIRCpedia_45404	468.205	468.205	458.932	461.102	9.27273	0	15	4.76136
hsa_circ_0265_TRIP12	chr2	230723487	230744844	exon_match	87	-	TRIP12	hsa_circ_0003273	hsa-TRIP12_000127	HSA_CIRCpedia_39961	703.874	703.874	702.069	702.448	1.8046	0	6	0.114943
hsa_circ_0295_BMPR2	chr2	203419974	203421254	exon_match	81	+	BMPR2	hsa_circ_0005078	hsa-BMPR2_000063	HSA_CIRCpedia_39215	564.556	564.556	564.358	564.358	0.197531	0	22	0.358025
hsa_circ_0331_THSD1	chr13	52971366	52976816	exon_match	73	-	THSD1	hsa_circ_0008581	hsa-THSD1_000001	HSA_CIRCpedia_10972	673.11	673.11	667.616	670.164	5.49315	0	4	2.68493
hsa_circ_0343_TNIK	chr3	170875248	170912424	exon_match	71	-	TNIK	hsa_circ_0067946	hsa-TNIK_000065	HSA_CIRCpedia_44388	643.169	643.169	635.93	636.38	7.23944	0	5	1.74648
hsa_circ_0383_SMARCC1	chr3	47651555	47719801	exon_match	63	-	SMARCC1	hsa_circ_0065244	hsa-SMARCC1_000097	HSA_CIRCpedia_45900	589.571	589.571	585.587	588.984	3.98413	0	2	1.65079
hsa_circ_0393_BACH1	chr21	30693541	30702014	exon_match	62	+	BACH1	hsa_circ_0001181	hsa-BACH1_000015	HSA_CIRCpedia_35162	785.387	785.387	781.339	783.597	4.04839	0	28	2.22581
hsa_circ_0398_TTTY14	chrY	21074253	21095361	exon_match	61	-	TTTY14	hsa_circ_0140773	hsa-TTTY14_000004	.	258.016	258.016	217.508	236.77	40.5082	0	6	0.442623
hsa_circ_0401_KATNAL2	chr18	44526019	44526886	exon_match	61	+	KATNAL2	hsa_circ_0108513	hsa-KATNAL2_000010	HSA_CIRCpedia_115537	423.459	423.459	411.049	265.705	12.4098	0	2	0.606557
hsa_circ_0407_MAN1A2	chr1	117984852	118045592	exon_match	61	+	MAN1A2	hsa_circ_0110601	hsa-MAN1A2_000002	HSA_CIRCpedia_115936	502.066	502.066	500.18	500.787	1.88525	0	26	0.540984
hsa_circ_0422_PAK3	chrX	110385323	110416309	exon_match	59	+	PAK3	hsa_circ_0139566	hsa-PAK3_000047	HSA_CIRCpedia_65012	457.085	457.085	451.864	449.407	5.22034	0	2	0.830508
hsa_circ_0428_TANC2	chr17	61228630	61278318	no_exon_match	59	+	TANC2	hsa_circ_0107388	hsa-TANC2_000056	.	418.085	418.085	304.034	400.305	114.051	NA	NA	NA
hsa_circ_0430_ZMYM4	chr1	35846859	35854683	exon_match	59	+	ZMYM4	hsa_circ_0000051	hsa-ZMYM4_000002	HSA_CIRCpedia_31535	692.966	692.966	689.051	691.458	3.91525	0	3	1.71186
hsa_circ_0431_ATE1	chr10	123549683	123683844	exon_match	59	-	ATE1	hsa_circ_0007062	hsa-ATE1_000046	HSA_CIRCpedia_753	810.932	810.932	798.864	805.169	12.0678	0	13	4.67797
hsa_circ_0436_GIGYF2	chr2	233651859	233660931	exon_match	58	+	GIGYF2	hsa_circ_0058733	hsa-GIGYF2_000087	HSA_CIRCpedia_40051	722.707	722.707	719.034	719.483	3.67241	0	4	1.39655
hsa_circ_0438_ARHGAP35	chr19	47421744	47425613	no_exon_match	58	+	ARHGAP35	hsa_circ_0109744	hsa-intergenic_000024	.	590.879	432.707	428.724	586.086	3.98276	NA	NA	NA
hsa_circ_0460_LONP2	chr16	48290520	48337216	exon_match	56	+	LONP2	hsa_circ_0105462	hsa-LONP2_000002	HSA_CIRCpedia_17745	673.857	673.857	664.804	670.964	9.05357	0	6	4.96429
hsa_circ_0461_BTBD7	chr14	93760203	93761283	exon_match	56	-	BTBD7	hsa_circ_0006947	hsa-BTBD7_000032	HSA_CIRCpedia_13508	585.446	585.446	583.161	583.161	2.28571	0	3	1.67857
hsa_circ_0471_PTPRR	chr12	71050483	71095103	exon_match	55	-	PTPRR	hsa_circ_0027570	hsa-PTPRR_000011	HSA_CIRCpedia_9545	686	686	680.782	681.709	5.21818	0	4	2.05455
hsa_circ_0477_SRPK2	chr7	104925455	104937980	no_exon_match	54	-	SRPK2	hsa_circ_0003656	hsa-SRPK2_000050	.	342.333	342.333	98.6296	304.852	243.704	NA	NA	NA
hsa_circ_0484_ZNF236	chr18	74561481	74593468	exon_match	54	+	ZNF236	hsa_circ_0000857	hsa-ZNF236_000002	HSA_CIRCpedia_24316	593.963	593.963	591.204	590.759	2.75926	0	2	0.814815
hsa_circ_0505_GTF2H2,LOC441081,LOC653080,SERF1A,SMN1	chr5	69209984	70087133	exon_match	52	+	GTF2H2,LOC441081,LOC653080,SERF1A,SMN1	hsa_circ_0072810	.	HSA_CIRCpedia_52353	470.154	470.154	464.442	469.846	5.71154	0	2	1.78846
hsa_circ_0515_EPN2	chr17	19213197	19232960	exon_match	52	+	EPN2	hsa_circ_0002876	hsa-EPN2_000001	HSA_CIRCpedia_19619	521.423	521.423	513.75	516.231	7.67308	0	5	4.25
hsa_circ_0546_EIF4G3	chr1	21295966	21329301	exon_match	49	-	EIF4G3	hsa_circ_0005604	hsa-EIF4G3_000002	HSA_CIRCpedia_29896	515.327	515.327	434.796	513.306	80.5306	0	4	2.59184
hsa_circ_0551_ZDHHC21	chr9	14639893	14680160	exon_match	48	-	ZDHHC21	hsa_circ_0008952	hsa-ZDHHC21_000001	HSA_CIRCpedia_63576	676.771	676.771	662.333	668.896	14.4375	0	6	1.75
hsa_circ_0566_PAPPA2	chr1	176524542	176526377	exon_match	48	+	PAPPA2	hsa_circ_0111274	hsa-PAPPA2_000009	HSA_CIRCpedia_28920	348.354	348.354	344.75	346.729	3.60417	0	7	2.77083
hsa_circ_0585_HP1BP3	chr1	21083658	21100103	exon_match	47	-	HP1BP3	hsa_circ_0000024	hsa-HP1BP3_000004	HSA_CIRCpedia_29768	446.362	446.362	437.021	446	9.34043	0	12	8
hsa_circ_0599_PCNX2	chr1	233334684	233388534	exon_match	46	-	PCNX2	hsa_circ_0006881	hsa-PCNXL2_000022	HSA_CIRCpedia_30594	605.478	605.478	577.739	595.348	27.7391	0	4	1.41304
hsa_circ_0600_GON4L	chr1	155823066	155823597	exon_match	46	-	GON4L	hsa_circ_0000139	hsa-GON4L_000001	HSA_CIRCpedia_28253	434.326	434.326	433.152	434.326	1.17391	0	2	1.17391
hsa_circ_0601_CHD1L,NBPF19	chr1	146744042	146766199	no_exon_match	46	+	CHD1L,NBPF19	hsa_circ_0110712	hsa-CHD1L_000011	.	753.478	753.478	677.826	743.304	75.6522	NA	NA	NA
hsa_circ_0613_UNC80	chr2	210742677	210778664	exon_match	45	+	UNC80	hsa_circ_0118993	hsa-UNC80_000029	HSA_CIRCpedia_135341	715.711	715.711	708.133	590.111	7.57778	0	2	1.71111
hsa_circ_0618_CREBBP	chr16	3799627	3820987	exon_match	45	-	CREBBP	hsa_circ_0037658	hsa-CREBBP_000043	HSA_CIRCpedia_17555	501.733	501.733	497.178	500.644	4.55556	0	1	0.777778
hsa_circ_0627_ATF6	chr1	161748033	161772062	exon_match	45	+	ATF6	hsa_circ_0007360	hsa-ATF6_000009	HSA_CIRCpedia_28483	602.178	602.178	598.889	600.333	3.28889	0	28	0.666667
hsa_circ_0628_PRDM2	chr1	14057494	14099683	exon_match	45	+	PRDM2	hsa_circ_0110662	hsa-PRDM2_000013	HSA_CIRCpedia_27668	431.556	431.556	421.756	426.756	9.8	0	5	1.93333
hsa_circ_0635_ANKIB1	chr7	91924202	91991587	exon_match	44	+	ANKIB1	hsa_circ_0081011	hsa-ANKIB1_000001	HSA_CIRCpedia_59279	500.182	500.182	497.864	498.568	2.31818	0	2	0.0909091
hsa_circ_0639_HNRNPA0,KLHL3	chr5	137027973	137107163	no_exon_match	44	-	HNRNPA0,KLHL3	hsa_circ_0128045	hsa-intergenic_006002	.	714.636	534.864	518.091	665.909	16.7727	NA	NA	NA
hsa_circ_0641_ATP13A3	chr3	194154500	194175121	exon_match	44	-	ATP13A3	hsa_circ_0123148	hsa-ATP13A3_000004	HSA_CIRCpedia_44928	546.159	546.159	539.705	543.409	6.45455	0	3	2.34091
hsa_circ_0705_MAN2A1	chr5	109103235	109125228	exon_match	41	+	MAN2A1	hsa_circ_0127521	hsa-MAN2A1_000013	HSA_CIRCpedia_49809	742.707	742.707	738.244	740	4.46341	0	4	1.09756
hsa_circ_0718_MAN1A2	chr1	118035768	118045592	exon_match	41	+	MAN1A2	hsa_circ_0110604	hsa-MAN1A2_000005	HSA_CIRCpedia_27498	498.073	498.073	496.244	496.829	1.82927	0	0	0
hsa_circ_0740_ANKIB1	chr7	91924202	91957214	exon_match	39	+	ANKIB1	hsa_circ_0135062	hsa-ANKIB1_000076	HSA_CIRCpedia_59277	579.897	579.897	567.846	577.795	12.0513	0	11	8.28205
hsa_circ_0767_PKNOX1	chr21	44424435	44448984	exon_match	38	+	PKNOX1	hsa_circ_0061854	hsa-PKNOX1_000001	HSA_CIRCpedia_35630	776.789	776.789	771.605	776.132	5.18421	0	2	1.52632
hsa_circ_0774_PRKACB	chr1	84644859	84680000	exon_match	38	+	PRKACB	hsa_circ_0004083	hsa-PRKACB_000004	HSA_CIRCpedia_33005	706.342	706.342	700.684	705.763	5.65789	0	6	1.86842
hsa_circ_0775_BPTF	chr17	65941524	65944422	exon_match	38	+	BPTF	hsa_circ_0000798	hsa-BPTF_000009	HSA_CIRCpedia_22184	580.5	580.5	575.816	580.5	4.68421	0	5	2.34211
hsa_circ_0789_MAN2A1	chr5	109049220	109125228	exon_match	37	+	MAN2A1	hsa_circ_0073539	hsa-MAN2A1_000092	HSA_CIRCpedia_49800	640.973	640.973	636.27	638.649	4.7027	0	2	1.51351
hsa_circ_0796_FNDC3B	chr3	171969049	171979873	no_exon_match	37	+	FNDC3B	hsa_circ_0122728	hsa-FNDC3B_000069	.	383.676	383.676	215.946	383.514	167.73	NA	NA	NA
hsa_circ_0808_COG2	chr1	230798886	230810870	exon_match	37	+	COG2	hsa_circ_0016868	hsa-COG2_000001	HSA_CIRCpedia_30488	540.703	540.703	534.297	536.378	6.40541	0	21	2.08108
hsa_circ_0816_ZNF713	chr7	55979308	55991392	exon_match	36	+	ZNF713	hsa_circ_0134450	hsa-ZNF713_000002	HSA_CIRCpedia_97666	594.778	594.778	566	589	28.7778	0	28	4.38889
hsa_circ_0820_NSD2	chr4	1902352	1941505	exon_match	36	+	NSD2	hsa_circ_0005881	hsa-WHSC1_000005	HSA_CIRCpedia_48165	682	682	677.694	681.417	4.30556	0	2	1.88889
hsa_circ_0821_FAT1	chr4	187627716	187630999	exon_match	36	-	FAT1	hsa_circ_0001461	hsa-FAT1_000001	HSA_CIRCpedia_48150	825.333	825.333	822.833	822.833	2.5	0	3	2.5
hsa_circ_0828_PHKB	chr16	47531309	47630442	exon_match	36	+	PHKB	hsa_circ_0039264	hsa-PHKB_000090	HSA_CIRCpedia_17707	621.028	621.028	610.944	615.278	10.0833	0	3	0.861111
hsa_circ_0856_SEC31A	chr4	83765538	83788113	exon_match	35	-	SEC31A	hsa_circ_0070238	.	.	593.971	593.971	591	592.343	2.97143	0	5	0.2
hsa_circ_0874_ASXL3	chr18	31206836	31263532	no_exon_match	35	+	ASXL3	hsa_circ_0108274	hsa-ASXL3_000047	.	661.8	661.8	476.371	657.2	185.429	NA	NA	NA
hsa_circ_0894_CCT4	chr2	62100136	62107529	exon_match	34	-	CCT4	hsa_circ_0008640	hsa-CCT4_000022	HSA_CIRCpedia_41973	455.706	455.706	452.441	455.324	3.26471	0	10	1.70588
hsa_circ_0905_CHD2	chr15	93540186	93541851	exon_match	34	+	CHD2	hsa_circ_0000655	hsa-CHD2_000015	HSA_CIRCpedia_16213	356.794	356.794	280.735	356.765	76.0588	0	2	1.14706
hsa_circ_0909_LINC00609,PTCSC3	chr14	36633325	36684721	no_exon_match	34	+	LINC00609,PTCSC3	hsa_circ_0101750	hsa-intergenic_009666	.	501.529	211.529	135.706	415.765	75.8235	NA	NA	NA
hsa_circ_0910_SLAIN1	chr13	78293666	78320990	exon_match	34	+	SLAIN1	hsa_circ_0100928	hsa-SLAIN1_000015	HSA_CIRCpedia_11145	492.588	492.588	488.912	492.412	3.67647	0	2	1.5
hsa_circ_0911_VWA8	chr13	42335263	42407667	exon_match	34	-	VWA8	hsa_circ_0030101	hsa-VWA8_000007	HSA_CIRCpedia_10735	437.382	437.382	432.824	433.559	4.55882	0	5	1.79412
hsa_circ_0912_SOX1-OT	chr13	112742359	112752788	no_exon_match	34	+	SOX1-OT	hsa_circ_0099910	hsa-intergenic_005628	.	501.824	501.824	275	458.088	226.824	NA	NA	NA
hsa_circ_0914_EIF4G3	chr1	21295966	21307720	exon_match	34	-	EIF4G3	hsa_circ_0000025	hsa-EIF4G3_000008	HSA_CIRCpedia_29895	438.029	438.029	432.824	436.529	5.20588	0	22	2.88235
hsa_circ_0915_EIF4G3	chr1	21220009	21268823	exon_match	34	-	EIF4G3	hsa_circ_0010467	hsa-EIF4G3_000021	HSA_CIRCpedia_29845	479.912	479.912	478.265	479.088	1.64706	0	4	0.117647
hsa_circ_0917_SWAP70	chr11	9735012	9770730	exon_match	34	+	SWAP70	hsa_circ_0096863	hsa-SWAP70_000008	HSA_CIRCpedia_73415	432.5	432.5	426.618	431.265	5.88235	0	9	2.29412
hsa_circ_0919_PRDM2	chr1	14057494	14068652	exon_match	34	+	PRDM2	hsa_circ_0005986	hsa-PRDM2_000002	HSA_CIRCpedia_27666	297.382	297.382	293.706	293.706	3.67647	0	3	1.85294
hsa_circ_0950_SLAIN1	chr13	78318417	78327493	exon_match	33	+	SLAIN1	hsa_circ_0100935	hsa-SLAIN1_000003	HSA_CIRCpedia_11149	557.394	557.394	555.091	557.182	2.30303	0	2	1.78788
hsa_circ_0979_ATP13A3	chr3	194154500	194171005	exon_match	32	-	ATP13A3	hsa_circ_0123147	hsa-ATP13A3_000006	HSA_CIRCpedia_44927	540.75	540.75	536.281	537.062	4.46875	0	4	2.6875
hsa_circ_0990_KANSL1	chr17	44127898	44172067	exon_match	32	-	KANSL1	hsa_circ_0005940	hsa-KANSL1_000040	HSA_CIRCpedia_21085	569.344	569.344	565.281	566.812	4.0625	0	12	1.625
hsa_circ_0996_HP1BP3	chr1	21091869	21100103	exon_match	32	-	HP1BP3	hsa_circ_0002238	hsa-HP1BP3_000003	HSA_CIRCpedia_29772	405.125	405.125	401.469	404.438	3.65625	0	2	1.46875

## Sheet: circNick-LRS Mouse brain
internal_circRNA_name	chr	start	end	description	BSJ_reads	strand	gene	circBase_ID	circAtlas_ID	CIRCpedia_ID	mean_read_coverage	mean_gene_coverage	mean_exon_coverage	mean_EST_coverage	mean_intron_coverage	min_exon_adjust	max_exon_adjust	mean_exon_adjust
mmu_circ_0015_Ankrd12	chr17	66024075	66053091	exon_match	2620	-	Ankrd12	mmu_circ_0000807	mmu-Ankrd12_000005	MMU_CIRCpedia_26408	405.34	405.34	398.35	403.852	6.98969	0	9	4.33321
mmu_circ_0019_Rnf169	chr7	99935161	99955540	exon_match	2104	-	Rnf169	mmu_circ_0001605	mmu-Rnf169_000001	MMU_CIRCpedia_36209	273.597	273.597	270.775	271.721	2.82272	0	28	1.07462
mmu_circ_0032_Prkce	chr17	86488159	86496111	exon_match	1307	+	Prkce	mmu_circ_0000831	mmu-Prkce_000014	MMU_CIRCpedia_32462	386.956	386.956	383.296	384.248	3.66029	0	4	1.75057
mmu_circ_0035_Tulp4	chr17	6137210	6139156	no_exon_match	1292	+	Tulp4	mmu_circ_0000723	mmu-Tulp4_000001	.	391.009	391.009	213.378	390.749	177.632	NA	NA	NA
mmu_circ_0062_Dscam	chr16	97038897	97056765	exon_match	780	-	Dscam	mmu_circ_0000720	mmu-Dscam_000001	MMU_CIRCpedia_35492	338.037	338.037	330.308	246.063	7.72949	0	25	7.12051
mmu_circ_0100_Rims2	chr15	39555067	39616510	no_exon_match	590	+	Rims2	mmu_circ_0005654	mmu-intergenic_001447	.	371.805	371.805	334.854	251.183	36.9508	NA	NA	NA
mmu_circ_0105_Slc8a1	chr17	81428181	81445593	exon_match	550	-	Slc8a1	mmu_circ_0000822	mmu-Slc8a1_000002	MMU_CIRCpedia_30819	299.469	299.469	294.778	128.689	4.69091	0	13	0.754545
mmu_circ_0116_Zfp532	chr18	65638749	65656632	exon_match	532	+	Zfp532	mmu_circ_0000884	mmu-Zfp532_000016	MMU_CIRCpedia_26225	375.376	375.376	370.9	373.269	4.47556	0	8	1.67669
mmu_circ_0141_Wdr7	chr18	63791795	63865506	exon_match	468	+	Wdr7	mmu_circ_0000880	mmu-Wdr7_000008	MMU_CIRCpedia_25674	385.784	385.784	383.976	384.376	1.80769	0	4	0.034188
mmu_circ_0151_Nsd2	chr5	33843111	33868878	exon_match	450	+	Nsd2	mmu_circ_0001336	mmu-Whsc1_000003	MMU_CIRCpedia_17013	456.769	455.082	453.389	454.291	1.69333	0	3	1.73333
mmu_circ_0155_Dcun1d4	chr5	73510885	73534697	exon_match	439	+	Dcun1d4	mmu_circ_0012771	mmu-Dcun1d4_000022	MMU_CIRCpedia_28456	324.396	324.396	317.533	321.337	6.86333	0	17	3.37358
mmu_circ_0189_Lncpint	chr6	31139728	31197851	exon_match	378	-	Lncpint	mmu_circ_0001453	mmu-Lincpint_000001	.	312.418	312.418	308.323	239.516	4.09524	0	15	1.65344
mmu_circ_0194_Nalcn	chr14	123592681	123599989	exon_match	372	-	Nalcn	mmu_circ_0000570	mmu-Nalcn_000002	MMU_CIRCpedia_6149	422.169	422.169	407.858	407.962	14.3118	0	18	6.01075
mmu_circ_0210_Axin2	chr11	108923151	108931579	exon_match	353	+	Axin2	mmu_circ_0000335	mmu-Axin2_000001	MMU_CIRCpedia_2536	475.881	475.881	475.144	475.178	0.736544	0	3	0.082153
mmu_circ_0212_Ttc3	chr16	94383911	94403368	exon_match	351	+	Ttc3	mmu_circ_0000714	mmu-Ttc3_000014	MMU_CIRCpedia_34780	370.214	370.214	363.687	367.291	6.52707	0	3	1.66382
mmu_circ_0220_Crebrf	chr17	26739542	26743131	exon_match	341	+	Crebrf	mmu_circ_0000735	mmu-Crebrf_000003	MMU_CIRCpedia_14835	534.261	534.261	532.261	533.097	2	0	6	1.71261
mmu_circ_0224_Hlcs	chr16	94262591	94268698	exon_match	338	-	Hlcs	mmu_circ_0000712	mmu-Hlcs_000001	MMU_CIRCpedia_34738	410.751	410.751	405.053	405.896	5.69822	0	4	1.82249
mmu_circ_0232_Lncpint	chr6	31139728	31181149	exon_match	324	-	Lncpint	mmu_circ_0001452	mmu-Lincpint_000002	.	273.012	273.012	269.62	201.42	3.39198	0	15	1.40432
mmu_circ_0240_Ttc3	chr16	94403313	94412123	exon_match	314	+	Ttc3	mmu_circ_0000715	mmu-Ttc3_000022	MMU_CIRCpedia_34806	302.306	302.306	236.325	288.697	65.9809	0	2	0.0159236
mmu_circ_0243_Tasp1	chr2	140030600	140057499	no_exon_match	311	-	Tasp1	mmu_circ_0009392	mmu-intergenic_000218	.	425.871	425.871	221.077	271.865	204.794	NA	NA	NA
mmu_circ_0257_Nrxn1	chr17	90700743	90704367	exon_match	293	-	Nrxn1	mmu_circ_0000835	mmu-Nrxn1_000066	MMU_CIRCpedia_33832	360.266	360.266	357.147	353.894	3.11945	0	8	0.733788
mmu_circ_0277_Elavl2	chr4	91308610	91311663	exon_match	277	-	Elavl2	mmu_circ_0001233	mmu-Elavl2_000002	MMU_CIRCpedia_34041	282.09	282.09	278.913	279.184	3.1769	0	10	2.39711
mmu_circ_0279_Wdr7	chr18	63794224	63865506	exon_match	277	+	Wdr7	mmu_circ_0007445	mmu-Wdr7_000044	MMU_CIRCpedia_25678	402.776	402.776	400.079	401.072	2.69675	0	2	0.689531
mmu_circ_0281_Csmd2	chr4	128297185	128338697	exon_match	275	+	Csmd2	mmu_circ_0001262	mmu-Csmd2_000005	MMU_CIRCpedia_7152	407.887	407.887	404.825	147.153	3.06182	0	6	1.16364
mmu_circ_0286_Kcnma1	chr14	23363800	23386353	exon_match	271	-	Kcnma1	mmu_circ_0005118	mmu-Kcnma1_000003	MMU_CIRCpedia_13802	379.871	379.871	377.303	377.384	2.56827	0	28	2.07011
mmu_circ_0295_Ssbp2	chr13	91524584	91564694	exon_match	262	+	Ssbp2	mmu_circ_0000489	mmu-Ssbp2_000002	MMU_CIRCpedia_34107	268.95	268.95	160.992	247.588	107.958	0	21	2.24427
mmu_circ_0308_Nrxn1	chr17	90560740	90597629	exon_match	253	-	Nrxn1	mmu_circ_0000834	mmu-Nrxn1_000067	MMU_CIRCpedia_33794	370.921	370.921	367.237	367.759	3.68379	0	7	0.841897
mmu_circ_0341_Aftph	chr11	20725684	20727639	exon_match	231	-	Aftph	mmu_circ_0000242	mmu-Aftph_000001	MMU_CIRCpedia_13042	408.251	408.251	405.671	408.242	2.58009	0	14	1.87013
mmu_circ_0342_Egfem1	chr3	29148346	29170593	no_exon_match	230	+	Egfem1	mmu_circ_0010616	mmu-Egfem1_000002	.	363.578	363.578	229.965	232.009	133.613	NA	NA	NA
mmu_circ_0355_E230016M11Rik	chr6	67077247	67116767	no_exon_match	220	+	E230016M11Rik	mmu_circ_0013502	mmu-intergenic_001368	.	368	212.386	208.005	363.291	4.38182	NA	NA	NA
mmu_circ_0376_Usp3	chr9	66540061	66566903	exon_match	209	-	Usp3	mmu_circ_0001798	mmu-Usp3_000002	MMU_CIRCpedia_26585	382.244	382.244	368.144	374.244	14.1005	0	25	3.66986
mmu_circ_0387_Fmn1	chr2	113426524	113478963	no_exon_match	204	+	Fmn1	mmu_circ_0009190	mmu-intergenic_000544	.	338.544	338.544	256.73	57.8627	81.8137	NA	NA	NA
mmu_circ_0427_Atp9b	chr18	80858543	80917878	exon_match	191	-	Atp9b	mmu_circ_0000904	mmu-Atp9b_000001	MMU_CIRCpedia_30642	407.832	407.832	393.372	397.141	14.4607	0	2	1.46073
mmu_circ_0462_Zfp407	chr18	84315805	84354691	exon_match	175	-	Zfp407	mmu_circ_0000911	mmu-Zfp407_000008	MMU_CIRCpedia_31612	411.971	411.971	404.211	406.017	7.76	0	7	4.37714
mmu_circ_0484_Apc	chr18	34266057	34279352	exon_match	167	+	Apc	mmu_circ_0000859	mmu-Apc_000035	.	372.916	372.916	367.569	369.383	5.34731	0	21	1.94012
mmu_circ_0492_Magi1	chr6	93792346	93848861	no_exon_match	165	-	Magi1	mmu_circ_0013620	mmu-Magi1_000037	.	336.048	336.048	241.782	242.036	94.2667	NA	NA	NA
mmu_circ_0497_Pcdh7	chr5	57913155	57942262	exon_match	163	+	Pcdh7	mmu_circ_0012711	mmu-Pcdh7_000001	MMU_CIRCpedia_24022	274.503	274.503	271.472	273.675	3.03067	0	4	2.06748
mmu_circ_0501_Pan3	chr5	147450652	147467097	no_exon_match	162	+	Pan3	mmu_circ_0012343	mmu-Pan3_000006	MMU_CIRCpedia_9770	308.833	308.833	174	305.352	134.833	NA	NA	NA
mmu_circ_0502_Crebrf	chr17	26736788	26743131	exon_match	162	+	Crebrf	mmu_circ_0006628	mmu-Crebrf_000016	MMU_CIRCpedia_14830	586.432	586.432	583.92	586.136	2.51235	0	5	2.2284
mmu_circ_0542_Zfp236	chr18	82668571	82682287	exon_match	149	-	Zfp236	mmu_circ_0000907	mmu-Zfp236_000006	MMU_CIRCpedia_31090	434.174	434.174	430.577	294.906	3.59732	0	3	1.79195
mmu_circ_0546_Rnf169	chr7	99935161	99943105	exon_match	148	-	Rnf169	mmu_circ_0013704	mmu-Rnf169_000004	MMU_CIRCpedia_36208	213.797	213.797	211.108	212.345	2.68919	0	3	1.06081
mmu_circ_0608_Rims2	chr15	39506965	39517871	exon_match	137	+	Rims2	mmu_circ_0000592	mmu-Rims2_000084	MMU_CIRCpedia_19167	311.642	311.642	306.81	308.511	4.83212	0	2	1.75182
mmu_circ_0622_Lcor	chr19	41545874	41555701	no_exon_match	135	+	Lcor	mmu_circ_0000950	mmu-Lcor_000007	MMU_CIRCpedia_19669	355.111	249.578	244.289	353.444	5.28889	NA	NA	NA
mmu_circ_0691_Pinx1	chr14	63864215	63892833	no_exon_match	122	+	Pinx1	mmu_circ_0005351	mmu-Pinx1_000004	.	334.352	334.352	229.295	323.23	105.057	NA	NA	NA
mmu_circ_0731_Acaca	chr11	84193078	84195687	no_exon_match	116	+	Acaca	mmu_circ_0000301	mmu-Acaca_000004	MMU_CIRCpedia_31553	249.172	203.112	203.095	246.897	0.0172414	NA	NA	NA
mmu_circ_0759_Tnik	chr3	28554927	28577573	exon_match	112	+	Tnik	mmu_circ_0010613	mmu-Tnik_000016	MMU_CIRCpedia_15234	397.116	397.116	391.232	391.696	5.88393	0	7	2.90179
mmu_circ_0779_Ubac2	chr14	121905122	121908320	exon_match	110	+	Ubac2	mmu_circ_0000568	mmu-Ubac2_000001	MMU_CIRCpedia_5644	303.791	303.791	300.109	300.618	3.68182	0	8	2.5
mmu_circ_0798_Dnm3	chr1	162353519	162355509	exon_match	108	-	Dnm3	mmu_circ_0000107	mmu-Dnm3_000004	MMU_CIRCpedia_11275	299.38	299.38	296.472	296.787	2.90741	0	2	1.60185
mmu_circ_0809_Gm7854	chr5	43165918	43191404	exon_match	106	-	Gm7854	mmu_circ_0012647	mmu-Gm7854_000001	MMU_CIRCpedia_20026	249.877	249.877	233.632	235.302	16.2453	0	3	2.40566
mmu_circ_0822_Ttc3	chr16	94383911	94393174	exon_match	104	+	Ttc3	mmu_circ_0000713	mmu-Ttc3_000001	MMU_CIRCpedia_34779	351.673	351.673	347.885	349.606	3.78846	0	5	1.90385
mmu_circ_0829_Heca	chr10	17908033	17916032	exon_match	104	-	Heca	mmu_circ_0002096	mmu-Heca_000001	MMU_CIRCpedia_12189	417.885	417.885	413.202	293.154	4.68269	0	11	2.86538
mmu_circ_0841_Rims2	chr15	39452223	39478710	exon_match	103	+	Rims2	mmu_circ_0005643	mmu-Rims2_000021	MMU_CIRCpedia_19147	354.621	354.621	352.524	344.204	2.09709	0	2	0.796117
mmu_circ_0848_Cttnbp2	chr6	18448247	18502056	exon_match	102	-	Cttnbp2	mmu_circ_0001446	mmu-Cttnbp2_000010	MMU_CIRCpedia_12498	287.284	287.284	285.451	285.706	1.83333	0	3	1.10784
mmu_circ_0852_Zfp532	chr18	65638749	65685690	exon_match	102	+	Zfp532	mmu_circ_0000885	mmu-Zfp532_000005	MMU_CIRCpedia_26226	399.696	399.696	386.971	393.549	12.7255	0	4	1.65686
mmu_circ_0858_Odf2	chr2	29893000	29922371	exon_match	101	+	Odf2	mmu_circ_0009799	mmu-Odf2_000020	MMU_CIRCpedia_15643	391.941	391.941	389.594	391.347	2.34653	0	1	0.861386
mmu_circ_0879_Rps6ka5	chr12	100595814	100619641	exon_match	100	-	Rps6ka5	mmu_circ_0003646	mmu-Rps6ka5_000031	MMU_CIRCpedia_210	315.27	315.27	310.39	310.63	4.88	0	4	2.6
mmu_circ_0887_Epdr1	chr13	19584028	19594655	no_exon_match	99	-	Epdr1	mmu_circ_0004523	mmu-intergenic_000695	.	392.222	288.212	285.929	285.929	2.28283	NA	NA	NA
mmu_circ_0892_Rsrc1	chr3	66994516	67007645	no_exon_match	98	+	Rsrc1	mmu_circ_0010762	mmu-Rsrc1_000033	.	315.643	315.643	214.245	219.582	101.398	NA	NA	NA
mmu_circ_0907_Zswim6	chr13	107738371	107748363	exon_match	97	-	Zswim6	mmu_circ_0000498	mmu-Zswim6_000005	MMU_CIRCpedia_2159	446.443	446.443	426.66	427.165	19.7835	0	5	1.81443
mmu_circ_0908_Lonp2	chr8	86631385	86652317	exon_match	96	+	Lonp2	mmu_circ_0015084	mmu-Lonp2_000008	MMU_CIRCpedia_32520	335.646	335.646	333.479	334.792	2.16667	0	17	1.20833
mmu_circ_0919_Tet3	chr6	83402666	83404824	exon_match	95	-	Tet3	mmu_circ_0013536	mmu-Tet3_000002	MMU_CIRCpedia_31281	490.958	490.958	490.063	490.063	0.894737	0	2	0.873684
mmu_circ_0977_Tspan7	chrX	10579314	10595354	exon_match	90	+	Tspan7	mmu_circ_0016054	mmu-Tspan7_000003	MMU_CIRCpedia_1566	396.633	396.633	392.656	396.011	3.97778	0	2	1.64444
mmu_circ_0998_Pvt1	chr15	62102344	62107465	no_exon_match	89	+	Pvt1	mmu_circ_0005721	mmu-intergenic_001399	.	344.124	344.124	249.36	249.36	94.764	NA	NA	NA
