# Supplementary material for: Nanopore sequencing of brain-derived full-length circRNAs reveals circRNA-specific exon usage, intron retention and microexons
Source: Nat Commun. 2021 Aug 10;12:4825. doi: 10.1038/s41467-021-24975-z (PMC8355340; doi:10.1038/s41467-021-24975-z)
Supplement: Supplementary file 19 — Supplementary Data 18 [file 41467_2021_24975_MOESM19_ESM.xlsx]

## Sheet: short-read human brain circRNAs
Chrom	Start	End	Internal_circRNA_ID	Total_BSJ	strand	CIRCpedia_ID	circAtlas_ID	circBase_ID	Antise_gene	Found_by_find_circ	circRNA_type	gene_id	Human_brain_RNA.CIRI2.circRNAs.txt_BSJ	Human_brain_RNA.CIRI2.circRNAs.txt_LIN
chr8	105080739	105161076	circ_00016	285	+	HSA_CIRCpedia_59781	hsa-RIMS2_000201	hsa_circ_0005114	.	1	exon	ENSG00000176406.22_4,	285	83
chr4	153332454	153333681	circ_00023	232	-	HSA_CIRCpedia_47769	hsa-FBXW7_000044	hsa_circ_0001451	.	1	exon	ENSG00000109670.14_4,	232	38
chr6	62362159	62407158	circ_00025	223	-	.	hsa-intergenic_000131	hsa_circ_0132023	.	1	intergenic_region	NA	223	171
chr13	78293666	78327493	circ_00026	218	+	HSA_CIRCpedia_11146	hsa-SLAIN1_000001	hsa_circ_0000497	.	1	exon	ENSG00000139737.21_5,	218	383
chr1	35824525	35827390	circ_00041	148	+	HSA_CIRCpedia_31526	hsa-ZMYM4_000119	hsa_circ_0011536	ZMYM4-AS1	1	exon	ENSG00000146463.11_3,	148	34
chr16	80718434	80719026	circ_00042	140	-	HSA_CIRCpedia_18832	hsa-CDYL2_000008	hsa_circ_0004087	.	1	exon	ENSG00000166446.14_3,	140	91
chr17	20107645	20109225	circ_00048	130	+	HSA_CIRCpedia_19689	hsa-SPECC1_000027	hsa_circ_0000745	.	1	exon	ENSG00000128487.16_4,	130	160
chrX	110385323	110416309	circ_00055	122	+	HSA_CIRCpedia_65012	hsa-PAK3_000047	hsa_circ_0139566	.	1	exon	ENSG00000077264.14_4,	122	249
chr6	158733082	158735300	circ_00056	121	+	.	hsa-intergenic_000015	hsa_circ_0131202	.	1	exon	ENSG00000130338.12_3,	121	117
chr20	34302106	34313077	circ_00079	103	-	HSA_CIRCpedia_33957	hsa-RBM39_000067	hsa_circ_0004870	.	1	exon	ENSG00000131051.22_5,	103	77
chr6	163876310	163899928	circ_00088	100	+	HSA_CIRCpedia_54287	hsa-QKI_000049	hsa_circ_0005328	.	1	exon	ENSG00000112531.16_3,	100	1463
chr18	44526019	44526886	circ_00094	96	+	HSA_CIRCpedia_115537	hsa-KATNAL2_000010	hsa_circ_0108513	.	1	exon	ENSG00000167216.16_5,	96	32
chr10	123549683	123683844	circ_00100	91	-	HSA_CIRCpedia_753	hsa-ATE1_000046	hsa_circ_0007062	.	0	exon	ENSG00000107669.17_6,	91	106
chr7	91924202	91957214	circ_00102	89	+	HSA_CIRCpedia_59277	hsa-ANKIB1_000076	hsa_circ_0135062	.	1	exon	ENSG00000001629.9_3,	89	156
chr22	46096161	46136418	circ_00105	87	+	HSA_CIRCpedia_37042	hsa-ATXN10_000029	hsa_circ_0001246	.	1	exon	ENSG00000130638.16_3,	87	278
chr10	5741487	5756170	circ_00107	87	+	.	hsa-FAM208B_000001	hsa_circ_0000209	.	1	exon	ENSG00000108021.20_4,	87	16
chr6	158703294	158735300	circ_00141	72	+	.	hsa-intergenic_000016	hsa_circ_0131196	.	1	exon	ENSG00000130338.12_3,	72	61
chr3	57276883	57282379	circ_00150	70	+	HSA_CIRCpedia_46488	hsa-APPL1_000035	hsa_circ_0001317	.	1	exon	ENSG00000157500.11_4,	70	133
chr2	148653869	148657467	circ_00153	70	+	HSA_CIRCpedia_38060	hsa-ACVR2A_000030	hsa_circ_0001073	.	1	exon	ENSG00000121989.14_2,	70	44
chr7	91924202	91948826	circ_00158	69	+	HSA_CIRCpedia_59276	hsa-ANKIB1_000073	hsa_circ_0001723	.	1	exon	ENSG00000001629.9_3,	69	206
chr12	101316003	101336313	circ_00165	66	+	HSA_CIRCpedia_6255	hsa-ANO4_000016	hsa_circ_0007851	.	1	exon	ENSG00000151572.17_4,	66	75
chr1	21220009	21268823	circ_00183	61	-	HSA_CIRCpedia_29845	hsa-EIF4G3_000021	hsa_circ_0010467	.	1	exon	ENSG00000075151.20_3,	61	217
chr20	58426622	58436553	circ_00185	60	+	.	hsa-intergenic_004274	hsa_circ_0115525	.	1	intergenic_region	NA	60	10
chr22	50810448	50832564	circ_00192	59	+	HSA_CIRCpedia_37159	hsa-PPP6R2_000028	hsa_circ_0001258	.	1	exon	ENSG00000100239.15_3,	59	154
chr13	84376511	84389879	circ_00201	57	-	.	hsa-intergenic_000968	hsa_circ_0100973	.	1	intergenic_region	NA	57	41
chr6	111708967	111795682	circ_00214	55	-	.	hsa-REV3L_000130	hsa_circ_0130363	.	1	intron	ENSG00000009413.15_4,	55	42
chr4	88116475	88116842	circ_00222	54	-	HSA_CIRCpedia_49510	hsa-KLHL8_000002	hsa_circ_0002538	.	1	exon	ENSG00000145332.13_2,	54	36
chr6	131466424	131490413	circ_00227	53	+	HSA_CIRCpedia_53532	hsa-AKAP7_000001	hsa_circ_0130687	.	1	exon	ENSG00000118507.16_4,	53	34
chr2	58275961	58316858	circ_00229	53	+	HSA_CIRCpedia_41748	hsa-VRK2_000005	hsa_circ_0120478	.	1	exon	ENSG00000028116.17_4,	53	10
chr20	34317233	34320057	circ_00230	53	-	HSA_CIRCpedia_33967	hsa-RBM39_000068	hsa_circ_0008817	.	1	exon	ENSG00000131051.22_5,	53	69
chr14	93760203	93762503	circ_00244	50	-	HSA_CIRCpedia_13509	hsa-BTBD7_000031	hsa_circ_0000563	.	1	exon	ENSG00000011114.14_5,	50	23
chr8	133634856	133673873	circ_00247	49	-	HSA_CIRCpedia_69482	hsa-LRRC6_000022	hsa_circ_0135795	.	1	exon	ENSG00000129295.8_3,	49	55
chr6	62316194	62407158	circ_00259	47	-	.	hsa-intergenic_005680	hsa_circ_0132020	.	1	intergenic_region	NA	47	99
chr5	87516379	87541609	circ_00266	45	-	.	hsa-TMEM161B_000001	hsa_circ_0005476	.	1	intron	ENSG00000164180.13_3,	45	3
chr5	122881110	122893258	circ_00268	45	+	HSA_CIRCpedia_49956	hsa-CSNK1G3_000035	hsa_circ_0001522	.	1	exon	ENSG00000151292.17_4,	45	49
chrX	128166326	128256170	circ_00271	44	-	.	hsa-intergenic_004102	hsa_circ_0139737	.	1	intergenic_region	NA	44	48
chr13	78293666	78320990	circ_00282	44	+	HSA_CIRCpedia_11145	hsa-SLAIN1_000015	hsa_circ_0100928	.	1	exon	ENSG00000139737.21_5,	44	683
chr22	38890634	38897285	circ_00305	41	-	HSA_CIRCpedia_36679	hsa-DDX17_000005	hsa_circ_0002211	.	1	exon	ENSG00000100201.20_2,	41	884
chr2	214174782	214239843	circ_00306	41	+	HSA_CIRCpedia_39547	hsa-SPAG16_000001	hsa_circ_0058040	.	1	exon	ENSG00000144451.18_2,	41	41
chr6	18236682	18258636	circ_00312	40	-	HSA_CIRCpedia_54558	hsa-DEK_000018	hsa_circ_0075796	.	1	exon	ENSG00000124795.15_4,	40	64
chr6	13632601	13644961	circ_00313	40	-	HSA_CIRCpedia_53636	hsa-RANBP9_000043	hsa_circ_0001577	NOL7	1	exon	ENSG00000010017.12_2,	40	113
chr4	129913321	129925031	circ_00327	39	-	HSA_CIRCpedia_47439	hsa-SCLT1_000062	hsa_circ_0001439	.	1	exon	ENSG00000151466.11_5,	39	24
chr22	46085591	46136418	circ_00338	38	+	HSA_CIRCpedia_37033	hsa-ATXN10_000006	hsa_circ_0008199	.	1	exon	ENSG00000130638.16_3,	38	88
chr16	67644726	67646024	circ_00342	38	+	HSA_CIRCpedia_18187	hsa-CTCF_000005	hsa_circ_0002122	.	1	exon	ENSG00000102974.15_3,	38	45
chr13	44058144	44080362	circ_00347	38	-	.	hsa-ENOX1_000036	hsa_circ_0100545	.	1	intron	ENSG00000120658.13_3,	38	3
chr11	74500670	74528759	circ_00350	38	+	HSA_CIRCpedia_5602	hsa-RNF169_000006	hsa_circ_0006705	.	1	exon	ENSG00000166439.5_3,	38	22
chr1	118003110	118045592	circ_00352	38	+	HSA_CIRCpedia_27497	hsa-MAN1A2_000001	hsa_circ_0002059	.	1	exon	ENSG00000198162.12_3,	38	126
chr6	87920168	87928449	circ_00360	37	+	.	hsa-ZNF292_000004	hsa_circ_0004383	.	1	intron	ENSG00000188994.12_3,	37	68
chr12	40422102	40486735	circ_00368	37	-	.	hsa-SLC2A13_000004	hsa_circ_0098514	.	1	intron	ENSG00000151229.12_3,	37	153
chr1	204970297	204971876	circ_00370	37	+	HSA_CIRCpedia_113944	hsa-NFASC_000005	hsa_circ_0111758	.	1	exon	ENSG00000163531.15_5,	37	115
chr1	155823066	155823597	circ_00371	37	-	HSA_CIRCpedia_28253	hsa-GON4L_000001	hsa_circ_0000139	.	1	exon	ENSG00000116580.18_2,	37	67
chr3	27420739	27465643	circ_00379	36	-	HSA_CIRCpedia_45217	hsa-SLC4A7_000008	hsa_circ_0064615	.	1	exon	ENSG00000033867.16_4,	36	20
chr18	21776088	21819346	circ_00382	36	-	HSA_CIRCpedia_23497	hsa-OSBPL1A_000072	hsa_circ_0108091	.	1	exon	ENSG00000141447.17_3,	36	351
chr10	112723882	112745523	circ_00385	36	+	HSA_CIRCpedia_392	hsa-SHOC2_000023	hsa_circ_0020028	.	1	exon	ENSG00000108061.11_4,	36	61
chr7	30590251	30601744	circ_00404	34	-	HSA_CIRCpedia_57830	hsa-AC005154_000001	hsa_circ_0001693	.	1	exon	ENSG00000196295.11_6,	34	44
chr2	24357988	24369956	circ_00410	34	+	HSA_CIRCpedia_40413	hsa-FAM228B_000016	hsa_circ_0000982	.	1	exon	ENSG00000276087.2_6,ENSG00000219626.8_5,	34	14
chr1	84644859	84680000	circ_00414	34	+	HSA_CIRCpedia_33005	hsa-PRKACB_000004	hsa_circ_0004083	.	1	exon	ENSG00000142875.19_4,	34	443
chr12	46622935	46637097	circ_00419	34	-	HSA_CIRCpedia_8494	hsa-SLC38A1_000001	hsa_circ_0000396	.	1	exon	ENSG00000111371.15_3,	34	139
chr2	66510470	66512607	circ_00427	33	+	.	hsa-intergenic_006273	hsa_circ_0120786	.	1	intergenic_region	NA	33	1
chr12	101316003	101381448	circ_00430	33	+	HSA_CIRCpedia_6256	hsa-ANO4_000007	hsa_circ_0027871	.	1	exon	ENSG00000151572.17_4,	33	57
chr7	111575594	111585853	circ_00454	31	-	HSA_CIRCpedia_56337	hsa-DOCK4_000106	hsa_circ_0005937	.	1	exon	ENSG00000128512.15,	31	178
chr6	146185523	146216113	circ_00455	31	-	.	hsa-SHPRH_000036	hsa_circ_0130934	LOC100507557	1	exon	ENSG00000146414.15_4,	31	20
chr2	230723487	230744844	circ_00459	31	-	HSA_CIRCpedia_39961	hsa-TRIP12_000127	hsa_circ_0003273	.	1	exon	ENSG00000153827.13_4,	31	137
chr13	40268770	40301685	circ_00464	31	+	HSA_CIRCpedia_10670	hsa-COG6_000002	hsa_circ_0030034	.	1	exon	ENSG00000133103.16_2,	31	59
chr8	105105698	105161076	circ_00472	30	+	HSA_CIRCpedia_59782	hsa-RIMS2_000026	hsa_circ_0085302	.	1	exon	ENSG00000176406.22_4,	30	310
chr7	40027197	40041630	circ_00474	30	+	HSA_CIRCpedia_58025	hsa-CDK13_000003	hsa_circ_0001699	.	1	exon	ENSG00000065883.15_3,	30	55
chr7	104714065	104719410	circ_00476	30	+	HSA_CIRCpedia_56156	hsa-KMT2E_000090	hsa_circ_0081819	.	1	exon	ENSG00000005483.20_4,	30	106
chr4	148778703	148803083	circ_00482	30	+	HSA_CIRCpedia_47599	hsa-ARHGAP10_000111	hsa_circ_0071106	.	1	exon	ENSG00000071205.11_2,	30	30
chr15	25284857	25287662	circ_00491	30	+	.	hsa-RP11-701H24_000004	hsa_circ_0103182	.	1	intron	ENSG00000224078.13_3,	30	33
chr8	31873763	31887001	circ_00499	29	+	.	hsa-NRG1_000014	hsa_circ_0136385	.	0	intron	ENSG00000157168.18_3,	29	19
chr22	46085591	46114373	circ_00510	29	+	HSA_CIRCpedia_37031	hsa-ATXN10_000004	hsa_circ_0003054	.	1	exon	ENSG00000130638.16_3,	29	247
chr5	88201025	88261732	circ_00531	28	+	HSA_CIRCpedia_101377	hsa-MEF2C-AS1_000007	hsa_circ_0129941	.	0	exon	ENSG00000248309.7_6,	28	46
chr20	41671681	41675650	circ_00539	28	-	.	hsa-PTPRT_000037	hsa_circ_0115243	.	1	intron	ENSG00000196090.12_3,	28	8
chr13	42335263	42407667	circ_00547	28	-	HSA_CIRCpedia_10735	hsa-VWA8_000007	hsa_circ_0030101	.	1	exon	ENSG00000102763.17_4,	28	49
chr7	91924202	91981956	circ_00554	27	+	HSA_CIRCpedia_59278	hsa-ANKIB1_000075	hsa_circ_0002744	.	1	exon	ENSG00000001629.9_3,	27	128
chr7	38050522	38053183	circ_00556	27	+	.	hsa-SFRP4_000002	hsa_circ_0134255	.	1	intron	ENSG00000106483.11_4,	27	5
chr1	230798886	230807386	circ_00572	27	+	HSA_CIRCpedia_30487	hsa-COG2_000002	hsa_circ_0016867	.	1	exon	ENSG00000135775.13_3,	27	101
chr5	67522117	67522837	circ_00582	26	+	HSA_CIRCpedia_52280	hsa-PIK3R1_000001	hsa_circ_0006411	.	1	exon	ENSG00000145675.14_2,	26	111
chr3	183368083	183371877	circ_00585	26	+	.	hsa-KLHL24_000020	hsa_circ_0122952	.	1	intron	ENSG00000114796.15_3,	26	161
chr22	34157357	34161940	circ_00587	26	-	.	hsa-LARGE_000004	hsa_circ_0116499	.	1	intron	ENSG00000133424.20_6,	26	157
chr1	247319707	247323115	circ_00594	26	-	.	hsa-ZNF124_000004	hsa_circ_0112879	.	1	exon	ENSG00000196418.12_4,	26	10
chr10	32854485	32873232	circ_00598	26	+	.	hsa-C10orf68_000001	hsa_circ_0008679	.	1	exon	ENSG00000216937.13_4,	26	79
chr6	71442080	71508440	circ_00603	25	+	HSA_CIRCpedia_99710	hsa-SMAP1_000037	hsa_circ_0132187	.	1	exon	ENSG00000112305.14_3,	25	114
chr2	233651859	233660931	circ_00609	25	+	HSA_CIRCpedia_40051	hsa-GIGYF2_000087	hsa_circ_0058733	.	0	exon	ENSG00000204120.14_6,	25	97
chr1	8716031	8716500	circ_00612	25	-	HSA_CIRCpedia_33067	hsa-RERE_000099	hsa_circ_0114356	.	1	exon	ENSG00000142599.17_4,	25	63
chr7	24663284	24708279	circ_00627	24	+	HSA_CIRCpedia_57717	hsa-MPP6_000001	hsa_circ_0001686	.	1	exon	ENSG00000105926.15_3,	24	66
chr6	163876310	163956157	circ_00629	24	+	HSA_CIRCpedia_54288	hsa-QKI_000048	hsa_circ_0131264	.	1	exon	ENSG00000112531.16_3,	24	879
chr12	116668337	116675510	circ_00652	24	-	.	hsa-MED13L_000076	hsa_circ_0000443	.	1	exon	ENSG00000123066.8_4,	24	33
chr10	4872866	4950612	circ_00654	24	+	.	hsa-intergenic_004096	hsa_circ_0093688	AKR1C6P	1	intergenic_region	NA	24	31
chr10	126097110	126100769	circ_00655	24	-	HSA_CIRCpedia_819	hsa-OAT_000011	hsa_circ_0008898	.	1	exon	ENSG00000065154.11_2,	24	509
chrX	57862953	57877126	circ_00657	23	-	.	hsa-intergenic_004213	hsa_circ_0140440	.	0	intergenic_region	NA	23	9
chrX	13684435	13698717	circ_00658	23	+	HSA_CIRCpedia_49440	hsa-TCEANC_000002	hsa_circ_0007717	.	1	exon	ENSG00000176896.8_3,	23	6
chrX	120224252	120319697	circ_00659	23	+	.	hsa-intergenic_004223	hsa_circ_0139672	.	1	intergenic_region	NA	23	51
chr8	61484604	61504528	circ_00663	23	+	HSA_CIRCpedia_61407	hsa-RAB2A_000010	hsa_circ_0007581	.	1	exon	ENSG00000104388.14_3,	23	374
chr2	61339656	61345251	circ_00673	23	+	.	hsa-KIAA1841_000079	hsa_circ_0001013	.	1	intron	ENSG00000162929.13_2,	23	40
chr20	34300940	34313077	circ_00677	23	-	HSA_CIRCpedia_33954	hsa-RBM39_000002	hsa_circ_0008143	.	1	exon	ENSG00000131051.22_5,	23	35
chr13	78318417	78327493	circ_00684	23	+	HSA_CIRCpedia_11149	hsa-SLAIN1_000003	hsa_circ_0100935	.	1	exon	ENSG00000139737.21_5,	23	566
chr1	230798886	230810870	circ_00687	23	+	HSA_CIRCpedia_30488	hsa-COG2_000001	hsa_circ_0016868	.	1	exon	ENSG00000135775.13_3,	23	57
chr10	90661412	90682193	circ_00693	23	+	HSA_CIRCpedia_2667	hsa-STAMBPL1_000002	hsa_circ_0019061	.	1	exon	ENSG00000138134.11_3,	23	79
chr10	78704530	78729825	circ_00694	23	-	HSA_CIRCpedia_2487	hsa-KCNMA1_000101	hsa_circ_0006561	KCNMA1-AS1	1	exon	ENSG00000156113.22_5,	23	310
chr10	32832227	32873232	circ_00695	23	+	.	hsa-intergenic_000018	hsa_circ_0000233	.	1	exon	ENSG00000216937.13_4,	23	69
chr10	123629520	123683844	circ_00696	23	-	HSA_CIRCpedia_757	hsa-ATE1_000001	hsa_circ_0020249	.	0	exon	ENSG00000107669.17_6,	23	168
chr10	120445494	120489922	circ_00697	23	-	HSA_CIRCpedia_181490,HSA_CIRCpedia_548	hsa-CACUL1_000026	hsa_circ_0092846	.	1	exon	ENSG00000151893.14_3,	23	64
chrX	32305645	32366645	circ_00698	22	-	HSA_CIRCpedia_118487	hsa-DMD_000008	hsa_circ_0140203	.	1	exon	ENSG00000198947.15_4,	22	22
chr8	8849057	8851764	circ_00701	22	+	.	hsa-intergenic_004269	hsa_circ_0137239	.	1	intergenic_region	NA	22	4
chr8	51415337	51503477	circ_00702	22	+	HSA_CIRCpedia_149494	hsa-SNTG1_000002	hsa_circ_0136700	.	1	exon	ENSG00000147481.15_4,	22	97
chr11	83770357	83784311	circ_00728	22	-	.	hsa-DLG2_000007	hsa_circ_0096599	.	1	intron	ENSG00000150672.17_6,	22	133
chrY	21088961	21095361	circ_00731	21	-	.	hsa-TTTY14_000007	hsa_circ_0140774	.	0	intron	ENSG00000176728.7_5,	21	32
chr9	20881869	20916936	circ_00736	21	+	HSA_CIRCpedia_63747	hsa-FOCAD_000007	hsa_circ_0005426	.	1	exon	ENSG00000188352.12_4,	21	77
chr7	136935976	136939721	circ_00742	21	-	HSA_CIRCpedia_56857	hsa-PTN_000007	hsa_circ_0003949	.	1	exon	ENSG00000105894.11_2,	21	620
chr5	137093555	137094709	circ_00750	21	-	.	hsa-intergenic_004094	hsa_circ_0005222	.	1	intergenic_region	NA	21	8
chr1	84644859	84663507	circ_00762	21	+	HSA_CIRCpedia_33004	hsa-PRKACB_000009	hsa_circ_0114305	.	0	exon	ENSG00000142875.19_4,	21	542
chr14	32559707	32586493	circ_00771	21	+	HSA_CIRCpedia_11982	hsa-ARHGAP5_000026	hsa_circ_0031584	.	1	exon	ENSG00000100852.12_3,	21	66
chr11	107260799	107289013	circ_00777	21	-	HSA_CIRCpedia_3082	hsa-CWF19L2_000001	hsa_circ_0006868	.	1	exon	ENSG00000152404.15_3,	21	41
chr10	74468040	74475660	circ_00778	21	+	HSA_CIRCpedia_2306	hsa-MCU_000001	hsa_circ_0000246	.	1	exon	ENSG00000156026.14_4,	21	6
chr10	123596232	123683844	circ_00779	21	-	HSA_CIRCpedia_755	hsa-ATE1_000044	hsa_circ_0092994	.	1	exon	ENSG00000107669.17_6,	21	93
chr7	91924202	91936970	circ_00783	20	+	HSA_CIRCpedia_59275	hsa-ANKIB1_000072	hsa_circ_0135061	.	1	exon	ENSG00000001629.9_3,	20	194
chr7	82763565	82764972	circ_00784	20	-	HSA_CIRCpedia_59127	hsa-PCLO_000005	hsa_circ_0080941	.	1	exon	ENSG00000186472.19_2,	20	42
chr5	109103235	109159538	circ_00795	20	+	HSA_CIRCpedia_49810	hsa-MAN2A1_000023	hsa_circ_0127523	.	1	exon	ENSG00000112893.9_2,	20	154
chr3	195685882	195686957	circ_00796	20	-	.	hsa-intergenic_004087	hsa_circ_0008756	.	0	intergenic_region	NA	20	17
chr3	195415403	195416309	circ_00797	20	+	HSA_CIRCpedia_356672,HSA_CIRCpedia_44975	hsa-LINC00969_000005	hsa_circ_0008267	.	0	exon	ENSG00000242086.8_5,	20	39
chr3	110830876	110866331	circ_00799	20	+	HSA_CIRCpedia_42931	hsa-PVRL3_000027	hsa_circ_0121449	.	1	exon	ENSG00000177707.10_5,	20	23
chr13	79915257	79918929	circ_00813	20	-	HSA_CIRCpedia_11154	hsa-RBM26_000060	hsa_circ_0030533	.	1	exon	ENSG00000139746.15_5,	20	77
chr1	21083658	21100103	circ_00821	20	-	HSA_CIRCpedia_29768	hsa-HP1BP3_000004	hsa_circ_0000024	.	1	exon	ENSG00000127483.17_3,	20	335
chrX	102094728	102160665	circ_00827	19	+	.	hsa-intergenic_000104	hsa_circ_0139494	.	1	intergenic_region	NA	19	32
chr9	125827626	125839041	circ_00829	19	+	HSA_CIRCpedia_62641	hsa-RABGAP1_000003	hsa_circ_0137872	.	1	exon	ENSG00000011454.16_3,	19	205
chr9	103204187	103204638	circ_00830	19	+	HSA_CIRCpedia_62070	hsa-MSANTD3_000001	hsa_circ_0006388	.	1	exon	ENSG00000066697.14_3,	19	63
chr6	111708967	111795679	circ_00841	19	-	.	hsa-REV3L_000132	hsa_circ_0130362	.	1	intron	ENSG00000009413.15_4,	19	44
chr5	125939261	125939875	circ_00846	19	+	HSA_CIRCpedia_50004	hsa-PHAX_000001	hsa_circ_0127796	.	1	exon	ENSG00000164902.13_2,	19	98
chr2	230723487	230725247	circ_00859	19	-	HSA_CIRCpedia_39960	hsa-TRIP12_000128	hsa_circ_0005689	.	1	exon	ENSG00000153827.13_4,	19	198
chr21	40578033	40601362	circ_00865	19	-	HSA_CIRCpedia_35509	hsa-BRWD1_000151	hsa_circ_0001192	.	1	exon	ENSG00000185658.13_4,	19	55
chr1	84644859	84650865	circ_00867	19	+	HSA_CIRCpedia_33003	hsa-PRKACB_000002	hsa_circ_0114304	.	1	exon	ENSG00000142875.19_4,	19	466
chr16	53175090	53191453	circ_00870	19	+	.	hsa-CHD9_000005	hsa_circ_0105527	.	1	intron	ENSG00000177200.17_5,	19	25
chr1	42948333	42964587	circ_00875	19	+	HSA_CIRCpedia_113867	hsa-CCDC30_000001	hsa_circ_0113389	.	1	exon	ENSG00000186409.15_4,	19	58
chr1	233334684	233388534	circ_00880	19	-	HSA_CIRCpedia_30594	hsa-PCNXL2_000022	hsa_circ_0006881	.	1	exon	ENSG00000135749.18_6,	19	198
chr9	87635120	87637632	circ_00893	18	+	.	hsa-NTRK2_000007	hsa_circ_0139160	.	1	exon	ENSG00000148053.15_2,	18	510
chr5	43161350	43162033	circ_00907	18	+	HSA_CIRCpedia_51855	hsa-ZNF131_000022	hsa_circ_0072380	.	1	exon	ENSG00000172262.11_3,	18	14
chr2	230701563	230744844	circ_00915	18	-	HSA_CIRCpedia_39958	hsa-TRIP12_000129	hsa_circ_0007381	.	1	exon	ENSG00000153827.13_4,	18	168
chr2	207705830	207744164	circ_00918	18	+	.	hsa-intergenic_004425	hsa_circ_0118919	.	1	intergenic_region	NA	18	17
chr20	34309661	34313077	circ_00924	18	-	HSA_CIRCpedia_33962	hsa-RBM39_000069	hsa_circ_0001148	.	1	exon	ENSG00000131051.22_5,	18	128
chr15	52161413	52194233	circ_00935	18	+	HSA_CIRCpedia_14742	hsa-TMOD3_000003	hsa_circ_0035292	.	1	exon	ENSG00000138594.13_3,	18	71
chr13	51501542	51523641	circ_00939	18	+	HSA_CIRCpedia_10912	hsa-RNASEH2B_000001	hsa_circ_0000489	.	1	exon	ENSG00000136104.20_4,	18	51
chr1	21076215	21100103	circ_00945	18	-	HSA_CIRCpedia_29765	hsa-HP1BP3_000006	hsa_circ_0000023	.	1	exon	ENSG00000127483.17_3,	18	321
chr8	19249092	19260648	circ_00964	17	-	.	hsa-intergenic_004196	hsa_circ_0136102	SH2D4A	1	intergenic_region	NA	17	6
chr7	40027197	40102699	circ_00966	17	+	HSA_CIRCpedia_58028	hsa-CDK13_000039	hsa_circ_0079933	.	1	exon	ENSG00000065883.15_3,	17	73
chr6	84573893	84634311	circ_00970	17	+	HSA_CIRCpedia_146708	hsa-CYB5R4_000001	hsa_circ_0132451	.	1	exon	ENSG00000065615.13_2,	17	34
chr6	62362159	62417308	circ_00971	17	-	.	hsa-intergenic_004650	hsa_circ_0132024	.	1	intergenic_region	NA	17	105
chr4	87614739	87622954	circ_00980	17	+	HSA_CIRCpedia_49463	hsa-PTPN13_000001	hsa_circ_0007263	.	1	exon	ENSG00000163629.12_3,	17	73
chr4	144780168	144833791	circ_00986	17	+	.	hsa-intergenic_004562	hsa_circ_0125436	GYPE	1	exon	ENSG00000251600.6_6,	17	42
chr4	108866125	108868693	circ_00990	17	+	HSA_CIRCpedia_47103	hsa-CYP2U1_000002	hsa_circ_0070618	.	0	exon	ENSG00000155016.17_2,	17	31
chr3	57276883	57301820	circ_00991	17	+	HSA_CIRCpedia_46489	hsa-APPL1_000036	hsa_circ_0066251	.	1	exon	ENSG00000157500.11_4,	17	71

## Sheet: short-read mouse brain circRNAs
Chrom	Start	End	Internal_circRNA_ID	strand	Total_BSJ	CIRCpedia_ID	circAtlas_ID	circBase_ID	Antise_gene	Found_by_find_circ	circRNA_type	gene_id	Mouse_brain_RNA.CIRI2.circRNAs.txt_BSJ	Mouse_brain_RNA.CIRI2.circRNAs.txt_LIN
chr17	6137210	6139156	circ_00001	1018	+	.	mmu-Tulp4_000001	mmu_circ_0000723	.	1	exon	ENSMUSG00000034377.10,	1018	173
chr16	94383911	94403368	circ_00010	297	+	MMU_CIRCpedia_34780	mmu-Ttc3_000014	mmu_circ_0000714	.	1	exon	ENSMUSG00000040785.19,	297	818
chr7	99935161	99955540	circ_00011	290	-	MMU_CIRCpedia_36209	mmu-Rnf169_000001	mmu_circ_0001605	.	1	exon	ENSMUSG00000058761.5,	290	67
chr17	26739542	26743131	circ_00012	283	+	MMU_CIRCpedia_14835	mmu-Crebrf_000003	mmu_circ_0000735	.	1	exon	ENSMUSG00000048249.14,	283	506
chr5	73510885	73534697	circ_00029	191	+	MMU_CIRCpedia_28456	mmu-Dcun1d4_000022	mmu_circ_0012771	.	1	exon	ENSMUSG00000051674.15,	191	218
chr2	158382503	158383163	circ_00034	172	+	.	mmu-intergenic_001343	mmu_circ_0001100	.	1	exon	ENSMUSG00000044349.15,	172	1242
chr10	92075169	92136690	circ_00039	152	-	.	mmu-Rmst_000003	mmu_circ_0000205	.	1	exon	ENSMUSG00000112117.1,	152	53
chr17	26736788	26743131	circ_00040	148	+	MMU_CIRCpedia_14830	mmu-Crebrf_000016	mmu_circ_0006628	.	1	exon	ENSMUSG00000048249.14,	148	187
chr16	94403313	94412123	circ_00042	147	+	MMU_CIRCpedia_34806	mmu-Ttc3_000022	mmu_circ_0000715	.	1	exon	ENSMUSG00000040785.19,	147	3635
chr17	90700743	90704367	circ_00043	141	-	MMU_CIRCpedia_33832	mmu-Nrxn1_000066	mmu_circ_0000835	.	1	exon	ENSMUSG00000024109.18,	141	452
chr13	91524584	91564694	circ_00049	130	+	MMU_CIRCpedia_34107	mmu-Ssbp2_000002	mmu_circ_0000489	.	1	exon	ENSMUSG00000003992.15,	130	256
chr17	86488159	86496111	circ_00053	115	+	MMU_CIRCpedia_32462	mmu-Prkce_000014	mmu_circ_0000831	.	1	exon	ENSMUSG00000045038.14,	115	567
chr5	37182080	37194304	circ_00068	101	+	.	mmu-intergenic_001383	mmu_circ_0001343	.	1	exon	ENSMUSG00000117286.1,	101	57
chr3	51299782	51326035	circ_00073	97	-	MMU_CIRCpedia_22050	mmu-Elf2_000017	mmu_circ_0001123	.	1	exon	ENSMUSG00000037174.18,	97	26
chr4	9630772	9639347	circ_00088	87	-	.	mmu-Asph_000001	mmu_circ_0011874	.	1	exon	ENSMUSG00000028207.18,	87	470
chr12	100595814	100619641	circ_00102	75	-	MMU_CIRCpedia_210	mmu-Rps6ka5_000031	mmu_circ_0003646	.	1	exon	ENSMUSG00000021180.9,	75	141
chr16	97038897	97056765	circ_00117	69	-	MMU_CIRCpedia_35492	mmu-Dscam_000001	mmu_circ_0000720	.	1	exon	ENSMUSG00000050272.10,	69	164
chr7	97660812	97664766	circ_00118	68	+	MMU_CIRCpedia_35603	mmu-Rsf1_000003	mmu_circ_0001598	Rsf1os2	1	exon	ENSMUSG00000035623.14,	68	196
chr15	5322243	5333050	circ_00121	67	+	.	mmu-intergenic_001342	mmu_circ_0000573	.	1	intergenic_region	NA	67	3
chr9	66540061	66566903	circ_00126	65	-	MMU_CIRCpedia_26585	mmu-Usp3_000002	mmu_circ_0001798	.	1	exon	ENSMUSG00000032376.12,	65	52
chr11	20725684	20727639	circ_00128	65	-	MMU_CIRCpedia_13042	mmu-Aftph_000001	mmu_circ_0000242	.	1	exon	ENSMUSG00000049659.15,	65	264
chr15	39555064	39616510	circ_00137	61	+	.	mmu-intergenic_001488	mmu_circ_0000594	.	1	intron	ENSMUSG00000037386.16,	61	87
chr14	123592681	123599989	circ_00138	61	-	MMU_CIRCpedia_6149	mmu-Nalcn_000002	mmu_circ_0000570	.	1	exon	ENSMUSG00000000197.8,	61	124
chr12	52516078	52519967	circ_00139	61	+	MMU_CIRCpedia_22395	mmu-Arhgap5_000018	mmu_circ_0000377	.	1	exon	ENSMUSG00000035133.9,	61	132
chr16	94383911	94393174	circ_00142	60	+	MMU_CIRCpedia_34779	mmu-Ttc3_000001	mmu_circ_0000713	.	1	exon	ENSMUSG00000040785.19,	60	203
chr19	4784723	4794009	circ_00154	57	-	.	mmu-intergenic_000095	mmu_circ_0000919	.	1	intron	ENSMUSG00000096370.8,	57	79
chr17	6137210	6185298	circ_00170	53	+	.	mmu-Tulp4_000002	mmu_circ_0006895	.	1	exon	ENSMUSG00000034377.10,	53	253
chr9	59801913	59843138	circ_00174	52	+	MMU_CIRCpedia_24667	mmu-Myo9a_000013	mmu_circ_0001785	.	1	exon	ENSMUSG00000039585.15,	52	311
chr5	65565988	65594548	circ_00176	52	+	MMU_CIRCpedia_26200	mmu-Ube2k_000004	mmu_circ_0001350	.	1	exon	ENSMUSG00000029203.16,	52	70
chr5	33843111	33868878	circ_00183	51	+	MMU_CIRCpedia_17013	mmu-Whsc1_000003	mmu_circ_0001336	.	1	exon	ENSMUSG00000057406.16,	51	106
chr18	34266057	34279352	circ_00185	51	+	.	mmu-Apc_000035	mmu_circ_0000859	.	1	exon	ENSMUSG00000005871.14,	51	294
chr4	126923063	126926023	circ_00191	50	-	MMU_CIRCpedia_6783	mmu-Zmym4_000003	mmu_circ_0001261	.	1	exon	ENSMUSG00000042446.16,	50	132
chr2	48870288	48873473	circ_00193	49	+	MMU_CIRCpedia_21408	mmu-Acvr2a_000001	mmu_circ_0001017	.	1	exon	ENSMUSG00000052155.5,	49	167
chrX	47811157	47887198	circ_00196	48	-	MMU_CIRCpedia_21194	mmu-Smarca1_000003	mmu_circ_0001871	.	1	exon	ENSMUSG00000031099.16,	48	61
chr14	119044499	119077751	circ_00200	48	-	MMU_CIRCpedia_4655	mmu-Uggt2_000006	mmu_circ_0004986	.	1	exon	ENSMUSG00000042104.18,	48	115
chr12	52516078	52542636	circ_00201	48	+	MMU_CIRCpedia_22396	mmu-Arhgap5_000019	mmu_circ_0004047	.	1	exon	ENSMUSG00000035133.9,	48	195
chr4	108717788	108727545	circ_00209	46	-	MMU_CIRCpedia_2501	mmu-Zfyve9_000007	mmu_circ_0001241	.	1	exon	ENSMUSG00000034557.14,	46	131
chr11	108923151	108931579	circ_00210	46	+	MMU_CIRCpedia_2536	mmu-Axin2_000001	mmu_circ_0000335	.	1	exon	ENSMUSG00000000142.15,	46	47
chr9	55807012	55859918	circ_00211	45	-	MMU_CIRCpedia_23308	mmu-Scaper_000067	mmu_circ_0015697	.	1	exon	ENSMUSG00000034007.10,	45	186
chr1	162353519	162355509	circ_00216	45	-	MMU_CIRCpedia_11275	mmu-Dnm3_000004	mmu_circ_0000107	.	1	exon	ENSMUSG00000040265.16,	45	337
chr7	130418447	130516168	circ_00254	39	-	MMU_CIRCpedia_7500	mmu-Ate1_000004	mmu_circ_0013933	.	1	exon	ENSMUSG00000030850.17,	39	429
chr16	17013307	17016080	circ_00260	39	+	.	mmu-intergenic_001331	mmu_circ_0000668	.	1	intron	ENSMUSG00000063358.17,	39	1145
chr9	77164764	77217048	circ_00264	38	-	MMU_CIRCpedia_29559	mmu-Mlip_000001	mmu_circ_0001810	.	1	exon	ENSMUSG00000032355.16,	38	44
chr2	70768861	70786995	circ_00269	38	-	MMU_CIRCpedia_27603	mmu-Tlk1_000046	mmu_circ_0001031	.	1	exon	ENSMUSG00000041997.16,	38	89
chr6	52619976	52630349	circ_00278	37	-	MMU_CIRCpedia_22407	mmu-Hibadh_000013	mmu_circ_0013437	.	1	exon	ENSMUSG00000029776.11,	37	60
chr5	73510885	73544155	circ_00280	37	+	MMU_CIRCpedia_28457	mmu-Dcun1d4_000002	mmu_circ_0012772	.	1	exon	ENSMUSG00000051674.15,	37	138
chr4	124556044	124586127	circ_00281	37	-	.	mmu-Gm27247_000001	mmu_circ_0001259	4933407E24Rik	0	intron	ENSMUSG00000098760.1,	37	13
chr15	39452223	39478710	circ_00286	37	+	MMU_CIRCpedia_19147	mmu-Rims2_000021	mmu_circ_0005643	.	1	exon	ENSMUSG00000037386.16,	37	133
chr13	91524584	91604455	circ_00295	36	+	.	mmu-Ssbp2_000030	mmu_circ_0004868	.	1	intron	ENSMUSG00000003992.15,	36	104
chr13	77066599	77126714	circ_00306	35	-	MMU_CIRCpedia_29500	mmu-Ankrd32_000003	mmu_circ_0004801	.	1	exon	ENSMUSG00000021597.16,	35	57
chr11	49212694	49215945	circ_00309	35	+	.	mmu-Zfp62_000001	mmu_circ_0003068	.	1	exon	ENSMUSG00000046311.13,	35	56
chr11	29705534	29708770	circ_00310	35	+	MMU_CIRCpedia_15565	mmu-Rtn4_000005	mmu_circ_0000250	.	1	exon	ENSMUSG00000020458.16,	35	238
chr5	106618070	106638635	circ_00324	33	-	.	mmu-Zfp644_000004	mmu_circ_0001379	.	1	exon	ENSMUSG00000049606.16,	33	127
chr17	66024075	66053091	circ_00333	33	-	MMU_CIRCpedia_26408	mmu-Ankrd12_000005	mmu_circ_0000807	.	0	exon	ENSMUSG00000034647.15,	33	4
chr14	34691681	34695105	circ_00337	33	+	MMU_CIRCpedia_17430	mmu-Wapal_000004	mmu_circ_0000522	.	1	exon	ENSMUSG00000041408.18,	33	72
chr7	61194986	61202989	circ_00355	30	-	MMU_CIRCpedia_25051	mmu-A230006K03Rik_000002	mmu_circ_0014312	.	1	intron	ENSMUSG00000068151.7,	30	39
chr10	50748805	50767507	circ_00365	30	+	MMU_CIRCpedia_21923	mmu-Ascc3_000002	mmu_circ_0002263	.	1	exon	ENSMUSG00000038774.9,	30	71
chr9	59801913	59832308	circ_00369	29	+	MMU_CIRCpedia_24666	mmu-Myo9a_000077	mmu_circ_0001784	.	1	exon	ENSMUSG00000039585.15,	29	466
chr5	105891117	105911508	circ_00379	29	+	MMU_CIRCpedia_1634	mmu-Zfp326_000002	mmu_circ_0001377	.	1	exon	ENSMUSG00000029290.12,	29	55
chr1	66772905	66807604	circ_00385	29	-	MMU_CIRCpedia_26647	mmu-Kansl1l_000023	mmu_circ_0008910	.	1	exon	ENSMUSG00000026004.15,	29	75
chr11	84193078	84195687	circ_00392	29	+	MMU_CIRCpedia_31553	mmu-Acaca_000004	mmu_circ_0000301	.	1	exon	ENSMUSG00000020532.18,	29	100
chr7	99924295	99955540	circ_00398	28	-	.	mmu-Rnf169_000003	mmu_circ_0013703	.	1	exon	ENSMUSG00000058761.5,	28	46
chr5	124378469	124387589	circ_00400	28	-	MMU_CIRCpedia_6301	mmu-Sbno1_000047	mmu_circ_0012126	.	1	exon	ENSMUSG00000038095.15,	28	308
chr18	80858543	80917878	circ_00411	28	-	MMU_CIRCpedia_30642	mmu-Atp9b_000001	mmu_circ_0000904	.	1	exon	ENSMUSG00000024566.9,	28	167
chr17	79650301	79681682	circ_00412	28	+	.	mmu-Rmdn2_000004	mmu_circ_0007035	.	1	exon	ENSMUSG00000036368.8,	28	35
chr14	111591316	111595949	circ_00416	28	-	.	mmu-intergenic_002002	mmu_circ_0004969	.	1	intergenic_region	NA	28	67
chr9	59779542	59790092	circ_00422	27	+	MMU_CIRCpedia_24640	mmu-Myo9a_000019	mmu_circ_0001783	.	1	exon	ENSMUSG00000039585.15,	27	277
chr14	23363800	23386353	circ_00435	27	-	MMU_CIRCpedia_13802	mmu-Kcnma1_000003	mmu_circ_0005118	.	1	exon	ENSMUSG00000063142.15,	27	300
chr8	86631385	86673069	circ_00444	26	+	MMU_CIRCpedia_32521	mmu-Lonp2_000007	mmu_circ_0015085	.	1	exon	ENSMUSG00000047866.18,	26	257
chr5	43165918	43191404	circ_00449	26	-	MMU_CIRCpedia_20026	mmu-Gm7854_000001	mmu_circ_0012647	.	1	exon	ENSMUSG00000085720.8,	26	8
chr14	28302875	28317314	circ_00456	26	+	MMU_CIRCpedia_15154	mmu-Erc2_000005	mmu_circ_0000517	.	1	exon	ENSMUSG00000040640.11,	26	478
chr13	36207626	36246494	circ_00458	26	+	.	mmu-Fars2_000006	mmu_circ_0000452	.	1	intron	ENSMUSG00000021420.13,	26	58
chr3	5241669	5245645	circ_00476	25	+	MMU_CIRCpedia_22377	mmu-Zfhx4_000005	mmu_circ_0010682	.	1	exon	ENSMUSG00000025255.18,	25	39
chr19	29753599	29786449	circ_00481	25	-	MMU_CIRCpedia_15578	mmu-9930021J03Rik_000001	mmu_circ_0007686	.	1	exon	ENSMUSG00000046138.15,	25	72
chr15	39452223	39517871	circ_00484	25	+	MMU_CIRCpedia_19149	mmu-Rims2_000022	mmu_circ_0005645	.	1	exon	ENSMUSG00000037386.16,	25	259
chr14	63864215	63892833	circ_00485	25	+	.	mmu-Pinx1_000004	mmu_circ_0005351	.	1	intron	ENSMUSG00000021958.5,	25	22
chrX	61183247	61186174	circ_00496	24	+	MMU_CIRCpedia_2996	mmu-intergenic_000100	mmu_circ_0001878	Cdr1	1	exon	ENSMUSG00000071753.12,	24	5
chr7	87596115	87603201	circ_00521	23	+	MMU_CIRCpedia_32881	mmu-intergenic_000581	mmu_circ_0014447	.	1	exon	ENSMUSG00000049583.15,	23	597
chr4	91308610	91311663	circ_00524	23	-	MMU_CIRCpedia_34041	mmu-Elavl2_000002	mmu_circ_0001233	.	1	exon	ENSMUSG00000008489.18,	23	222
chr15	39555067	39616510	circ_00537	23	+	.	mmu-intergenic_001447	mmu_circ_0005654	.	1	intron	ENSMUSG00000037386.16,	23	91
chr9	62068384	62088519	circ_00547	22	-	MMU_CIRCpedia_25174	mmu-Glce_000004	mmu_circ_0015766	.	1	exon	ENSMUSG00000032252.14,	22	83
chr2	80520371	80525678	circ_00561	22	-	MMU_CIRCpedia_30521	mmu-Nckap1_000059	mmu_circ_0001039	.	1	exon	ENSMUSG00000027002.13,	22	1007
chr10	123163592	123181800	circ_00577	22	-	MMU_CIRCpedia_5996	mmu-Usp15_000009	mmu_circ_0000223	.	1	exon	ENSMUSG00000020124.10,	22	217
chr18	80909591	80917878	circ_00594	21	-	MMU_CIRCpedia_30670	mmu-Atp9b_000059	mmu_circ_0000905	.	1	exon	ENSMUSG00000024566.9,	21	156
chr14	27438598	27467565	circ_00599	21	+	MMU_CIRCpedia_14942	mmu-Fam208a_000006	mmu_circ_0005149	.	1	exon	ENSMUSG00000040651.9,	21	88
chr14	111591316	111636926	circ_00600	21	-	.	mmu-intergenic_002834	mmu_circ_0004970	.	1	intergenic_region	NA	21	45
chr7	130507481	130516168	circ_00621	20	-	MMU_CIRCpedia_7527	mmu-Ate1_000024	mmu_circ_0013937	.	1	exon	ENSMUSG00000030850.17,	20	403
chr5	84233582	84237554	circ_00625	20	-	MMU_CIRCpedia_31570	mmu-Epha5_000001	mmu_circ_0001361	.	1	exon	ENSMUSG00000029245.16,	20	139
chr5	32819865	32835688	circ_00626	20	-	MMU_CIRCpedia_16668	mmu-Prr14l_000002	mmu_circ_0001333	.	1	exon	ENSMUSG00000054280.14,	20	104
chr4	87840681	87841389	circ_00628	20	-	MMU_CIRCpedia_32933	mmu-Mllt3_000004	mmu_circ_0011831	.	1	exon	ENSMUSG00000028496.17,	20	129
chr2	78913673	78920209	circ_00631	20	+	.	mmu-Ube2e3_000005	mmu_circ_0010202	.	1	exon	ENSMUSG00000027011.14,	20	136
chr2	140030600	140057499	circ_00633	20	-	.	mmu-intergenic_000218	mmu_circ_0009392	.	1	intron	ENSMUSG00000039033.11,	20	94
chr18	63791795	63865506	circ_00638	20	+	MMU_CIRCpedia_25674	mmu-Wdr7_000008	mmu_circ_0000880	.	1	exon	ENSMUSG00000040560.9,	20	526
chr18	53895530	53906669	circ_00639	20	+	MMU_CIRCpedia_22767	mmu-Csnk1g3_000014	mmu_circ_0000872	.	1	exon	ENSMUSG00000073563.2,	20	49
chr9	96202130	96247088	circ_00658	19	+	MMU_CIRCpedia_35317	mmu-Tfdp2_000002	mmu_circ_0016007	.	1	exon	ENSMUSG00000032411.15,	19	43
chr5	73520115	73544155	circ_00665	19	+	MMU_CIRCpedia_28467	mmu-Dcun1d4_000003	mmu_circ_0012775	.	1	exon	ENSMUSG00000051674.15,	19	345
chr15	39452223	39511374	circ_00678	19	+	MMU_CIRCpedia_19148	mmu-Rims2_000111	mmu_circ_0005644	.	1	exon	ENSMUSG00000037386.16,	19	327
chr11	98263469	98267858	circ_00682	19	+	MMU_CIRCpedia_35769	mmu-Cdk12_000025	mmu_circ_0000319	.	1	exon	ENSMUSG00000003119.14,	19	8
chr7	59284025	59334066	circ_00692	18	-	.	mmu-intergenic_001814	mmu_circ_0014285	Ube3a	1	intergenic_region	NA	18	119
chr6	31139728	31197851	circ_00694	18	-	.	mmu-Lincpint_000001	mmu_circ_0001453	.	1	exon	ENSMUSG00000044471.12,	18	82
chr6	29870567	29890744	circ_00695	18	+	MMU_CIRCpedia_15628	mmu-Ahcyl2_000047	mmu_circ_0013263	.	1	exon	ENSMUSG00000029772.17,	18	474
chr3	14587309	14588313	circ_00706	18	+	.	mmu-E2f5_000001	mmu_circ_0001111	.	1	intron	ENSMUSG00000027552.14,	18	12
chr18	82664837	82682287	circ_00711	18	-	MMU_CIRCpedia_31088	mmu-Zfp236_000003	mmu_circ_0000906	.	1	exon	ENSMUSG00000041258.17,	18	41
chr17	26736815	26743131	circ_00714	18	+	MMU_CIRCpedia_14834	mmu-Crebrf_000017	mmu_circ_0006630	.	1	exon	ENSMUSG00000048249.14,	18	196
chr9	53149502	53204530	circ_00731	17	-	MMU_CIRCpedia_22539	mmu-Ddx10_000017	mmu_circ_0015661	.	1	exon	ENSMUSG00000053289.8,	17	92
chr5	73520115	73534697	circ_00744	17	+	MMU_CIRCpedia_28466	mmu-Dcun1d4_000001	mmu_circ_0012774	.	1	exon	ENSMUSG00000051674.15,	17	425
chr18	82668571	82682287	circ_00761	17	-	MMU_CIRCpedia_31090	mmu-Zfp236_000006	mmu_circ_0000907	.	1	exon	ENSMUSG00000041258.17,	17	40
chr18	65638749	65656632	circ_00762	17	+	MMU_CIRCpedia_26225	mmu-Zfp532_000016	mmu_circ_0000884	.	1	exon	ENSMUSG00000042439.12,	17	37
chr17	88462712	88463263	circ_00763	17	+	MMU_CIRCpedia_33118	mmu-Foxn2_000005	mmu_circ_0007088	.	1	exon	ENSMUSG00000034998.18,	17	11
chr17	26757804	26763448	circ_00764	17	+	MMU_CIRCpedia_14842	mmu-Crebrf_000001	mmu_circ_0006634	.	1	exon	ENSMUSG00000048249.14,	17	273
chr9	117959966	118014248	circ_00782	16	-	.	mmu-Zcwpw2_000001	mmu_circ_0015371	.	0	exon	ENSMUSG00000032443.16,	16	14
chr7	97660812	97670882	circ_00785	16	+	MMU_CIRCpedia_35604	mmu-Rsf1_000007	mmu_circ_0013678	Rsf1os2	1	exon	ENSMUSG00000035623.14,	16	129
chr7	61911362	61925420	circ_00787	16	-	MMU_CIRCpedia_25152	mmu-intergenic_001467	mmu_circ_0014317	.	1	exon	ENSMUSG00000109394.2,	16	96
chr6	67077247	67116767	circ_00789	16	+	.	mmu-intergenic_001368	mmu_circ_0013502	.	1	intergenic_region	NA	16	9
chr6	38470151	38484125	circ_00791	16	+	MMU_CIRCpedia_18914	mmu-Ubn2_000012	mmu_circ_0013364	.	1	exon	ENSMUSG00000038538.17,	16	143
chr5	147450652	147467097	circ_00795	16	+	MMU_CIRCpedia_9770	mmu-Pan3_000006	mmu_circ_0012343	.	1	exon	ENSMUSG00000029647.15,	16	14
chr4	103059617	103072843	circ_00798	16	-	MMU_CIRCpedia_853	mmu-Wdr78_000001	mmu_circ_0010989	.	1	exon	ENSMUSG00000035126.19,	16	48
chr19	4784723	4785567	circ_00806	16	-	.	mmu-Rbm4_000004	mmu_circ_0000917	.	1	exon	ENSMUSG00000094936.7,	16	123
chr18	5633203	5705243	circ_00812	16	+	.	mmu-intergenic_000034	mmu_circ_0007395	.	1	exon	ENSMUSG00000024238.14,	16	96
chr16	94403313	94468060	circ_00817	16	+	.	mmu-Ttc3_000025	mmu_circ_0000717	.	1	exon	ENSMUSG00000040785.19,	16	1207
chr16	94262591	94268698	circ_00818	16	-	MMU_CIRCpedia_34738	mmu-Hlcs_000001	mmu_circ_0000712	.	1	exon	ENSMUSG00000040820.16,	16	34
chr1	66801048	66807604	circ_00819	16	-	MMU_CIRCpedia_26655	mmu-Kansl1l_000001	mmu_circ_0000049	.	1	exon	ENSMUSG00000026004.15,	16	42
chr16	6154541	6173667	circ_00820	16	+	.	.	mmu_circ_0006359	.	1	intron	ENSMUSG00000008658.16,	16	239
chr13	55069721	55093281	circ_00828	16	-	MMU_CIRCpedia_23066	mmu-Uimc1_000016	mmu_circ_0004663	.	1	exon	ENSMUSG00000025878.16,	16	74
chr7	130503721	130516168	circ_00848	15	-	MMU_CIRCpedia_7521	mmu-Ate1_000002	mmu_circ_0013935	.	1	exon	ENSMUSG00000030850.17,	15	233
chr6	127468031	127491890	circ_00853	15	+	.	mmu-Parp11_000002	mmu_circ_0013094	.	1	exon	ENSMUSG00000037997.12,	15	58
chr4	124682192	124683855	circ_00857	15	-	MMU_CIRCpedia_6363	mmu-Utp11l_000001	mmu_circ_0011143	.	1	exon	ENSMUSG00000028907.7,	15	63
chr2	74547837	74573626	circ_00862	15	-	MMU_CIRCpedia_28767	mmu-Lnp_000003	mmu_circ_0001037	.	1	exon	ENSMUSG00000009207.15,	15	173
chr2	29893000	29922371	circ_00864	15	+	MMU_CIRCpedia_15643	mmu-Odf2_000020	mmu_circ_0009799	.	1	exon	ENSMUSG00000026790.19,	15	197
chr18	64386344	64388820	circ_00867	15	+	.	mmu-Onecut2_000001	mmu_circ_0007448	.	1	exon	ENSMUSG00000045991.18,	15	7
chr17	86051085	86120746	circ_00868	15	-	MMU_CIRCpedia_32253	mmu-Srbd1_000012	mmu_circ_0000827	.	1	exon	ENSMUSG00000024135.9,	15	39
chr10	90069467	90114447	circ_00889	15	+	.	mmu-Anks1b_000038	mmu_circ_0002548	.	1	intron	ENSMUSG00000058589.14,	15	132
chr6	99435215	99456580	circ_00917	14	-	.	mmu-intergenic_001356	mmu_circ_0001500	.	1	intron	ENSMUSG00000030067.17,ENSMUSG00000030068.4,	14	122
chr4	108478872	108479741	circ_00936	14	+	MMU_CIRCpedia_2348	mmu-Zcchc11_000002	mmu_circ_0001239	.	1	exon	ENSMUSG00000034610.14,	14	46
chr4	101363521	101399622	circ_00937	14	+	.	mmu-intergenic_001515	mmu_circ_0010981	.	1	intergenic_region	NA	14	2
chr3	132705512	132774596	circ_00940	14	+	MMU_CIRCpedia_7855	mmu-Tbck_000017	mmu_circ_0010463	.	1	exon	ENSMUSG00000028030.12,	14	78
chr1	8554724	8607152	circ_00950	14	-	MMU_CIRCpedia_32095	mmu-Sntg1_000014	mmu_circ_0009019	.	1	exon	ENSMUSG00000025909.16,	14	127
chr17	90560740	90597629	circ_00953	14	-	MMU_CIRCpedia_33794	mmu-Nrxn1_000067	mmu_circ_0000834	.	1	exon	ENSMUSG00000024109.18,	14	657
chr17	86098511	86120746	circ_00954	14	-	MMU_CIRCpedia_32289	mmu-Srbd1_000027	mmu_circ_0000829	.	1	exon	ENSMUSG00000024135.9,	14	42
chr14	111591316	111636940	circ_00964	14	-	.	mmu-intergenic_005001	mmu_circ_0004971	.	1	intergenic_region	NA	14	23
chr11	49212694	49215798	circ_00981	14	+	.	mmu-Zfp62_000002	mmu_circ_0003067	.	1	exon	ENSMUSG00000046311.13,	14	116
chrX	69544408	69545269	circ_00987	13	+	MMU_CIRCpedia_27197	mmu-Aff2_000001	mmu_circ_0001879	.	1	exon	ENSMUSG00000031189.12,	13	30
chr6	38461474	38487150	circ_01000	13	+	MMU_CIRCpedia_18906	mmu-Ubn2_000003	mmu_circ_0013361	.	1	exon	ENSMUSG00000038538.17,	13	86
